# Supplementary material for: hnRNPH1 recruits PTBP2 and SRSF3 to modulate alternative splicing in germ cells
Source: Nat Commun. 2022 Jun 23;13:3588. doi: 10.1038/s41467-022-31364-7 (PMC9226075; doi:10.1038/s41467-022-31364-7)
Supplement: Supplementary file 4 — Supplementary Data 1 [file 41467_2022_31364_MOESM4_ESM.xls]

## Sheet: IP-MS
Supplementary Table 1. A total of 171 hnRNPH1 interacting proteins were identified by IP/MS.
Protein IDs	Majority protein IDs	Protein names	Gene names	Fasta headers	Number of proteins	Peptides	Razor + unique peptides	Unique peptides	Peptides H1-IP-1	Peptides H1-IP-2	Peptides IgG	Razor + unique peptides H1-IP-1	Razor + unique peptides H1-IP-2	Razor + unique peptides IgG	Unique peptides H1-IP-1	Unique peptides H1-IP-2	Unique peptides H1-IP-total	Unique peptides IgG	Sequence coverage [%]	Mol. weight [kDa]	Sequence length	Score	Sequence coverage H1-IP-1 [%]	Sequence coverage H1-IP-2 [%]	Sequence coverage IgG [%]	Intensity	Intensity H1-IP-1	Intensity H1-IP-2	Intensity IgG
Q811L7;Q8C2Q7;O35737;Q3TNG9;D3Z6Y3	Q811L7;Q8C2Q7;O35737	Heterogeneous nuclear ribonucleoprotein H;Heterogeneous nuclear ribonucleoprotein H, N-terminally processed	Hnrnph1	tr|Q811L7|Q811L7_MOUSE Heterogeneous nuclear ribonucleoprotein H1 OS=Mus musculus OX=10090 GN=Hnrnph1 PE=1 SV=2;tr|Q8C2Q7|Q8C2Q7_MOUSE Heterogeneous nuclear ribonucleoprotein H OS=Mus musculus OX=10090 GN=Hnrnph1 PE=1 SV=1;sp|O35737|HNRH1_MOUSE Heterogeneo	5	15	15	6	13	12	0	13	12	0	6	5	11	0	43.2	49.199	449	254.98	38.5	37.9	0	15963000000	10696000000	3244200000	0
Q8BKN5;Q3UY55;Q8R2X3;Q8BUB7;A0A0U1RPY9;A0A0U1RPL6	Q8BKN5;Q3UY55;Q8R2X3	Gamma-tubulin complex component 5	Tubgcp5	sp|Q8BKN5|GCP5_MOUSE Gamma-tubulin complex component 5 OS=Mus musculus OX=10090 GN=Tubgcp5 PE=2 SV=2;tr|Q3UY55|Q3UY55_MOUSE Gamma-tubulin complex component OS=Mus musculus OX=10090 GN=Tubgcp5 PE=2 SV=1;tr|Q8R2X3|Q8R2X3_MOUSE Gamma-tubulin complex component	6	8	8	8	4	6	0	4	6	0	4	6	10	0	11.5	117.98	1024	73.31	6.2	9.6	0	412280000	155610000	256670000	0
Q9CRB2	Q9CRB2	H/ACA ribonucleoprotein complex subunit 2	Nhp2	sp|Q9CRB2|NHP2_MOUSE H/ACA ribonucleoprotein complex subunit 2 OS=Mus musculus OX=10090 GN=Nhp2 PE=1 SV=1	1	1	1	1	1	1	0	1	1	0	1	1	2	0	11.1	17.247	153	30.412	11.1	11.1	0	73134000	32270000	40863000	0
Q8C0M9	Q8C0M9	Isoaspartyl peptidase/L-asparaginase;Isoaspartyl peptidase/L-asparaginase alpha chain;Isoaspartyl peptidase/L-asparaginase beta chain	Asrgl1	sp|Q8C0M9|ASGL1_MOUSE Isoaspartyl peptidase/L-asparaginase OS=Mus musculus OX=10090 GN=Asrgl1 PE=1 SV=1	1	3	3	3	1	2	0	1	2	0	1	2	3	0	18.4	33.95	326	24.805	4.3	14.1	0	60694000	34276000	26418000	0
Q80YR4	Q80YR4	Zinc finger protein 598	Znf598	sp|Q80YR4|ZN598_MOUSE E3 ubiquitin-protein ligase ZNF598 OS=Mus musculus OX=10090 GN=Znf598 PE=1 SV=1	1	4	4	4	1	3	0	1	3	0	1	3	4	0	6.1	99.191	908	23.74	1.4	4.6	0	33732000	19611000	14121000	0
Q8R151;A2A5R6;A2A5R4;A2A5R5	Q8R151;A2A5R6	NFX1-type zinc finger-containing protein 1	Znfx1	sp|Q8R151|ZNFX1_MOUSE NFX1-type zinc finger-containing protein 1 OS=Mus musculus OX=10090 GN=Znfx1 PE=1 SV=3;tr|A2A5R6|A2A5R6_MOUSE NFX1-type zinc finger-containing protein 1 OS=Mus musculus OX=10090 GN=Znfx1 PE=1 SV=1	4	3	3	3	1	3	0	1	3	0	1	3	4	0	2	218.83	1909	19.734	0.6	2	0	46110000	17660000	28450000	0
Q61833;A2ACG7;Q3U505;Q9DBG6	Q61833;A2ACG7;Q3U505;Q9DBG6	Dolichyl-diphosphooligosaccharide--protein glycosyltransferase subunit 2	Rpn2	tr|Q61833|Q61833_MOUSE Dolichyl-diphosphooligosaccharide--protein glycosyltransferase subunit 2 OS=Mus musculus OX=10090 GN=Rpn2 PE=2 SV=1;tr|A2ACG7|A2ACG7_MOUSE Dolichyl-diphosphooligosaccharide--protein glycosyltransferase subunit 2 OS=Mus musculus OX=10	4	2	2	2	2	1	0	2	1	0	2	1	3	0	7.7	66.301	607	19.142	7.7	4	0	46019000	25631000	20389000	0
A2AMV1;A2AMU9;Q9D0I8;D6RCI7	A2AMV1;A2AMU9;Q9D0I8;D6RCI7	mRNA turnover protein 4 homolog	Mrto4	tr|A2AMV1|A2AMV1_MOUSE Ribosome assembly factor mrt4 OS=Mus musculus OX=10090 GN=Mrto4 PE=1 SV=1;tr|A2AMU9|A2AMU9_MOUSE Ribosome assembly factor mrt4 OS=Mus musculus OX=10090 GN=Mrto4 PE=1 SV=1;sp|Q9D0I8|MRT4_MOUSE mRNA turnover protein 4 homolog OS=Mus mu	4	2	2	2	2	1	0	2	1	0	2	1	3	0	10.9	27.417	238	18.093	10.9	6.3	0	215130000	160330000	54796000	0
Q91Z31;A0A0G2JGW0;A0A0G2JFV8;Q3V328	Q91Z31;A0A0G2JGW0	Polypyrimidine tract-binding protein 2	Ptbp2	sp|Q91Z31|PTBP2_MOUSE Polypyrimidine tract-binding protein 2 OS=Mus musculus OX=10090 GN=Ptbp2 PE=1 SV=2;tr|A0A0G2JGW0|A0A0G2JGW0_MOUSE Polypyrimidine tract-binding protein 2 OS=Mus musculus OX=10090 GN=Ptbp2 PE=1 SV=1	4	3	3	3	3	4	0	3	4	0	3	0	3	0	10.2	57.488	531	16.234	10.2	6.9	0	72221000	72221000	0	0
A0A0R4J0D3;Q3TDQ1	A0A0R4J0D3;Q3TDQ1	Dolichyl-diphosphooligosaccharide--protein glycosyltransferase subunit STT3B	Stt3b	tr|A0A0R4J0D3|A0A0R4J0D3_MOUSE Dolichyl-diphosphooligosaccharide--protein glycotransferase OS=Mus musculus OX=10090 GN=Stt3b PE=1 SV=1;sp|Q3TDQ1|STT3B_MOUSE Dolichyl-diphosphooligosaccharide--protein glycosyltransferase subunit STT3B OS=Mus musculus OX=100	2	1	1	1	1	1	0	1	1	0	1	1	2	0	1.5	93.314	823	16.209	1.5	1.5	0	39703000	18994000	20709000	0
Q3V3X9;B7ZW94;Q8C3F2	Q3V3X9;B7ZW94;Q8C3F2	Constitutive coactivator of PPAR-gamma-like protein 2	Fam120c	tr|Q3V3X9|Q3V3X9_MOUSE Uncharacterized protein (Fragment) OS=Mus musculus OX=10090 GN=Fam120c PE=2 SV=1;tr|B7ZW94|B7ZW94_MOUSE Family with sequence similarity 120, member C OS=Mus musculus OX=10090 GN=Fam120c PE=2 SV=1;sp|Q8C3F2|F120C_MOUSE Constitutive co	3	5	5	5	4	4	0	4	4	0	4	4	8	0	7	109.81	1000	15.906	5.9	5.8	0	103950000	38718000	65230000	0
Q8CGC6;Q8R2W6	Q8CGC6;Q8R2W6	RNA-binding protein 28	Rbm28	sp|Q8CGC6|RBM28_MOUSE RNA-binding protein 28 OS=Mus musculus OX=10090 GN=Rbm28 PE=1 SV=4;tr|Q8R2W6|Q8R2W6_MOUSE RNA binding motif protein 28 OS=Mus musculus OX=10090 GN=Rbm28 PE=2 SV=1	2	3	3	3	1	3	0	1	3	0	1	3	4	0	4.8	84.213	750	15.872	2	4.8	0	79600000	27537000	52063000	0
B7ZND7;Q8BQ30;B2RWV7	B7ZND7;Q8BQ30;B2RWV7	Phostensin	Ppp1r18	tr|B7ZND7|B7ZND7_MOUSE 2310014H01Rik protein OS=Mus musculus OX=10090 GN=Ppp1r18 PE=2 SV=1;sp|Q8BQ30|PPR18_MOUSE Phostensin OS=Mus musculus OX=10090 GN=Ppp1r18 PE=1 SV=1;tr|B2RWV7|B2RWV7_MOUSE 2310014H01Rik protein OS=Mus musculus OX=10090 GN=Ppp1r18 PE=2	3	5	5	5	3	3	0	3	3	0	3	3	6	0	13.5	65.61	594	15.717	5.9	9.8	0	167210000	111520000	55686000	0
Q03265;D3Z6F5;Q3U452;D6RJ16	Q03265;D3Z6F5	ATP synthase subunit alpha, mitochondrial;ATP synthase subunit alpha	Atp5a1	sp|Q03265|ATPA_MOUSE ATP synthase subunit alpha, mitochondrial OS=Mus musculus OX=10090 GN=Atp5f1a PE=1 SV=1;tr|D3Z6F5|D3Z6F5_MOUSE ATP synthase subunit alpha OS=Mus musculus OX=10090 GN=Atp5a1 PE=1 SV=1	4	7	7	7	1	7	0	1	7	0	1	7	8	0	13.9	59.752	553	15.445	2.9	13.9	0	268700000	60635000	208070000	0
Q3TRZ4;Q8BZ09;B6CI26	Q3TRZ4;Q8BZ09;B6CI26	Mitochondrial 2-oxodicarboxylate carrier	Slc25a21	tr|Q3TRZ4|Q3TRZ4_MOUSE Uncharacterized protein OS=Mus musculus OX=10090 GN=Slc25a21 PE=2 SV=1;sp|Q8BZ09|ODC_MOUSE Mitochondrial 2-oxodicarboxylate carrier OS=Mus musculus OX=10090 GN=Slc25a21 PE=1 SV=1;tr|B6CI26|B6CI26_MOUSE Mitochondrial 2-oxodicarboxylat	3	4	4	4	3	2	0	3	2	0	3	2	5	0	14.1	33.229	298	15.059	10.7	7.7	0	48839000	48839000	0	0
P03976;A0A075B5K6	P03976;A0A075B5K6	Ig kappa chain V-II region 17S29.1	Igkv2-109	sp|P03976|KV2A5_MOUSE Ig kappa chain V-II region 17S29.1 OS=Mus musculus OX=10090 PE=1 SV=1;tr|A0A075B5K6|A0A075B5K6_MOUSE Immunoglobulin kappa variable 2-109 (Fragment) OS=Mus musculus OX=10090 GN=Igkv2-109 PE=4 SV=4	2	2	2	2	2	2	0	2	2	0	2	2	4	0	32.7	12.39	113	14.955	32.7	32.7	0	826250000	391010000	435250000	0
Q8C6B9;A0A2R8VHY2	Q8C6B9;A0A2R8VHY2	Active regulator of SIRT1	Rps19bp1	sp|Q8C6B9|AROS_MOUSE Active regulator of SIRT1 OS=Mus musculus OX=10090 GN=Rps19bp1 PE=1 SV=1;tr|A0A2R8VHY2|A0A2R8VHY2_MOUSE Active regulator of SIRT1 (Fragment) OS=Mus musculus OX=10090 GN=Rps19bp1 PE=1 SV=1	2	2	2	2	2	1	0	2	1	0	2	1	3	0	22.4	15.977	143	14.553	22.4	12.6	0	56909000	32157000	24752000	0
Q3UD58;Q6PAM1;Q3UXT5;A8Y5J8;A2ADZ3;A2ADZ4;A2ADZ2	Q3UD58;Q6PAM1;Q3UXT5	Alpha-taxilin	Txlna	tr|Q3UD58|Q3UD58_MOUSE Uncharacterized protein OS=Mus musculus OX=10090 GN=Txlna PE=2 SV=1;sp|Q6PAM1|TXLNA_MOUSE Alpha-taxilin OS=Mus musculus OX=10090 GN=Txlna PE=1 SV=1;tr|Q3UXT5|Q3UXT5_MOUSE Uncharacterized protein (Fragment) OS=Mus musculus OX=10090 GN	7	8	8	8	3	6	0	3	6	0	3	6	9	0	17.7	62.368	554	13.951	7.8	12.8	0	160250000	86968000	73287000	0
P70419;Q8C7U7	P70419	Polypeptide N-acetylgalactosaminyltransferase 3	Galnt3	sp|P70419|GALT3_MOUSE Polypeptide N-acetylgalactosaminyltransferase 3 OS=Mus musculus OX=10090 GN=Galnt3 PE=1 SV=3	2	5	5	5	3	4	0	3	4	0	3	4	7	0	9.3	72.931	633	13.661	5.1	7.7	0	148550000	38278000	110270000	0
Q4FJZ2;Q8BH30;O35345	Q4FJZ2;Q8BH30;O35345	Importin subunit alpha;Importin subunit alpha-7	Kpna6	tr|Q4FJZ2|Q4FJZ2_MOUSE Importin subunit alpha OS=Mus musculus OX=10090 GN=Kpna6 PE=1 SV=1;tr|Q8BH30|Q8BH30_MOUSE Importin subunit alpha OS=Mus musculus OX=10090 GN=Kpna6 PE=1 SV=1;sp|O35345|IMA7_MOUSE Importin subunit alpha-7 OS=Mus musculus OX=10090 GN=Kp	3	2	2	2	2	2	0	2	2	0	2	2	4	0	6.9	59.602	533	13.206	6.9	6.9	0	50718000	0	50718000	0
P83870	P83870	PHD finger-like domain-containing protein 5A	Phf5a	sp|P83870|PHF5A_MOUSE PHD finger-like domain-containing protein 5A OS=Mus musculus OX=10090 GN=Phf5a PE=1 SV=1	1	2	2	2	1	2	0	1	2	0	1	2	3	0	26.4	12.405	110	12.506	14.5	26.4	0	122330000	33947000	88380000	0
Q91VE6;Q8BMY3;E0CXU3	Q91VE6	MKI67 FHA domain-interacting nucleolar phosphoprotein	Nifk	sp|Q91VE6|MK67I_MOUSE MKI67 FHA domain-interacting nucleolar phosphoprotein OS=Mus musculus OX=10090 GN=Nifk PE=1 SV=1	3	3	3	3	3	2	0	3	2	0	3	2	5	0	17.7	36.265	317	12.127	17.7	11.7	0	166580000	100180000	66398000	0
G3UYJ5;G3XA75;G3XA66;Q8R5C0;D3Z3F4;D3YVW0;F7C846;P47802	G3UYJ5;G3XA75;G3XA66;Q8R5C0;D3Z3F4;D3YVW0;F7C846;P47802	Metaxin-1	Mtx1	tr|G3UYJ5|G3UYJ5_MOUSE Metaxin-1 (Fragment) OS=Mus musculus OX=10090 GN=Mtx1 PE=1 SV=1;tr|G3XA75|G3XA75_MOUSE Metaxin-1 (Fragment) OS=Mus musculus OX=10090 GN=Mtx1 PE=1 SV=1;tr|G3XA66|G3XA66_MOUSE Metaxin-1 (Fragment) OS=Mus musculus OX=10090 GN=Mtx1 PE=1	8	1	1	1	1	1	0	1	1	0	1	1	2	0	9.9	18.046	162	11.176	9.9	9.9	0	33550000	0	33550000	0
A2ARZ3	A2ARZ3	Fibrous sheath-interacting protein 2	Fsip2	sp|A2ARZ3|FSIP2_MOUSE Fibrous sheath-interacting protein 2 OS=Mus musculus OX=10090 GN=Fsip2 PE=1 SV=3	1	6	6	6	6	1	0	6	1	0	6	1	7	0	1.2	784.85	6995	10.979	1.2	0.2	0	84412000	58848000	25564000	0
Q3U781;Q9D6W4;P84104	Q3U781;Q9D6W4;P84104	Serine/arginine-rich splicing factor 3	Srsf3	tr|Q3U781|Q3U781_MOUSE RRM domain-containing protein OS=Mus musculus OX=10090 GN=Srsf3 PE=2 SV=1;tr|Q9D6W4|Q9D6W4_MOUSE RRM domain-containing protein OS=Mus musculus OX=10090 GN=Srsf3 PE=2 SV=1;sp|P84104|SRSF3_MOUSE Serine/arginine-rich splicing factor 3 O	3	4	4	4	3	2	0	3	2	0	3	2	5	0	37.1	14.203	124	10.686	30.6	12.9	0	171890000	88605000	83285000	0
Q9D454	Q9D454	Uncharacterized protein CXorf49 homolog		sp|Q9D454|CX049_MOUSE Uncharacterized protein CXorf49 homolog OS=Mus musculus OX=10090 PE=1 SV=1	1	3	3	3	1	3	0	1	3	0	1	3	4	0	10.1	55.248	513	9.8213	2.9	10.1	0	85875000	15355000	70520000	0
G8JL74;G3UXA6;Q8BHD7;G3UZ01;G3UY95;G3UXZ8	G8JL74;G3UXA6;Q8BHD7;G3UZ01;G3UY95	Polypyrimidine tract-binding protein 3	Ptbp3	tr|G8JL74|G8JL74_MOUSE Polypyrimidine tract-binding protein 3 OS=Mus musculus OX=10090 GN=Ptbp3 PE=1 SV=1;tr|G3UXA6|G3UXA6_MOUSE Polypyrimidine tract-binding protein 3 OS=Mus musculus OX=10090 GN=Ptbp3 PE=1 SV=1;sp|Q8BHD7|PTBP3_MOUSE Polypyrimidine tract-b	6	4	2	2	3	1	0	2	0	0	2	0	2	0	10	59.465	551	9.711	8.5	1.5	0	47962000	47962000	0	0
Q69ZR9	Q69ZR9	Protein FAM208A	Fam208a	sp|Q69ZR9|TASOR_MOUSE Protein TASOR OS=Mus musculus OX=10090 GN=Tasor PE=1 SV=2	1	4	4	4	3	1	0	3	1	0	3	1	4	0	3.1	181.39	1610	9.4234	2.5	0.6	0	28241000	17856000	10384000	0
D3YVN1;A0A0A6YWG8;Q505L1;Q3TF62;Q9Z2N8;A0A0A6YWR1	D3YVN1;A0A0A6YWG8;Q505L1;Q3TF62;Q9Z2N8;A0A0A6YWR1	Actin-like protein 6A	Actl6a	tr|D3YVN1|D3YVN1_MOUSE Actin-like protein 6A (Fragment) OS=Mus musculus OX=10090 GN=Actl6a PE=1 SV=1;tr|A0A0A6YWG8|A0A0A6YWG8_MOUSE Actin-like protein 6A (Fragment) OS=Mus musculus OX=10090 GN=Actl6a PE=1 SV=1;tr|Q505L1|Q505L1_MOUSE Actl6a protein OS=Mus m	6	2	2	2	2	1	0	2	1	0	2	1	3	0	11.3	23.122	204	9.289	11.3	6.4	0	9961600	0	9961600	0
Q99M31	Q99M31	Heat shock 70 kDa protein 14	Hspa14	sp|Q99M31|HSP7E_MOUSE Heat shock 70 kDa protein 14 OS=Mus musculus OX=10090 GN=Hspa14 PE=1 SV=2	1	2	2	2	1	2	0	1	2	0	1	2	3	0	4.9	54.65	509	8.6888	3.1	4.9	0	117550000	72490000	45057000	0
B7ZWG0;B2RXP7;E9QMB7;Q8CES0;F6QNU4	B7ZWG0;B2RXP7;E9QMB7;Q8CES0	N-alpha-acetyltransferase 30	Naa30	tr|B7ZWG0|B7ZWG0_MOUSE Nat12 protein OS=Mus musculus OX=10090 GN=Naa30 PE=2 SV=1;tr|B2RXP7|B2RXP7_MOUSE Nat12 protein OS=Mus musculus OX=10090 GN=Naa30 PE=2 SV=1;tr|E9QMB7|E9QMB7_MOUSE N-alpha-acetyltransferase 30 OS=Mus musculus OX=10090 GN=Naa30 PE=1 SV=	5	3	3	3	2	2	0	2	2	0	2	2	4	0	9.1	39.428	364	8.4406	5.8	6.6	0	39058000	23000000	16058000	0
Q6PB66	Q6PB66	Leucine-rich PPR motif-containing protein, mitochondrial	Lrpprc	sp|Q6PB66|LPPRC_MOUSE Leucine-rich PPR motif-containing protein, mitochondrial OS=Mus musculus OX=10090 GN=Lrpprc PE=1 SV=2	1	3	3	3	1	3	0	1	3	0	1	3	4	0	2.7	156.61	1392	8.348	1.1	2.7	0	7182200	0	7182200	0
A2AG39;F6WI02;Q99JB2;A2AG41	A2AG39;F6WI02;Q99JB2;A2AG41	Stomatin-like protein 2, mitochondrial	Stoml2	tr|A2AG39|A2AG39_MOUSE Stomatin-like protein 2, mitochondrial (Fragment) OS=Mus musculus OX=10090 GN=Stoml2 PE=1 SV=1;tr|F6WI02|F6WI02_MOUSE Stomatin-like protein 2, mitochondrial (Fragment) OS=Mus musculus OX=10090 GN=Stoml2 PE=1 SV=1;sp|Q99JB2|STML2_MOUS	4	2	2	2	1	1	0	1	1	0	1	1	2	0	13.3	30.874	286	8.3344	7.3	5.9	0	34548000	22393000	12156000	0
D3Z061;Q8C7R4	D3Z061;Q8C7R4	Ubiquitin-like modifier-activating enzyme 6	Uba6	tr|D3Z061|D3Z061_MOUSE E1 ubiquitin-activating enzyme OS=Mus musculus OX=10090 GN=Uba6 PE=1 SV=1;sp|Q8C7R4|UBA6_MOUSE Ubiquitin-like modifier-activating enzyme 6 OS=Mus musculus OX=10090 GN=Uba6 PE=1 SV=1	2	3	3	3	1	2	0	1	2	0	1	2	3	0	3.7	114.77	1022	8.2989	0.9	2.8	0	27003000	0	27003000	0
Q3UAC4;Q3TI21;A0A1S6GWJ4;Q91VN6	Q3UAC4;Q3TI21;A0A1S6GWJ4;Q91VN6	Probable ATP-dependent RNA helicase DDX41	Ddx41	tr|Q3UAC4|Q3UAC4_MOUSE RNA helicase OS=Mus musculus OX=10090 GN=Ddx41 PE=2 SV=1;tr|Q3TI21|Q3TI21_MOUSE RNA helicase OS=Mus musculus OX=10090 GN=Ddx41 PE=2 SV=1;tr|A0A1S6GWJ4|A0A1S6GWJ4_MOUSE RNA helicase OS=Mus musculus OX=10090 GN=Ddx41 PE=1 SV=1;sp|Q91VN	4	4	4	4	3	2	0	3	2	0	3	2	5	0	8.8	69.765	622	8.2664	6.8	3.9	0	60580000	32692000	27887000	0
B2RVI6;Q9CZ92	B2RVI6;Q9CZ92	Centromere protein P	Cenpp	tr|B2RVI6|B2RVI6_MOUSE Centromere protein P OS=Mus musculus OX=10090 GN=Cenpp PE=2 SV=1;sp|Q9CZ92|CENPP_MOUSE Centromere protein P OS=Mus musculus OX=10090 GN=Cenpp PE=2 SV=1	2	4	4	4	1	3	0	1	3	0	1	3	4	0	17.8	33.288	286	8.0539	3.8	14	0	72803000	26751000	46052000	0
A0A1W2P6X1;E9QKG6;A0A0G2JDZ9;E9Q804;Q99NH0;F6SI14;F6RRY0	A0A1W2P6X1;E9QKG6;A0A0G2JDZ9;E9Q804;Q99NH0	Ankyrin repeat domain-containing protein 17	Ankrd17	tr|A0A1W2P6X1|A0A1W2P6X1_MOUSE Ankyrin repeat domain-containing protein 17 OS=Mus musculus OX=10090 GN=Ankrd17 PE=1 SV=1;tr|E9QKG6|E9QKG6_MOUSE Ankyrin repeat domain-containing protein 17 OS=Mus musculus OX=10090 GN=Ankrd17 PE=1 SV=1;tr|A0A0G2JDZ9|A0A0G2JD	7	7	1	1	2	6	0	0	1	0	4	1	5	0	7.2	170.43	1600	7.7915	2.4	5.9	0	0	0	0	0
D3K2X3;A2A817;A2A816;A2A815;A2A813;Q99LX0	D3K2X3;A2A817;A2A816;A2A815;A2A813;Q99LX0	Protein deglycase DJ-1	Dj1;Park7	tr|D3K2X3|D3K2X3_MOUSE Truncated DJ-1 variant SV4,5DEL OS=Mus musculus OX=10090 GN=Park7 PE=2 SV=1;tr|A2A817|A2A817_MOUSE Parkinson disease protein 7 homolog (Fragment) OS=Mus musculus OX=10090 GN=Park7 PE=1 SV=1;tr|A2A816|A2A816_MOUSE Parkinson disease pr	6	1	1	1	1	1	0	1	1	0	1	1	2	0	20.5	7.9284	73	7.6596	20.5	20.5	0	55265000	28028000	27237000	0
Q8BUI3;H9KV12	Q8BUI3;H9KV12	Leucine-rich repeat and WD repeat-containing protein 1	LRWD1;Lrwd1	sp|Q8BUI3|LRWD1_MOUSE Leucine-rich repeat and WD repeat-containing protein 1 OS=Mus musculus OX=10090 GN=LRWD1 PE=2 SV=1;tr|H9KV12|H9KV12_MOUSE Leucine-rich repeats and WD repeat domain-containing 1 (Fragment) OS=Mus musculus OX=10090 GN=Lrwd1 PE=1 SV=1	2	3	3	3	2	1	0	2	1	0	2	1	3	0	8.2	71.593	648	7.5804	4	4.2	0	58799000	25803000	32996000	0
J3QPB7;Q5VCS6	J3QPB7;Q5VCS6	Tudor domain-containing protein 5	Tdrd5	tr|J3QPB7|J3QPB7_MOUSE Tudor domain-containing protein 5 OS=Mus musculus OX=10090 GN=Tdrd5 PE=1 SV=1;sp|Q5VCS6|TDRD5_MOUSE Tudor domain-containing protein 5 OS=Mus musculus OX=10090 GN=Tdrd5 PE=1 SV=3	2	3	3	3	2	1	0	2	1	0	2	1	3	0	5.4	107.39	963	7.3979	3.5	1.9	0	34641000	34641000	0	0
A0A0G2JDE1;A0A075B693;A0A075B5X8;A0A0A6YW26	A0A0G2JDE1;A0A075B693;A0A075B5X8;A0A0A6YW26		Ighv8-4;Ighv8-12	tr|A0A0G2JDE1|A0A0G2JDE1_MOUSE Immunoglobulin heavy variable V8-12 (Fragment) OS=Mus musculus OX=10090 GN=Ighv8-12 PE=1 SV=1;tr|A0A075B693|A0A075B693_MOUSE Immunoglobulin heavy variable V8-4 OS=Mus musculus OX=10090 GN=Ighv8-4 PE=4 SV=1;tr|A0A075B5X8|A0A07	4	2	2	2	1	2	0	1	2	0	1	2	3	0	18.5	13.263	119	7.337	13.4	18.5	0	121640000	20582000	101060000	0
Q544H0;Q3THA0;Q9Z1D1	Q544H0;Q3THA0;Q9Z1D1	Eukaryotic translation initiation factor 3 subunit G	Eif3g	tr|Q544H0|Q544H0_MOUSE Eukaryotic translation initiation factor 3 subunit G OS=Mus musculus OX=10090 GN=Eif3g PE=1 SV=1;tr|Q3THA0|Q3THA0_MOUSE Eukaryotic translation initiation factor 3 subunit G OS=Mus musculus OX=10090 GN=Eif3g PE=2 SV=1;sp|Q9Z1D1|EIF3G_	3	3	3	3	2	2	0	2	2	0	2	2	4	0	10.9	35.638	320	7.1891	8.1	6.9	0	20541000	20541000	0	0
Q3V016	Q3V016	Homeodomain-interacting protein kinase 4	Hipk4	sp|Q3V016|HIPK4_MOUSE Homeodomain-interacting protein kinase 4 OS=Mus musculus OX=10090 GN=Hipk4 PE=1 SV=2	1	1	1	1	1	1	0	1	1	0	1	1	2	0	2.3	69.278	616	6.9768	2.3	2.3	0	10497000	0	10497000	0
Q9QZD9;Q3T9Y8;A2AE03	Q9QZD9;Q3T9Y8;A2AE03	Eukaryotic translation initiation factor 3 subunit I	Eif3i	sp|Q9QZD9|EIF3I_MOUSE Eukaryotic translation initiation factor 3 subunit I OS=Mus musculus OX=10090 GN=Eif3i PE=1 SV=1;tr|Q3T9Y8|Q3T9Y8_MOUSE Eukaryotic translation initiation factor 3 subunit I OS=Mus musculus OX=10090 GN=Eif3i PE=2 SV=1;tr|A2AE03|A2AE03_	3	4	4	4	2	4	0	2	4	0	2	4	6	0	13.2	36.46	325	6.95	7.1	13.2	0	117800000	47294000	70509000	0
Q91ZW3;Q3U0F8;Q05DE7;Q6PGB8	Q91ZW3	SWI/SNF-related matrix-associated actin-dependent regulator of chromatin subfamily A member 5	Smarca5	sp|Q91ZW3|SMCA5_MOUSE SWI/SNF-related matrix-associated actin-dependent regulator of chromatin subfamily A member 5 OS=Mus musculus OX=10090 GN=Smarca5 PE=1 SV=1	4	5	5	5	4	3	0	4	3	0	4	3	7	0	5.2	121.63	1051	6.888	4.2	3.4	0	94885000	62277000	32607000	0
Q5RKP4;Q8BMR3;Q3U900;Q91YQ5;A0A0N4SUJ8;Q99LY0	Q5RKP4;Q8BMR3;Q3U900;Q91YQ5;A0A0N4SUJ8;Q99LY0	Dolichyl-diphosphooligosaccharide--protein glycosyltransferase subunit 1	Rpn1	tr|Q5RKP4|Q5RKP4_MOUSE Dolichyl-diphosphooligosaccharide--protein glycosyltransferase subunit 1 (Fragment) OS=Mus musculus OX=10090 GN=Rpn1 PE=2 SV=1;tr|Q8BMR3|Q8BMR3_MOUSE Dolichyl-diphosphooligosaccharide--protein glycosyltransferase subunit 1 OS=Mus mus	6	2	2	2	2	1	0	2	1	0	2	1	3	0	4.4	68.396	607	6.654	4.4	2.5	0	11795000	0	11795000	0
Q6KAQ0;Q9CPR8	Q6KAQ0;Q9CPR8	Melanoma-associated antigen G1	Ndnl2	tr|Q6KAQ0|Q6KAQ0_MOUSE MFLJ00211 protein (Fragment) OS=Mus musculus OX=10090 GN=Nsmce3 PE=2 SV=1;sp|Q9CPR8|NSE3_MOUSE Non-structural maintenance of chromosomes element 3 homolog OS=Mus musculus OX=10090 GN=Nsmce3 PE=1 SV=1	2	1	1	1	1	1	0	1	1	0	1	1	2	0	7.5	34.084	305	6.4998	7.5	7.5	0	25202000	25202000	0	0
A0A075B5Y2	A0A075B5Y2		Ighv1-75	tr|A0A075B5Y2|A0A075B5Y2_MOUSE Immunoglobulin heavy variable 1-75 (Fragment) OS=Mus musculus OX=10090 GN=Ighv1-75 PE=4 SV=1	1	2	1	1	1	1	0	1	0	0	1	0	1	0	26.5	12.957	117	6.372	20.5	6	0	0	0	0	0
Q921G6;H3BLB4;H3BJU9;H3BIX9;Q8C2M4;H3BLL3	Q921G6;H3BLB4;H3BJU9;H3BIX9;Q8C2M4;H3BLL3	Leucine-rich repeat and calponin homology domain-containing protein 4	Lrch4	sp|Q921G6|LRCH4_MOUSE Leucine-rich repeat and calponin homology domain-containing protein 4 OS=Mus musculus OX=10090 GN=Lrch4 PE=1 SV=1;tr|H3BLB4|H3BLB4_MOUSE Leucine-rich repeat and calponin homology domain-containing protein 4 OS=Mus musculus OX=10090 GN	6	2	2	2	1	2	0	1	2	0	1	2	3	0	6.9	73.162	680	6.3273	4.6	6.9	0	38349000	18423000	19927000	0
Q3V1H1	Q3V1H1	Cytoskeleton-associated protein 2	Ckap2	sp|Q3V1H1|CKAP2_MOUSE Cytoskeleton-associated protein 2 OS=Mus musculus OX=10090 GN=Ckap2 PE=1 SV=1	1	3	3	3	1	2	0	1	2	0	1	2	3	0	6.3	74.028	664	6.2651	2.6	3.8	0	9619700	9619700	0	0
B1AWE0;Q6PFA2;Q3THU7;B1AWE1;B1AWD8;B1AWD9;O08585	B1AWE0;Q6PFA2;Q3THU7;B1AWE1;B1AWD8;B1AWD9;O08585	Clathrin light chain A	Clta	tr|B1AWE0|B1AWE0_MOUSE Clathrin light chain OS=Mus musculus OX=10090 GN=Clta PE=1 SV=1;tr|Q6PFA2|Q6PFA2_MOUSE Clathrin light chain OS=Mus musculus OX=10090 GN=Clta PE=1 SV=1;tr|Q3THU7|Q3THU7_MOUSE Clathrin light chain OS=Mus musculus OX=10090 GN=Clta PE=2	7	2	2	2	1	1	0	1	1	0	1	1	2	0	13.4	23.478	216	6.242	3.7	9.7	0	71831000	17314000	54518000	0
Q00PI9	Q00PI9	Heterogeneous nuclear ribonucleoprotein U-like protein 2	Hnrnpul2	sp|Q00PI9|HNRL2_MOUSE Heterogeneous nuclear ribonucleoprotein U-like protein 2 OS=Mus musculus OX=10090 GN=Hnrnpul2 PE=1 SV=2	1	4	4	4	4	1	0	4	1	0	4	1	5	0	6.4	84.939	745	6.0835	6.4	1.7	0	159620000	159620000	0	0
F6WHQ7;A2AE89;P10649;D3YVP6;D3YX76;E9QAC8;D3YVP5;Q6PJ91;Q80W21;P15626;D3YZ29;D3YVP8;Q7M0F4;D3YVP9;E9PV63;A2AE91;E9PVM7;Q8R5I6;Q9D5J8;G5E8M7;P19639;O35660;P48774	F6WHQ7;A2AE89;P10649;D3YVP6;D3YX76;E9QAC8;D3YVP5;Q6PJ91;Q80W21;P15626	Glutathione S-transferase Mu 1;Glutathione S-transferase Mu 7;Glutathione S-transferase Mu 2	Gstm1;Gstm7;Gstm2	tr|F6WHQ7|F6WHQ7_MOUSE Glutathione S-transferase Mu 1 (Fragment) OS=Mus musculus OX=10090 GN=Gstm1 PE=1 SV=1;tr|A2AE89|A2AE89_MOUSE Glutathione transferase OS=Mus musculus OX=10090 GN=Gstm1 PE=1 SV=2;sp|P10649|GSTM1_MOUSE Glutathione S-transferase Mu 1 OS=	23	3	3	3	2	2	0	2	2	0	2	2	4	0	14.9	22.587	194	6.0046	8.8	10.3	0	25235000	25235000	0	0
Q9D1M4	Q9D1M4	Eukaryotic translation elongation factor 1 epsilon-1	Eef1e1	sp|Q9D1M4|MCA3_MOUSE Eukaryotic translation elongation factor 1 epsilon-1 OS=Mus musculus OX=10090 GN=Eef1e1 PE=1 SV=1	1	1	1	1	1	1	0	1	1	0	1	1	2	0	6.3	19.859	174	5.9182	6.3	6.3	0	34885000	15829000	19056000	0
K3W4P2;A0A0G2JH17;Q6P4S8;Q3U1N8	K3W4P2;A0A0G2JH17;Q6P4S8	Integrator complex subunit 1	Ints1	tr|K3W4P2|K3W4P2_MOUSE Integrator complex subunit 1 OS=Mus musculus OX=10090 GN=Ints1 PE=1 SV=2;tr|A0A0G2JH17|A0A0G2JH17_MOUSE Integrator complex subunit 1 OS=Mus musculus OX=10090 GN=Ints1 PE=1 SV=1;sp|Q6P4S8|INT1_MOUSE Integrator complex subunit 1 OS=Mus	4	3	3	3	3	1	0	3	1	0	3	1	4	0	2.3	247.71	2220	5.8455	2.3	0.6	0	66894000	50410000	16484000	0
E9Q6I5;D3Z315;O89079	E9Q6I5;D3Z315;O89079	Coatomer subunit epsilon	Cope	tr|E9Q6I5|E9Q6I5_MOUSE Coatomer subunit epsilon OS=Mus musculus OX=10090 GN=Cope PE=1 SV=1;tr|D3Z315|D3Z315_MOUSE Coatomer subunit epsilon (Fragment) OS=Mus musculus OX=10090 GN=Cope PE=1 SV=1;sp|O89079|COPE_MOUSE Coatomer subunit epsilon OS=Mus musculus O	3	1	1	1	1	1	0	1	1	0	1	1	2	0	19.6	12.111	112	5.8442	19.6	19.6	0	81906000	42776000	39129000	0
Q8BN64;A0A0N4SUV6;Q499X6;Q3UGH6;Q3TAF0;Q9JHW4;A0A0N4SWD9;A0A0N4SUU3	Q8BN64;A0A0N4SUV6;Q499X6;Q3UGH6;Q3TAF0;Q9JHW4;A0A0N4SWD9	Selenocysteine-specific elongation factor	Eefsec	tr|Q8BN64|Q8BN64_MOUSE Tr-type G domain-containing protein OS=Mus musculus OX=10090 GN=Eefsec PE=2 SV=1;tr|A0A0N4SUV6|A0A0N4SUV6_MOUSE Selenocysteine-specific elongation factor OS=Mus musculus OX=10090 GN=Eefsec PE=1 SV=1;tr|Q499X6|Q499X6_MOUSE Eukaryotic	8	4	4	4	2	3	0	2	3	0	2	3	5	0	9.7	58.02	534	5.8178	3.9	7.7	0	57345000	31325000	26020000	0
Q80UU0;O88630	Q80UU0;O88630	Golgi SNAP receptor complex member 1	Gosr1	tr|Q80UU0|Q80UU0_MOUSE Golgi SNAP receptor complex member 1 OS=Mus musculus OX=10090 GN=Gosr1 PE=2 SV=1;sp|O88630|GOSR1_MOUSE Golgi SNAP receptor complex member 1 OS=Mus musculus OX=10090 GN=Gosr1 PE=1 SV=2	2	1	1	1	1	1	0	1	1	0	1	1	2	0	5.2	28.431	250	5.7466	5.2	5.2	0	15425000	15425000	0	0
Q6PCM2;Q8CCX8;E9PXU1;Q8BND4	Q6PCM2;Q8CCX8;E9PXU1;Q8BND4	Integrator complex subunit 6;Protein DDX26B	Ints6;Ddx26b	sp|Q6PCM2|INT6_MOUSE Integrator complex subunit 6 OS=Mus musculus OX=10090 GN=Ints6 PE=1 SV=1;tr|Q8CCX8|Q8CCX8_MOUSE Ddx26b protein OS=Mus musculus OX=10090 GN=Ints6l PE=2 SV=1;tr|E9PXU1|E9PXU1_MOUSE Integrator complex subunit 6-like OS=Mus musculus OX=100	4	2	2	2	2	1	0	2	1	0	2	1	3	0	2.5	99.66	883	5.7261	2.5	1.4	0	43557000	20109000	23448000	0
E9PUC2;Q9CZW4	E9PUC2;Q9CZW4	Long-chain-fatty-acid--CoA ligase 3	Acsl3	tr|E9PUC2|E9PUC2_MOUSE Long-chain-fatty-acid--CoA ligase 3 OS=Mus musculus OX=10090 GN=Acsl3 PE=1 SV=1;sp|Q9CZW4|ACSL3_MOUSE Long-chain-fatty-acid--CoA ligase 3 OS=Mus musculus OX=10090 GN=Acsl3 PE=1 SV=2	2	2	2	2	1	1	0	1	1	0	1	1	2	0	6.3	62.975	568	5.6001	3.2	3.2	0	37257000	25398000	11859000	0
Q3UHW0;E9Q6M7;Q3U4T5;Q3TRI4	Q3UHW0;E9Q6M7;Q3U4T5;Q3TRI4		Pum1	tr|Q3UHW0|Q3UHW0_MOUSE PUM-HD domain-containing protein OS=Mus musculus OX=10090 GN=Pum1 PE=2 SV=1;tr|E9Q6M7|E9Q6M7_MOUSE Pumilio homolog 1 OS=Mus musculus OX=10090 GN=Pum1 PE=1 SV=1;tr|Q3U4T5|Q3U4T5_MOUSE PUM-HD domain-containing protein (Fragment) OS=Mus	4	4	4	1	2	3	0	2	3	0	1	1	2	0	4.4	100.29	944	5.1818	2.4	3.6	0	115090000	35320000	79772000	0
Q8K190	Q8K190	SAYSvFN domain-containing protein 1	Saysd1	sp|Q8K190|SMDC1_MOUSE SAYSvFN domain-containing protein 1 OS=Mus musculus OX=10090 GN=Saysd1 PE=1 SV=1	1	1	1	1	1	1	0	1	1	0	1	1	2	0	10.6	20.703	188	5.0811	10.6	10.6	0	63088000	27253000	35835000	0
Q9JJQ9;B1B0S0;Q6P205;Q61806;Q99L59;Q78PE0;Q60595	Q9JJQ9;B1B0S0;Q6P205;Q61806;Q99L59;Q78PE0;Q60595	X-linked lymphocyte-regulated protein 3B;X-linked lymphocyte-regulated protein 3C;X-linked lymphocyte-regulated protein 3A	Xlr3;Xlr3c;Xlr3b;Xlr3a	tr|Q9JJQ9|Q9JJQ9_MOUSE X-linked lymphocyte regulated gene (Fragment) OS=Mus musculus OX=10090 GN=Xlr3 PE=3 SV=1;tr|B1B0S0|B1B0S0_MOUSE X-linked lymphocyte-regulated protein 3C OS=Mus musculus OX=10090 GN=Xlr3c PE=3 SV=1;sp|Q6P205|XL3B_MOUSE X-linked lympho	7	2	2	2	1	1	0	1	1	0	1	1	2	0	13.6	22.449	191	4.9628	6.3	7.3	0	6594300	0	6594300	0
Q5SSW2	Q5SSW2	Proteasome activator complex subunit 4	Psme4	sp|Q5SSW2|PSME4_MOUSE Proteasome activator complex subunit 4 OS=Mus musculus OX=10090 GN=Psme4 PE=1 SV=1	1	2	2	2	1	1	0	1	1	0	1	1	2	0	1.5	211.19	1843	4.9452	0.7	0.8	0	24078000	11460000	12618000	0
Q3UTZ4;Q8VC30	Q3UTZ4;Q8VC30	Bifunctional ATP-dependent dihydroxyacetone kinase/FAD-AMP lyase (cyclizing);ATP-dependent dihydroxyacetone kinase;FAD-AMP lyase (cyclizing)	Dak	tr|Q3UTZ4|Q3UTZ4_MOUSE ATP-dependent dihydroxyacetone kinase OS=Mus musculus OX=10090 GN=Tkfc PE=1 SV=1;sp|Q8VC30|TKFC_MOUSE Triokinase/FMN cyclase OS=Mus musculus OX=10090 GN=Tkfc PE=1 SV=1	2	1	1	1	1	1	0	1	1	0	1	1	2	0	4	54.763	527	4.86	4	4	0	56117000	32167000	23950000	0
A2AJ72;Q3ULP9;Q3TIX6;A0A0A6YVV5;A0A0A6YY39;F7AM43	A2AJ72;Q3ULP9;Q3TIX6;A0A0A6YVV5		Fubp3	tr|A2AJ72|A2AJ72_MOUSE Far upstream element (FUSE)-binding protein 3 OS=Mus musculus OX=10090 GN=Fubp3 PE=1 SV=1;tr|Q3ULP9|Q3ULP9_MOUSE Uncharacterized protein OS=Mus musculus OX=10090 GN=Fubp3 PE=2 SV=1;tr|Q3TIX6|Q3TIX6_MOUSE Far upstream element (FUSE)-b	6	3	2	2	1	3	0	1	2	0	1	2	3	0	10.2	61.447	569	4.8309	3.9	10.2	0	67886000	19467000	48419000	0
Q6P7V9;E9Q2X6;Q8CG47;Q3UR81	Q6P7V9;E9Q2X6;Q8CG47	Structural maintenance of chromosomes protein;Structural maintenance of chromosomes protein 4	Smc4	tr|Q6P7V9|Q6P7V9_MOUSE Structural maintenance of chromosomes protein OS=Mus musculus OX=10090 GN=Smc4 PE=2 SV=1;tr|E9Q2X6|E9Q2X6_MOUSE Structural maintenance of chromosomes protein OS=Mus musculus OX=10090 GN=Smc4 PE=1 SV=1;sp|Q8CG47|SMC4_MOUSE Structural	4	3	3	3	1	2	0	1	2	0	1	2	3	0	2.6	139.52	1216	4.8198	0.9	1.7	0	24270000	0	24270000	0
B9EIX2;Q80U49	B9EIX2;Q80U49	Centrosomal protein of 170 kDa protein B	Cep170b	tr|B9EIX2|B9EIX2_MOUSE AW555464 protein OS=Mus musculus OX=10090 GN=Cep170b PE=1 SV=1;sp|Q80U49|C170B_MOUSE Centrosomal protein of 170 kDa protein B OS=Mus musculus OX=10090 GN=Cep170b PE=1 SV=2	2	3	3	3	1	2	0	1	2	0	1	2	3	0	2.5	166.86	1539	4.705	0.5	1.9	0	31464000	0	31464000	0
Q3UGI5;Q3TH81;Q3UK75;P97762	Q3UGI5;Q3TH81;Q3UK75;P97762	Retinitis pigmentosa 9 protein homolog	Rp9;rp9	tr|Q3UGI5|Q3UGI5_MOUSE Retinitis pigmentosa 9 (human) OS=Mus musculus OX=10090 GN=Rp9 PE=1 SV=1;tr|Q3TH81|Q3TH81_MOUSE Retinitis pigmentosa 9 (Human) OS=Mus musculus OX=10090 GN=Rp9 PE=2 SV=1;tr|Q3UK75|Q3UK75_MOUSE Uncharacterized protein (Fragment) OS=Mus	4	1	1	1	1	1	0	1	1	0	1	1	2	0	6.4	18.678	156	4.68	6.4	6.4	0	56320000	33918000	22402000	0
Q9JK98;Q549A5;Q06890	Q9JK98;Q549A5;Q06890	Clusterin;Clusterin;Clusterin beta chain;Clusterin alpha chain	Clu	tr|Q9JK98|Q9JK98_MOUSE Clusterin OS=Mus musculus OX=10090 GN=Clu PE=2 SV=1;tr|Q549A5|Q549A5_MOUSE Clusterin OS=Mus musculus OX=10090 GN=Clu PE=1 SV=1;sp|Q06890|CLUS_MOUSE Clusterin OS=Mus musculus OX=10090 GN=Clu PE=1 SV=1	3	1	1	1	1	1	0	1	1	0	1	1	2	0	4.3	43.109	372	4.6563	4.3	4.3	0	59592000	14122000	45470000	0
P51949;A0A087WSG5;A4FUR7;A0A087WSQ7	P51949;A0A087WSG5;A4FUR7	CDK-activating kinase assembly factor MAT1	Mnat1	sp|P51949|MAT1_MOUSE CDK-activating kinase assembly factor MAT1 OS=Mus musculus OX=10090 GN=Mnat1 PE=1 SV=2;tr|A0A087WSG5|A0A087WSG5_MOUSE CDK-activating kinase assembly factor MAT1 OS=Mus musculus OX=10090 GN=Mnat1 PE=1 SV=1;tr|A4FUR7|A4FUR7_MOUSE Mnat1 p	4	3	3	3	2	1	0	2	1	0	2	1	3	0	15.2	35.848	309	4.6035	9.1	6.1	0	77157000	33784000	43373000	0
O35558;Q3UF82;P63085	O35558;Q3UF82;P63085	Mitogen-activated protein kinase;Mitogen-activated protein kinase 1	Erk2;Mapk1	tr|O35558|O35558_MOUSE Mitogen-activated protein kinase OS=Mus musculus OX=10090 GN=Erk2 PE=3 SV=1;tr|Q3UF82|Q3UF82_MOUSE Mitogen-activated protein kinase OS=Mus musculus OX=10090 GN=Mapk1 PE=2 SV=1;sp|P63085|MK01_MOUSE Mitogen-activated protein kinase 1 O	3	3	3	2	2	2	0	2	2	0	1	2	3	0	12.7	33.601	291	4.5657	9.6	8.6	0	92760000	47204000	45556000	0
A0A087WST8;Q9DAP4;G5E8L7	A0A087WST8;Q9DAP4;G5E8L7		Hemt1	tr|A0A087WST8|A0A087WST8_MOUSE Glycosylphosphatidylinositol-anchored molecule-like 2 OS=Mus musculus OX=10090 GN=Gml2 PE=4 SV=1;tr|Q9DAP4|Q9DAP4_MOUSE UPAR/Ly6 domain-containing protein OS=Mus musculus OX=10090 GN=Gml2 PE=2 SV=1;tr|G5E8L7|G5E8L7_MOUSE Glyc	3	2	2	2	1	2	0	1	2	0	1	2	3	0	21.3	10.422	94	4.52	9.6	21.3	0	101260000	0	101260000	0
F7CZD1;F6TXD3;Q921V3;Q9Z1J3	F7CZD1;F6TXD3;Q921V3;Q9Z1J3	Cysteine desulfurase, mitochondrial	Gm28036;Nfs1	tr|F7CZD1|F7CZD1_MOUSE Cysteine desulfurase (Fragment) OS=Mus musculus OX=10090 GN=Gm28036 PE=4 SV=1;tr|F6TXD3|F6TXD3_MOUSE Cysteine desulfurase (Fragment) OS=Mus musculus OX=10090 GN=Gm28036 PE=4 SV=1;tr|Q921V3|Q921V3_MOUSE Cysteine desulfurase, mitochond	4	1	1	1	1	1	0	1	1	0	1	1	2	0	8.5	18.052	164	4.4381	8.5	8.5	0	52909000	20393000	32516000	0
O88990;Q3UYE4	O88990	Alpha-actinin-3	Actn3	sp|O88990|ACTN3_MOUSE Alpha-actinin-3 OS=Mus musculus OX=10090 GN=Actn3 PE=2 SV=1	2	3	1	1	2	2	0	1	1	0	1	1	2	0	4.8	103.04	900	4.4231	3.3	3.2	0	0	0	0	0
A0A0G2JFE0;A0A0G2JFB2;Q6PGG8;Q80VL1;A0A0G2JE08;A0A0G2JFP5	A0A0G2JFE0;A0A0G2JFB2;Q6PGG8;Q80VL1;A0A0G2JE08	Tudor and KH domain-containing protein	Tdrkh	tr|A0A0G2JFE0|A0A0G2JFE0_MOUSE Tudor and KH domain-containing protein OS=Mus musculus OX=10090 GN=Tdrkh PE=1 SV=1;tr|A0A0G2JFB2|A0A0G2JFB2_MOUSE Tudor and KH domain-containing protein OS=Mus musculus OX=10090 GN=Tdrkh PE=1 SV=1;tr|Q6PGG8|Q6PGG8_MOUSE Tdrkh	6	3	3	3	2	1	0	2	1	0	2	1	3	0	9.1	57.246	515	4.3678	6.8	2.3	0	56802000	56802000	0	0
A0A0R4J2A3;Q9D4D4	A0A0R4J2A3;Q9D4D4	Transketolase-like protein 2	Tktl2	tr|A0A0R4J2A3|A0A0R4J2A3_MOUSE Transketolase-like protein 2 OS=Mus musculus OX=10090 GN=Tktl2 PE=1 SV=1;sp|Q9D4D4|TKTL2_MOUSE Transketolase-like protein 2 OS=Mus musculus OX=10090 GN=Tktl2 PE=1 SV=1	2	2	2	2	2	1	0	2	1	0	2	1	3	0	4	68.481	627	4.3473	4	1.6	0	51000000	35875000	15125000	0
A0PJ90;A0JLP6;Q3UYM1;A0A0G2JGQ4;P54729	A0PJ90;A0JLP6;Q3UYM1;A0A0G2JGQ4;P54729	NEDD8 ultimate buster 1	Nub1	tr|A0PJ90|A0PJ90_MOUSE Nub1 protein (Fragment) OS=Mus musculus OX=10090 GN=Nub1 PE=2 SV=1;tr|A0JLP6|A0JLP6_MOUSE Nub1 protein (Fragment) OS=Mus musculus OX=10090 GN=Nub1 PE=2 SV=1;tr|Q3UYM1|Q3UYM1_MOUSE Uncharacterized protein OS=Mus musculus OX=10090 GN=N	5	1	1	1	1	1	0	1	1	0	1	1	2	0	3.7	49.929	427	4.3401	3.7	3.7	0	60586000	22053000	38533000	0
Q3TIU7;Q3UIQ2;Q91VD9	Q3TIU7;Q3UIQ2;Q91VD9	NADH-ubiquinone oxidoreductase 75 kDa subunit, mitochondrial	Ndufs1	tr|Q3TIU7|Q3TIU7_MOUSE NADH-ubiquinone oxidoreductase 75 kDa subunit, mitochondrial OS=Mus musculus OX=10090 GN=Ndufs1 PE=2 SV=1;tr|Q3UIQ2|Q3UIQ2_MOUSE NADH-ubiquinone oxidoreductase 75 kDa subunit, mitochondrial OS=Mus musculus OX=10090 GN=Ndufs1 PE=2 SV=	3	2	2	2	1	2	0	1	2	0	1	2	3	0	4	79.662	726	4.3215	2.2	4	0	25419000	16399000	9020400	0
A0A2S0DFG3	A0A2S0DFG3			tr|A0A2S0DFG3|A0A2S0DFG3_MOUSE Anti-HIV fusion peptide monocolonal anitbody heavy chain vFP7.05 (Fragment) OS=Mus musculus OX=10090 PE=4 SV=1	1	1	1	1	1	1	0	1	1	0	1	1	2	0	11	13.136	118	4.3073	11	11	0	0	0	0	0
Q5PXT3;Q549F9;Q3UMN7;P97801	Q5PXT3;Q549F9;Q3UMN7;P97801	Survival motor neuron protein	Smn1	tr|Q5PXT3|Q5PXT3_MOUSE Survival of motor neuron OS=Mus musculus OX=10090 GN=Smn1 PE=2 SV=1;tr|Q549F9|Q549F9_MOUSE Survival of motor neuron protein OS=Mus musculus OX=10090 GN=Smn1 PE=1 SV=1;tr|Q3UMN7|Q3UMN7_MOUSE Tudor domain-containing protein OS=Mus musc	4	1	1	1	1	1	0	1	1	0	1	1	2	0	27.3	7.0056	66	4.2915	27.3	27.3	0	96127000	44899000	51228000	0
Q3U5J6;Q5DTS9;A0A087WQB0;Q3UIS6;Q569V4;Q3UBK1;P60762	Q3U5J6;Q5DTS9;A0A087WQB0;Q3UIS6;Q569V4;Q3UBK1;P60762	Mortality factor 4-like protein 1	Morf4l1	tr|Q3U5J6|Q3U5J6_MOUSE MRG domain-containing protein (Fragment) OS=Mus musculus OX=10090 GN=Morf4l1 PE=2 SV=1;tr|Q5DTS9|Q5DTS9_MOUSE MKIAA4002 protein (Fragment) OS=Mus musculus OX=10090 GN=Morf4l1 PE=2 SV=1;tr|A0A087WQB0|A0A087WQB0_MOUSE Mortality factor	7	2	2	2	1	2	0	1	2	0	1	2	3	0	12.1	24.668	215	4.272	6.5	12.1	0	10067000	0	10067000	0
A0A1Y7VMH3;Q3UWH3;Q3TL56;Q80X41;A0A1Y7VLL5;Q8CA60	A0A1Y7VMH3;Q3UWH3;Q3TL56;Q80X41	Serine/threonine-protein kinase VRK1	Vrk1	tr|A0A1Y7VMH3|A0A1Y7VMH3_MOUSE Serine/threonine-protein kinase VRK1 OS=Mus musculus OX=10090 GN=Vrk1 PE=1 SV=1;tr|Q3UWH3|Q3UWH3_MOUSE Uncharacterized protein OS=Mus musculus OX=10090 GN=Vrk1 PE=2 SV=1;tr|Q3TL56|Q3TL56_MOUSE Protein kinase domain-containing	6	3	3	3	2	2	0	2	2	0	2	2	4	0	8	46.845	413	4.2418	6.1	5.8	0	17227000	17227000	0	0
A0A140LIW6;A0A140LHY7;Q8BH76;Q3THQ7;Q9EQ28	A0A140LIW6;A0A140LHY7;Q8BH76;Q3THQ7;Q9EQ28	DNA polymerase delta subunit 3	Pold3	tr|A0A140LIW6|A0A140LIW6_MOUSE DNA polymerase delta subunit 3 (Fragment) OS=Mus musculus OX=10090 GN=Pold3 PE=1 SV=1;tr|A0A140LHY7|A0A140LHY7_MOUSE DNA polymerase delta subunit 3 OS=Mus musculus OX=10090 GN=Pold3 PE=1 SV=1;tr|Q8BH76|Q8BH76_MOUSE DNA polyme	5	1	1	1	1	1	0	1	1	0	1	1	2	0	4.5	28.998	269	4.2043	4.5	4.5	0	0	0	0	0
Q505A8;P62892	Q505A8;P62892	60S ribosomal protein L39	Rpl39	tr|Q505A8|Q505A8_MOUSE Ribosomal protein L39 OS=Mus musculus OX=10090 GN=Rpl39 PE=2 SV=1;sp|P62892|RL39_MOUSE 60S ribosomal protein L39 OS=Mus musculus OX=10090 GN=Rpl39 PE=1 SV=2	2	2	2	2	1	2	0	1	2	0	1	2	3	0	19.6	6.4066	51	4.1382	13.7	19.6	0	41625000	19862000	21763000	0
D3YYT1;Q922P9	D3YYT1;Q922P9	Putative oxidoreductase GLYR1	Glyr1	tr|D3YYT1|D3YYT1_MOUSE Glyoxylate reductase 1 homolog OS=Mus musculus OX=10090 GN=Glyr1 PE=1 SV=1;sp|Q922P9|GLYR1_MOUSE Putative oxidoreductase GLYR1 OS=Mus musculus OX=10090 GN=Glyr1 PE=1 SV=1	2	2	2	2	1	1	0	1	1	0	1	1	2	0	4.5	60.435	552	4.0609	2	2.5	0	22654000	0	22654000	0
F8WHU8;Q14AR0;Q9D8T7	F8WHU8;Q14AR0;Q9D8T7	SRA stem-loop-interacting RNA-binding protein, mitochondrial	Slirp	tr|F8WHU8|F8WHU8_MOUSE SRA stem-loop-interacting RNA-binding protein, mitochondrial (Fragment) OS=Mus musculus OX=10090 GN=Slirp PE=1 SV=1;tr|Q14AR0|Q14AR0_MOUSE RRM domain-containing protein OS=Mus musculus OX=10090 GN=Slirp PE=2 SV=1;sp|Q9D8T7|SLIRP_MOUS	3	2	2	2	1	2	0	1	2	0	1	2	3	0	18.6	11.444	102	3.9526	6.9	18.6	0	23220000	0	23220000	0
A0A0N5E9G7;G3X8Z6;Q5U4B1;G3UWX1;P35601;A0A0N4SVN6;Q3UPY0;Q3UVT8;Q61944;Q3UJT6	A0A0N5E9G7;G3X8Z6;Q5U4B1;G3UWX1;P35601	Replication factor C subunit 1	Rfc1	tr|A0A0N5E9G7|A0A0N5E9G7_MOUSE Replication factor C subunit 1 OS=Mus musculus OX=10090 GN=Rfc1 PE=1 SV=1;tr|G3X8Z6|G3X8Z6_MOUSE Replication factor C subunit 1 OS=Mus musculus OX=10090 GN=Rfc1 PE=1 SV=1;tr|Q5U4B1|Q5U4B1_MOUSE Replication factor C subunit 1	10	3	3	3	2	1	0	2	1	0	2	1	3	0	3.9	125.86	1130	3.8655	3	0.9	0	58741000	44067000	14674000	0
Q497N4;J3QQ44;A0A0R4J0B8;Q62421;J3QK75	Q497N4;J3QQ44;A0A0R4J0B8;Q62421;J3QK75	Endophilin-A3	Sh3gl3	tr|Q497N4|Q497N4_MOUSE Sh3gl3 protein OS=Mus musculus OX=10090 GN=Sh3gl3 PE=2 SV=1;tr|J3QQ44|J3QQ44_MOUSE Endophilin-A3 OS=Mus musculus OX=10090 GN=Sh3gl3 PE=1 SV=1;tr|A0A0R4J0B8|A0A0R4J0B8_MOUSE Endophilin-A3 OS=Mus musculus OX=10090 GN=Sh3gl3 PE=1 SV=1;s	5	2	2	2	1	1	0	1	1	0	1	1	2	0	13.3	31.338	278	3.8571	7.2	6.1	0	37739000	23088000	14652000	0
E9Q7G0;Q3UNM2;F6ZQA3;Q3TH77;A0A1B0GT61;A0A1B0GSW3	E9Q7G0;Q3UNM2;F6ZQA3;Q3TH77;A0A1B0GT61;A0A1B0GSW3		Numa1	sp|E9Q7G0|NUMA1_MOUSE Nuclear mitotic apparatus protein 1 OS=Mus musculus OX=10090 GN=Numa1 PE=1 SV=1;tr|Q3UNM2|Q3UNM2_MOUSE Uncharacterized protein (Fragment) OS=Mus musculus OX=10090 GN=Numa1 PE=2 SV=1;tr|F6ZQA3|F6ZQA3_MOUSE Nuclear mitotic apparatus pro	6	2	2	2	1	1	0	1	1	0	1	1	2	0	1.2	235.63	2094	3.6858	0.7	0.5	0	31329000	20660000	10669000	0
B2RX51;Q8CDE2	B2RX51;Q8CDE2	Calicin	Ccin	tr|B2RX51|B2RX51_MOUSE Calicin OS=Mus musculus OX=10090 GN=Ccin PE=1 SV=1;sp|Q8CDE2|CALI_MOUSE Calicin OS=Mus musculus OX=10090 GN=Ccin PE=1 SV=1	2	3	3	3	1	2	0	1	2	0	1	2	3	0	5.6	66.749	588	3.663	1.9	3.7	0	22892000	0	22892000	0
P60824;K4DI65;D3YU80	P60824;K4DI65	Cold-inducible RNA-binding protein	Cirbp	sp|P60824|CIRBP_MOUSE Cold-inducible RNA-binding protein OS=Mus musculus OX=10090 GN=Cirbp PE=1 SV=1;tr|K4DI65|K4DI65_MOUSE Cold-inducible RNA-binding protein OS=Mus musculus OX=10090 GN=Cirbp PE=1 SV=1	3	3	3	3	2	1	0	2	1	0	2	1	3	0	18	18.607	172	3.5913	12.8	5.2	0	50251000	18488000	31763000	0
Q8BV79;A0A0G2JGE4	Q8BV79;A0A0G2JGE4	TPR and ankyrin repeat-containing protein 1	Trank1	sp|Q8BV79|TRNK1_MOUSE TPR and ankyrin repeat-containing protein 1 OS=Mus musculus OX=10090 GN=Trank1 PE=2 SV=3;tr|A0A0G2JGE4|A0A0G2JGE4_MOUSE TPR and ankyrin repeat-containing protein 1 (Fragment) OS=Mus musculus OX=10090 GN=Trank1 PE=4 SV=1	2	2	2	2	1	2	0	1	2	0	1	2	3	0	0.7	343.32	2999	3.5696	0.3	0.7	0	21672000	0	21672000	0
A0A0R4J083;P51174	A0A0R4J083;P51174	Long-chain specific acyl-CoA dehydrogenase, mitochondrial	Acadl	tr|A0A0R4J083|A0A0R4J083_MOUSE Long-chain specific acyl-CoA dehydrogenase, mitochondrial OS=Mus musculus OX=10090 GN=Acadl PE=1 SV=1;sp|P51174|ACADL_MOUSE Long-chain specific acyl-CoA dehydrogenase, mitochondrial OS=Mus musculus OX=10090 GN=Acadl PE=1 SV=2	2	1	1	1	1	1	0	1	1	0	1	1	2	0	2.6	47.896	430	3.5517	2.6	2.6	0	45089000	29973000	15116000	0
A0A0A0MQI1;A0JP43	A0A0A0MQI1;A0JP43	EF-hand calcium-binding domain-containing protein 5	Efcab5	tr|A0A0A0MQI1|A0A0A0MQI1_MOUSE EF-hand calcium-binding domain-containing protein 5 (Fragment) OS=Mus musculus OX=10090 GN=Efcab5 PE=1 SV=1;sp|A0JP43|EFCB5_MOUSE EF-hand calcium-binding domain-containing protein 5 OS=Mus musculus OX=10090 GN=Efcab5 PE=1 SV=	2	2	2	2	1	1	0	1	1	0	1	1	2	0	3.5	110.25	982	3.551	1.9	1.5	0	15841000	15841000	0	0
Q8BG40	Q8BG40	Katanin p80 WD40 repeat-containing subunit B1	Katnb1	sp|Q8BG40|KTNB1_MOUSE Katanin p80 WD40 repeat-containing subunit B1 OS=Mus musculus OX=10090 GN=Katnb1 PE=1 SV=1	1	1	1	1	1	1	0	1	1	0	1	1	2	0	1.8	72.638	658	3.5505	1.8	1.8	0	15940000	15940000	0	0
E9PUF4;E9Q640;Q6NZN0;E9PYZ7;A0A0R4J214	E9PUF4;E9Q640;Q6NZN0;E9PYZ7	RNA-binding protein 26	Rbm26	tr|E9PUF4|E9PUF4_MOUSE RNA-binding protein 26 OS=Mus musculus OX=10090 GN=Rbm26 PE=1 SV=1;tr|E9Q640|E9Q640_MOUSE RNA-binding protein 26 OS=Mus musculus OX=10090 GN=Rbm26 PE=1 SV=1;sp|Q6NZN0|RBM26_MOUSE RNA-binding protein 26 OS=Mus musculus OX=10090 GN=Rbm	5	3	2	2	1	3	0	1	2	0	1	2	3	0	4.1	111.01	983	3.5367	1.5	4.1	0	19992000	11300000	8691000	0
Q3U0S1;Q8BZ20	Q3U0S1;Q8BZ20	Poly [ADP-ribose] polymerase 12	Parp12	tr|Q3U0S1|Q3U0S1_MOUSE Uncharacterized protein OS=Mus musculus OX=10090 GN=Parp12 PE=2 SV=1;sp|Q8BZ20|PAR12_MOUSE Protein mono-ADP-ribosyltransferase PARP12 OS=Mus musculus OX=10090 GN=Parp12 PE=1 SV=3	2	2	2	2	1	1	0	1	1	0	1	1	2	0	4.5	79.934	711	3.4794	2.1	2.4	0	63367000	20807000	42560000	0
Q9CQA1	Q9CQA1	Trafficking protein particle complex subunit 5	Trappc5	sp|Q9CQA1|TPPC5_MOUSE Trafficking protein particle complex subunit 5 OS=Mus musculus OX=10090 GN=Trappc5 PE=1 SV=1	1	3	3	3	3	2	0	3	2	0	3	2	5	0	14.9	20.795	188	3.4635	14.9	8.5	0	165920000	94247000	71669000	0
Q9JJL0;F8SGS4;F8SGS3;F8SGT1;F8SGS0;F8SGQ5;F8SGT6;F8SGS1;F8SGR7;F8SGV5;F8SGT0;F8SGS7;F8SGS5;F8SGV9;F8SGV8;F8SGT2;F8SGU8;F8SGT9;F8SGT5	Q9JJL0;F8SGS4;F8SGS3;F8SGT1;F8SGS0;F8SGQ5;F8SGT6;F8SGS1;F8SGR7;F8SGV5;F8SGT0;F8SGS7;F8SGS5;F8SGV9;F8SGV8;F8SGT2;F8SGU8;F8SGT9;F8SGT5		Tsga8	sp|Q9JJL0|TSGA8_MOUSE Testis-specific gene A8 protein OS=Mus musculus OX=10090 GN=Tsga8 PE=1 SV=1;tr|F8SGS4|F8SGS4_MOUSE Testis-specific protein A8 (Fragment) OS=Mus musculus domesticus OX=10092 GN=Tsga8 PE=4 SV=1;tr|F8SGS3|F8SGS3_MOUSE Testis-specific pro	19	1	1	1	1	1	0	1	1	0	1	1	2	0	8.4	22.769	238	3.4391	8.4	8.4	0	61403000	31055000	30348000	0
Q3TN10;Q3U2V0;Q3U2B5;Q80X82;D3Z2M2;S4R2Q3;Q3TA76	Q3TN10;Q3U2V0;Q3U2B5;Q80X82;D3Z2M2;S4R2Q3;Q3TA76	Symplekin	Sympk	tr|Q3TN10|Q3TN10_MOUSE Uncharacterized protein OS=Mus musculus OX=10090 GN=Sympk PE=2 SV=1;tr|Q3U2V0|Q3U2V0_MOUSE Uncharacterized protein OS=Mus musculus OX=10090 GN=Sympk PE=2 SV=1;tr|Q3U2B5|Q3U2B5_MOUSE Uncharacterized protein OS=Mus musculus OX=10090 GN	7	2	2	2	1	1	0	1	1	0	1	1	2	0	2.4	119.31	1067	3.4024	0.9	1.5	0	17211000	0	17211000	0
Q8BX20;Q4FJR7;Q3UTA4;Q3UC76;Q3TQZ4;J3QP87;J3QNT6;A0A1Y7VK80;A0A1Y7VJE9;A0A494BB95;Q60872;Q3UT53;J3QQ02;J3QPI8;J3QMW5;A0A1Y7VNG9;A0A1Y7VLT7;Q3UJQ5;F6YNI8;Q8BMJ3	Q8BX20;Q4FJR7;Q3UTA4;Q3UC76;Q3TQZ4;J3QP87;J3QNT6;A0A1Y7VK80;A0A1Y7VJE9;A0A494BB95;Q60872;Q3UT53;J3QQ02;J3QPI8;J3QMW5;A0A1Y7VNG9;A0A1Y7VLT7;Q3UJQ5;F6YNI8;Q8BMJ3	Eukaryotic translation initiation factor 1A;Eukaryotic translation initiation factor 1A, X-chromosomal	Gm5662;Eif1a;Gm8300;Gm2016;Gm2035;Gm5039;Gm4027;Gm2056;Gm6803;Gm2075;Gm2022;Gm21319;Eif1ax	tr|Q8BX20|Q8BX20_MOUSE Eukaryotic translation initiation factor 4C OS=Mus musculus OX=10090 GN=Gm5662 PE=2 SV=1;tr|Q4FJR7|Q4FJR7_MOUSE Eukaryotic translation initiation factor 4C OS=Mus musculus OX=10090 GN=Eif1a PE=2 SV=1;tr|Q3UTA4|Q3UTA4_MOUSE Eukaryotic	20	2	2	2	1	2	0	1	2	0	1	2	3	0	13.9	16.556	144	3.3106	6.9	13.9	0	47248000	19316000	27932000	0
P27661	P27661	Histone H2AX	H2afx	sp|P27661|H2AX_MOUSE Histone H2AX OS=Mus musculus OX=10090 GN=H2ax PE=1 SV=2	1	6	3	3	4	6	0	1	3	0	1	3	4	0	32.9	15.142	143	3.2789	22.4	32.9	0	113760000	28655000	85110000	0
Q9D2H9	Q9D2H9	Dynein assembly factor 1, axonemal	Dnaaf1	sp|Q9D2H9|DAAF1_MOUSE Dynein assembly factor 1, axonemal OS=Mus musculus OX=10090 GN=Dnaaf1 PE=1 SV=1	1	2	2	2	1	2	0	1	2	0	1	2	3	0	3.5	69.703	634	3.2482	1.7	3.5	0	25183000	10803000	14379000	0
A0A0A0MQH6;Q9QXW2	A0A0A0MQH6;Q9QXW2	F-box/WD repeat-containing protein 5	Fbxw5	tr|A0A0A0MQH6|A0A0A0MQH6_MOUSE F-box/WD repeat-containing protein 5 (Fragment) OS=Mus musculus OX=10090 GN=Fbxw5 PE=1 SV=1;sp|Q9QXW2|FBXW5_MOUSE F-box/WD repeat-containing protein 5 OS=Mus musculus OX=10090 GN=Fbxw5 PE=1 SV=1	2	2	2	2	1	1	0	1	1	0	1	1	2	0	11.8	27.44	246	3.1934	7.7	4.1	0	11271000	0	11271000	0
Q3TH57;Q8CGF7	Q3TH57;Q8CGF7	Transcription elongation regulator 1	Tcerg1	tr|Q3TH57|Q3TH57_MOUSE Uncharacterized protein OS=Mus musculus OX=10090 GN=Tcerg1 PE=2 SV=1;sp|Q8CGF7|TCRG1_MOUSE Transcription elongation regulator 1 OS=Mus musculus OX=10090 GN=Tcerg1 PE=1 SV=2	2	2	2	2	1	1	0	1	1	0	1	1	2	0	2.1	123.79	1100	3.164	0.9	1.2	0	42507000	12692000	29816000	0
Q62012;Q32MH2;L7MU67;B1B0X0;A2BI02;Q62013;L7N236;A2AJU2;B1B0X6;B1AZM2;B1AVZ5;B1AV09;E9QA14;A2BI72;A2ADW8	Q62012;Q32MH2;L7MU67;B1B0X0;A2BI02;Q62013;L7N236;A2AJU2;B1B0X6;B1AZM2;B1AVZ5;B1AV09;E9QA14;A2BI72;A2ADW8		Ott;Gm15107;Gm15097;Gm15080;Gm15127;Gm10439;Gm15114;Gm15091;Luzp4;Gm15093;Gm15128	tr|Q62012|Q62012_MOUSE Ott protein OS=Mus musculus OX=10090 GN=Gm15085 PE=2 SV=1;tr|Q32MH2|Q32MH2_MOUSE Ovary testis transcribed OS=Mus musculus OX=10090 GN=Gm15107 PE=2 SV=1;tr|L7MU67|L7MU67_MOUSE Predicted gene 15097 OS=Mus musculus OX=10090 GN=Gm15097 P	15	2	2	2	2	1	0	2	1	0	2	1	3	0	5.3	52.825	449	3.1434	5.3	3.6	0	66596000	57322000	9274400	0
G3UW57;Q3U366;G3XA57	G3UW57;Q3U366;G3XA57	Rab11 family-interacting protein 2	Rab11fip2	tr|G3UW57|G3UW57_MOUSE Rab11 family-interacting protein 2 OS=Mus musculus OX=10090 GN=Rab11fip2 PE=1 SV=1;tr|Q3U366|Q3U366_MOUSE Uncharacterized protein OS=Mus musculus OX=10090 GN=Rab11fip2 PE=2 SV=1;sp|G3XA57|RFIP2_MOUSE Rab11 family-interacting protein	3	2	2	2	1	1	0	1	1	0	1	1	2	0	8.6	41.768	370	3.1183	4.6	4.1	0	30308000	10279000	20030000	0
Q9DB41;A0A0J9YTY6;E9PV90;E9PY45;Q9D6M3	Q9DB41	Mitochondrial glutamate carrier 2	Slc25a18	sp|Q9DB41|GHC2_MOUSE Mitochondrial glutamate carrier 2 OS=Mus musculus OX=10090 GN=Slc25a18 PE=1 SV=4	5	3	3	3	2	2	0	2	2	0	2	2	4	0	7.8	34.166	320	3.0867	5.3	5	0	25467000	25467000	0	0
A0A286YDJ9;Q9CWU3;Q3TPC5;Q3TT94;Q6P1F6	A0A286YDJ9;Q9CWU3;Q3TPC5;Q3TT94;Q6P1F6	Serine/threonine-protein phosphatase 2A 55 kDa regulatory subunit B;Serine/threonine-protein phosphatase 2A 55 kDa regulatory subunit B alpha isoform	Ppp2r2a	tr|A0A286YDJ9|A0A286YDJ9_MOUSE Serine/threonine-protein phosphatase 2A 55 kDa regulatory subunit B alpha isoform OS=Mus musculus OX=10090 GN=Ppp2r2a PE=1 SV=1;tr|Q9CWU3|Q9CWU3_MOUSE Serine/threonine-protein phosphatase 2A 55 kDa regulatory subunit B OS=Mus	5	1	1	1	1	1	0	1	1	0	1	1	2	0	34	5.1399	50	3.0067	34	34	0	11723000	11723000	0	0
Q9QWK4	Q9QWK4	CD5 antigen-like	Cd5l	sp|Q9QWK4|CD5L_MOUSE CD5 antigen-like OS=Mus musculus OX=10090 GN=Cd5l PE=1 SV=3	1	3	3	3	2	1	0	2	1	0	2	1	3	0	7.7	38.862	352	3.0021	4.5	3.1	0	35185000	23990000	11195000	0
Q4FJR3;Q3UBV2;Q3TP24;B8YJF9;P08071	Q4FJR3;Q3UBV2;Q3TP24;B8YJF9;P08071	Lactotransferrin	Ltf	tr|Q4FJR3|Q4FJR3_MOUSE Lactotransferrin OS=Mus musculus OX=10090 GN=Ltf PE=2 SV=1;tr|Q3UBV2|Q3UBV2_MOUSE Uncharacterized protein OS=Mus musculus OX=10090 GN=Ltf PE=2 SV=1;tr|Q3TP24|Q3TP24_MOUSE Uncharacterized protein OS=Mus musculus OX=10090 GN=Ltf PE=2 S	5	2	2	2	1	2	0	1	2	0	1	2	3	0	1.3	77.865	707	2.7368	1.1	1.3	0	379160000	134390000	244770000	0
A0A140LJ59;Q9DBZ5;Q3TY56	A0A140LJ59;Q9DBZ5;Q3TY56	Eukaryotic translation initiation factor 3 subunit K	Eif3k	tr|A0A140LJ59|A0A140LJ59_MOUSE Eukaryotic translation initiation factor 3 subunit K OS=Mus musculus OX=10090 GN=Eif3k PE=1 SV=1;sp|Q9DBZ5|EIF3K_MOUSE Eukaryotic translation initiation factor 3 subunit K OS=Mus musculus OX=10090 GN=Eif3k PE=1 SV=1;tr|Q3TY56	3	2	2	2	2	2	0	2	2	0	2	2	4	0	39.6	6.088	53	2.6935	39.6	39.6	0	28841000	16311000	12530000	0
F8WGQ9;Q922M3	F8WGQ9;Q922M3	BTB/POZ domain-containing adapter for CUL3-mediated RhoA degradation protein 3	Kctd10	tr|F8WGQ9|F8WGQ9_MOUSE BTB/POZ domain-containing adapter for CUL3-mediated RhoA degradation protein 3 OS=Mus musculus OX=10090 GN=Kctd10 PE=1 SV=1;sp|Q922M3|BACD3_MOUSE BTB/POZ domain-containing adapter for CUL3-mediated RhoA degradation protein 3 OS=Mus m	2	2	2	2	2	1	0	2	1	0	2	1	3	0	6.6	35.829	316	2.6296	6.6	3.2	0	12392000	12392000	0	0
Q7TS74	Q7TS74	Cytoskeleton-associated protein 2-like	Ckap2l	sp|Q7TS74|CKP2L_MOUSE Cytoskeleton-associated protein 2-like OS=Mus musculus OX=10090 GN=Ckap2l PE=1 SV=1	1	1	1	1	1	1	0	1	1	0	1	1	2	0	1.9	82.998	745	2.5602	1.9	1.9	0	23903000	12375000	11528000	0
A0A140T8N8	A0A140T8N8		Igkv9-123	tr|A0A140T8N8|A0A140T8N8_MOUSE Immunoglobulin kappa variable 9-123 (Fragment) OS=Mus musculus OX=10090 GN=Igkv9-123 PE=4 SV=2	1	2	1	1	1	2	0	0	1	0	0	1	1	0	17.9	12.815	117	2.556	5.1	17.9	0	33309000	0	33309000	0
P01822	P01822	Ig heavy chain V region MOPC 315		sp|P01822|HVM46_MOUSE Ig heavy chain V region MOPC 315 OS=Mus musculus OX=10090 PE=1 SV=2	1	1	1	1	1	1	0	1	1	0	1	1	2	0	7.3	15.399	137	2.5478	7.3	7.3	0	72817000	32114000	40703000	0
Q8CEW9;Q923D4	Q8CEW9;Q923D4	Splicing factor 3B subunit 5	Sf3b5	tr|Q8CEW9|Q8CEW9_MOUSE Splicing factor 3B subunit 5 OS=Mus musculus OX=10090 GN=Sf3b5 PE=2 SV=1;sp|Q923D4|SF3B5_MOUSE Splicing factor 3B subunit 5 OS=Mus musculus OX=10090 GN=Sf3b5 PE=1 SV=1	2	2	2	2	1	2	0	1	2	0	1	2	3	0	30.2	10.167	86	2.5284	12.8	30.2	0	80324000	13563000	66761000	0
A0A0J9YV40;Q3V2L1;Q8K2W7;Q3U4T7;Q3TSD8;P97440	A0A0J9YV40;Q3V2L1;Q8K2W7;Q3U4T7;Q3TSD8;P97440	Histone RNA hairpin-binding protein	Slbp	tr|A0A0J9YV40|A0A0J9YV40_MOUSE Histone RNA hairpin-binding protein OS=Mus musculus OX=10090 GN=Slbp PE=1 SV=1;tr|Q3V2L1|Q3V2L1_MOUSE Histone RNA hairpin-binding protein OS=Mus musculus OX=10090 GN=Slbp PE=1 SV=1;tr|Q8K2W7|Q8K2W7_MOUSE Histone RNA hairpin-b	6	1	1	1	1	1	0	1	1	0	1	1	2	0	8.7	25.513	219	2.5087	8.7	8.7	0	68133000	36197000	31937000	0
Q924W7;Q3TYX0;S4W0E5	Q924W7;Q3TYX0	Suppression of tumorigenicity 5 protein	St5	sp|Q924W7|DEN2B_MOUSE DENN domain-containing protein 2B OS=Mus musculus OX=10090 GN=Dennd2b PE=1 SV=1;tr|Q3TYX0|Q3TYX0_MOUSE UDENN domain-containing protein OS=Mus musculus OX=10090 GN=Denn2b PE=2 SV=1	3	3	3	3	2	1	0	2	1	0	2	1	3	0	3.6	126.86	1134	2.4639	2.4	1.2	0	39398000	30505000	8892800	0
F6UHR6;E9PXZ2;A0A0A6YXH3;A2A8Z1;Q8R0G3;Q5FWX7;E9Q6C1;A0A1S6GWJ0;F8VQE8;Q99LZ2	F6UHR6;E9PXZ2;A0A0A6YXH3;A2A8Z1;Q8R0G3;Q5FWX7;E9Q6C1;A0A1S6GWJ0	Oxysterol-binding protein;Oxysterol-binding protein-related protein 9	Osbpl9	tr|F6UHR6|F6UHR6_MOUSE Oxysterol-binding protein OS=Mus musculus OX=10090 GN=Osbpl9 PE=1 SV=2;tr|E9PXZ2|E9PXZ2_MOUSE Oxysterol-binding protein OS=Mus musculus OX=10090 GN=Osbpl9 PE=1 SV=2;tr|A0A0A6YXH3|A0A0A6YXH3_MOUSE Oxysterol-binding protein OS=Mus musc	10	3	3	3	1	2	0	1	2	0	1	2	3	0	4.3	81.09	719	2.4465	1.4	2.9	0	6045200	6045200	0	0
F6ZZB1;F6VTL9;A0A0G2JFQ4;B7ZWL5;E9Q9L6;B2RXS1;Q6ZQA0	F6ZZB1;F6VTL9;A0A0G2JFQ4;B7ZWL5;E9Q9L6;B2RXS1;Q6ZQA0	Neurobeachin-like protein 2	Nbeal2	tr|F6ZZB1|F6ZZB1_MOUSE Neurobeachin-like protein 2 (Fragment) OS=Mus musculus OX=10090 GN=Nbeal2 PE=1 SV=1;tr|F6VTL9|F6VTL9_MOUSE Neurobeachin-like protein 2 (Fragment) OS=Mus musculus OX=10090 GN=Nbeal2 PE=1 SV=1;tr|A0A0G2JFQ4|A0A0G2JFQ4_MOUSE Neurobeachi	7	2	2	2	1	2	0	1	2	0	1	2	3	0	1.2	119.54	1073	2.4417	0.6	1.2	0	1209100000	525080000	684060000	0
A0A0A6YWY2;Q8N7N5	A0A0A6YWY2;Q8N7N5	DDB1- and CUL4-associated factor 8	Dcaf8	tr|A0A0A6YWY2|A0A0A6YWY2_MOUSE DDB1- and CUL4-associated factor 8 (Fragment) OS=Mus musculus OX=10090 GN=Dcaf8 PE=1 SV=1;sp|Q8N7N5|DCAF8_MOUSE DDB1- and CUL4-associated factor 8 OS=Mus musculus OX=10090 GN=Dcaf8 PE=1 SV=1	2	1	1	1	1	1	0	1	1	0	1	1	2	0	10.5	17.537	153	2.3414	10.5	10.5	0	56858000	33336000	23522000	0
Q8BHB4	Q8BHB4	WD repeat-containing protein 3	Wdr3	sp|Q8BHB4|WDR3_MOUSE WD repeat-containing protein 3 OS=Mus musculus OX=10090 GN=Wdr3 PE=1 SV=1	1	2	2	2	1	1	0	1	1	0	1	1	2	0	4.1	105.77	942	2.336	1.1	3.1	0	15480000	0	15480000	0
Q921U0;A0A286YDZ6;H7BWY2;Q9DBU8;Q9JKC8;Q3TRH5;Q8R2R9	Q921U0;A0A286YDZ6;H7BWY2;Q9DBU8;Q9JKC8;Q3TRH5;Q8R2R9	AP-3 complex subunit mu-1;AP-3 complex subunit mu-2	Ap3m1;Ap3m2	tr|Q921U0|Q921U0_MOUSE Ap3m1 protein (Fragment) OS=Mus musculus OX=10090 GN=Ap3m1 PE=2 SV=1;tr|A0A286YDZ6|A0A286YDZ6_MOUSE AP-3 complex subunit mu-1 OS=Mus musculus OX=10090 GN=Ap3m1 PE=1 SV=1;tr|H7BWY2|H7BWY2_MOUSE AP-3 complex subunit mu-1 OS=Mus musculu	7	2	2	2	1	1	0	1	1	0	1	1	2	0	12.2	16.349	147	2.2871	5.4	6.8	0	0	0	0	0
Q8CD10	Q8CD10	Calcium uptake protein 2, mitochondrial	Micu2	sp|Q8CD10|MICU2_MOUSE Calcium uptake protein 2, mitochondrial OS=Mus musculus OX=10090 GN=Micu2 PE=1 SV=2	1	1	1	1	1	1	0	1	1	0	1	1	2	0	3.9	49.475	432	2.2772	3.9	3.9	0	45343000	23868000	21475000	0
Q542A1;Q61334	Q542A1;Q61334	B-cell receptor-associated protein 29	Bcap29	tr|Q542A1|Q542A1_MOUSE B-cell receptor-associated protein OS=Mus musculus OX=10090 GN=Bcap29 PE=1 SV=1;sp|Q61334|BAP29_MOUSE B-cell receptor-associated protein 29 OS=Mus musculus OX=10090 GN=Bcap29 PE=1 SV=1	2	1	1	1	1	1	0	1	1	0	1	1	2	0	6.2	27.964	240	2.2698	6.2	6.2	0	79646000	40464000	39182000	0
G3UX83;E9QKG2;Q9WV86	G3UX83;E9QKG2;Q9WV86	Katanin p60 ATPase-containing subunit A1	Katna1	tr|G3UX83|G3UX83_MOUSE Katanin p60 ATPase-containing subunit A1 OS=Mus musculus OX=10090 GN=Katna1 PE=1 SV=1;tr|E9QKG2|E9QKG2_MOUSE Katanin p60 ATPase-containing subunit A1 OS=Mus musculus OX=10090 GN=Katna1 PE=1 SV=1;sp|Q9WV86|KTNA1_MOUSE Katanin p60 ATPa	3	1	1	1	1	1	0	1	1	0	1	1	2	0	7.7	15.226	130	2.2285	7.7	7.7	0	6395300	0	6395300	0
A0A338P7L9;A0A1S6GWH9;A0A1S6GWH8;Q9CQ49	A0A338P7L9;A0A1S6GWH9;A0A1S6GWH8;Q9CQ49	Nuclear cap-binding protein subunit 2	Ncbp2	tr|A0A338P7L9|A0A338P7L9_MOUSE Nuclear cap-binding protein subunit 2 OS=Mus musculus OX=10090 GN=Ncbp2 PE=1 SV=1;tr|A0A1S6GWH9|A0A1S6GWH9_MOUSE Nuclear cap-binding protein subunit 2 OS=Mus musculus OX=10090 GN=Ncbp2 PE=2 SV=1;tr|A0A1S6GWH8|A0A1S6GWH8_MOUSE	4	2	2	2	1	1	0	1	1	0	1	1	2	0	10.9	19.109	165	2.214	4.2	6.7	0	0	0	0	0
Q9CQ66	Q9CQ66	Tctex1 domain-containing protein 2	Tctex1d2	sp|Q9CQ66|TC1D2_MOUSE Tctex1 domain-containing protein 2 OS=Mus musculus OX=10090 GN=Tctex1d2 PE=1 SV=1	1	1	1	1	1	1	0	1	1	0	1	1	2	0	6.2	16.499	144	2.1914	6.2	6.2	0	64250000	27119000	37131000	0
Q8C779;Q14DP0	Q8C779;Q14DP0	Uncharacterized protein CXorf57 homolog	D330045A20Rik	sp|Q8C779|RADX_MOUSE RPA-related protein RADX OS=Mus musculus OX=10090 GN=Radx PE=2 SV=1;tr|Q14DP0|Q14DP0_MOUSE D330045A20Rik protein OS=Mus musculus OX=10090 GN=Radx PE=2 SV=1	2	2	2	2	1	1	0	1	1	0	1	1	2	0	3.1	96.846	850	2.1846	1.2	1.9	0	16856000	0	16856000	0
Q8C6X9;Q3U8L1;Q3TWR1;P39429	Q8C6X9;Q3U8L1;Q3TWR1;P39429	TNF receptor-associated factor 2	Traf2	tr|Q8C6X9|Q8C6X9_MOUSE TNF receptor-associated factor OS=Mus musculus OX=10090 GN=Traf2 PE=2 SV=1;tr|Q3U8L1|Q3U8L1_MOUSE TNF receptor-associated factor OS=Mus musculus OX=10090 GN=Traf2 PE=2 SV=1;tr|Q3TWR1|Q3TWR1_MOUSE TNF receptor-associated factor OS=Mus	4	1	1	1	1	1	0	1	1	0	1	1	2	0	4	56.086	501	2.1766	4	4	0	20775000	8913700	11861000	0
B1AU42;F2Z3Z6;B1AU43;Q8BLF2;Q14BG3;Q149A0;D3Z6I0;A0A0G2JFE2;Q5FWX6;A0A0G2JF79;A0A0G2JGW6;E9Q341;Q8CEQ0;Q9QUK0;Q8BZ03;Q8K1Y2;Q62101;Q3UTQ8;Q69ZM6	B1AU42;F2Z3Z6;B1AU43;Q8BLF2;Q14BG3;Q149A0;D3Z6I0;A0A0G2JFE2;Q5FWX6;A0A0G2JF79;A0A0G2JGW6;E9Q341;Q8CEQ0;Q9QUK0;Q8BZ03;Q8K1Y2;Q62101;Q3UTQ8;Q69ZM6	Cyclin-dependent kinase-like 3;Protein kinase C;Serine/threonine-protein kinase;Cyclin-dependent kinase-like 1;Cyclin-dependent kinase-like 2;Serine/threonine-protein kinase D2;Serine/threonine-protein kinase D3;Serine/threonine-protein kinase D1;Cyclin-dependent kinase-like 5;Serine/threonine-protein kinase 36	Cdkl3;Cdkl1;Cdkl2;Prkd3;Stk36;Prkd2;Prkd1;Cdkl5	tr|B1AU42|B1AU42_MOUSE Cyclin-dependent kinase-like 3 (Fragment) OS=Mus musculus OX=10090 GN=Cdkl3 PE=3 SV=1;tr|F2Z3Z6|F2Z3Z6_MOUSE Cyclin-dependent kinase-like 3 OS=Mus musculus OX=10090 GN=Cdkl3 PE=4 SV=1;tr|B1AU43|B1AU43_MOUSE Cyclin-dependent kinase-li	19	2	2	2	1	1	0	1	1	0	1	1	2	0	8.9	22.466	192	2.1657	4.2	4.7	0	31359000	24975000	6384000	0
P70302;A0A1B0GRA5;A0A1B0GR78;Q3TUX9;A0A1B0GQZ3	P70302;A0A1B0GRA5;A0A1B0GR78	Stromal interaction molecule 1	Stim1	sp|P70302|STIM1_MOUSE Stromal interaction molecule 1 OS=Mus musculus OX=10090 GN=Stim1 PE=1 SV=2;tr|A0A1B0GRA5|A0A1B0GRA5_MOUSE Stromal interaction molecule 1 OS=Mus musculus OX=10090 GN=Stim1 PE=1 SV=1;tr|A0A1B0GR78|A0A1B0GR78_MOUSE Stromal interaction mo	5	4	4	4	1	3	0	1	3	0	1	3	4	0	7.2	77.566	685	2.1587	1.3	5.8	0	60090000	8847900	51242000	0
Q8BX21;Q3TPW2;Q8BY97;Q6PD96;P35761	Q8BX21;Q3TPW2;Q8BY97;Q6PD96;P35761	Dual specificity protein kinase TTK	Ttk	tr|Q8BX21|Q8BX21_MOUSE Protein kinase domain-containing protein (Fragment) OS=Mus musculus OX=10090 GN=Ttk PE=2 SV=2;tr|Q3TPW2|Q3TPW2_MOUSE Dual-specificity protein kinase TTK OS=Mus musculus OX=10090 GN=Ttk PE=1 SV=1;tr|Q8BY97|Q8BY97_MOUSE Protein kinase	5	2	2	2	1	1	0	1	1	0	1	1	2	0	4.3	65.647	586	2.1498	2.4	1.9	0	27915000	10687000	17228000	0
Q8BVU9;Q8BV87;Q3TWG9;Q3TMD2;Q3TJK3;P19324	Q8BVU9;Q8BV87;Q3TWG9;Q3TMD2;Q3TJK3;P19324	Serpin H1	Serpinh1	tr|Q8BVU9|Q8BVU9_MOUSE Collagen-binding protein OS=Mus musculus OX=10090 GN=Serpinh1 PE=2 SV=1;tr|Q8BV87|Q8BV87_MOUSE Collagen-binding protein OS=Mus musculus OX=10090 GN=Serpinh1 PE=2 SV=1;tr|Q3TWG9|Q3TWG9_MOUSE Collagen-binding protein OS=Mus musculus OX	6	1	1	1	1	1	0	1	1	0	1	1	2	0	2.6	46.51	417	2.0954	2.6	2.6	0	24804000	24804000	0	0
Q8BTJ0;Q059T9;Q9DAW6	Q8BTJ0;Q059T9;Q9DAW6	U4/U6 small nuclear ribonucleoprotein Prp4	Prpf4	tr|Q8BTJ0|Q8BTJ0_MOUSE WD_REPEATS_REGION domain-containing protein OS=Mus musculus OX=10090 GN=Prpf4 PE=2 SV=1;tr|Q059T9|Q059T9_MOUSE PRP4 pre-mRNA processing factor 4 homolog (Yeast) OS=Mus musculus OX=10090 GN=Prpf4 PE=1 SV=1;sp|Q9DAW6|PRP4_MOUSE U4/U6 s	3	1	1	1	1	1	0	1	1	0	1	1	2	0	3.1	58.353	521	2.0747	3.1	3.1	0	16519000	16519000	0	0
Q8C1Y3;Q3U4Y0;P10922	Q8C1Y3;Q3U4Y0;P10922	Histone H1.0;Histone H1.0, N-terminally processed	H1f0	tr|Q8C1Y3|Q8C1Y3_MOUSE H15 domain-containing protein OS=Mus musculus OX=10090 GN=H1f0 PE=2 SV=1;tr|Q3U4Y0|Q3U4Y0_MOUSE H15 domain-containing protein OS=Mus musculus OX=10090 GN=H1f0 PE=2 SV=1;sp|P10922|H10_MOUSE Histone H1.0 OS=Mus musculus OX=10090 GN=H1-	3	1	1	1	1	1	0	1	1	0	1	1	2	0	7.3	19.253	179	2.0362	7.3	7.3	0	20087000	6305000	13782000	0
Q921W0	Q921W0	Charged multivesicular body protein 1a	Chmp1a	sp|Q921W0|CHM1A_MOUSE Charged multivesicular body protein 1a OS=Mus musculus OX=10090 GN=Chmp1a PE=1 SV=1	1	1	1	1	1	1	0	1	1	0	1	1	2	0	4.6	21.607	196	2.0061	4.6	4.6	0	34844000	20800000	14044000	0
Q3TPM3;Q05DR6;Q3UIA5;Q9WTX6	Q3TPM3;Q05DR6;Q3UIA5;Q9WTX6	Cullin-1	Cul1	tr|Q3TPM3|Q3TPM3_MOUSE Cullin-1 (Fragment) OS=Mus musculus OX=10090 GN=Cul1 PE=1 SV=1;tr|Q05DR6|Q05DR6_MOUSE Cul1 protein (Fragment) OS=Mus musculus OX=10090 GN=Cul1 PE=2 SV=1;tr|Q3UIA5|Q3UIA5_MOUSE CULLIN_2 domain-containing protein OS=Mus musculus OX=100	4	2	2	2	1	1	0	1	1	0	1	1	2	0	3.9	80.588	699	1.9493	1.3	2.6	0	12798000	0	12798000	0
Q8K2C1;Q3UJF9;Q3U9F0;Q3TJ22;J3QN89	Q8K2C1;Q3UJF9;Q3U9F0;Q3TJ22;J3QN89		Aamp	tr|Q8K2C1|Q8K2C1_MOUSE Aamp protein OS=Mus musculus OX=10090 GN=Aamp PE=2 SV=1;tr|Q3UJF9|Q3UJF9_MOUSE WD_REPEATS_REGION domain-containing protein OS=Mus musculus OX=10090 GN=Aamp PE=2 SV=1;tr|Q3U9F0|Q3U9F0_MOUSE WD_REPEATS_REGION domain-containing protein	5	1	1	1	1	1	0	1	1	0	1	1	2	0	3.6	38.509	358	1.9396	3.6	3.6	0	54820000	24715000	30105000	0
X5J5I3;A0A075B5X6;X5J593;A0A0G2JFN9	X5J5I3;A0A075B5X6;X5J593;A0A0G2JFN9		Ighv1-67	tr|X5J5I3|X5J5I3_MOUSE IgM heavy chain VDJ region (Fragment) OS=Mus musculus OX=10090 PE=2 SV=1;tr|A0A075B5X6|A0A075B5X6_MOUSE Immunoglobulin heavy variable V1-67 OS=Mus musculus OX=10090 GN=Ighv1-67 PE=4 SV=1;tr|X5J593|X5J593_MOUSE IgM heavy chain VDJ reg	4	1	1	1	1	1	0	1	1	0	1	1	2	0	13.3	11.101	98	1.9367	13.3	13.3	0	32686000	32686000	0	0
Q99LT0	Q99LT0	Protein dpy-30 homolog	Dpy30	sp|Q99LT0|DPY30_MOUSE Protein dpy-30 homolog OS=Mus musculus OX=10090 GN=Dpy30 PE=1 SV=1	1	1	1	1	1	1	0	1	1	0	1	1	2	0	9.1	11.213	99	1.9068	9.1	9.1	0	33701000	18949000	14752000	0
Q9CX53	Q9CX53	Gem-associated protein 6	Gemin6	sp|Q9CX53|GEMI6_MOUSE Gem-associated protein 6 OS=Mus musculus OX=10090 GN=Gemin6 PE=1 SV=2	1	1	1	1	1	1	0	1	1	0	1	1	2	0	7.8	18.75	166	1.8927	7.8	7.8	0	37947000	37947000	0	0
Q9CZA6;Q9ERR1	Q9CZA6;Q9ERR1	Nuclear distribution protein nudE homolog 1;Nuclear distribution protein nudE-like 1	Nde1;Ndel1	sp|Q9CZA6|NDE1_MOUSE Nuclear distribution protein nudE homolog 1 OS=Mus musculus OX=10090 GN=Nde1 PE=1 SV=1;sp|Q9ERR1|NDEL1_MOUSE Nuclear distribution protein nudE-like 1 OS=Mus musculus OX=10090 GN=Ndel1 PE=1 SV=2	2	1	1	1	1	1	0	1	1	0	1	1	2	0	3.2	38.522	344	1.8726	3.2	3.2	0	13462000	0	13462000	0
Q9CYX7	Q9CYX7	RRP15-like protein	Rrp15	sp|Q9CYX7|RRP15_MOUSE RRP15-like protein OS=Mus musculus OX=10090 GN=Rrp15 PE=1 SV=2	1	1	1	1	1	1	0	1	1	0	1	1	2	0	3.9	31.058	281	1.8721	3.9	3.9	0	10700000	10700000	0	0
A0A2R8VHJ0;P16045	A0A2R8VHJ0;P16045	Galectin-1	Lgals1	tr|A0A2R8VHJ0|A0A2R8VHJ0_MOUSE Galectin-1 OS=Mus musculus OX=10090 GN=Lgals1 PE=1 SV=1;sp|P16045|LEG1_MOUSE Galectin-1 OS=Mus musculus OX=10090 GN=Lgals1 PE=1 SV=3	2	1	1	1	1	1	0	1	1	0	1	1	2	0	51.4	3.6553	35	1.869	51.4	51.4	0	65952000	25333000	40619000	0
V9GX23;B1ART1;B1ART2	V9GX23;B1ART1;B1ART2		Vps13d	tr|V9GX23|V9GX23_MOUSE Vacuolar protein sorting 13D (Fragment) OS=Mus musculus OX=10090 GN=Vps13d PE=1 SV=1;tr|B1ART1|B1ART1_MOUSE Vacuolar protein sorting 13D OS=Mus musculus OX=10090 GN=Vps13d PE=1 SV=1;tr|B1ART2|B1ART2_MOUSE Vacuolar protein sorting 13D	3	1	1	1	1	1	0	1	1	0	1	1	2	0	0.5	356.2	3211	1.8323	0.5	0.5	0	136600000	65003000	71595000	0
Q3UTE1	Q3UTE1		Gm4832	tr|Q3UTE1|Q3UTE1_MOUSE 40S ribosomal protein S24 (Fragment) OS=Mus musculus OX=10090 GN=Gm4832 PE=2 SV=1	1	2	1	1	1	2	0	1	1	0	1	1	2	0	15.5	11.155	97	1.7811	8.2	15.5	0	141410000	108440000	32966000	0
E0CXB9;Q61301;Q8BS72	E0CXB9;Q61301;Q8BS72	Catenin alpha-2	Ctnna2	tr|E0CXB9|E0CXB9_MOUSE Catenin alpha-2 OS=Mus musculus OX=10090 GN=Ctnna2 PE=1 SV=1;sp|Q61301|CTNA2_MOUSE Catenin alpha-2 OS=Mus musculus OX=10090 GN=Ctnna2 PE=1 SV=3;tr|Q8BS72|Q8BS72_MOUSE Catenin alpha-2 OS=Mus musculus OX=10090 GN=Ctnna2 PE=1 SV=1	3	2	1	1	1	1	0	1	0	0	1	0	1	0	3.6	106.73	966	1.7577	1.9	1.8	0	12973000	12973000	0	0
B2RVQ7;Q9D115	B2RVQ7;Q9D115	Zinc finger protein 706	Zfp706;Znf706	tr|B2RVQ7|B2RVQ7_MOUSE Zinc finger protein 706 OS=Mus musculus OX=10090 GN=Zfp706 PE=1 SV=1;sp|Q9D115|ZN706_MOUSE Zinc finger protein 706 OS=Mus musculus OX=10090 GN=Znf706 PE=1 SV=1	2	1	1	1	1	1	0	1	1	0	1	1	2	0	15.8	8.4977	76	1.7383	15.8	15.8	0	8720000	8720000	0	0
Q9D823	Q9D823	60S ribosomal protein L37	Rpl37	sp|Q9D823|RL37_MOUSE 60S ribosomal protein L37 OS=Mus musculus OX=10090 GN=Rpl37 PE=3 SV=3	1	3	3	3	2	1	0	2	1	0	2	1	3	0	21.6	11.078	97	1.7218	12.4	9.3	0	663070000	595070000	67994000	0
Q8CGQ1;B2RSY5;Q8C0V3;Q6IMH7;Q14DT8;Q32NZ3	Q8CGQ1;B2RSY5;Q8C0V3;Q6IMH7;Q14DT8;Q32NZ3		Adam6a;Adam6b	tr|Q8CGQ1|Q8CGQ1_MOUSE ADAM6 OS=Mus musculus OX=10090 GN=Adam6a PE=2 SV=1;tr|B2RSY5|B2RSY5_MOUSE A disintegrin and metallopeptidase domain 6 OS=Mus musculus OX=10090 GN=Adam6a PE=1 SV=1;tr|Q8C0V3|Q8C0V3_MOUSE Uncharacterized protein (Fragment) OS=Mus muscu	6	2	2	2	1	1	0	1	1	0	1	1	2	0	2.5	85.089	754	1.7206	1.3	1.2	0	0	0	0	0
P62876	P62876	DNA-directed RNA polymerases I, II, and III subunit RPABC5	Polr2l	sp|P62876|RPAB5_MOUSE DNA-directed RNA polymerases I, II, and III subunit RPABC5 OS=Mus musculus OX=10090 GN=Polr2l PE=3 SV=1	1	1	1	1	1	1	0	1	1	0	1	1	2	0	13.4	7.645	67	1.719	13.4	13.4	0	15602000	0	15602000	0
A0A1S6GWG8;A0A1S6GWG7;Q9JMC3;D3Z1U5;Q8R1X2	A0A1S6GWG8;A0A1S6GWG7;Q9JMC3;D3Z1U5;Q8R1X2	DnaJ homolog subfamily A member 4	Dnaja4	tr|A0A1S6GWG8|A0A1S6GWG8_MOUSE Uncharacterized protein OS=Mus musculus OX=10090 GN=Dnaja4 PE=2 SV=1;tr|A0A1S6GWG7|A0A1S6GWG7_MOUSE Uncharacterized protein OS=Mus musculus OX=10090 GN=Dnaja4 PE=2 SV=1;sp|Q9JMC3|DNJA4_MOUSE DnaJ homolog subfamily A member 4	5	2	2	2	1	1	0	1	1	0	1	1	2	0	5.6	47.981	426	1.6913	2.6	3.1	0	15303000	0	15303000	0
A0A0N4SVW8;Q3UND0	A0A0N4SVW8;Q3UND0	Src kinase-associated phosphoprotein 2	Skap2	tr|A0A0N4SVW8|A0A0N4SVW8_MOUSE Src kinase-associated phosphoprotein 2 (Fragment) OS=Mus musculus OX=10090 GN=Skap2 PE=1 SV=3;sp|Q3UND0|SKAP2_MOUSE Src kinase-associated phosphoprotein 2 OS=Mus musculus OX=10090 GN=Skap2 PE=1 SV=2	2	1	1	1	1	1	0	1	1	0	1	1	2	0	7.9	14.566	126	1.6495	7.9	7.9	0	0	0	0	0
B8JJ57;Q3TBW8;B8JJ56;Q3UFX3;J3QN94;Q99PN3	B8JJ57;Q3TBW8;B8JJ56;Q3UFX3;J3QN94;Q99PN3	Tripartite motif-containing protein 26	Trim26	tr|B8JJ57|B8JJ57_MOUSE Tripartite motif-containing protein 26 (Fragment) OS=Mus musculus OX=10090 GN=Trim26 PE=1 SV=1;tr|Q3TBW8|Q3TBW8_MOUSE Uncharacterized protein OS=Mus musculus OX=10090 GN=Trim26 PE=2 SV=1;tr|B8JJ56|B8JJ56_MOUSE Tripartite motif-contai	6	1	1	1	1	1	0	1	1	0	1	1	2	0	4.3	29.168	253	1.6354	4.3	4.3	0	25465000	11964000	13501000	0
Q8BFT2;A0A2I3BQW1	Q8BFT2;A0A2I3BQW1	HAUS augmin-like complex subunit 4	Haus4	sp|Q8BFT2|HAUS4_MOUSE HAUS augmin-like complex subunit 4 OS=Mus musculus OX=10090 GN=Haus4 PE=1 SV=1;tr|A0A2I3BQW1|A0A2I3BQW1_MOUSE HAUS augmin-like complex subunit 4 (Fragment) OS=Mus musculus OX=10090 GN=Haus4 PE=1 SV=1	2	2	2	2	1	1	0	1	1	0	1	1	2	0	4.4	42.196	363	1.628	2.2	2.2	0	11266000	0	11266000	0
Q3TTV6;Q9ERA6;Q3UGE9	Q3TTV6;Q9ERA6;Q3UGE9	Tuftelin-interacting protein 11	Tfip11	tr|Q3TTV6|Q3TTV6_MOUSE Tuftelin-interacting protein 11 OS=Mus musculus OX=10090 GN=Tfip11 PE=1 SV=1;sp|Q9ERA6|TFP11_MOUSE Tuftelin-interacting protein 11 OS=Mus musculus OX=10090 GN=Tfip11 PE=1 SV=1;tr|Q3UGE9|Q3UGE9_MOUSE Tuftelin-interacting protein 11 OS	3	2	2	2	1	1	0	1	1	0	1	1	2	0	3	96.304	838	1.5984	1.2	1.8	0	32971000	12794000	20177000	0
Q921Y2	Q921Y2	U3 small nucleolar ribonucleoprotein protein IMP3	Imp3	sp|Q921Y2|IMP3_MOUSE U3 small nucleolar ribonucleoprotein protein IMP3 OS=Mus musculus OX=10090 GN=Imp3 PE=2 SV=1	1	1	1	1	1	1	0	1	1	0	1	1	2	0	8.2	21.777	184	1.5805	8.2	8.2	0	32097000	15542000	16554000	0
Q6KAM6;E9PUF7;Q61210;A0A0U1RPH2;A0A0U1RPP2;A0A0U1RPN7;F6ZN61	Q6KAM6;E9PUF7;Q61210;A0A0U1RPH2;A0A0U1RPP2;A0A0U1RPN7;F6ZN61	Rho guanine nucleotide exchange factor 1	Arhgef1	tr|Q6KAM6|Q6KAM6_MOUSE MFLJ00369 protein (Fragment) OS=Mus musculus OX=10090 GN=Arhgef1 PE=2 SV=1;tr|E9PUF7|E9PUF7_MOUSE Rho guanine nucleotide exchange factor 1 OS=Mus musculus OX=10090 GN=Arhgef1 PE=1 SV=1;sp|Q61210|ARHG1_MOUSE Rho guanine nucleotide exc	7	2	2	2	1	2	0	1	2	0	1	2	3	0	2.8	104.63	939	1.5312	1.4	2.8	0	45463000	15769000	29694000	0
Q5EER8;A0A0U1RPG8;A0A0U1RNG7	Q5EER8;A0A0U1RPG8;A0A0U1RNG7		Kctd14	tr|Q5EER8|Q5EER8_MOUSE Potassium channel tetramerisation domain-containing 14 OS=Mus musculus OX=10090 GN=Kctd14 PE=1 SV=1;tr|A0A0U1RPG8|A0A0U1RPG8_MOUSE Potassium channel tetramerisation domain-containing 14 OS=Mus musculus OX=10090 GN=Kctd14 PE=1 SV=1;tr	3	1	1	1	1	1	0	1	1	0	1	1	2	0	6	26.983	234	1.5096	6	6	0	34509000	16281000	18228000	0
Q924P7;A2KTK5;A2KTK0;I0ITL1;Q924R6;Q924R2;Q924Q4;Q924R0;Q924Q5;Q924R4;Q924R3;Q924R1;Q924Q9;Q924Q7;Q924Q6;Q924R8;Q924Q8;Q924Q3;P06328;P01754;Q91V67	Q924P7;A2KTK5;A2KTK0;I0ITL1;Q924R6;Q924R2;Q924Q4;Q924R0;Q924Q5;Q924R4;Q924R3;Q924R1;Q924Q9;Q924Q7;Q924Q6;Q924R8;Q924Q8;Q924Q3;P06328;P01754	Ig heavy chain V region VH558 B4;Ig heavy chain V region 1-62-3	VH186.2-D-J-C mu;IGHVDJ;IgVH;Ighm;Ighv1-62-3	tr|Q924P7|Q924P7_MOUSE VH186.2-D-J-C mu protein (Fragment) OS=Mus musculus OX=10090 GN=VH186.2-D-J-C mu PE=2 SV=1;tr|A2KTK5|A2KTK5_MOUSE Immunoglobulin heavy chain variable region (Fragment) OS=Mus musculus OX=10090 GN=IGHVDJ PE=4 SV=1;tr|A2KTK0|A2KTK0_MOU	21	4	1	1	1	4	0	0	1	0	0	1	1	0	31.7	15.988	145	1.4922	21.4	31.7	0	46730000	0	46730000	0
Q3V3V4;Q6ZQ29	Q3V3V4;Q6ZQ29	Serine/threonine-protein kinase TAO2	Taok2	tr|Q3V3V4|Q3V3V4_MOUSE Protein kinase domain-containing protein (Fragment) OS=Mus musculus OX=10090 GN=Taok2 PE=2 SV=1;sp|Q6ZQ29|TAOK2_MOUSE Serine/threonine-protein kinase TAO2 OS=Mus musculus OX=10090 GN=Taok2 PE=1 SV=3	2	2	1	1	2	1	0	1	1	0	1	1	2	0	6.4	36.8	328	1.4465	6.4	4	0	23784000	11018000	12766000	0
Q58EV2;Q3V2G1;Q00623	Q58EV2;Q3V2G1;Q00623	Apolipoprotein A-I;Proapolipoprotein A-I;Truncated apolipoprotein A-I	Apoa1	tr|Q58EV2|Q58EV2_MOUSE Apoa1 protein OS=Mus musculus OX=10090 GN=Apoa1 PE=2 SV=1;tr|Q3V2G1|Q3V2G1_MOUSE Uncharacterized protein OS=Mus musculus OX=10090 GN=Apoa1 PE=2 SV=1;sp|Q00623|APOA1_MOUSE Apolipoprotein A-I OS=Mus musculus OX=10090 GN=Apoa1 PE=1 SV=2	3	2	2	2	2	1	0	2	1	0	2	1	3	0	5.6	23.022	198	1.3944	5.6	5.1	0	1186100000	668760000	517310000	0
A2A4I8;A2A4I9;Q812C9;O70423	A2A4I8;A2A4I9;Q812C9;O70423	Amine oxidase;Retina-specific copper amine oxidase;Membrane primary amine oxidase	Aoc3;Aoc2	tr|A2A4I8|A2A4I8_MOUSE Amine oxidase (Fragment) OS=Mus musculus OX=10090 GN=Aoc3 PE=1 SV=1;tr|A2A4I9|A2A4I9_MOUSE Amine oxidase OS=Mus musculus OX=10090 GN=Aoc2 PE=3 SV=1;sp|Q812C9|AOC2_MOUSE Retina-specific copper amine oxidase OS=Mus musculus OX=10090 GN	4	1	1	1	1	1	0	1	1	0	1	1	2	0	1.9	52.848	470	1.313	1.9	1.9	0	52488000	28893000	23595000	0
B0LAE8;Q9DB96	B0LAE8;Q9DB96	Neuroguidin	Ngdn	tr|B0LAE8|B0LAE8_MOUSE Neuroguidin EIF4E binding protein (Fragment) OS=Mus musculus OX=10090 GN=Ngdn PE=2 SV=1;sp|Q9DB96|NGDN_MOUSE Neuroguidin OS=Mus musculus OX=10090 GN=Ngdn PE=1 SV=1	2	1	1	1	1	1	0	1	1	0	1	1	2	0	29	6.7408	62	1.2697	29	29	0	14303000	240380	14063000	0
A0A0U1RPZ0;Q3U2H3;D3Z3G6;Q63844;D3Z6D8;A0A0U1RPX4	A0A0U1RPZ0;Q3U2H3;D3Z3G6;Q63844;D3Z6D8;A0A0U1RPX4	Mitogen-activated protein kinase;Mitogen-activated protein kinase 3	Mapk3	tr|A0A0U1RPZ0|A0A0U1RPZ0_MOUSE Mitogen-activated protein kinase (Fragment) OS=Mus musculus OX=10090 GN=Mapk3 PE=1 SV=1;tr|Q3U2H3|Q3U2H3_MOUSE Mitogen-activated protein kinase (Fragment) OS=Mus musculus OX=10090 GN=Mapk3 PE=2 SV=1;tr|D3Z3G6|D3Z3G6_MOUSE Mit	6	2	1	1	1	1	0	0	1	0	0	1	1	0	9.8	24.769	214	1.2266	5.6	4.2	0	0	0	0	0
Q8BVS5;A0A0A6YWC2;F6U5V1	Q8BVS5;A0A0A6YWC2;F6U5V1		Larp1b	tr|Q8BVS5|Q8BVS5_MOUSE HTH La-type RNA-binding domain-containing protein OS=Mus musculus OX=10090 GN=Larp1b PE=2 SV=1;tr|A0A0A6YWC2|A0A0A6YWC2_MOUSE La ribonucleoprotein domain family, member 1B OS=Mus musculus OX=10090 GN=Larp1b PE=1 SV=1;tr|F6U5V1|F6U5V1	3	1	1	1	1	1	0	1	1	0	1	1	2	0	3.9	38.735	335	1.2111	3.9	3.9	0	22361000	10759000	11602000	0
A0A1B0GR69;A0A1B0GRV8;Q6ZWP0;A0A1B0GRR8;Q7TT81;Q9CR32;A2RS68;Q62376	A0A1B0GR69;A0A1B0GRV8;Q6ZWP0;A0A1B0GRR8;Q7TT81;Q9CR32;A2RS68;Q62376	U1 small nuclear ribonucleoprotein 70 kDa	Snrnp70	tr|A0A1B0GR69|A0A1B0GR69_MOUSE U1 small nuclear ribonucleoprotein 70 kDa (Fragment) OS=Mus musculus OX=10090 GN=Snrnp70 PE=1 SV=1;tr|A0A1B0GRV8|A0A1B0GRV8_MOUSE U1 small nuclear ribonucleoprotein 70 kDa OS=Mus musculus OX=10090 GN=Snrnp70 PE=1 SV=1;tr|Q6ZW	8	1	1	1	1	1	0	1	1	0	1	1	2	0	10.1	12.996	109	1.18	10.1	10.1	0	30801000	16798000	14003000	0
Q61871;Q61524;Q811N5;Q5MNJ6;Q811N2;B8YPG3;B8YPG2;Q80SV2;Q811N6;Q811N3;Q811N1;Q80SW4;Q61877;A0A0A0U847;Q80SV3;Q505R5;Q811M8;Q91Y75;P10404	Q61871;Q61524;Q811N5;Q5MNJ6;Q811N2;B8YPG3;B8YPG2;Q80SV2;Q811N6;Q811N3;Q811N1;Q80SW4;Q61877;A0A0A0U847;Q80SV3;Q505R5;Q811M8;Q91Y75;P10404	MLV-related proviral Env polyprotein;Surface protein;Transmembrane protein	env	tr|Q61871|Q61871_MOUSE Envelope protein (Fragment) OS=Mus musculus OX=10090 PE=4 SV=1;tr|Q61524|Q61524_MOUSE Envelope polyprotein (Fragment) OS=Mus musculus OX=10090 PE=4 SV=1;tr|Q811N5|Q811N5_MOUSE Envelope glycoprotein (Fragment) OS=Mus musculus OX=10090	19	1	1	1	1	1	0	1	1	0	1	1	2	0	40	2.2396	20	-2	40	40	0	121910000	91955000	29957000	0
