# Supplementary material for: hnRNPH1 recruits PTBP2 and SRSF3 to modulate alternative splicing in germ cells
Source: Nat Commun. 2022 Jun 23;13:3588. doi: 10.1038/s41467-022-31364-7 (PMC9226075; doi:10.1038/s41467-022-31364-7)
Supplement: Supplementary file 5 — Supplementary Data 2 [file 41467_2022_31364_MOESM5_ESM.xls]

## Sheet: NSH1-Table 2  spermatocyte.  sp
Supplementary Table 2. Alternative splicing events identified from hnRNPH1 cKO and control pachytene spermatocytes were determined by RNA-seq.
GeneID	Gene_name	AS_type	chr	strand	AS_feature	IJC_Group1	SJC_Group1	IJC_Group2	SJC_Group2	IncFormLen	SkipFormLen	P_value	FDR	Group1_value	Group2_value	ΔPSI
ENSMUSG00000038298	Pdzk1	MXE	chr3	+	96854533_96854670_96855854_96856050_96851490_96851740_96857194_96857391	28|23|28	50|30|47	28|35|42	28|37|25	267	326	0.00768719	0.114716	0.406|0.483|0.421	0.55|0.536|0.672	-0.149
ENSMUSG00000020167	Tcf3	MXE	chr10	-	80410397_80410624_80412826_80413062_80409546_80410274_80413204_80413337	12|17|11	14|18|9	5|5|6	5|0|2	366	357	0.0486858	0.370341	0.455|0.479|0.544	0.494|1.0|0.745	-0.254
ENSMUSG00000029913	Prdm5	MXE	chr6	+	65901773_65901859_65927916_65928021_65886084_65886178_65935969_65936376	0|2|1	6|13|3	6|2|0	3|5|3	216	235	0.013159	0.162692	0.0|0.143|0.266	0.685|0.303|0.0	-0.193
ENSMUSG00000012114	Med15	MXE	chr16	-	17680548_17680761_17685452_17685504_17674404_17674658_17697606_17697694	15|37|45	39|71|54	59|58|49	39|44|33	182	343	8.25e-05	0.00377986	0.42|0.495|0.611	0.74|0.713|0.737	-0.221
ENSMUSG00000038005	Hpf1	MXE	chr8	+	60900083_60900234_60903999_60904087_60896737_60896836_60905547_60905720	91|91|101	44|40|62	87|65|83	62|76|84	281	218	0.000546281	0.0166818	0.616|0.638|0.558	0.521|0.399|0.434	0.153
ENSMUSG00000073152	Gm10475	MXE	chr5	+	21950641_21950939_21952440_21952769_21910930_21911120_21953035_21954014	7|10|4	17|4|16	9|8|7	1|1|13	428	459	0.0401885	0.328887	0.306|0.728|0.211	0.906|0.896|0.366	-0.308
ENSMUSG00000034681	Rnps1	MXE	chr17	+	24415040_24415162_24418037_24418218_24414674_24414734_24418456_24418612	92|107|113	369|475|519	45|39|41	847|838|811	252	311	0	0	0.235|0.218|0.212	0.062|0.054|0.059	0.163
ENSMUSG00000038587	Akap12	MXE	chr10	+	4313742_4313857_4353141_4357939_4266379_4266668_4358477_4359470	118|153|131	750|753|692	14|15|13	665|632|609	245	4928	0	0	0.76|0.803|0.792	0.297|0.323|0.3	0.478
ENSMUSG00000109739	Gm17949	MXE	chr17	+	57014651_57014765_57019403_57019598_57012595_57012795_57020167_57020294	45|20|37	62|44|43	20|23|17	13|17|13	244	325	0.0056259	0.0927711	0.492|0.377|0.534	0.672|0.643|0.635	-0.182
ENSMUSG00000019792	Trmt11	MXE	chr10	-	30591020_30591102_30594114_30594188_30590842_30590935_30597739_30597805	0|0|3	2|1|7	4|2|2	4|3|2	204	212	0.00906436	0.127753	0.0|0.0|0.308	0.51|0.409|0.51	-0.374
ENSMUSG00000043909	Trp53bp1	MXE	chr2	-	121215666_121216171_121223704_121223762_121211269_121211422_121227644_121227848	18|15|11	100|101|113	32|20|13	107|83|81	188	635	0.0406194	0.330257	0.378|0.334|0.247	0.503|0.449|0.352	-0.115
ENSMUSG00000037325	Bbs7	MXE	chr3	-	36610565_36610628_36612011_36612077_36610179_36610355_36613249_36613477	95|97|95	114|97|126	76|63|75	177|178|158	196	193	2.78e-07	2.38e-05	0.451|0.496|0.426	0.297|0.258|0.319	0.166
ENSMUSG00000107008	Gm2762	MXE	chr13	+	53397898_53398033_53432445_53432622_53395284_53395395_53434693_53434796	786|808|830	956|846|904	816|736|749	504|499|476	265	307	2.56e-09	3.13e-07	0.488|0.525|0.515	0.652|0.631|0.646	-0.134
ENSMUSG00000028107	Tars2	MXE	chr3	-	95746534_95746697_95747438_95747656_95746032_95746170_95748041_95748140	6|7|1	27|10|11	18|18|13	13|21|12	348	293	0.00119506	0.0301964	0.158|0.371|0.071	0.538|0.419|0.477	-0.278
ENSMUSG00000028107	Tars2	MXE	chr3	-	95747438_95747656_95748041_95748140_95746534_95746697_95748486_95748633	24|17|14	3|1|3	23|16|22	8|9|7	229	348	0.00315881	0.0620104	0.924|0.963|0.876	0.814|0.73|0.827	0.131
ENSMUSG00000001632	Brpf1	MXE	chr6	+	113309802_113310408_113314590_113315550_113307223_113307337_113316527_113316690	2|3|3	27|36|50	7|7|5	39|43|26	736	1090	0.0171482	0.192363	0.099|0.11|0.082	0.21|0.194|0.222	-0.112
ENSMUSG00000016356	Col20a1	MXE	chr2	+	181000032_181000175_181000364_181000497_180999686_180999816_181000892_181001041	26|35|36	28|37|26	23|28|18	51|51|35	273	263	0.00089628	0.0244503	0.472|0.477|0.572	0.303|0.346|0.331	0.18
ENSMUSG00000030254	Rad18	MXE	chr6	-	112644587_112644747_112649594_112649837_112619849_112620904_112665277_112665338	32|43|41	79|54|86	47|46|84	76|50|61	373	290	0.0189814	0.205248	0.24|0.382|0.27	0.325|0.417|0.517	-0.122
ENSMUSG00000048827	Pkd1l3	MXE	chr8	+	109646773_109646973_109647444_109647625_109646294_109646494_109648217_109648410	0|2|5	1|0|2	1|2|0	2|4|4	330	311	0.00295648	0.0594542	0.0|1.0|0.702	0.32|0.32|0.0	0.354
ENSMUSG00000050565	Tor1aip2	MXE	chr1	+	156041074_156041134_156051293_156051623_156035402_156036108_156059410_156059587	0|0|1	28|19|29	1|4|4	10|12|16	190	460	2e-06	0.000137751	0.0|0.0|0.077	0.195|0.447|0.377	-0.314
ENSMUSG00000032534	Cep63	MXE	chr9	-	102621695_102621728_102623555_102623593_102619691_102619760_102625903_102626124	245|244|250	306|320|368	196|209|223	468|419|437	168	163	2.25e-05	0.00117042	0.437|0.425|0.397	0.289|0.326|0.331	0.104
ENSMUSG00000026646	Suv39h2	MXE	chr2	-	3464266_3464926_3472501_3472647_3462480_3462627_3474702_3475031	1|2|0	21|27|38	7|6|3	13|7|16	276	790	8.31e-07	5.96e-05	0.12|0.175|0.0	0.606|0.71|0.349	-0.457
ENSMUSG00000015882	Lcorl	MXE	chr5	-	45776419_45776499_45795292_45795358_45775391_45775521_45857346_45857513	132|160|190	89|173|139	62|107|107	165|166|184	196	210	4.61e-07	3.62e-05	0.614|0.498|0.594	0.287|0.409|0.384	0.209
ENSMUSG00000008604	Ubqln4	MXE	chr3	+	88559617_88559776_88563107_88563333_88556656_88556919_88564369_88564509	40|43|54	77|88|72	47|48|47	47|52|44	289	356	0.00379813	0.0715786	0.39|0.376|0.48	0.552|0.532|0.568	-0.135
ENSMUSG00000008129	4930432K21Rik	MXE	chr8	+	84166580_84167690_84170354_84170452_84161212_84161291_84171817_84171910	133|115|135	71|57|43	109|117|95	89|101|89	1240	228	3.24e-05	0.00162141	0.256|0.271|0.366	0.184|0.176|0.164	0.123
ENSMUSG00000024764	Naa40	MXE	chr19	-	7230187_7230283_7234103_7234156_7229721_7229805_7235062_7235158	68|77|73	2|6|3	66|86|99	18|22|10	183	226	5.78e-06	0.000346388	0.977|0.941|0.968	0.819|0.828|0.924	0.105
ENSMUSG00000027333	Smox	MXE	chr2	+	131520411_131521171_131522058_131522219_131520094_131520268_131524742_131525172	13|8|12	3|2|3	1|1|1	0|1|0	890	291	0.000701642	0.020478	0.586|0.567|0.567	1.0|0.246|1.0	-0.175
ENSMUSG00000041225	Arhgap12	MXE	chr18	-	6069830_6070091_6111684_6112439_6064340_6064421_6115813_6115850	18|24|50	8|10|4	11|7|6	1|0|0	885	391	1.56e-05	0.000842665	0.499|0.515|0.847	0.829|1.0|1.0	-0.323
ENSMUSG00000021098	4930447C04Rik	MXE	chr12	-	72902412_72902489_72903215_72903334_72898709_72898795_72906190_72906279	12|29|19	22|21|26	23|25|30	15|16|11	249	207	0.0138989	0.168524	0.312|0.534|0.378	0.56|0.565|0.694	-0.198
ENSMUSG00000086379	1700026D11Rik	MXE	chr2	+	132505760_132505871_132512074_132512217_132490743_132490797_132520279_132520406	0|0|1	38|32|34	8|2|6	40|56|41	241	273	1.37e-05	0.000754113	0.0|0.0|0.032	0.185|0.039|0.142	-0.111
ENSMUSG00000086379	1700026D11Rik	MXE	chr2	+	132505760_132505871_132508205_132508274_132490743_132490797_132520279_132520406	0|0|1	1|1|0	8|2|6	4|1|1	241	199	0.000299875	0.0105211	0.0|0.0|1.0	0.623|0.623|0.832	-0.359
ENSMUSG00000037058	Paip2	MXE	chr18	+	35610870_35611034_35613322_35613502_35598616_35598759_35616198_35617186	335|356|381	225|183|212	375|410|432	124|120|127	294	310	1.24e-08	1.36e-06	0.611|0.672|0.655	0.761|0.783|0.782	-0.129
ENSMUSG00000029458	Brap	MXE	chr5	+	121661999_121662161_121663295_121663491_121660562_121660848_121665098_121665288	204|288|191	212|184|190	719|528|451	253|227|183	292	326	3.85e-09	4.53e-07	0.518|0.636|0.529	0.76|0.722|0.733	-0.177
ENSMUSG00000018900	Slc22a5	MXE	chr11	-	53876008_53876163_53883660_53883764_53874934_53875106_53891146_53891660	37|25|28	12|21|14	36|37|30	11|6|10	234	285	0.0260362	0.251811	0.79|0.592|0.709	0.799|0.883|0.785	-0.125
ENSMUSG00000030706	Mrpl48	MXE	chr7	-	100571251_100571289_100574461_100574514_100565193_100565279_100582989_100583102	15|17|25	81|103|87	42|23|33	84|60|71	183	168	0.000139401	0.00567584	0.145|0.132|0.209	0.315|0.26|0.299	-0.129
ENSMUSG00000086026	Gm12374	MXE	chr4	+	37298935_37299074_37314470_37314555_37294202_37294263_37318921_37319006	13|19|28	2|9|7	16|19|16	2|2|1	269	215	0.00940762	0.129308	0.839|0.628|0.762	0.865|0.884|0.927	-0.149
ENSMUSG00000004980	Hnrnpa2b1	MXE	chr6	-	51464427_51464547_51465178_51465241_51464088_51464211_51466141_51466222	2246|2185|2183	3746|3671|4080	3917|3787|3959	2676|2504|2794	193	250	0	0	0.437|0.435|0.409	0.655|0.662|0.647	-0.228
ENSMUSG00000023047	Amhr2	MXE	chr15	+	102452386_102452559_102452744_102452892_102452148_102452263_102453031_102453168	185|110|103	197|135|150	2|11|3	11|17|7	303	278	0.0443839	0.348519	0.463|0.428|0.387	0.143|0.373|0.282	0.16
ENSMUSG00000004980	Hnrnpa2b1	MXE	chr6	-	51463410_51463493_51464088_51464211_51462759_51463254_51464427_51464547	3989|3969|4348	1895|2063|2137	2887|2700|3027	1998|2299|2342	253	213	1.94e-07	1.73e-05	0.639|0.618|0.631	0.549|0.497|0.521	0.107
ENSMUSG00000027367	Stard7	MXE	chr2	+	127284531_127284581_127290771_127290882_127284094_127284303_127290957_127291040	16|12|14	72|83|69	24|15|22	71|59|56	180	241	0.0173302	0.193746	0.229|0.162|0.214	0.312|0.254|0.345	-0.102
ENSMUSG00000107666	Gm44293	MXE	chr6	-	134393765_134393861_134398760_134398851_134318160_134318258_134402864_134403415	0|1|2	1|0|0	0|0|1	5|3|7	221	226	5.33e-05	0.00254762	0.0|1.0|1.0	0.0|0.0|0.127	0.624
ENSMUSG00000109907	Gm45321	MXE	chr8	+	49897331_49897470_49901573_49901662_49821435_49821527_49946593_49948071	11|14|8	7|1|2	9|6|7	0|0|2	269	219	0.00145631	0.0348036	0.561|0.919|0.765	1.0|1.0|0.74	-0.165
ENSMUSG00000029586	Spdye4b	MXE	chr5	+	143192285_143192358_143194841_143195060_143181016_143181549_143195671_143195730	16|20|15	88|63|58	35|41|29	68|86|76	203	349	0.00370682	0.0708257	0.238|0.353|0.308	0.469|0.45|0.396	-0.139
ENSMUSG00000038685	Rtel1	MXE	chr2	+	181355008_181355125_181355327_181355552_181354352_181354442_181355650_181355812	6|6|9	48|55|56	10|15|24	60|46|37	247	355	0.00526599	0.0895219	0.152|0.136|0.188	0.193|0.319|0.482	-0.173
ENSMUSG00000038685	Rtel1	MXE	chr2	+	181355008_181355125_181355309_181355552_181354352_181354442_181355650_181355812	6|6|9	58|59|64	10|15|24	71|58|42	247	373	0.00738997	0.110782	0.135|0.133|0.175	0.175|0.281|0.463	-0.159
ENSMUSG00000030689	Ino80e	MXE	chr7	-	126857225_126857342_126857675_126857787_126851579_126852991_126857873_126857952	143|118|165	62|65|51	203|170|202	27|41|33	242	247	4.34e-07	3.49e-05	0.702|0.649|0.768	0.885|0.809|0.862	-0.146
ENSMUSG00000024786	Majin	MXE	chr19	+	6213298_6213396_6215145_6215209_6212996_6213028_6221672_6221745	45|37|38	56|61|48	40|40|46	32|31|24	228	194	0.000897056	0.0244503	0.406|0.34|0.402	0.515|0.523|0.62	-0.17
ENSMUSG00000036391	Sec24a	MXE	chr11	-	51734583_51734661_51736350_51736521_51733769_51733927_51743535_51744000	19|48|40	33|36|28	55|47|47	28|27|27	301	208	0.0426146	0.339476	0.285|0.48|0.497	0.576|0.546|0.546	-0.135
ENSMUSG00000040828	Catsperd	MXE	chr17	+	56633509_56633582_56635489_56635607_56631535_56631590_56636270_56636335	15|28|26	52|76|56	38|38|59	64|59|52	203	248	0.00195638	0.0441926	0.261|0.31|0.362	0.42|0.44|0.581	-0.169
ENSMUSG00000038047	Haus6	MXE	chr4	-	86595362_86595556_86599258_86599429_86594740_86594867_86600750_86600799	54|48|62	42|30|29	54|49|83	19|23|14	301	324	0.0041757	0.0769355	0.581|0.633|0.697	0.754|0.696|0.865	-0.135
ENSMUSG00000026632	Tatdn3	MXE	chr1	-	191060112_191060186_191061224_191061257_191058826_191058911_191062800_191062904	6|8|10	36|59|34	5|3|3	48|57|55	163	204	0.00524798	0.0895219	0.173|0.145|0.269	0.115|0.062|0.064	0.115
ENSMUSG00000021738	Atxn7	MXE	chr14	+	14013586_14013655_14052918_14053023_14013072_14013369_14087282_14087532	1|1|3	9|9|10	9|7|3	26|12|8	199	235	0.0324777	0.288867	0.116|0.116|0.262	0.29|0.408|0.307	-0.17
ENSMUSG00000029101	Rgs12	MXE	chr5	+	34975216_34975333_34999207_34999229_34964772_34966755_35019342_35019512	46|27|38	6|1|2	26|43|39	3|6|10	247	152	0.041166	0.331066	0.825|0.943|0.921	0.842|0.815|0.706	0.109
ENSMUSG00000053332	Gas5	MXE	chr1	+	161035982_161036014_161036207_161036244_161035751_161035804_161036548_161036579	39|37|45	35|25|30	50|47|40	64|60|53	162	167	0.00455144	0.0815797	0.535|0.604|0.607	0.446|0.447|0.438	0.138
ENSMUSG00000002326	Gmpr2	MXE	chr14	+	55676927_55677034_55677205_55677248_55675558_55675732_55677870_55678030	2|0|0	16|17|12	1|1|4	10|5|11	237	173	0.00981497	0.129573	0.084|0.0|0.0	0.068|0.127|0.21	-0.107
ENSMUSG00000068758	Il3ra	MXE	chr14	+	14350687_14350806_14350937_14350967_14350034_14350267_14351049_14351164	30|18|19	6|6|6	24|28|19	2|0|3	249	160	0.00176515	0.0404268	0.763|0.658|0.67	0.885|1.0|0.803	-0.199
ENSMUSG00000048445	Ccdc57	MXE	chr11	-	120861137_120861269_120866554_120866676_120860400_120860626_120873585_120873799	6|11|13	66|56|65	2|2|2	46|44|64	252	262	9.08e-05	0.00409992	0.086|0.17|0.172	0.043|0.045|0.031	0.103
ENSMUSG00000062014	Gmfb	MXE	chr14	-	46816177_46816227_46817385_46817482_46815598_46815648_46822100_46822242	241|247|265	210|188|224	353|320|364	142|177|194	227	180	5.26e-06	0.000321272	0.476|0.51|0.484	0.663|0.589|0.598	-0.127
ENSMUSG00000022843	Clcn2	MXE	chr16	-	20709569_20709680_20709879_20709949_20708633_20708767_20710271_20710427	12|11|17	5|3|5	15|18|10	1|2|1	200	241	0.00618288	0.098508	0.743|0.815|0.804	0.948|0.916|0.923	-0.142
ENSMUSG00000008129	4930432K21Rik	MXE	chr8	+	84159444_84159607_84161212_84161291_84148837_84148885_84166580_84167690	71|109|100	93|77|88	150|164|171	71|77|64	293	209	1.28e-05	0.000712832	0.353|0.502|0.448	0.601|0.603|0.656	-0.186
ENSMUSG00000004980	Hnrnpa2b1	MXE	chr6	-	51464088_51464211_51464427_51464547_51463410_51463493_51465178_51465241	2570|2565|2739	3990|3931|4154	1730|1652|1812	5425|5329|5742	250	253	0	0	0.395|0.398|0.4	0.244|0.239|0.242	0.156
ENSMUSG00000043541	Casc1	MXE	chr6	-	145205241_145205323_145208420_145208438_145196814_145196952_145210806_145210970	5|3|1	3|9|6	2|2|2	0|1|3	148	212	0.038035	0.321543	0.705|0.323|0.193	1.0|0.741|0.488	-0.336
ENSMUSG00000043541	Casc1	MXE	chr6	-	145202936_145203028_145208420_145208438_145196814_145196952_145210806_145210970	5|3|1	0|0|1	2|2|2	1|4|0	148	222	0.0184514	0.201716	1.0|1.0|0.6	0.75|0.429|1.0	0.14
ENSMUSG00000028344	Invs	MXE	chr4	+	48407597_48407810_48415905_48416198_48398049_48398279_48421446_48422149	1|0|0	8|11|13	4|0|2	13|16|4	343	423	0.00441975	0.079652	0.134|0.0|0.0	0.275|0.0|0.381	-0.174
ENSMUSG00000038260	Trpm4	MXE	chr7	-	45327720_45327895_45333381_45333452_45327271_45327452_45333686_45333769	6|8|18	6|2|7	0|2|2	2|3|3	201	305	0.0436757	0.343777	0.603|0.859|0.796	0.0|0.503|0.503	0.417
ENSMUSG00000040242	Fgfr1op2	MXE	chr6	+	146585681_146585818_146588739_146588857_146577858_146578208_146589893_146590036	676|641|661	420|424|405	480|466|452	0|1|0	267	248	0	0	0.599|0.584|0.603	1.0|0.998|1.0	-0.404
ENSMUSG00000032076	Cadm1	MXE	chr9	+	47818733_47818817_47829376_47829409_47813772_47813945_47848166_47848298	119|109|114	57|52|61	49|48|46	48|46|41	214	163	0.000179965	0.00675533	0.614|0.615|0.587	0.437|0.443|0.461	0.158
ENSMUSG00000097898	4930455B14Rik	MXE	chr14	+	8666934_8667011_8669291_8669412_8666389_8666525_8671640_8671745	93|82|73	56|51|59	123|104|86	18|31|25	207	251	1.49e-08	1.58e-06	0.668|0.661|0.6	0.892|0.803|0.807	-0.191
ENSMUSG00000014470	Rnf166	MXE	chr8	-	122468613_122468726_122470199_122470356_122468239_122468354_122475862_122476064	124|192|122	379|342|357	630|483|360	325|320|309	287	243	0	0	0.217|0.322|0.224	0.621|0.561|0.497	-0.305
ENSMUSG00000002963	Pnkp	MXE	chr7	+	44858162_44858209_44858452_44858749_44857158_44857554_44859722_44859802	26|28|39	101|103|104	49|63|47	95|101|75	177	427	0.000180056	0.00675533	0.383|0.396|0.475	0.554|0.601|0.602	-0.168
ENSMUSG00000019843	Fyn	MXE	chr10	+	39529436_39529601_39529918_39530074_39526780_39526930_39532015_39532195	35|34|28	41|38|42	0|0|1	6|1|3	295	286	2.89e-06	0.000187098	0.453|0.465|0.393	0.0|0.0|0.244	0.356
ENSMUSG00000039253	Fn3krp	MXE	chr11	+	121425554_121425646_121426620_121426703_121424925_121425077_121429044_121429167	7|17|8	23|26|11	36|19|24	21|25|21	222	213	0.0180673	0.19862	0.226|0.385|0.411	0.622|0.422|0.523	-0.182
ENSMUSG00000037627	Rgs22	MXE	chr15	-	36122269_36122332_36139878_36139907_36106899_36107121_36140327_36140400	28|20|33	41|50|63	81|67|72	62|77|52	159	193	0.000181663	0.00675533	0.453|0.327|0.389	0.613|0.514|0.627	-0.195
ENSMUSG00000043251	Exoc3l	MXE	chr8	-	105295259_105295435_105295625_105295706_105294964_105295184_105295905_105296098	4|1|1	9|5|4	1|1|0	1|0|1	211	306	0.00932704	0.129308	0.392|0.225|0.266	0.592|1.0|0.0	-0.236
ENSMUSG00000029221	Slc30a9	MXE	chr5	+	67315677_67315845_67324673_67324733_67306954_67307197_67326852_67326952	37|54|51	46|51|49	114|104|78	48|54|60	298	190	0.00140886	0.0339154	0.339|0.403|0.399	0.602|0.551|0.453	-0.155
ENSMUSG00000037262	Kin	MXE	chr2	+	10085729_10085824_10090240_10090363_10080623_10080744_10091717_10092806	8|8|10	29|24|30	2|4|6	32|29|31	225	253	0.0123318	0.15464	0.237|0.273|0.273	0.066|0.134|0.179	0.135
ENSMUSG00000028896	Rcc1	MXE	chr4	-	132337730_132337910_132338050_132338238_132335716_132335813_132339924_132340006	105|116|96	54|48|44	86|82|94	89|58|47	318	310	0.0214863	0.222836	0.655|0.702|0.68	0.485|0.58|0.661	0.104
ENSMUSG00000057858	Fam204a	MXE	chr19	-	60220329_60220360_60221053_60221304_60220039_60220139_60226231_60226697	46|24|27	36|31|18	19|25|32	51|31|54	381	161	0.00427142	0.0782618	0.351|0.247|0.388	0.136|0.254|0.2	0.132
ENSMUSG00000020078	Vps26a	MXE	chr10	-	62471059_62471135_62480557_62480707_62469900_62470057_62486377_62486598	121|550|183	151|199|183	747|773|782	208|225|181	280	206	4.07e-05	0.00197496	0.371|0.67|0.424	0.725|0.717|0.761	-0.246
ENSMUSG00000042662	Dusp15	MXE	chr2	-	152949037_152949120_152950620_152950654_152946287_152946337_152951334_152951456	32|25|24	144|109|127	23|21|16	218|170|203	164	213	0.00018118	0.00675533	0.224|0.23|0.197	0.121|0.138|0.093	0.1
ENSMUSG00000075415	Fnbp1	MXE	chr2	-	31097093_31097150_31105241_31105357_31096026_31096174_31141778_31141939	30|25|45	19|33|29	3|4|1	15|22|20	246	187	1.74e-09	2.21e-07	0.546|0.365|0.541	0.132|0.121|0.037	0.387
ENSMUSG00000097223	Gm2449	MXE	chr9	-	119893067_119893186_119893584_119893647_119888533_119888602_119894825_119894845	5|5|1	14|14|12	17|12|13	17|27|18	193	249	0.0200021	0.214178	0.315|0.315|0.097	0.563|0.364|0.482	-0.227
ENSMUSG00000030960	Mettl10	MXE	chr7	-	132837099_132837207_132850594_132850709_132831359_132831576_132851425_132851491	51|63|74	14|17|7	66|53|48	24|20|18	245	238	0.016744	0.191322	0.78|0.783|0.911	0.728|0.72|0.721	0.102
ENSMUSG00000110554	RP23-399J5.1	MXE	chr8	+	71045049_71045187_71045254_71045420_71043940_71044012_71087810_71087925	14|12|23	15|17|17	46|37|32	25|22|16	268	296	0.0315786	0.285624	0.508|0.438|0.599	0.67|0.65|0.688	-0.154
ENSMUSG00000036817	Sun1	MXE	chr5	+	139229752_139229944_139233470_139233569_139226705_139226885_139233900_139233994	11|16|12	66|53|63	25|33|11	49|47|54	322	229	0.00777837	0.115554	0.106|0.177|0.119	0.266|0.333|0.127	-0.108
ENSMUSG00000021495	Fam193b	MXE	chr13	-	55550223_55550407_55555982_55556225_55542783_55543789_55564519_55564580	19|25|26	2|0|2	27|17|25	9|8|4	373	314	0.000105657	0.00446741	0.889|1.0|0.916	0.716|0.641|0.84	0.203
ENSMUSG00000040620	Dhx33	MXE	chr11	-	70992658_70992786_70993609_70993698_70992107_70992311_70993856_70994016	2|8|2	22|21|16	2|9|4	8|14|6	219	258	0.0498257	0.374317	0.097|0.31|0.128	0.228|0.431|0.44	-0.188
ENSMUSG00000022914	Brwd1	MXE	chr16	-	96019418_96019460_96019678_96019754_96017580_96017724_96021215_96021341	38|49|33	28|23|36	61|53|53	15|23|15	206	172	0.00205052	0.0449684	0.531|0.64|0.434	0.772|0.658|0.747	-0.191
ENSMUSG00000018899	Irf1	MXE	chr11	+	53771283_53771375_53772838_53772938_53770013_53770278_53773655_53773832	21|20|21	33|15|17	1|3|2	1|0|1	222	230	0.000930388	0.0249465	0.397|0.58|0.561	0.509|1.0|0.674	-0.215
ENSMUSG00000107008	Gm2762	MXE	chr13	+	53395284_53395395_53452517_53452629_53394255_53394384_53454100_53455630	918|982|1120	550|465|527	1172|1203|1203	323|338|274	241	242	1.17e-12	1.83e-10	0.626|0.68|0.681	0.785|0.781|0.815	-0.131
ENSMUSG00000029505	Ep400	MXE	chr5	-	110739295_110739681_110741969_110742060_110735349_110735646_110755396_110756766	123|131|126	112|147|129	171|137|156	273|246|224	221	516	0.000240091	0.00879801	0.719|0.675|0.695	0.594|0.565|0.619	0.104
ENSMUSG00000053332	Gas5	MXE	chr1	+	161035751_161035804_161035982_161036014_161034928_161035194_161036207_161036244	28|40|38	35|42|46	30|28|45	73|77|86	183	162	0.00042813	0.0141197	0.415|0.457|0.422	0.267|0.244|0.317	0.155
ENSMUSG00000101348	Gm7135	MXE	chr1	+	97348281_97348539_97353949_97354138_97346474_97346720_97368906_97369003	51|82|91	57|73|59	87|106|105	57|70|43	388	319	0.0358601	0.308947	0.424|0.48|0.559	0.557|0.555|0.668	-0.106
ENSMUSG00000033210	Slc9c1	MXE	chr16	+	45547599_45547725_45550073_45550235_45544689_45544855_45552898_45552998	34|63|38	55|69|63	56|78|60	47|59|56	256	292	0.00510515	0.0876915	0.414|0.51|0.408	0.576|0.601|0.55	-0.132
ENSMUSG00000022197	Pdzd2	MXE	chr15	-	12437103_12437259_12442479_12442612_12419457_12419572_12445522_12445665	13|16|14	13|13|7	5|4|1	2|1|0	263	286	0.00738656	0.110782	0.521|0.572|0.685	0.731|0.813|1.0	-0.255
ENSMUSG00000051236	Msrb3	MXE	chr10	-	120825107_120825136_120871034_120871151_120791401_120791499_120898832_120899101	76|98|100	56|63|42	116|136|172	34|57|47	247	159	0.00201684	0.0447472	0.466|0.5|0.605	0.687|0.606|0.702	-0.141
ENSMUSG00000021495	Fam193b	MXE	chr13	-	55550223_55550407_55564519_55564580_55542783_55543789_55569704_55571120	10|15|12	2|0|3	12|24|11	6|7|4	191	314	0.0131713	0.162692	0.892|1.0|0.868	0.767|0.849|0.819	0.108
ENSMUSG00000075249	Fsip2	MXE	chr2	+	82944069_82944195_82946855_82947017_82943633_82943800_82948198_82948288	10|22|14	24|40|43	11|10|15	57|48|45	256	292	0.0355716	0.307913	0.322|0.386|0.271	0.18|0.192|0.275	0.111
ENSMUSG00000024786	Majin	MXE	chr19	+	6213298_6213396_6215145_6215209_6206217_6206263_6221672_6221745	5|9|15	56|61|49	7|17|12	32|32|25	228	194	0.00950838	0.129308	0.071|0.112|0.207	0.157|0.311|0.29	-0.123
ENSMUSG00000020189	Osbpl8	MXE	chr10	+	111233552_111233690_111255687_111255758_111204734_111204840_111263179_111263257	9|8|5	15|18|26	1|4|4	17|20|23	268	201	0.0184713	0.201716	0.31|0.25|0.126	0.042|0.13|0.115	0.133
ENSMUSG00000074269	Rec114	MXE	chr9	-	58665832_58665916_58712015_58712105_58660173_58660371_58741386_58741559	5|3|1	2|0|3	1|0|1	2|1|0	220	214	0.00990377	0.13013	0.709|1.0|0.245	0.327|0.0|1.0	0.209
ENSMUSG00000038777	Sema6c	MXE	chr3	+	95167005_95167120_95167412_95167476_95164305_95164513_95167623_95167680	14|7|7	12|3|6	0|1|0	1|2|1	245	194	2.27e-05	0.00117042	0.48|0.649|0.48	0.0|0.284|0.0	0.442
ENSMUSG00000029924	Slc37a3	MXE	chr6	-	39354976_39355122_39357399_39357483_39352653_39352750_39359949_39360042	1|3|8	20|7|13	3|5|3	2|2|2	214	276	0.00155631	0.0364023	0.061|0.356|0.442	0.659|0.763|0.659	-0.407
ENSMUSG00000095024	Gm5458	MXE	chr14	-	19599545_19599729_19600403_19600535_19594138_19594463_19601493_19601656	5|10|12	74|53|59	15|15|17	27|41|39	262	314	0.000103211	0.00446741	0.075|0.184|0.196	0.4|0.305|0.343	-0.198
ENSMUSG00000020863	Luc7l3	MXE	chr11	-	94306185_94306225_94309624_94309691_94303841_94303986_94321689_94321988	39|56|72	20|28|24	107|79|63	18|7|18	197	170	0.00024595	0.00891365	0.627|0.633|0.721	0.837|0.907|0.751	-0.171
ENSMUSG00000037523	Mavs	MXE	chr2	+	131238735_131238910_131240314_131240492_131234104_131234355_131241879_131242049	2|5|7	7|9|6	4|4|6	0|2|6	305	308	0.0412578	0.331066	0.224|0.359|0.541	1.0|0.669|0.502	-0.349
ENSMUSG00000030188	Magohb	MXE	chr6	-	131288035_131288146_131289388_131289447_131285642_131285725_131293071_131293244	15|19|31	43|38|30	8|7|5	24|27|40	189	241	0.00561633	0.0927711	0.308|0.389|0.569	0.298|0.248|0.137	0.194
ENSMUSG00000091476	Gm16432	MXE	chr1	+	178015127_178015201_178015914_178015984_178002994_178003043_178017676_178017741	193|226|282	88|139|141	98|153|149	144|164|166	204	200	6.19e-11	8.88e-09	0.683|0.614|0.662	0.4|0.478|0.468	0.204
ENSMUSG00000020520	Galnt10	MXE	chr11	+	57721294_57721397_57725522_57725661_57645441_57645717_57736977_57737144	83|112|78	149|137|157	278|253|203	257|240|225	233	269	0.000486135	0.0154314	0.391|0.486|0.365	0.555|0.549|0.51	-0.124
ENSMUSG00000036817	Sun1	MXE	chr5	+	139230772_139230838_139231126_139231237_139226705_139226885_139233470_139233569	26|38|31	29|15|28	16|15|17	19|37|19	196	241	0.033194	0.291153	0.524|0.757|0.577	0.509|0.333|0.524	0.164
ENSMUSG00000026803	Ttf1	MXE	chr2	+	29081011_29081077_29083532_29083618_29079388_29079478_29084636_29084814	34|35|41	22|31|22	13|19|19	29|25|23	196	216	0.0030242	0.0604473	0.63|0.554|0.673	0.331|0.456|0.477	0.198
ENSMUSG00000038836	Agbl3	MXE	chr6	+	34832504_34832576_34836812_34836858_34828191_34828249_34839324_34839509	23|27|31	2|6|8	26|27|19	16|9|9	202	176	0.0103683	0.135463	0.909|0.797|0.771	0.586|0.723|0.648	0.173
ENSMUSG00000022000	Zc3h13	MXE	chr14	+	75327543_75328144_75329673_75329777_75324412_75324604_75330068_75331259	62|59|71	31|39|40	50|41|39	15|15|17	731	234	0.0408565	0.330257	0.39|0.326|0.362	0.516|0.467|0.423	-0.109
ENSMUSG00000002835	Chaf1a	MXE	chr17	+	56044061_56044112_56046822_56047634_56040415_56040551_56056420_56056477	2|16|6	500|432|412	284|264|224	588|581|521	181	942	0	0	0.02|0.162|0.07	0.715|0.703|0.691	-0.619
ENSMUSG00000037965	Zc3h7a	MXE	chr16	-	11151865_11151930_11153058_11153263_11151138_11151325_11156019_11156300	38|39|33	14|14|2	31|28|43	0|3|7	335	195	0.0228702	0.231155	0.612|0.619|0.906	1.0|0.845|0.781	-0.163
ENSMUSG00000002835	Chaf1a	MXE	chr17	+	56046822_56047634_56056420_56056477_56044061_56044112_56057717_56057920	129|224|131	374|418|340	540|510|399	462|480|379	942	187	0	0	0.064|0.096|0.071	0.188|0.174|0.173	-0.101
ENSMUSG00000107008	Gm2762	MXE	chr13	+	53395284_53395395_53397898_53398033_53394255_53394384_53432445_53432622	922|990|1126	970|929|895	1173|1203|1209	518|560|535	241	265	2.66e-15	5.17e-13	0.511|0.54|0.58	0.713|0.703|0.713	-0.166
ENSMUSG00000021782	Dlg5	MXE	chr14	-	24157734_24158754_24160244_24160337_24156945_24157069_24164030_24164134	0|1|3	2|3|1	0|2|0	2|5|1	223	1150	0.0164805	0.190044	0.0|0.632|0.939	0.0|0.673|0.0	0.299
ENSMUSG00000022257	Laptm4b	MXE	chr15	+	34258680_34258792_34272343_34272417_34238025_34238422_34273227_34273350	94|81|91	72|73|92	34|36|33	56|54|33	242	204	0.0209024	0.21999	0.524|0.483|0.455	0.339|0.36|0.457	0.102
ENSMUSG00000025241	Fyco1	MXE	chr9	-	123833097_123833241_123834792_123834899_123831286_123831377_123838871_123838997	66|97|71	88|100|104	76|99|78	175|150|157	237	274	0.00643082	0.100995	0.464|0.529|0.441	0.334|0.433|0.365	0.101
ENSMUSG00000042396	Rbm7	MXE	chr9	-	48490847_48490938_48493406_48493494_48488700_48489988_48494018_48494181	18|20|27	36|27|40	6|17|8	33|25|35	218	221	0.0381187	0.321543	0.336|0.429|0.406	0.156|0.408|0.188	0.14
ENSMUSG00000079105	C7	MXE	chr15	-	5031886_5032133_5045644_5045783_5022585_5022699_5046863_5047008	11|12|10	22|23|29	0|2|1	33|53|50	269	377	6.32e-13	1.04e-10	0.412|0.422|0.326	0.0|0.05|0.027	0.361
ENSMUSG00000099930	Gm2396	MXE	chr9	-	88886491_88886516_88889092_88889206_88884349_88884417_88894962_88895076	12|7|10	4|9|16	6|6|4	20|17|7	244	155	0.0214786	0.222836	0.656|0.331|0.284	0.16|0.183|0.266	0.221
ENSMUSG00000027201	Myef2	MXE	chr2	-	125097976_125098075_125098449_125098518_125095911_125096120_125098796_125098847	102|90|85	69|53|68	26|25|15	70|74|75	199	229	1.11e-16	2.82e-14	0.63|0.661|0.59	0.299|0.28|0.187	0.372
ENSMUSG00000039599	Fam149b	MXE	chr14	+	20358023_20358140_20363262_20363450_20356354_20356497_20374329_20374454	45|48|50	26|33|24	50|41|53	45|47|52	247	318	0.00495196	0.0865266	0.69|0.652|0.728	0.589|0.529|0.568	0.128
ENSMUSG00000021901	Bap1	MXE	chr14	+	31253455_31253575_31254032_31254094_31251899_31251954_31254166_31254309	8|9|8	20|31|36	5|3|3	31|33|32	250	192	0.00974881	0.129573	0.235|0.182|0.146	0.11|0.065|0.067	0.107
ENSMUSG00000020876	Snx11	MXE	chr11	-	96774440_96774495_96775373_96775433_96773135_96773222_96776967_96777061	26|23|25	31|32|48	53|55|38	29|27|28	190	185	2.87e-05	0.00145622	0.45|0.412|0.336	0.64|0.665|0.569	-0.225
ENSMUSG00000027411	Vps16	MXE	chr2	+	130438782_130438905_130439045_130439101_130438568_130438684_130439435_130439525	24|41|48	23|27|20	62|40|43	22|18|14	253	186	0.048735	0.370341	0.434|0.527|0.638	0.674|0.62|0.693	-0.129
ENSMUSG00000025437	Usp33	MXE	chr3	+	152374619_152374789_152374890_152374985_152373385_152373498_152376241_152376275	8|5|10	8|4|11	16|17|11	1|10|6	300	225	0.0277521	0.261504	0.429|0.484|0.405	0.923|0.56|0.579	-0.248
ENSMUSG00000041617	Ccdc74a	MXE	chr16	+	17649994_17650074_17650148_17650205_17648794_17648960_17650366_17650738	0|0|1	23|14|20	7|3|6	10|23|10	210	187	2.99e-07	2.46e-05	0.0|0.0|0.043	0.384|0.104|0.348	-0.264
ENSMUSG00000000605	Clcn4	MXE	chr7	-	7296723_7296878_7298691_7298836_7295969_7296069_7299240_7299533	43|58|36	24|38|32	95|103|78	35|28|28	275	285	0.000385093	0.0129595	0.65|0.613|0.538	0.738|0.792|0.743	-0.157
ENSMUSG00000041617	Ccdc74a	MXE	chr16	+	17648794_17648960_17649994_17650074_17648066_17648126_17650148_17650205	70|72|47	69|39|44	179|152|157	77|83|68	296	210	0.00507761	0.0876752	0.419|0.567|0.431	0.623|0.565|0.621	-0.131
ENSMUSG00000041617	Ccdc74a	MXE	chr16	+	17649994_17650074_17650148_17650205_17648066_17648126_17650366_17650738	4|0|3	33|29|30	8|7|5	22|39|17	210	187	0.00200927	0.0447472	0.097|0.0|0.082	0.245|0.138|0.208	-0.137
ENSMUSG00000041617	Ccdc74a	MXE	chr16	+	17648794_17648960_17650148_17650205_17648066_17648126_17650366_17650738	70|72|47	33|29|30	178|151|158	22|39|17	296	187	5.65e-07	4.14e-05	0.573|0.611|0.497	0.836|0.71|0.854	-0.24
ENSMUSG00000107008	Gm2762	MXE	chr13	+	53397898_53398033_53452517_53452629_53395284_53395395_53454100_53454544	782|806|832	562|467|544	816|734|746	335|341|282	265	242	3.78e-06	0.000235428	0.56|0.612|0.583	0.69|0.663|0.707	-0.102
ENSMUSG00000006276	Eps15l1	MXE	chr8	-	72345965_72346171_72358312_72358445_72340998_72341524_72367903_72367986	11|3|6	5|6|10	16|11|18	2|9|5	263	336	0.030549	0.279087	0.738|0.39|0.434	0.911|0.61|0.821	-0.26
ENSMUSG00000022200	Golph3	MXE	chr15	+	12339627_12339759_12343036_12343151_12321495_12321956_12349367_12351265	53|53|46	104|92|113	66|52|48	56|69|66	262	245	0.00205889	0.0449684	0.323|0.35|0.276	0.524|0.413|0.405	-0.131
ENSMUSG00000020521	Rnft1	MXE	chr11	+	86486060_86486505_86486655_86486732_86484656_86484799_86489066_86489167	78|120|86	45|47|54	93|107|88	28|33|34	575	207	0.0160001	0.185152	0.384|0.479|0.364	0.545|0.539|0.482	-0.113
ENSMUSG00000042506	Usp22	MXE	chr11	-	61160571_61160677_61161313_61161461_61159204_61159363_61162826_61162996	19|19|23	26|28|31	1|2|0	4|1|3	278	236	0.0277089	0.261504	0.383|0.366|0.386	0.175|0.629|0.0	0.11
ENSMUSG00000079356	Mettl4-ps1	MXE	chr17	+	71533585_71533648_71536358_71536569_71526895_71527463_71537217_71537287	7|9|3	1|5|3	3|2|3	4|2|9	193	341	0.0214376	0.222836	0.925|0.761|0.639	0.57|0.639|0.371	0.248
ENSMUSG00000022498	Txndc11	MXE	chr16	-	11104565_11104659_11116794_11116924_11091585_11091786_11122669_11122767	11|16|6	0|3|0	3|9|8	3|2|1	260	224	0.0081654	0.119687	1.0|0.821|1.0	0.463|0.795|0.873	0.23
ENSMUSG00000039599	Fam149b	MXE	chr14	+	20359754_20359916_20363262_20363450_20356354_20356497_20381748_20381821	1|2|2	3|3|4	0|0|0	9|3|5	292	318	0.00226566	0.0483208	0.266|0.421|0.353	0.0|0.0|0.0	0.347
ENSMUSG00000039842	Mcph1	MXE	chr8	+	18625559_18625674_18627117_18627240_18622606_18622694_18629545_18629635	19|57|49	6|9|13	35|38|33	12|20|15	245	253	0.0153134	0.180371	0.766|0.867|0.796	0.751|0.662|0.694	0.107
ENSMUSG00000100127	Gsdmcl-ps	MXE	chr15	+	63916951_63917138_63917745_63917917_63915067_63915254_63921092_63921198	45|61|52	157|113|110	20|23|25	100|106|103	317	302	0.00081377	0.0225531	0.214|0.34|0.311	0.16|0.171|0.188	0.115
ENSMUSG00000100127	Gsdmcl-ps	MXE	chr15	+	63915775_63915999_63917745_63917917_63915067_63915254_63921092_63921198	62|75|80	157|113|110	99|89|94	100|106|103	354	302	0.00576181	0.0940716	0.252|0.362|0.383	0.458|0.417|0.438	-0.105
ENSMUSG00000024068	Spast	MXE	chr17	+	74351949_74352036_74356085_74356169_74338986_74339445_74359253_74359349	58|44|46	151|146|136	64|66|73	105|120|116	217	214	0.000253565	0.00908974	0.275|0.229|0.25	0.375|0.352|0.383	-0.119
ENSMUSG00000032479	Map4	MXE	chr9	+	110072612_110072705_110079780_110079893_110068692_110068985_110081420_110081610	28|17|25	93|84|79	24|55|35	60|76|61	223	243	0.000542392	0.0166818	0.247|0.181|0.256	0.304|0.441|0.385	-0.149
ENSMUSG00000032479	Map4	MXE	chr9	+	110071025_110071139_110072612_110072705_110068692_110068985_110078002_110078084	118|92|102	150|149|143	62|57|54	156|177|177	244	223	1.5e-07	1.38e-05	0.418|0.361|0.395	0.266|0.227|0.218	0.154
ENSMUSG00000026917	Wdr5	MXE	chr2	+	27531638_27531714_27532992_27533026_27528273_27528320_27533336_27533411	17|17|19	29|25|25	19|31|21	20|20|19	206	164	0.0287804	0.266788	0.318|0.351|0.377	0.431|0.552|0.468	-0.135
ENSMUSG00000032497	Lrrfip2	MXE	chr9	+	111119639_111119711_111141189_111141332_111118134_111118389_111161302_111161389	183|243|228	585|573|586	328|339|332	507|539|557	202	273	4.83e-07	3.7e-05	0.297|0.364|0.345	0.466|0.459|0.446	-0.122
ENSMUSG00000032294	Pkm	MXE	chr9	+	59675028_59675195_59675567_59675734_59671920_59672073_59678043_59678225	33|27|32	67|54|63	18|19|18	10|9|7	297	297	6.75e-08	6.74e-06	0.33|0.333|0.337	0.643|0.679|0.72	-0.347
ENSMUSG00000099519	Gm29253	MXE	chr1	-	75182893_75183116_75184455_75184573_75182591_75182737_75184688_75184867	174|159|138	209|201|184	177|185|193	162|153|145	248	353	0.000434228	0.0141791	0.542|0.53|0.516	0.609|0.633|0.655	-0.103
ENSMUSG00000104614	Fbxw27	MXE	chr9	-	109770472_109770514_109772059_109772270_109770052_109770177_109773123_109773282	10|8|4	0|0|0	6|3|5	2|1|4	341	172	2.82e-07	2.38e-05	1.0|1.0|1.0	0.602|0.602|0.387	0.47
ENSMUSG00000032320	Rcn2	MXE	chr9	+	56042574_56042680_56045131_56045328_56041856_56042204_56052906_56053020	32|137|46	304|331|249	149|168|157	320|316|342	236	327	7.55e-05	0.00350886	0.127|0.364|0.204	0.392|0.424|0.389	-0.17
ENSMUSG00000097290	1300002E11Rik	MXE	chr16	+	21800774_21800836_21801280_21801356_21795849_21795975_21802952_21804238	3|1|1	2|1|2	0|3|0	1|4|1	192	206	0.0374797	0.3194	0.617|0.518|0.349	0.0|0.446|0.0	0.346
ENSMUSG00000023764	Sfi1	MXE	chr11	-	3179396_3179507_3186064_3186136_3177426_3177521_3187239_3187410	2|5|5	24|44|43	20|12|13	73|46|61	202	241	0.00474965	0.0842169	0.09|0.119|0.122	0.246|0.237|0.203	-0.118
ENSMUSG00000097986	Gm26953	MXE	chr5	+	112218222_112218502_112222659_112222822_112217053_112217197_112224301_112224386	5|5|3	2|0|2	11|6|5	0|0|0	410	293	0.0492596	0.37261	0.641|1.0|0.517	1.0|1.0|1.0	-0.281
ENSMUSG00000069755	RP23-33N12.2	MXE	chr12	-	20902269_20902330_20914758_20914841_20877083_20877095_20920841_20921262	1|0|0	6|1|6	2|3|0	1|2|5	213	191	0.00436903	0.079608	0.13|0.0|0.0	0.642|0.574|0.0	-0.362
ENSMUSG00000021770	Samd8	MXE	chr14	+	21780085_21780181_21783678_21783796_21774962_21775555_21792403_21792554	34|37|30	58|43|52	45|42|45	47|38|45	226	248	0.0328799	0.289655	0.391|0.486|0.388	0.512|0.548|0.523	-0.106
ENSMUSG00000020878	Lrrc46	MXE	chr11	-	97036469_97036516_97038771_97038880_97036095_97036205_97040866_97040972	1435|1039|1052	316|308|330	753|684|706	368|375|414	239	177	1.68e-12	2.52e-10	0.771|0.714|0.702	0.602|0.575|0.558	0.151
ENSMUSG00000004865	Srpk1	MXE	chr17	-	28600242_28600456_28600868_28600894_28599470_28599869_28602687_28602853	148|170|156	469|486|517	213|244|208	1214|1220|1218	156	344	7.54e-08	7.32e-06	0.41|0.435|0.4	0.279|0.306|0.274	0.129
ENSMUSG00000032594	Ip6k1	MXE	chr9	+	108024102_108024450_108031998_108032209_108002500_108002822_108040904_108041086	16|21|13	144|135|132	54|49|45	132|162|126	478	341	7.64e-09	8.69e-07	0.073|0.1|0.066	0.226|0.177|0.203	-0.122
ENSMUSG00000002190	Clgn	MXE	chr8	+	83395442_83395592_83397001_83397078_83389877_83390100_83397648_83397707	1584|1395|1486	775|753|738	893|858|916	669|658|749	280	207	2.55e-06	0.000171809	0.602|0.578|0.598	0.497|0.491|0.475	0.105
ENSMUSG00000004677	Myo9b	A5SS	chr8	+	71350134_71350195_71350134_71350189_71350926_71351048	2|0|2	16|29|25	5|2|7	17|22|14	136	130	0.0011474	0.00988037	0.107|0.0|0.071	0.219|0.08|0.323	-0.148
ENSMUSG00000003402	Prkcsh	A5SS	chr9	+	22011437_22011596_22011437_22011575_22011673_22011770	244|167|177	153|163|127	121|113|108	199|155|183	151	130	1.32e-07	6.82e-06	0.579|0.469|0.545	0.344|0.386|0.337	0.175
ENSMUSG00000028382	Ptbp3	A5SS	chr4	-	59524394_59524476_59524403_59524476_59517585_59517755	6|11|18	3|6|3	8|18|18	1|2|0	139	130	0.000546841	0.00605431	0.652|0.632|0.849	0.882|0.894|1.0	-0.214
ENSMUSG00000097075	D830044I16Rik	A5SS	chr7	-	126974608_126974712_126974678_126974712_126974452_126974510	85|54|45	47|47|45	27|35|20	31|37|50	200	130	0.0134482	0.0694823	0.54|0.428|0.394	0.361|0.381|0.206	0.138
ENSMUSG00000032280	Tle3	A5SS	chr9	+	61394607_61394712_61394607_61394682_61401852_61402057	5|9|5	32|26|12	0|0|0	7|6|8	160	130	3.53e-06	9.12e-05	0.113|0.22|0.253	0.0|0.0|0.0	0.195
ENSMUSG00000028849	Map7d1	A5SS	chr4	-	126240022_126240137_126240031_126240137_126238521_126238632	3|2|2	1|0|0	10|8|6	6|7|2	139	130	4.83e-05	0.00106861	0.737|1.0|1.0	0.609|0.517|0.737	0.291
ENSMUSG00000041654	Slc39a11	A5SS	chr11	-	113463950_113464095_113463971_113464095_113369727_113369898	12|2|5	6|10|16	2|5|1	0|1|0	151	130	1.09e-06	3.39e-05	0.633|0.147|0.212	1.0|0.811|1.0	-0.606
ENSMUSG00000036825	Ssx2ip	A5SS	chr3	+	146404641_146404935_146404641_146404784_146417606_146417790	56|68|81	8|20|4	70|63|83	87|30|26	281	130	0.000297869	0.00384747	0.764|0.611|0.904	0.271|0.493|0.596	0.306
ENSMUSG00000038784	Cnot4	A5SS	chr6	-	35064888_35065022_35064897_35065022_35024127_35024340	1|0|3	0|4|3	3|1|2	0|0|3	139	130	0.0107194	0.0572932	1.0|0.0|0.483	1.0|1.0|0.384	-0.3
ENSMUSG00000057132	Rpgrip1	A5SS	chr14	+	52141122_52141273_52141122_52141240_52145731_52145883	104|90|87	26|35|34	135|132|130	5|11|7	163	130	6.63e-14	1.03e-11	0.761|0.672|0.671	0.956|0.905|0.937	-0.231
ENSMUSG00000030990	Pgap2	A5SS	chr7	+	102236447_102236554_102236447_102236542_102237121_102237230	11|15|11	3|6|4	4|8|4	1|0|1	142	130	0.000925325	0.00896409	0.77|0.696|0.716	0.785|1.0|0.785	-0.129
ENSMUSG00000025199	Chuk	A5SS	chr19	-	44077245_44077379_44077262_44077379_44075430_44075530	47|59|55	9|2|8	28|26|57	9|11|12	147	130	0.00592966	0.0393809	0.822|0.963|0.859	0.733|0.676|0.808	0.142
ENSMUSG00000024163	Mapk8ip3	A5SS	chr17	-	24917994_24918136_24918087_24918136_24914458_24914705	16|13|19	22|31|26	6|6|2	22|28|34	223	130	5.54e-05	0.00107357	0.298|0.196|0.299	0.137|0.111|0.033	0.171
ENSMUSG00000025188	Hps1	A5SS	chr19	-	42766685_42766833_42766709_42766833_42766129_42766216	3|2|4	2|5|8	0|4|2	2|0|0	154	130	0.00789449	0.0470633	0.559|0.252|0.297	0.0|1.0|1.0	-0.297
ENSMUSG00000029687	Ezh2	A5SS	chr6	-	47576535_47576664_47576562_47576664_47558177_47558294	104|118|116	63|83|70	95|105|105	98|106|91	157	130	0.00379725	0.0294287	0.578|0.541|0.578	0.445|0.451|0.489	0.104
ENSMUSG00000029106	Add1	A5SS	chr5	+	34616562_34616907_34616562_34616814_34619349_34619451	6|5|3	75|98|84	6|16|10	33|46|32	223	130	4.49e-07	1.74e-05	0.045|0.029|0.02	0.096|0.169|0.154	-0.108
ENSMUSG00000041846	Smek1	A5SS	chr12	-	101053428_101053584_101053467_101053584_101051530_101051662	15|11|13	26|20|32	16|16|17	17|10|13	169	130	0.00285331	0.023277	0.307|0.297|0.238	0.42|0.552|0.501	-0.21
ENSMUSG00000027951	Adar	A5SS	chr3	+	89745375_89745601_89745375_89745523_89745819_89745991	10|20|10	3|2|2	6|6|2	0|0|0	208	130	0.000136182	0.00211083	0.676|0.862|0.758	1.0|1.0|1.0	-0.235
ENSMUSG00000022335	Zfat	A5SS	chr15	-	68212592_68212844_68212613_68212844_68187050_68187236	3|9|27	0|0|0	14|15|9	1|2|2	151	130	0.0469547	0.202166	1.0|1.0|1.0	0.923|0.866|0.795	0.139
ENSMUSG00000044465	Fam160a2	A5SS	chr7	-	105384945_105385151_105384987_105385151_105383780_105384572	22|21|17	44|46|41	8|8|17	64|48|60	172	130	0.00050761	0.00605227	0.274|0.257|0.239	0.086|0.112|0.176	0.132
ENSMUSG00000036402	Gng12	A5SS	chr6	+	66943824_66943882_66943824_66943877_67015724_67015843	0|0|0	7|10|8	2|1|1	6|2|2	135	130	0.00927162	0.0532259	0.0|0.0|0.0	0.243|0.325|0.325	-0.298
ENSMUSG00000046711	Hmga1	A5SS	chr17	+	27559532_27559703_27559532_27559670_27560927_27561011	626|659|687	220|214|217	483|383|445	260|260|253	163	130	1.86e-08	1.44e-06	0.694|0.711|0.716	0.597|0.54|0.584	0.133
ENSMUSG00000021288	Klc1	A5SS	chr12	+	111789324_111789486_111789324_111789459_111795547_111795678	3|3|3	3|0|2	3|1|1	5|3|3	157	130	0.0228443	0.104143	0.453|1.0|0.554	0.332|0.216|0.216	0.414
ENSMUSG00000097145	9230114K14Rik	A5SS	chr5	+	52192917_52193596_52192917_52192978_52194800_52194890	10|3|5	2|0|0	4|1|4	1|2|1	748	130	0.000911964	0.00896409	0.465|1.0|1.0	0.41|0.08|0.41	0.522
ENSMUSG00000042520	Ubap2l	A5SS	chr3	-	90031295_90031370_90031310_90031370_90028324_90028377	34|35|42	47|55|45	41|47|36	32|38|32	145	130	0.0182513	0.0884045	0.393|0.363|0.456	0.535|0.526|0.502	-0.117
ENSMUSG00000031429	Psmd10	A5SS	chrX	-	140952146_140952313_140952225_140952313_140948428_140949309	19|24|29	7|7|5	4|11|7	1|0|2	209	130	0.0204068	0.0958501	0.628|0.681|0.783	0.713|1.0|0.685	-0.102
ENSMUSG00000099418	Gm6657	A3SS	chr12	+	78201767_78201846_78201786_78201846_78201221_78201305	15|14|5	8|9|1	16|7|14	0|4|2	149	130	0.0238342	0.254231	0.621|0.576|0.814	1.0|0.604|0.859	-0.151
ENSMUSG00000032850	Rnft2	A3SS	chr5	-	118237126_118237599_118237126_118237596_118242457_118242516	2|4|2	0|1|3	0|2|2	2|3|5	133	130	0.00592905	0.106723	1.0|0.796|0.395	0.0|0.395|0.281	0.505
ENSMUSG00000002105	Slc39a13	A3SS	chr2	-	91065581_91065739_91065581_91065700_91066012_91066126	3|2|4	6|5|10	0|4|0	7|12|6	169	130	0.0385936	0.326911	0.278|0.235|0.235	0.0|0.204|0.0	0.181
ENSMUSG00000008496	Pou2f2	A3SS	chr7	-	25097653_25097815_25097653_25097767_25099951_25100043	2|1|2	0|0|0	3|2|2	2|0|3	178	130	0.00103958	0.0331052	1.0|1.0|1.0	0.523|1.0|0.327	0.383
ENSMUSG00000001909	Trmt1	A3SS	chr8	+	84689631_84689908_84689707_84689908_84688865_84689376	21|20|23	18|17|19	2|0|2	4|3|7	206	130	0.000687419	0.0247471	0.424|0.426|0.433	0.24|0.0|0.153	0.297
ENSMUSG00000020886	Dlg4	A3SS	chr11	+	70030594_70030654_70030603_70030654_70030398_70030452	4|6|7	0|0|1	4|6|19	0|2|4	139	130	0.00505178	0.0969943	1.0|1.0|0.867	1.0|0.737|0.816	0.105
ENSMUSG00000038685	Rtel1	A3SS	chr2	+	181355309_181355552_181355327_181355552_181355008_181355125	19|12|14	1|2|0	20|10|16	1|4|3	148	130	0.020977	0.24992	0.943|0.841|1.0	0.946|0.687|0.824	0.109
ENSMUSG00000029500	Pgam5	A3SS	chr5	-	110265511_110265645_110265511_110265642_110265739_110265828	23|24|17	21|10|14	18|15|14	21|23|21	133	130	0.023576	0.254231	0.517|0.701|0.543	0.456|0.389|0.395	0.174
ENSMUSG00000097290	1300002E11Rik	A3SS	chr16	+	21800714_21800836_21800774_21800836_21795849_21795975	1|5|5	3|1|1	2|5|4	0|3|0	190	130	0.0434468	0.33818	0.186|0.774|0.774	1.0|0.533|1.0	-0.266
ENSMUSG00000036622	Atp13a2	A3SS	chr4	+	141006678_141006848_141006752_141006848_141006351_141006503	5|3|6	10|10|3	0|2|0	4|3|1	204	130	0.00166112	0.0368003	0.242|0.16|0.56	0.0|0.298|0.0	0.221
ENSMUSG00000001763	Tspan33	A3SS	chr6	+	29710586_29710714_29710589_29710714_29709940_29709998	10|8|13	2|1|7	20|16|12	0|2|1	133	130	0.00146542	0.0351702	0.83|0.887|0.645	1.0|0.887|0.921	-0.149
ENSMUSG00000027263	Tubgcp4	A3SS	chr2	+	121189823_121189965_121189826_121189965_121189361_121189469	17|29|30	19|19|23	32|30|22	33|53|45	133	130	0.0155952	0.213877	0.467|0.599|0.56	0.487|0.356|0.323	0.153
ENSMUSG00000022536	Glyr1	A3SS	chr16	-	5021337_5021448_5021337_5021430_5026507_5026607	23|28|27	36|33|49	50|39|55	34|32|35	148	130	0.00032668	0.0134406	0.359|0.427|0.326	0.564|0.517|0.58	-0.183
ENSMUSG00000027523	Gnas	A3SS	chr2	+	174341649_174341707_174341652_174341707_174334211_174334284	12|13|9	8|6|5	3|1|1	0|0|0	133	130	8.07e-07	0.000116211	0.595|0.679|0.638	1.0|1.0|1.0	-0.363
ENSMUSG00000028273	Pdlim5	A3SS	chr3	-	142312122_142312541_142312122_142312214_142314405_142314448	3|6|5	5|4|5	3|4|2	1|0|0	457	130	1.71e-05	0.00123178	0.146|0.299|0.221	0.46|1.0|1.0	-0.598
ENSMUSG00000048827	Pkd1l3	A3SS	chr8	+	109628635_109628812_109628695_109628812_109626750_109626882	4|2|5	2|1|1	7|3|4	0|0|1	190	130	0.0286483	0.266152	0.578|0.578|0.774	1.0|1.0|0.732	-0.267
ENSMUSG00000039936	Pik3cd	A3SS	chr4	-	149655126_149655257_149655126_149655248_149655335_149655500	12|16|11	8|9|10	28|31|30	55|41|30	139	130	0.0253832	0.26051	0.584|0.624|0.507	0.323|0.414|0.483	0.165
ENSMUSG00000026288	Inpp5d	A3SS	chr1	+	87715037_87715313_87715276_87715313_87713192_87713289	26|24|17	0|0|0	23|41|22	4|1|0	369	130	0.0404981	0.333242	1.0|1.0|1.0	0.67|0.935|1.0	0.132
ENSMUSG00000035165	Kcne3	A3SS	chr7	+	100181135_100181274_100181150_100181274_100177986_100178242	9|2|5	9|12|13	0|0|3	4|6|6	145	130	0.008744	0.139904	0.473|0.13|0.256	0.0|0.0|0.31	0.183
ENSMUSG00000027365	Trpm7	A3SS	chr2	-	126805016_126805087_126805016_126805084_126807288_126807379	9|24|12	5|3|7	2|8|4	0|0|0	133	130	1.24e-06	0.000118937	0.638|0.887|0.626	1.0|1.0|1.0	-0.283
ENSMUSG00000026159	Agfg1	A3SS	chr1	+	82894475_82894567_82894481_82894567_82893423_82893582	122|91|102	43|32|36	144|129|113	30|20|25	136	130	0.00114949	0.0331052	0.731|0.731|0.73	0.821|0.86|0.812	-0.1
ENSMUSG00000001017	Chtop	SE	chr3	-	90502115_90502253_90498955_90500107_90503095_90503282	1176|977|1002	32|34|30	614|565|661	78|80|51	268	130	0	0	0.947|0.933|0.942	0.792|0.774|0.863	0.131
ENSMUSG00000074247	Dda1	SE	chr8	+	71472194_71472246_71469198_71469325_71473774_71473836	12|11|11	5|6|3	14|13|12	2|3|1	182	130	0.0313341	0.424327	0.632|0.567|0.724	0.833|0.756|0.896	-0.187
ENSMUSG00000059288	Cdyl	SE	chr13	+	35790100_35790175_35741312_35741888_35815908_35816575	34|22|26	9|9|4	17|24|12	1|0|3	205	130	0.00294609	0.06922	0.706|0.608|0.805	0.915|1.0|0.717	-0.171
ENSMUSG00000032386	Trip4	SE	chr9	-	65896696_65896930_65884927_65885247_65908438_65908676	13|12|28	0|2|0	18|11|19	3|5|2	364	130	0.000245431	0.00951633	1.0|0.682|1.0	0.682|0.44|0.772	0.263
ENSMUSG00000030189	Ybx3	SE	chr6	-	131375973_131376180_131370322_131370414_131379357_131379480	9804|8267|8338	504|446|409	9138|8928|8581	1310|1367|1341	337	130	0	0	0.882|0.877|0.887	0.729|0.716|0.712	0.163
ENSMUSG00000000148	Brat1	SE	chr5	+	140717143_140717319_140716928_140717027_140717901_140719379	21|13|13	0|4|1	3|12|10	0|0|0	306	130	0.0153904	0.248052	1.0|0.58|0.847	1.0|1.0|1.0	-0.191
ENSMUSG00000030410	Dmwd	SE	chr7	+	19081918_19081993_19080041_19081301_19082275_19082776	63|62|88	25|24|28	47|58|75	11|9|13	205	130	0.00326849	0.0752073	0.615|0.621|0.666	0.73|0.803|0.785	-0.139
ENSMUSG00000029001	Fbxo44	SE	chr4	-	148156394_148156490_148156145_148156281_148156608_148156706	31|25|30	3|2|6	19|24|29	9|6|10	226	130	0.00780942	0.147182	0.856|0.878|0.742	0.548|0.697|0.625	0.202
ENSMUSG00000024663	Rab3il1	SE	chr19	+	10028284_10028503_10027559_10027637_10030149_10030278	69|92|79	12|10|12	55|47|65	0|2|2	349	130	2.74e-06	0.000216163	0.682|0.774|0.71	1.0|0.897|0.924	-0.218
ENSMUSG00000069755	RP23-33N12.2	SE	chr12	-	20914758_20914841_20902269_20902330_20920841_20921262	1|2|0	3|1|6	3|1|3	3|3|0	213	130	0.0287012	0.397849	0.169|0.55|0.0	0.379|0.169|1.0	-0.276
ENSMUSG00000002602	Axl	SE	chr7	-	25773342_25773493_25773098_25773125_25774514_25774725	34|30|31	1|8|4	8|1|4	0|0|0	281	130	5.75e-06	0.000414896	0.94|0.634|0.782	1.0|1.0|1.0	-0.215
ENSMUSG00000026646	Suv39h2	SE	chr2	-	3472501_3472647_3464266_3464926_3474702_3475031	8|10|6	2|5|0	13|13|9	0|1|1	276	130	0.000979605	0.0298054	0.653|0.485|1.0	1.0|0.86|0.809	-0.177
ENSMUSG00000004980	Hnrnpa2b1	SE	chr6	-	51464427_51464547_51464088_51464211_51465178_51465241	6992|7000|7632	217|235|233	4893|4655|5154	1890|1764|1870	250	130	0	0	0.944|0.939|0.945	0.574|0.578|0.589	0.362
ENSMUSG00000026135	Zfp142	SE	chr1	-	74585383_74585697_74578122_74578287_74587563_74588028	7|12|17	2|4|1	17|14|3	1|0|0	444	130	1.08e-05	0.000703138	0.506|0.468|0.833	0.833|1.0|1.0	-0.342
ENSMUSG00000014786	Slc9a5	SE	chr8	+	105363936_105364006_105363262_105363433_105364681_105364816	255|249|253	30|39|26	366|404|364	7|6|16	200	130	5.75e-14	1.79e-11	0.847|0.806|0.863	0.971|0.978|0.937	-0.123
ENSMUSG00000042675	Ypel3	SE	chr7	+	126778053_126778097_126777770_126777953_126778305_126778414	21|7|18	2|0|4	5|3|8	0|0|0	174	130	0.0061233	0.123083	0.887|1.0|0.771	1.0|1.0|1.0	-0.114
ENSMUSG00000069755	RP23-33N12.2	SE	chr12	-	20902269_20902330_20877083_20877095_20914758_20914841	3|3|2	0|0|1	4|1|6	2|4|1	191	130	6.62e-05	0.00334936	1.0|1.0|0.576	0.576|0.145|0.803	0.351
ENSMUSG00000022094	Slc39a14	SE	chr14	-	70331268_70331366_70318661_70318940_70351279_70351425	6|2|16	0|0|1	14|12|12	3|0|3	228	130	0.00232573	0.0569871	1.0|1.0|0.901	0.727|1.0|0.695	0.16
ENSMUSG00000021711	Trappc13	SE	chr13	-	104152164_104152182_104150049_104150183_104154295_104154340	13|25|23	20|17|19	21|17|20	8|3|7	148	130	0.00150011	0.0409837	0.363|0.564|0.515	0.697|0.833|0.715	-0.268
ENSMUSG00000040785	Ttc3	SE	chr16	+	94409683_94409729_94403313_94403368_94410832_94410956	5|5|5	2|6|3	7|13|5	4|0|1	176	130	0.0231299	0.340839	0.649|0.381|0.552	0.564|1.0|0.787	-0.256
ENSMUSG00000040785	Ttc3	SE	chr16	+	94408553_94408716_94403313_94403368_94410832_94410956	8|8|11	2|6|3	12|14|21	4|0|1	293	130	0.0157554	0.252056	0.64|0.372|0.619	0.571|1.0|0.903	-0.281
ENSMUSG00000037992	Rara	SE	chr11	+	98947570_98947725_98937717_98937879_98950244_98950795	22|5|9	0|4|3	2|6|5	1|0|0	285	130	0.00063387	0.0205896	1.0|0.363|0.578	0.477|1.0|1.0	-0.179
ENSMUSG00000078652	Psme3	SE	chr11	+	101317622_101317727_101317328_101317391_101319455_101319504	157|115|150	44|70|73	194|196|176	47|41|36	235	130	0.000527477	0.0177856	0.664|0.476|0.532	0.695|0.726|0.73	-0.16
ENSMUSG00000003808	Farsa	SE	chr8	+	84867376_84867461_84864436_84864552_84867548_84867648	415|406|455	15|18|12	318|309|328	42|43|25	215	130	5.4e-10	9.21e-08	0.944|0.932|0.958	0.821|0.813|0.888	0.104
ENSMUSG00000022558	Mroh1	SE	chr15	+	76432371_76432398_76432148_76432295_76433273_76433396	139|170|133	40|16|31	214|205|181	18|15|16	157	130	0.00012134	0.0054132	0.742|0.898|0.78	0.908|0.919|0.904	-0.104
ENSMUSG00000032294	Pkm	SE	chr9	+	59675028_59675195_59671920_59672073_59675567_59675734	26|21|21	37|25|36	15|14|12	7|2|3	297	130	4.38e-05	0.00236849	0.235|0.269|0.203	0.484|0.754|0.636	-0.389
ENSMUSG00000001151	Pcnt	SE	chr10	-	76404421_76404651_76403757_76403874_76408697_76408910	187|138|155	8|14|17	115|102|88	14|27|23	360	130	0.00054868	0.0183003	0.894|0.781|0.767	0.748|0.577|0.58	0.179
ENSMUSG00000092131	BC050972	SE	chr9	-	66803233_66803330_66798939_66799066_66804009_66804177	13|6|8	17|2|4	8|9|4	2|1|0	227	130	0.000761205	0.0239887	0.305|0.632|0.534	0.696|0.838|1.0	-0.354
ENSMUSG00000110229	Gm31784	SE	chr8	-	26310595_26310658_26308476_26308585_26312115_26312334	4|12|13	5|1|3	10|14|10	0|0|2	193	130	0.000553645	0.0184078	0.35|0.89|0.745	1.0|1.0|0.771	-0.262
ENSMUSG00000026927	Sdccag3	SE	chr2	-	26388491_26388560_26387555_26387671_26389148_26389304	34|51|52	35|140|60	68|57|65	215|249|213	199	130	0.00015352	0.00658487	0.388|0.192|0.361	0.171|0.13|0.166	0.158
ENSMUSG00000020167	Tcf3	SE	chr10	-	80412826_80413062_80410397_80410624_80413204_80413337	10|12|5	7|8|3	1|5|2	1|0|0	366	130	0.000119548	0.00537547	0.337|0.348|0.372	0.262|1.0|1.0	-0.402
ENSMUSG00000005378	Wbscr22	SE	chr5	-	135061072_135061155_135060733_135060830_135061248_135061344	178|155|154	9|2|1	79|77|86	10|14|11	213	130	2.29e-08	2.93e-06	0.923|0.979|0.989	0.828|0.77|0.827	0.155
ENSMUSG00000024395	Lims2	SE	chr18	+	31956952_31957001_31956257_31956350_31957842_31958619	9|9|10	0|3|2	5|2|1	0|0|0	179	130	0.0148698	0.240764	1.0|0.685|0.784	1.0|1.0|1.0	-0.177
ENSMUSG00000046317	BC107364	SE	chr3	-	96434736_96434830_96433787_96434442_96440708_96440862	12|6|10	5|5|2	2|4|3	7|1|8	224	130	0.0427405	0.537971	0.582|0.411|0.744	0.142|0.699|0.179	0.239
ENSMUSG00000075511	1700001L05Rik	SE	chr15	-	83365028_83365510_83357559_83358950_83366989_83367277	165|172|196	52|51|60	244|212|242	34|32|48	612	130	8.04e-05	0.00391568	0.403|0.417|0.41	0.604|0.585|0.517	-0.159
ENSMUSG00000085820	4933406K04Rik	SE	chr12	-	106714478_106714584_106714089_106714250_106716160_106716333	61|64|59	6|3|11	39|27|43	26|22|37	236	130	2.35e-12	5.84e-10	0.848|0.922|0.747	0.452|0.403|0.39	0.424
ENSMUSG00000074476	Spc24	SE	chr9	-	21757116_21757193_21755441_21756295_21760118_21760303	7|3|9	0|4|1	5|1|3	0|0|0	207	130	0.0095061	0.170353	1.0|0.32|0.85	1.0|1.0|1.0	-0.277
ENSMUSG00000038990	Cables2	SE	chr2	-	180264402_180264474_180264213_180264306_180273099_180273496	13|26|13	1|0|0	36|17|18	9|4|1	202	130	1.21e-05	0.000768812	0.893|1.0|1.0	0.72|0.732|0.921	0.173
ENSMUSG00000078588	Ccdc24	SE	chr4	-	117871746_117871860_117871063_117871189_117872394_117872554	77|41|57	37|28|26	93|77|91	11|10|1	244	130	5.8e-11	1.13e-08	0.526|0.438|0.539	0.818|0.804|0.98	-0.366
ENSMUSG00000078588	Ccdc24	SE	chr4	-	117871988_117872180_117871063_117871189_117872394_117872554	46|37|27	37|28|26	26|55|53	11|10|1	322	130	8.22e-05	0.00397053	0.334|0.348|0.295	0.488|0.689|0.955	-0.385
ENSMUSG00000042594	Sh2b3	SE	chr5	-	121832502_121832590_121828401_121829076_121836549_121836850	23|66|25	0|28|1	73|83|57	71|64|86	218	130	2.85e-06	0.000222688	1.0|0.584|0.937	0.38|0.436|0.283	0.474
ENSMUSG00000027793	Ccna1	SE	chr3	-	55045966_55046100_55045474_55045708_55047208_55047322	153|146|125	15|16|17	148|137|158	6|8|6	264	130	0.000465734	0.0163053	0.834|0.818|0.784	0.924|0.894|0.928	-0.103
ENSMUSG00000005936	Kctd20	SE	chr17	+	28957878_28958057_28952465_28952569_28961413_28961687	15|14|25	16|33|26	25|19|24	19|13|16	309	130	0.0175526	0.27432	0.283|0.151|0.288	0.356|0.381|0.387	-0.134
ENSMUSG00000109844	Gm31816	SE	chr9	-	47297164_47297336_47270647_47270799_47360736_47360886	9|5|5	5|6|6	3|4|4	11|15|10	302	130	0.00651784	0.128569	0.437|0.264|0.264	0.105|0.103|0.147	0.203
ENSMUSG00000024811	Tnks2	SE	chr19	+	36876184_36876373_36875263_36875373_36879234_36879487	13|20|20	4|3|7	5|10|4	0|0|1	319	130	4.59e-05	0.00247502	0.57|0.731|0.538	1.0|1.0|0.62	-0.26
ENSMUSG00000048490	Nrip1	SE	chr16	-	76330745_76330864_76290861_76295015_76352471_76352549	1|10|3	3|2|3	1|1|1	0|0|0	249	130	2.36e-08	2.99e-06	0.148|0.723|0.343	1.0|1.0|1.0	-0.595
ENSMUSG00000026657	Frmd4a	SE	chr2	+	4607998_4608070_4605969_4606066_4610966_4614043	2|2|1	3|1|1	2|1|0	6|2|6	202	130	0.032789	0.440226	0.3|0.563|0.392	0.177|0.243|0.0	0.278
ENSMUSG00000036206	Sh3bp4	SE	chr1	+	89137558_89137803_89107257_89107336_89143549_89145906	4|7|2	0|0|4	2|1|2	0|0|0	375	130	0.0347982	0.461054	1.0|1.0|0.148	1.0|1.0|1.0	-0.284
ENSMUSG00000029221	Slc30a9	SE	chr5	+	67324673_67324733_67315677_67315845_67326852_67326952	117|122|119	22|24|28	153|109|151	16|15|8	190	130	0.000398841	0.0143923	0.784|0.777|0.744	0.867|0.833|0.928	-0.108
ENSMUSG00000012114	Med15	SE	chr16	-	17680548_17680761_17674404_17674658_17685452_17685504	38|71|53	2|2|7	40|44|33	5|8|6	343	130	0.0255798	0.365974	0.878|0.931|0.742	0.752|0.676|0.676	0.149
ENSMUSG00000026767	Fam188a	SE	chr2	-	12410000_12410080_12397492_12397566_12419158_12419470	8|16|13	2|0|6	22|27|20	0|0|0	210	130	3e-05	0.00168486	0.712|1.0|0.573	1.0|1.0|1.0	-0.238
ENSMUSG00000033392	Clasp2	SE	chr9	+	113887044_113887047_113881687_113881751_113889957_113890121	2|9|5	4|2|2	10|12|5	0|1|0	133	130	2.21e-05	0.00128472	0.328|0.815|0.71	1.0|0.921|1.0	-0.356
ENSMUSG00000034729	Mrps10	SE	chr17	+	47372575_47372645_47372426_47372491_47374972_47375109	38|38|36	6|2|4	41|48|40	14|12|7	200	130	0.00916467	0.166063	0.805|0.925|0.854	0.656|0.722|0.788	0.139
ENSMUSG00000027985	Lef1	SE	chr3	+	131191022_131191106_131189334_131189425_131193128_131193251	93|97|81	340|333|325	283|300|250	356|314|320	214	130	0	0	0.142|0.15|0.131	0.326|0.367|0.322	-0.197
ENSMUSG00000034764	1700006J14Rik	SE	chr10	+	120371256_120371304_120369874_120370024_120382064_120384336	286|323|325	76|101|114	230|252|224	686|731|683	178	130	0	0	0.733|0.7|0.676	0.197|0.201|0.193	0.506
ENSMUSG00000036817	Sun1	SE	chr5	+	139229752_139229944_139226705_139226885_139230772_139230838	26|59|53	41|55|41	46|63|43	30|22|25	322	130	0.00481838	0.102608	0.204|0.302|0.343	0.382|0.536|0.41	-0.16
ENSMUSG00000036817	Sun1	SE	chr5	+	139230772_139230838_139226705_139226885_139231126_139231237	54|72|65	1|0|0	35|36|37	5|8|1	196	130	7.62e-07	7.05e-05	0.973|1.0|1.0	0.823|0.749|0.961	0.147
ENSMUSG00000036817	Sun1	SE	chr5	+	139230772_139230838_139226705_139226885_139233470_139233569	26|38|31	1|0|3	16|15|17	9|1|3	196	130	0.000850308	0.0264055	0.945|1.0|0.873	0.541|0.909|0.79	0.193
ENSMUSG00000036817	Sun1	SE	chr5	+	139230772_139230838_139226705_139226885_139233900_139233994	20|29|27	7|3|6	14|13|16	22|7|18	196	130	5.01e-05	0.00266098	0.655|0.865|0.749	0.297|0.552|0.371	0.35
ENSMUSG00000068758	Il3ra	SE	chr14	+	14347913_14348068_14346494_14346512_14348820_14348944	25|28|19	0|0|0	11|26|9	3|1|1	285	130	0.0134818	0.222376	1.0|1.0|1.0	0.626|0.922|0.804	0.216
ENSMUSG00000023935	Spats1	SE	chr17	-	45454090_45454211_45449434_45449550_45457157_45457319	36|46|52	24|18|22	92|79|71	21|12|23	251	130	0.00489233	0.103869	0.437|0.57|0.55	0.694|0.773|0.615	-0.175
ENSMUSG00000087561	Gm11608	SE	chr1	-	63270876_63271028_63269432_63269526_63272820_63273115	3|2|3	1|1|2	1|4|2	0|0|1	282	130	0.00454507	0.0981716	0.58|0.48|0.409	1.0|1.0|0.48	-0.337
ENSMUSG00000032712	2810474O19Rik	SE	chr6	+	149324731_149324800_149310321_149310377_149325404_149329784	2|3|1	0|5|4	0|2|0	1|4|4	199	130	0.00953237	0.170649	1.0|0.282|0.14	0.0|0.246|0.0	0.392
ENSMUSG00000020072	Pbld2	SE	chr10	+	63053863_63053952_63052428_63052458_63054326_63054505	3|10|2	1|0|0	5|2|3	1|3|0	219	130	0.0321208	0.432352	0.64|1.0|1.0	0.748|0.284|1.0	0.203
ENSMUSG00000037243	Zfp692	SE	chr11	+	58308794_58309058_58307972_58308004_58309391_58309440	22|17|13	1|2|3	26|26|21	14|7|5	394	130	0.0157465	0.252056	0.879|0.737|0.588	0.38|0.551|0.581	0.231
ENSMUSG00000063952	Brpf3	SE	chr17	+	28828343_28828441_28821085_28821592_28835761_28835916	2|1|4	0|0|0	1|2|0	0|1|3	228	130	0.000421818	0.0150672	1.0|1.0|1.0	1.0|0.533|0.0	0.489
ENSMUSG00000036086	Zranb3	SE	chr1	-	127976138_127976544_127972946_127973144_127987996_127988146	23|17|24	3|3|2	52|25|32	2|0|0	536	130	0.000119986	0.00537547	0.65|0.579|0.744	0.863|1.0|1.0	-0.297
ENSMUSG00000058740	Kcnt1	SE	chr2	+	25912654_25912717_25911025_25911356_25915778_25915866	0|3|0	4|5|3	2|1|3	0|1|0	193	130	1.39e-07	1.53e-05	0.0|0.288|0.0	1.0|0.402|1.0	-0.705
ENSMUSG00000017756	Slc12a7	SE	chr13	+	73788564_73788711_73785043_73785166_73789940_73789995	6|2|10	0|0|1	11|13|11	2|1|2	277	130	0.00635694	0.126457	1.0|1.0|0.824	0.721|0.859|0.721	0.174
ENSMUSG00000035529	Prdm4	SE	chr10	-	85904130_85904270_85900841_85901156_85905348_85905498	4|1|4	2|1|1	3|4|9	0|0|1	270	130	0.00664146	0.130642	0.491|0.325|0.658	1.0|1.0|0.813	-0.446
ENSMUSG00000000827	Tpd52l2	SE	chr2	+	181502875_181502935_181501904_181502053_181508165_181508267	32|30|20	14|16|7	13|11|16	15|13|11	190	130	0.0137965	0.226683	0.61|0.562|0.662	0.372|0.367|0.499	0.199
ENSMUSG00000007888	Crlf1	SE	chr8	+	70503596_70503639_70503304_70503492_70503820_70504081	16|20|21	9|2|1	27|34|28	21|16|10	173	130	0.0184658	0.285646	0.572|0.883|0.94	0.491|0.615|0.678	0.204
ENSMUSG00000025586	Cpeb1	SE	chr7	-	81361585_81361809_81359728_81359981_81372011_81372200	6|9|2	0|2|2	10|5|7	0|0|0	354	130	0.0158707	0.253285	1.0|0.623|0.269	1.0|1.0|1.0	-0.369
ENSMUSG00000040904	Gm21988	SE	chr11	-	70235695_70235800_70235205_70235468_70236023_70236211	5|1|1	17|9|8	7|2|4	3|1|6	235	130	0.00167363	0.0447415	0.14|0.058|0.065	0.563|0.525|0.269	-0.365
ENSMUSG00000047021	Ccdc108	SE	chr1	-	74931843_74932028_74929254_74929357_74933069_74933238	355|442|458	27|17|36	466|504|504	77|80|79	315	130	1.58e-09	2.56e-07	0.844|0.915|0.84	0.714|0.722|0.725	0.146
ENSMUSG00000034681	Rnps1	SE	chr17	+	24415040_24415162_24414674_24414734_24418456_24418612	92|107|113	16|19|28	45|39|41	39|14|37	252	130	8.88e-06	0.000590279	0.748|0.744|0.676	0.373|0.59|0.364	0.28
ENSMUSG00000030881	Arfip2	SE	chr7	-	105637818_105638040_105637120_105637278_105638208_105638327	39|30|40	3|3|2	34|36|39	0|1|1	352	130	0.00185363	0.0482126	0.828|0.787|0.881	1.0|0.93|0.935	-0.123
ENSMUSG00000106013	4933402J10Rik	SE	chr5	-	59976766_59976830_59974452_59974613_59985279_59985998	3|8|4	1|1|0	1|0|2	3|3|5	194	130	1.07e-08	1.49e-06	0.668|0.843|1.0	0.183|0.0|0.211	0.706
ENSMUSG00000028107	Tars2	SE	chr3	-	95747438_95747656_95746032_95746170_95748041_95748140	6|7|1	9|6|7	18|18|13	8|4|2	348	130	0.000184188	0.00754813	0.199|0.304|0.051	0.457|0.627|0.708	-0.413
ENSMUSG00000022659	Gcsam	SE	chr16	+	45615950_45616007_45610422_45610560_45616889_45616936	5|1|0	0|0|2	0|1|1	10|1|1	187	130	0.000554562	0.0184094	1.0|1.0|0.0	0.0|0.41|0.41	0.393
ENSMUSG00000030556	Lrrc28	SE	chr7	-	67559857_67560064_67545365_67545468_67617992_67618130	103|98|104	1|1|1	101|90|87	8|6|3	337	130	2.32e-05	0.00133421	0.975|0.974|0.976	0.83|0.853|0.918	0.108
ENSMUSG00000038292	Ccdc155	SE	chr7	-	45189949_45190027_45185277_45185329_45200244_45200385	17|15|12	7|3|4	4|3|7	0|0|0	208	130	1.8e-07	1.93e-05	0.603|0.758|0.652	1.0|1.0|1.0	-0.329
ENSMUSG00000036435	Exoc1	SE	chr5	+	76557818_76557863_76554099_76554205_76559003_76559167	2|6|4	6|6|4	1|6|9	0|0|1	175	130	4.45e-08	5.29e-06	0.198|0.426|0.426	1.0|1.0|0.87	-0.607
ENSMUSG00000036435	Exoc1	SE	chr5	+	76566956_76567156_76563229_76563413_76567966_76568161	81|93|82	11|9|5	26|28|34	10|9|7	330	130	0.000995265	0.0301518	0.744|0.803|0.866	0.506|0.551|0.657	0.233
ENSMUSG00000038695	Josd2	SE	chr7	+	44468305_44468417_44468071_44468190_44468806_44468969	24|18|16	35|30|24	42|48|53	21|12|23	242	130	1.35e-07	1.5e-05	0.269|0.244|0.264	0.518|0.682|0.553	-0.325
ENSMUSG00000091119	Ccdc152	SE	chr15	-	3293852_3293921_3282817_3282945_3298100_3298206	7|8|11	2|8|7	1|3|2	0|0|0	199	130	2.16e-08	2.78e-06	0.696|0.395|0.507	1.0|1.0|1.0	-0.467
ENSMUSG00000015027	Galns	SE	chr8	-	122598519_122598659_122595765_122595869_122599038_122599166	22|9|13	0|1|2	6|13|6	3|3|0	270	130	0.0303979	0.413904	1.0|0.813|0.758	0.491|0.676|1.0	0.135
ENSMUSG00000026436	Elk4	SE	chr1	+	132013025_132013234_132007875_132007940_132014382_132014598	0|2|4	1|5|1	1|0|0	7|3|2	339	130	0.0113607	0.194219	0.0|0.133|0.605	0.052|0.0|0.0	0.229
ENSMUSG00000026173	Plcd4	SE	chr1	+	74562054_74562223_74560289_74560493_74562713_74562830	84|77|102	55|41|51	109|128|97	24|22|21	299	130	1.74e-08	2.29e-06	0.399|0.45|0.465	0.664|0.717|0.668	-0.245
ENSMUSG00000026173	Plcd4	SE	chr1	+	74561841_74561937_74560289_74560493_74562713_74562830	29|48|34	55|41|51	35|43|41	24|22|21	226	130	0.000354163	0.01307	0.233|0.402|0.277	0.456|0.529|0.529	-0.201
ENSMUSG00000026173	Plcd4	SE	chr1	+	74561841_74561937_74560289_74560493_74562054_74562223	85|97|72	0|0|0	100|106|123	6|9|10	226	130	1.76e-08	2.3e-06	1.0|1.0|1.0	0.906|0.871|0.876	0.116
ENSMUSG00000074981	Dcdc5	SE	chr2	+	106018363_106018452_106003335_106003419_106040403_106040626	29|33|27	11|11|5	7|8|12	10|12|11	219	130	5.95e-05	0.00306228	0.61|0.64|0.762	0.294|0.284|0.393	0.347
ENSMUSG00000031831	Dnaaf1	SE	chr8	+	119582846_119583013_119579227_119579319_119590578_119590736	38|45|35	2|1|1	26|32|21	6|4|6	297	130	8.72e-05	0.00414191	0.893|0.952|0.939	0.655|0.778|0.605	0.249
ENSMUSG00000024786	Majin	SE	chr19	+	6215145_6215209_6206217_6206263_6221672_6221745	56|61|49	3|4|3	32|32|25	3|4|8	194	130	0.0214689	0.321289	0.926|0.911|0.916	0.877|0.843|0.677	0.119
ENSMUSG00000024613	Tcof1	SE	chr18	-	60831512_60831680_60829013_60829115_60831773_60831995	67|44|66	0|0|0	65|57|65	5|5|4	298	130	1.15e-06	0.000102694	1.0|1.0|1.0	0.85|0.833|0.876	0.147
ENSMUSG00000036825	Ssx2ip	SE	chr3	+	146414695_146414799_146404641_146404784_146417606_146417790	4|7|16	8|20|4	6|2|10	87|30|26	234	130	0.00103686	0.0310958	0.217|0.163|0.69	0.037|0.036|0.176	0.274
ENSMUSG00000020680	Taf15	SE	chr11	+	83497261_83497296_83488924_83489045_83497893_83497926	214|242|268	53|80|57	402|357|411	21|24|20	165	130	0	0	0.761|0.704|0.787	0.938|0.921|0.942	-0.183
ENSMUSG00000024193	Phf1	SE	chr17	+	26936511_26936680_26936286_26936391_26936770_26936865	1105|877|962	3|1|0	896|871|868	55|52|69	299	130	0	0	0.994|0.997|1.0	0.876|0.879|0.845	0.13
ENSMUSG00000030766	Arhgap17	SE	chr7	-	123285419_123285467_123279274_123280116_123286497_123287013	2|7|3	12|7|3	0|0|0	7|8|9	178	130	5.76e-07	5.46e-05	0.109|0.422|0.422	0.0|0.0|0.0	0.318
ENSMUSG00000029629	Phf14	SE	chr6	+	11933252_11934019_11926726_11926837_11941429_11941574	46|64|70	5|8|8	33|39|38	10|14|12	897	130	0.000485067	0.0168427	0.571|0.537|0.559	0.324|0.288|0.315	0.247
ENSMUSG00000059810	Rgs3	SE	chr4	+	62581904_62582030_62566506_62566682_62602920_62602971	64|103|91	18|21|16	165|144|154	13|12|6	256	130	2.46e-06	0.00019591	0.644|0.714|0.743	0.866|0.859|0.929	-0.184
ENSMUSG00000061802	Armc4	SE	chr18	-	7265000_7265148_7223529_7223676_7273158_7273275	38|29|33	3|1|4	29|37|25	7|8|7	278	130	0.00373793	0.0834661	0.856|0.931|0.794	0.66|0.684|0.625	0.204
ENSMUSG00000039637	Coro7	SE	chr16	-	4635383_4635438_4634984_4635042_4655009_4655092	4|10|5	0|0|1	6|5|6	0|5|0	185	130	0.0479625	0.585574	1.0|1.0|0.778	1.0|0.413|1.0	0.122
ENSMUSG00000032254	Kif23	SE	chr9	-	61921018_61921246_61919874_61919957_61923904_61924216	64|86|68	2|10|13	91|90|85	4|3|3	358	130	0.00586142	0.118836	0.921|0.757|0.655	0.892|0.916|0.911	-0.129
ENSMUSG00000040751	Lat2	SE	chr5	-	134606045_134606081_134605931_134605962_134606360_134606392	6|7|3	1|3|1	5|1|4	2|5|9	166	130	0.00849164	0.156688	0.825|0.646|0.701	0.662|0.135|0.258	0.372
ENSMUSG00000019188	H13	SE	chr2	+	152703994_152704194_152700182_152700268_152704621_152705036	113|91|92	200|99|144	105|127|96	100|76|90	330	130	0.000141238	0.00614533	0.182|0.266|0.201	0.293|0.397|0.296	-0.112
ENSMUSG00000030701	Plekhb1	SE	chr7	-	100649927_100650032_100645569_100645669_100653653_100653693	3|2|1	3|4|3	0|0|0	1|2|2	235	130	0.00110487	0.0325853	0.356|0.217|0.156	0.0|0.0|0.0	0.243
ENSMUSG00000041757	Plekha6	SE	chr1	+	133274792_133274879_133273857_133274374_133280338_133280407	1|7|1	3|4|2	6|5|2	1|0|0	217	130	1.16e-06	0.000102856	0.166|0.512|0.23	0.782|1.0|1.0	-0.625
ENSMUSG00000106013	4933402J10Rik	SE	chr5	-	59974452_59974613_59963123_59963230_59985279_59985998	1|1|0	1|0|2	3|5|5	1|0|1	291	130	9.6e-05	0.00450151	0.309|1.0|0.0	0.573|1.0|0.691	-0.318
ENSMUSG00000020673	Tpo	SE	chr12	-	30100318_30100577_30098168_30098339_30103051_30103552	6|3|3	0|0|0	4|1|3	2|1|2	389	130	1.59e-06	0.000135761	1.0|1.0|1.0	0.401|0.25|0.334	0.672
ENSMUSG00000061740	Cyp2d22	SE	chr15	-	82372784_82372926_82372389_82372577_82373110_82373287	7|5|4	2|2|2	5|7|2	0|0|0	272	130	1.17e-05	0.000757122	0.626|0.544|0.489	1.0|1.0|1.0	-0.447
ENSMUSG00000024187	Fam234a	SE	chr17	-	26225911_26226023_26220280_26220580_26244005_26244223	116|139|125	37|46|33	93|78|114	22|14|18	242	130	0.013354	0.220785	0.627|0.619|0.67	0.694|0.75|0.773	-0.1
ENSMUSG00000097248	Gm2694	SE	chr8	+	87513808_87513896_87473393_87473448_87521735_87521813	39|28|28	10|8|19	33|25|32	22|36|36	218	130	0.00229933	0.0564898	0.699|0.676|0.468	0.472|0.293|0.346	0.244
ENSMUSG00000032443	Zcwpw2	SE	chr9	-	117947845_117947904_117929083_117929181_117959966_117960013	13|15|15	3|6|4	22|7|15	0|0|4	189	130	0.00735854	0.14069	0.749|0.632|0.721	1.0|1.0|0.721	-0.206
ENSMUSG00000038116	Phf20	SE	chr2	+	156254225_156254310_156251775_156251947_156272541_156272655	19|26|11	1|1|0	16|15|11	2|2|5	215	130	0.000197007	0.00801138	0.92|0.94|1.0	0.829|0.819|0.571	0.214
ENSMUSG00000040860	Crocc	SE	chr4	-	141046771_141046855_141046635_141046697_141051040_141051195	9|8|7	0|0|1	4|4|8	4|0|2	214	130	0.000786212	0.0247032	1.0|1.0|0.81	0.378|1.0|0.708	0.241
ENSMUSG00000032577	Mapkapk3	SE	chr9	-	107257414_107257500_107257061_107257142_107258329_107258454	9|4|11	5|7|10	3|1|2	3|0|0	216	130	0.0293582	0.405209	0.52|0.256|0.398	0.376|1.0|1.0	-0.401
ENSMUSG00000038116	Phf20	SE	chr2	+	156264280_156264360_156251775_156251947_156267154_156267542	15|26|20	2|4|2	13|9|16	5|3|5	210	130	0.0353863	0.465927	0.823|0.801|0.861	0.617|0.65|0.665	0.184
ENSMUSG00000046605	B3gntl1	SE	chr11	-	121651608_121651673_121644526_121644592_121670869_121670969	9|2|1	2|5|3	3|3|3	1|2|0	195	130	0.0312817	0.424299	0.75|0.211|0.182	0.667|0.5|1.0	-0.341
ENSMUSG00000058925	1700011I03Rik	SE	chr18	+	57667234_57667367_57594078_57594135_57730714_57731065	357|343|325	221|178|158	379|382|412	126|136|119	263	130	6.63e-06	0.000462536	0.444|0.488|0.504	0.598|0.581|0.631	-0.125
ENSMUSG00000033852	Gm28042	SE	chr2	+	120031306_120031402_120030815_120030872_120031574_120031651	40|17|18	2|5|2	12|20|15	0|0|0	226	130	2.32e-05	0.00133421	0.92|0.662|0.838	1.0|1.0|1.0	-0.193
ENSMUSG00000004677	Myo9b	SE	chr8	+	71338906_71339020_71334315_71334394_71342761_71342884	3|3|5	0|0|0	0|1|1	2|0|1	244	130	0.000234811	0.0092121	1.0|1.0|1.0	0.0|1.0|0.348	0.551
ENSMUSG00000034573	Ptpn13	SE	chr5	+	103540971_103541386_103536713_103536876_103550224_103550314	7|3|12	2|11|18	1|3|2	5|11|7	545	130	0.0238791	0.348648	0.455|0.061|0.137	0.046|0.061|0.064	0.161
ENSMUSG00000021271	Zfp839	SE	chr12	+	110860795_110861023_110854999_110855872_110863963_110864056	41|39|36	2|0|2	26|30|36	8|6|4	358	130	0.000100163	0.00467561	0.882|1.0|0.867	0.541|0.645|0.766	0.266
ENSMUSG00000021271	Zfp839	SE	chr12	+	110866239_110866368_110864855_110865005_110866707_110866825	30|41|51	0|0|0	18|19|23	3|3|1	259	130	0.000208711	0.00833451	1.0|1.0|1.0	0.751|0.761|0.92	0.189
ENSMUSG00000086379	1700026D11Rik	SE	chr2	+	132497368_132497491_132490715_132490797_132505760_132505871	13|14|8	0|1|2	42|22|35	9|5|5	253	130	0.00976857	0.173693	1.0|0.878|0.673	0.706|0.693|0.782	0.123
ENSMUSG00000086379	1700026D11Rik	SE	chr2	+	132497368_132497491_132490715_132490797_132508205_132508274	17|19|13	1|1|2	26|25|29	8|7|3	253	130	0.0115813	0.196631	0.897|0.907|0.77	0.625|0.647|0.832	0.157
ENSMUSG00000040250	Asun	SE	chr6	-	146554927_146555098_146554491_146554646_146556130_146556309	232|279|293	38|34|22	376|390|340	2|3|3	301	130	0	0	0.725|0.78|0.852	0.988|0.983|0.98	-0.198
ENSMUSG00000034602	Mon2	SE	chr10	-	123009912_123009930_123009502_123009631_123010493_123010637	14|18|15	22|20|29	10|6|10	38|31|26	148	130	0.00321887	0.074227	0.359|0.442|0.312	0.188|0.145|0.253	0.176
ENSMUSG00000086379	1700026D11Rik	SE	chr2	+	132505760_132505871_132490743_132490797_132508205_132508274	0|0|1	1|1|2	8|1|5	8|7|3	241	130	0.000208895	0.00833451	0.0|0.0|0.212	0.35|0.072|0.473	-0.228
ENSMUSG00000059995	Atxn7l3	SE	chr11	-	102293275_102293321_102293066_102293095_102293645_102293668	51|69|75	5|9|10	88|80|79	0|2|3	176	130	4.44e-06	0.000333222	0.883|0.85|0.847	1.0|0.967|0.951	-0.113
ENSMUSG00000050312	Nsun3	SE	chr16	-	62776287_62776631_62770657_62770812_62785787_62785897	5|10|10	0|1|0	7|13|12	3|0|2	474	130	0.00191018	0.0491992	1.0|0.733|1.0	0.39|1.0|0.622	0.24
ENSMUSG00000018340	Anxa6	SE	chr11	-	54987050_54987068_54986121_54986215_54991390_54991444	3|1|1	2|0|5	0|0|1	1|3|0	148	130	0.0198883	0.301692	0.569|1.0|0.149	0.0|0.0|1.0	0.239
ENSMUSG00000085293	Gm13817	SE	chr2	-	92532214_92532316_92530313_92530443_92540890_92540980	209|174|183	123|110|107	259|215|259	27|27|38	232	130	0	0	0.488|0.47|0.489	0.843|0.817|0.792	-0.335
ENSMUSG00000012609	Ttll5	SE	chr12	+	85891020_85891082_85879367_85879475_85898992_85899106	0|2|1	1|3|0	2|4|0	0|0|1	192	130	0.00307133	0.0715268	0.0|0.311|1.0	1.0|1.0|0.0	-0.23
ENSMUSG00000039055	Eme1	SE	chr11	-	94650222_94651023_94650007_94650138_94653695_94653964	20|27|25	7|9|10	39|65|67	6|3|5	931	130	0.00016535	0.00699297	0.285|0.295|0.259	0.476|0.752|0.652	-0.347
ENSMUSG00000030254	Rad18	SE	chr6	-	112664095_112664173_112649594_112649837_112665277_112665338	285|237|246	31|43|41	223|198|201	47|46|84	208	130	0.000901377	0.0277446	0.852|0.775|0.789	0.748|0.729|0.599	0.113
ENSMUSG00000085890	Tnfsf13os	SE	chr11	+	69682816_69682999_69682137_69682147_69683426_69683526	22|10|8	1|3|1	20|12|16	0|0|0	313	130	0.00735645	0.14069	0.901|0.581|0.769	1.0|1.0|1.0	-0.25
ENSMUSG00000082305	Gm2420	SE	chr5	+	32721689_32721868_32720329_32720524_32722382_32722455	51|33|55	21|17|20	3|2|5	15|4|7	309	130	6.91e-07	6.43e-05	0.505|0.45|0.536	0.078|0.174|0.231	0.336
ENSMUSG00000016356	Col20a1	SE	chr2	+	181000364_181000497_181000032_181000175_181000892_181001041	46|51|46	9|15|16	80|80|50	7|3|2	263	130	9.32e-07	8.42e-05	0.716|0.627|0.587	0.85|0.929|0.925	-0.258
ENSMUSG00000024306	Ccdc178	SE	chr18	-	22154488_22154618_22146943_22147003_22166453_22166476	37|33|43	14|15|9	38|56|64	5|7|7	260	130	0.00135346	0.0377079	0.569|0.524|0.705	0.792|0.8|0.821	-0.205
ENSMUSG00000030811	Fbxl19	SE	chr7	+	127750147_127750366_127749980_127750067_127750864_127751026	142|137|95	31|15|11	38|36|61	8|15|14	349	130	0.0394154	0.505752	0.63|0.773|0.763	0.639|0.472|0.619	0.145
ENSMUSG00000026773	Pfkfb3	SE	chr2	-	11481246_11481333_11480197_11480371_11481870_11481935	0|1|1	9|8|10	5|1|4	2|2|1	217	130	2.29e-06	0.000183061	0.0|0.07|0.057	0.6|0.23|0.706	-0.47
ENSMUSG00000049225	Pdp1	SE	chr4	-	11965613_11965648_11959806_11962233_11966301_11966427	1|7|7	3|9|11	4|2|1	3|0|0	165	130	0.00522982	0.109442	0.208|0.38|0.334	0.512|1.0|1.0	-0.53
ENSMUSG00000108530	4930429H19Rik	SE	chr7	+	73313491_73313593_73310379_73311855_73314953_73315193	1|3|2	1|0|0	0|1|1	1|1|2	232	130	2.21e-07	2.31e-05	0.359|1.0|1.0	0.0|0.359|0.219	0.594
ENSMUSG00000086288	Gm15265	SE	chr3	-	95002138_95002264_94998799_94999000_95004222_95004446	2|1|1	16|13|17	9|5|1	5|6|11	256	130	0.000387526	0.0140801	0.06|0.038|0.029	0.478|0.297|0.044	-0.231
ENSMUSG00000100175	1700025M24Rik	SE	chr5	-	73282056_73282171_73271655_73271794_73283042_73283099	1|2|3	3|6|4	0|1|1	1|0|0	245	130	0.00530026	0.110398	0.15|0.15|0.285	0.0|1.0|1.0	-0.472
ENSMUSG00000052595	A1cf	SE	chr19	+	31934627_31934833_31932424_31932698_31944963_31945100	2|6|6	0|0|0	4|1|0	2|1|4	336	130	3.37e-11	6.78e-09	1.0|1.0|1.0	0.436|0.279|0.0	0.762
ENSMUSG00000060176	Kif27	SE	chr13	-	58345628_58345829_58337542_58337686_58354564_58354862	75|102|95	14|16|12	77|106|106	26|30|25	331	130	0.0057985	0.117786	0.678|0.715|0.757	0.538|0.581|0.625	0.135
ENSMUSG00000097725	4930593A02Rik	SE	chr3	+	58750955_58751179_58750372_58750497_58752102_58752338	4|1|7	24|32|28	8|11|8	13|18|18	354	130	0.000264845	0.0101457	0.058|0.011|0.084	0.184|0.183|0.14	-0.118
ENSMUSG00000097725	4930593A02Rik	SE	chr3	+	58752102_58752338_58750372_58750497_58796709_58797331	24|32|29	0|0|0	15|18|18	5|3|2	366	130	3.78e-08	4.62e-06	1.0|1.0|1.0	0.516|0.681|0.762	0.347
ENSMUSG00000034201	Gas2l1	SE	chr11	-	5064836_5065094_5063825_5064478_5065214_5065300	5|9|12	4|5|0	5|8|2	0|0|0	388	130	1.87e-06	0.000154806	0.295|0.376|1.0	1.0|1.0|1.0	-0.443
ENSMUSG00000013787	Ehmt2	SE	chr17	+	34905609_34905711_34905341_34905456_34905909_34906058	775|717|797	1523|1743|1655	289|288|305	1696|1962|1966	232	130	0	0	0.222|0.187|0.213	0.087|0.076|0.08	0.126
ENSMUSG00000020886	Dlg4	SE	chr11	+	70043657_70043767_70042570_70042743_70044275_70044367	0|1|2	5|8|2	3|3|5	8|2|1	240	130	0.00230009	0.0564898	0.0|0.063|0.351	0.169|0.448|0.73	-0.311
ENSMUSG00000013787	Ehmt2	SE	chr17	+	34911362_34911478_34910977_34911055_34911578_34911665	308|301|268	118|102|101	176|162|162	154|146|122	246	130	1.12e-11	2.39e-09	0.58|0.609|0.584	0.377|0.37|0.412	0.205
ENSMUSG00000038718	Pbx3	SE	chr2	-	34176748_34176861_34175864_34175954_34178176_34178342	10|8|6	4|5|4	6|8|6	1|1|2	243	130	0.0362238	0.473417	0.572|0.461|0.445	0.762|0.811|0.616	-0.237
ENSMUSG00000029823	Luc7l2	SE	chr6	+	38598784_38598814_38593377_38593469_38603276_38603468	868|896|934	826|853|879	1496|1442|1480	762|774|701	160	130	2.95e-12	7.13e-10	0.461|0.46|0.463	0.615|0.602|0.632	-0.155
ENSMUSG00000024940	Ltbp3	SE	chr19	+	5753928_5754048_5753632_5753755_5755545_5755674	3|5|2	0|0|0	0|0|0	1|1|1	250	130	2.93e-13	8.25e-11	1.0|1.0|1.0	0.0|0.0|0.0	1
ENSMUSG00000087146	Gm15205	SE	chrX	-	161827927_161828185_161827611_161827746_161828858_161828891	11|14|19	2|5|1	4|3|7	0|0|0	388	130	7.71e-07	7.09e-05	0.648|0.484|0.864	1.0|1.0|1.0	-0.335
ENSMUSG00000035152	Ap2b1	SE	chr11	+	83364794_83364836_83350978_83351171_83365646_83365793	175|128|163	64|53|49	98|128|99	67|72|81	172	130	2.75e-05	0.00156499	0.674|0.646|0.715	0.525|0.573|0.48	0.152
ENSMUSG00000028402	Mpdz	SE	chr4	-	81313499_81313598_81310156_81310319_81317593_81317704	1|3|1	0|1|1	1|0|1	0|2|1	229	130	0.000431701	0.0152655	1.0|0.63|0.362	1.0|0.0|0.362	0.21
ENSMUSG00000026193	Fn1	SE	chr1	-	71603659_71603929_71602309_71602497_71604969_71605083	36|29|41	3|0|2	9|9|8	0|0|0	400	130	0.0435486	0.544645	0.796|1.0|0.869	1.0|1.0|1.0	-0.112
ENSMUSG00000024729	1700017D01Rik	SE	chr19	-	11110307_11110361_11105676_11105796_11116406_11116516	31|25|20	3|2|3	17|26|19	7|4|5	184	130	0.0345746	0.458666	0.88|0.898|0.825	0.632|0.821|0.729	0.14
ENSMUSG00000012535	Tnpo3	SE	chr6	-	29558751_29558868_29556977_29557072_29560081_29560222	144|172|140	12|14|19	168|171|161	4|5|5	247	130	9.68e-06	0.000637732	0.863|0.866|0.795	0.957|0.947|0.944	-0.108
ENSMUSG00000021097	Clmn	SE	chr12	-	104773181_104773274_104763113_104771963_104773772_104773843	11|7|14	6|4|3	2|7|5	1|1|0	223	130	0.00129324	0.0365111	0.517|0.505|0.731	0.538|0.803|1.0	-0.196
ENSMUSG00000097223	Gm2449	SE	chr9	-	119893584_119893647_119888533_119888602_119894825_119894845	5|5|1	6|1|4	17|12|13	2|2|1	193	130	0.00140439	0.0389217	0.36|0.771|0.144	0.851|0.802|0.898	-0.425
ENSMUSG00000070883	Ccdc173	SE	chr2	-	69778059_69778216_69761721_69761886_69787159_69787386	2|0|4	3|3|1	0|1|0	2|4|1	287	130	0.00684083	0.133454	0.232|0.0|0.644	0.0|0.102|0.0	0.258
ENSMUSG00000028086	Fbxw7	SE	chr3	+	84863963_84864011_84815267_84815769_84903500_84904079	8|8|8	0|1|0	6|6|6	1|1|1	178	130	0.0135852	0.223559	1.0|0.854|1.0	0.814|0.814|0.814	0.137
ENSMUSG00000024150	Mcfd2	SE	chr17	-	87264140_87264365_87257927_87258089_87265834_87265904	24|35|29	22|30|36	29|21|27	15|14|8	355	130	0.0125145	0.209692	0.285|0.299|0.228	0.415|0.355|0.553	-0.17
ENSMUSG00000029290	Zfp326	SE	chr5	+	105888433_105888839_105886316_105886428_105891117_105891316	160|111|128	9|7|9	91|77|71	4|0|2	536	130	0.00835671	0.15501	0.812|0.794|0.775	0.847|1.0|0.896	-0.121
ENSMUSG00000020536	Llgl1	SE	chr11	+	60706751_60706806_60706437_60706573_60706958_60707113	14|5|8	0|0|1	2|1|1	3|1|1	185	130	3.71e-06	0.000285938	1.0|1.0|0.849	0.319|0.413|0.413	0.568
ENSMUSG00000030695	Aldoa	SE	chr7	-	126797973_126798126_126797643_126797776_126800287_126800447	129|85|86	125|128|140	185|177|174	47|41|49	283	130	0	0	0.322|0.234|0.22	0.644|0.665|0.62	-0.384
ENSMUSG00000029290	Zfp326	SE	chr5	+	105886186_105886222_105878748_105878793_105886316_105886428	71|41|61	9|14|7	68|48|48	2|2|0	166	130	1.16e-06	0.000102785	0.861|0.696|0.872	0.964|0.949|1.0	-0.161
ENSMUSG00000028312	Smc2	SE	chr4	+	52481669_52481830_52478395_52478512_52484039_52484187	23|16|5	5|2|7	37|38|18	3|3|3	291	130	0.0289356	0.400441	0.673|0.781|0.242	0.846|0.85|0.728	-0.243
ENSMUSG00000031938	4931406C07Rik	SE	chr9	-	15294685_15294759_15294431_15294533_15297842_15297941	43|60|47	8|5|7	37|41|40	15|15|7	204	130	0.00924345	0.167062	0.774|0.884|0.811	0.611|0.635|0.785	0.146
ENSMUSG00000035278	Plekhj1	SE	chr10	-	80797909_80797977_80797772_80797839_80798080_80798626	85|89|77	15|6|6	75|83|87	28|23|22	198	130	4.3e-05	0.00233407	0.788|0.907|0.894	0.638|0.703|0.722	0.175
ENSMUSG00000039361	Picalm	SE	chr7	+	90182218_90182368_90177499_90177603_90189149_90189257	88|101|90	14|12|4	111|95|98	4|3|5	280	130	0.00324886	0.074837	0.745|0.796|0.913	0.928|0.936|0.901	-0.104
ENSMUSG00000034663	Bmp2k	SE	chr5	+	97074632_97074743_97068398_97068556_97086742_97091867	41|40|39	5|1|2	37|25|20	0|0|0	241	130	0.000888828	0.0273982	0.816|0.956|0.913	1.0|1.0|1.0	-0.105
ENSMUSG00000078485	Plekhn1	SE	chr4	-	156222250_156222481_156221967_156222016_156222639_156222780	11|0|9	3|9|6	46|47|56	10|3|11	361	130	0.000689836	0.0220351	0.569|0.0|0.351	0.624|0.849|0.647	-0.4
ENSMUSG00000056458	Mok	SE	chr12	-	110810604_110810778_110809908_110810023_110811778_110811880	247|242|230	72|85|79	368|322|340	48|32|46	304	130	4.24e-12	9.92e-10	0.595|0.549|0.555	0.766|0.811|0.76	-0.213
ENSMUSG00000078485	Plekhn1	SE	chr4	-	156225525_156225672_156225347_156225428_156228216_156228316	4|13|8	0|0|0	56|52|35	1|4|9	277	130	2.23e-05	0.0012895	1.0|1.0|1.0	0.963|0.859|0.646	0.177
ENSMUSG00000024769	Cdc42bpg	SE	chr19	+	6317603_6317685_6317374_6317514_6318357_6318574	32|27|18	2|2|1	21|19|16	8|5|2	212	130	0.00240892	0.0587532	0.908|0.892|0.917	0.617|0.7|0.831	0.19
ENSMUSG00000033707	Lrrc24	SE	chr15	-	76718651_76718899_76718221_76718500_76719795_76719924	8|4|8	0|0|1	3|2|2	0|1|3	378	130	0.0028723	0.0678634	1.0|1.0|0.733	1.0|0.408|0.187	0.379
ENSMUSG00000000958	Slc7a7	SE	chr14	-	54378995_54379121_54377765_54377910_54408502_54409048	27|22|17	2|2|2	24|20|16	0|0|1	256	130	0.00375285	0.0837107	0.873|0.848|0.812	1.0|1.0|0.89	-0.119
ENSMUSG00000059891	Tsks	SE	chr7	+	44951835_44951946_44951038_44951122_44952545_44952832	50|45|51	45|26|39	51|47|41	25|14|15	241	130	0.00429963	0.0939793	0.375|0.483|0.414	0.524|0.644|0.596	-0.164
ENSMUSG00000059891	Tsks	SE	chr7	+	44951862_44951946_44951038_44951122_44952545_44952832	67|72|76	45|26|39	62|77|73	25|14|15	214	130	0.00628763	0.125646	0.475|0.627|0.542	0.601|0.77|0.747	-0.158
ENSMUSG00000040576	Wbscr28	SE	chr5	-	134902576_134903014_134901593_134901981_134906627_134906733	5|12|4	3|2|0	3|1|2	1|0|0	568	130	0.000941345	0.0287239	0.276|0.579|1.0	0.407|1.0|1.0	-0.184
ENSMUSG00000073563	Csnk1g3	SE	chr18	+	53948644_53948668_53948047_53948154_53953244_53955684	13|7|7	36|52|27	3|0|1	34|30|38	154	130	8.22e-06	0.000552035	0.234|0.102|0.18	0.069|0.0|0.022	0.142
ENSMUSG00000020319	Wdpcp	SE	chr11	+	21711461_21712071_21695113_21695305_21721102_21721291	184|154|180	1|3|3	206|227|221	12|12|3	740	130	0.00237232	0.0579273	0.97|0.9|0.913	0.751|0.769|0.928	0.112
ENSMUSG00000100484	Gm7133	SE	chr1	+	97238386_97238531_97218785_97218895_97243414_97243610	24|27|23	0|3|0	19|22|15	0|2|4	275	130	0.0113883	0.194479	1.0|0.81|1.0	1.0|0.839|0.639	0.111
ENSMUSG00000029060	Mib2	SE	chr4	-	155667013_155667169_155661105_155661374_155668573_155669198	165|111|114	8|7|8	109|110|141	0|0|0	286	130	1.51e-08	2.05e-06	0.904|0.878|0.866	1.0|1.0|1.0	-0.117
ENSMUSG00000026927	Sdccag3	SE	chr2	-	26388915_26389065_26387555_26387671_26389148_26389316	53|70|64	35|140|60	85|104|94	215|249|213	280	130	0.00052059	0.0176416	0.413|0.188|0.331	0.155|0.162|0.17	0.148
ENSMUSG00000030695	Aldoa	SE	chr7	-	126797973_126798126_126797643_126797776_126799044_126799141	125|73|74	153|131|136	169|169|145	22|15|21	283	130	0	0	0.273|0.204|0.2	0.779|0.838|0.76	-0.567
ENSMUSG00000032076	Cadm1	SE	chr9	+	47818733_47818817_47813772_47813945_47829376_47829409	208|195|240	53|40|43	99|94|94	48|40|37	214	130	1.19e-05	0.00076146	0.704|0.748|0.772	0.556|0.588|0.607	0.158
ENSMUSG00000032076	Cadm1	SE	chr9	+	47829376_47829409_47818733_47818817_47848166_47848298	124|102|158	27|10|17	56|51|49	2|3|0	163	130	1.47e-05	0.000901069	0.786|0.891|0.881	0.957|0.931|1.0	-0.11
ENSMUSG00000063802	Hspbp1	SE	chr7	-	4684271_4684569_4681843_4682048_4684893_4685068	110|125|120	7|4|9	133|130|129	0|0|0	428	130	7.07e-09	1.02e-06	0.827|0.905|0.802	1.0|1.0|1.0	-0.155
ENSMUSG00000073795	6430531B16Rik	SE	chr7	-	139976040_139976128_139975861_139975958_139976474_139976673	122|130|120	78|64|62	158|145|160	153|116|123	218	130	0.00156997	0.0425622	0.483|0.548|0.536	0.381|0.427|0.437	0.107
ENSMUSG00000035916	Ptprq	SE	chr10	-	107638824_107638966_107635250_107635520_107643440_107643716	17|40|27	4|5|1	33|40|26	2|1|1	272	130	0.0318389	0.429444	0.67|0.793|0.928	0.887|0.95|0.926	-0.124
ENSMUSG00000024154	Gtf2a1l	SE	chr17	+	88671498_88671619_88668659_88668731_88711440_88711698	2|2|2	0|1|0	4|1|2	2|0|2	251	130	0.0102831	0.180736	1.0|0.509|1.0	0.509|1.0|0.341	0.22
ENSMUSG00000040731	Eif4h	SE	chr5	-	134624440_134624500_134621948_134622086_134625365_134625462	396|385|366	78|67|87	111|126|117	295|281|317	190	130	0	0	0.776|0.797|0.742	0.205|0.235|0.202	0.558
ENSMUSG00000005312	Ubqln1	SE	chr13	-	58180821_58180905_58179552_58179668_58183181_58183324	198|163|222	57|59|47	138|133|134	66|72|64	214	130	0.000331485	0.0123191	0.678|0.627|0.742	0.56|0.529|0.56	0.133
ENSMUSG00000032411	Tfdp2	SE	chr9	+	96290579_96290627_96287600_96287722_96294964_96295127	24|29|18	7|3|6	10|20|8	0|0|0	178	130	4.46e-07	4.34e-05	0.715|0.876|0.687	1.0|1.0|1.0	-0.241
ENSMUSG00000045100	Slc25a26	SE	chr6	+	94576333_94576378_94535720_94535768_94592411_94592481	21|20|24	2|1|3	22|14|14	6|4|2	175	130	0.046149	0.569926	0.886|0.937|0.856	0.731|0.722|0.839	0.129
ENSMUSG00000035529	Prdm4	SE	chr10	-	85904130_85904270_85902926_85903012_85905348_85905498	19|11|11	0|3|2	13|12|21	0|0|0	270	130	0.0110702	0.191024	1.0|0.638|0.726	1.0|1.0|1.0	-0.212
ENSMUSG00000041264	Uspl1	SE	chr5	+	149187707_149187876_149184559_149184806_149188344_149188473	68|100|72	63|79|67	41|41|47	100|97|94	299	130	3.67e-09	5.51e-07	0.319|0.355|0.318	0.151|0.155|0.179	0.169
ENSMUSG00000021140	Pcnx	SE	chr12	+	81928241_81928374_81917664_81919380_81933530_81933715	5|3|5	0|5|2	4|5|2	1|0|0	263	130	0.000134922	0.00594477	1.0|0.229|0.553	0.664|1.0|1.0	-0.294
ENSMUSG00000051786	Tubgcp6	SE	chr15	-	89109220_89109296_89108946_89109056_89110045_89110167	1|1|3	5|6|2	8|2|3	2|4|2	206	130	0.0318438	0.429444	0.112|0.095|0.486	0.716|0.24|0.486	-0.25
ENSMUSG00000046434	Hnrnpa1	SE	chr15	+	103242921_103243080_103242643_103242718_103243624_103243780	163|155|181	286|279|287	41|30|52	164|204|186	289	130	9.13e-13	2.38e-10	0.204|0.2|0.221	0.101|0.062|0.112	0.117
ENSMUSG00000002968	Med25	SE	chr7	-	44880566_44880638_44880251_44880470_44880922_44881111	84|64|48	13|3|7	55|46|58	15|25|12	202	130	0.0012016	0.0346644	0.806|0.932|0.815	0.702|0.542|0.757	0.184
ENSMUSG00000028256	Odf2l	SE	chr3	+	145146762_145146921_145144311_145144416_145148530_145148616	87|104|84	20|28|30	110|99|119	13|17|20	289	130	0.0039311	0.0871354	0.662|0.626|0.557	0.792|0.724|0.728	-0.133
ENSMUSG00000057265	Bbof1	SE	chr12	+	84425135_84425280_84423432_84423503_84428342_84428444	607|662|683	51|44|65	748|706|678	111|118|127	275	130	1.75e-08	2.29e-06	0.849|0.877|0.832	0.761|0.739|0.716	0.114
ENSMUSG00000068917	Clk2	SE	chr3	+	89169617_89169702_89168694_89168923_89170048_89170115	111|108|133	71|95|99	232|270|283	72|60|59	215	130	4e-15	1.43e-12	0.486|0.407|0.448	0.661|0.731|0.744	-0.265
ENSMUSG00000023930	Crisp2	SE	chr17	-	40786138_40786255_40783765_40783908_40793237_40793320	1|3|4	0|0|1	2|2|1	1|5|5	247	130	8.29e-07	7.56e-05	1.0|1.0|0.678	0.513|0.174|0.095	0.632
ENSMUSG00000021196	Pfkp	SE	chr13	-	6597858_6598011_6588488_6588653_6598738_6598826	8|2|4	6|5|4	1|1|2	6|8|5	283	130	0.00357102	0.0807623	0.38|0.155|0.315	0.071|0.054|0.155	0.19
ENSMUSG00000041540	Sox5	SE	chr6	-	143907386_143907533_143873972_143874150_143941350_143941436	73|78|100	37|48|45	56|47|77	16|21|23	277	130	0.0356973	0.468272	0.481|0.433|0.511	0.622|0.512|0.611	-0.107
ENSMUSG00000031697	Orc6	SE	chr8	+	85301108_85301238_85299790_85299992_85302795_85302959	54|53|50	1|2|0	30|34|36	2|4|3	260	130	0.00257851	0.0622434	0.964|0.93|1.0	0.882|0.81|0.857	0.115
ENSMUSG00000042331	Specc1	SE	chr11	+	62117699_62119282_62076994_62077236_62128199_62128407	36|40|58	1|1|0	47|41|42	2|3|1	1713	130	0.00216284	0.0541249	0.732|0.752|1.0	0.641|0.509|0.761	0.191
ENSMUSG00000070806	Zmynd12	SE	chr4	+	119441748_119441918_119433949_119434091_119444759_119444882	13|17|12	8|6|4	24|25|22	3|3|6	300	130	0.0282402	0.392873	0.413|0.551|0.565	0.776|0.783|0.614	-0.215
ENSMUSG00000093482	Gm20619	SE	chr6	+	6362449_6362778_6315871_6315927_6376958_6378675	3|1|2	0|0|1	2|1|0	1|2|1	459	130	1.31e-05	0.000821418	1.0|1.0|0.362	0.362|0.124|0.0	0.625
ENSMUSG00000090206	Tepp	SE	chr8	+	95312954_95313179_95311514_95311690_95319675_95319737	23|32|27	2|1|2	13|9|14	0|0|0	355	130	0.0347386	0.460554	0.808|0.921|0.832	1.0|1.0|1.0	-0.146
ENSMUSG00000108621	Gm37494	SE	chr7	+	39553227_39553332_39552500_39552611_39563701_39563828	6|4|4	0|1|3	2|1|0	3|0|2	235	130	0.00512451	0.107824	1.0|0.689|0.424	0.269|1.0|0.0	0.281
ENSMUSG00000001151	Pcnt	SE	chr10	-	76403623_76403644_76401331_76401535_76403757_76403874	27|17|15	89|97|111	0|0|0	104|116|108	151	130	0	0	0.207|0.131|0.104	0.0|0.0|0.0	0.147
ENSMUSG00000001034	Mapk7	SE	chr11	-	61493646_61493954_61489848_61490504_61494079_61494296	21|30|22	3|2|4	5|7|5	0|0|0	438	130	1.46e-06	0.000125974	0.675|0.817|0.62	1.0|1.0|1.0	-0.296
ENSMUSG00000070003	Ssbp4	SE	chr8	-	70599839_70599899_70599687_70599757_70600395_70600485	22|14|21	3|0|3	29|37|28	0|0|0	190	130	0.00789828	0.14846	0.834|1.0|0.827	1.0|1.0|1.0	-0.113
ENSMUSG00000034593	Myo5a	SE	chr9	+	75196125_75196200_75193938_75194137_75197642_75197736	7|7|11	26|26|21	0|1|0	23|21|18	205	130	3.71e-08	4.57e-06	0.146|0.146|0.249	0.0|0.029|0.0	0.171
ENSMUSG00000027281	Slx4ip	SE	chr2	+	137004933_137005054_137000183_137000273_137043999_137044077	14|18|26	5|4|3	19|18|23	2|1|1	251	130	0.0115862	0.196631	0.592|0.7|0.818	0.831|0.903|0.923	-0.182
ENSMUSG00000021884	Hacl1	SE	chr14	-	31634198_31634279_31632895_31632968_31635743_31635784	27|38|59	14|15|20	46|37|35	7|9|9	211	130	0.0251302	0.360518	0.543|0.61|0.645	0.802|0.717|0.706	-0.142
ENSMUSG00000107008	Gm2762	SE	chr13	+	53434693_53434796_53397898_53398033_53452517_53452629	657|597|578	176|159|157	262|294|235	200|196|204	233	130	0	0	0.676|0.677|0.673	0.422|0.456|0.391	0.252
ENSMUSG00000041354	Rgl2	SE	chr17	+	33935739_33936033_33935544_33935656_33936862_33936977	58|41|50	0|0|1	51|52|38	1|4|4	424	130	7.29e-05	0.00362658	1.0|1.0|0.939	0.94|0.799|0.744	0.152
ENSMUSG00000034101	Ctnnd1	SE	chr2	-	84626019_84626137_84624269_84624558_84650405_84650676	24|33|33	7|14|13	36|31|25	3|1|0	248	130	7.86e-08	9.03e-06	0.643|0.553|0.571	0.863|0.942|1.0	-0.346
ENSMUSG00000110542	RP23-100C12.2	SE	chr8	-	19185887_19186068_19169400_19169824_19187592_19187699	2|3|2	5|3|1	3|0|9	0|2|0	311	130	0.00991911	0.17567	0.143|0.295|0.455	1.0|0.0|1.0	-0.369
ENSMUSG00000027422	Rrbp1	SE	chr2	-	143988147_143990266_143974460_143974609_144010998_144011263	465|507|463	4|3|6	580|534|529	17|13|13	2249	130	0.000228168	0.00896811	0.87|0.907|0.817	0.664|0.704|0.702	0.175
ENSMUSG00000099519	Gm29253	SE	chr1	-	75182893_75183116_75182591_75182737_75184455_75184573	517|469|469	8|8|7	369|340|351	20|29|26	353	130	7.76e-11	1.49e-08	0.96|0.956|0.961	0.872|0.812|0.833	0.12
ENSMUSG00000008604	Ubqln4	SE	chr3	+	88559617_88559776_88556656_88556919_88564369_88564509	40|43|54	0|0|0	47|48|47	6|8|9	289	130	2.55e-10	4.64e-08	1.0|1.0|1.0	0.779|0.73|0.701	0.263
ENSMUSG00000008604	Ubqln4	SE	chr3	+	88563107_88563333_88559617_88559776_88564369_88564509	116|127|115	1|1|3	80|79|67	11|16|14	356	130	8.56e-13	2.26e-10	0.977|0.979|0.933	0.726|0.643|0.636	0.295
ENSMUSG00000008604	Ubqln4	SE	chr3	+	88563107_88563333_88556656_88556919_88564369_88564509	77|88|72	0|0|0	47|52|44	6|8|9	356	130	1.1e-12	2.79e-10	1.0|1.0|1.0	0.741|0.704|0.641	0.305
ENSMUSG00000086968	4933431E20Rik	SE	chr3	-	107894860_107894992_107894050_107894228_107895642_107895774	2|3|4	5|2|1	7|6|9	1|2|2	262	130	0.0361005	0.472389	0.166|0.427|0.665	0.776|0.598|0.691	-0.269
ENSMUSG00000036180	Gatad2a	SE	chr8	-	69912163_69912238_69911676_69911869_69912922_69913224	91|72|74	20|13|19	76|85|77	5|4|1	205	130	4.48e-08	5.3e-06	0.743|0.778|0.712	0.906|0.931|0.98	-0.195
ENSMUSG00000099519	Gm29253	SE	chr1	-	75182893_75183116_75182591_75182737_75184688_75184867	209|201|184	6|0|0	162|153|145	7|13|7	353	130	1.87e-06	0.000154806	0.928|1.0|1.0	0.895|0.813|0.884	0.112
ENSMUSG00000024325	Ring1	SE	chr17	-	34022295_34022685_34021682_34021956_34022978_34023194	65|69|62	3|3|3	32|47|36	0|0|1	520	130	0.000391498	0.0141515	0.844|0.852|0.838	1.0|1.0|0.9	-0.122
ENSMUSG00000003435	Supt5	SE	chr7	-	28316282_28316441_28316008_28316177_28316783_28316889	299|271|298	425|425|384	155|125|180	630|588|640	289	130	0	0	0.24|0.223|0.259	0.1|0.087|0.112	0.141
ENSMUSG00000040785	Ttc3	SE	chr16	+	94410832_94410956_94403313_94403368_94415948_94416009	4|10|7	0|1|4	6|2|2	8|5|3	254	130	0.000934244	0.0285595	1.0|0.837|0.472	0.277|0.17|0.254	0.536
ENSMUSG00000100127	Gsdmcl-ps	SE	chr15	+	63915775_63915999_63915067_63915254_63916951_63917063	112|140|131	37|56|50	184|170|187	20|23|22	354	130	1.45e-10	2.76e-08	0.526|0.479|0.49	0.772|0.731|0.757	-0.255
ENSMUSG00000041596	Nlrp5-ps	SE	chr7	-	14606565_14606642_14603139_14603190_14607239_14607320	45|41|56	10|8|15	45|31|45	27|25|28	207	130	1.41e-05	0.000880902	0.739|0.763|0.701	0.511|0.438|0.502	0.251
ENSMUSG00000049571	Cfap46	SE	chr7	-	139655805_139655930_139654562_139654696_139656541_139656672	230|249|228	3|9|8	324|350|336	37|33|41	255	130	1.41e-09	2.32e-07	0.975|0.934|0.936	0.817|0.844|0.807	0.126
ENSMUSG00000032557	Uba5	SE	chr9	-	104054062_104054190_104049834_104049970_104054353_104054458	56|72|53	3|1|7	34|55|34	11|13|11	258	130	8.9e-06	0.000590279	0.904|0.973|0.792	0.609|0.681|0.609	0.257
ENSMUSG00000098950	Gm28036	SE	chr2	-	156098229_156098372_156079338_156079464_156103348_156103429	43|64|57	7|7|3	61|33|44	3|0|2	273	130	0.00728679	0.139571	0.745|0.813|0.9	0.906|1.0|0.913	-0.12
ENSMUSG00000055447	Cd47	SE	chr16	+	49869017_49869080_49867764_49868112_49884164_49884254	0|3|3	3|1|3	0|1|1	2|0|1	193	130	0.0411972	0.521963	0.0|0.669|0.402	0.0|1.0|0.402	-0.11
ENSMUSG00000027936	Crtc2	SE	chr3	+	90259153_90259222_90258464_90258526_90259385_90259492	29|38|28	5|5|2	32|19|19	1|0|0	199	130	3.44e-05	0.00189277	0.791|0.832|0.901	0.954|1.0|1.0	-0.143
ENSMUSG00000098950	Gm28036	SE	chr2	-	156096417_156098372_156079338_156079464_156103348_156103397	42|68|57	7|7|3	61|34|43	3|0|2	2085	130	0.0492756	0.595078	0.272|0.377|0.542	0.559|1.0|0.573	-0.314
ENSMUSG00000024566	Atp9b	SE	chr18	-	80836354_80836431_80808611_80808772_80844526_80844602	20|26|27	5|3|3	15|23|33	1|2|0	207	130	0.00301843	0.0706058	0.715|0.845|0.85	0.904|0.878|1.0	-0.124
ENSMUSG00000086026	Gm12374	SE	chr4	+	37313456_37313513_37298935_37299074_37314470_37314555	12|10|10	1|5|4	4|8|11	1|1|1	187	130	0.0256137	0.366191	0.893|0.582|0.635	0.736|0.848|0.884	-0.119
ENSMUSG00000029034	Cpsf3l	SE	chr4	+	155886091_155886156_155885564_155885703_155886797_155886987	76|97|76	5|11|9	99|97|113	1|0|5	195	130	1.19e-05	0.00076146	0.91|0.855|0.849	0.985|1.0|0.938	-0.103
ENSMUSG00000039253	Fn3krp	SE	chr11	+	121425554_121425646_121424925_121425077_121426620_121426703	24|27|18	3|3|1	56|46|48	0|1|0	222	130	0.000669011	0.0215326	0.824|0.841|0.913	1.0|0.964|1.0	-0.129
ENSMUSG00000100010	1700010I02Rik	SE	chr3	-	7945199_7945339_7943533_7943562_7954811_7954889	2|0|0	8|7|3	5|2|3	1|2|0	270	130	3.32e-06	0.000257278	0.107|0.0|0.0	0.707|0.325|1.0	-0.642
ENSMUSG00000051788	4930564D02Rik	SE	chr3	+	105077631_105077678_105068306_105068376_105077776_105077846	102|88|118	0|3|0	60|52|70	6|14|16	177	130	6.91e-13	1.85e-10	1.0|0.956|1.0	0.88|0.732|0.763	0.194
ENSMUSG00000012126	Ubxn11	SE	chr4	+	134109559_134109658_134108251_134108355_134112914_134112969	2|4|3	0|0|0	6|0|3	4|2|1	229	130	3.14e-07	3.19e-05	1.0|1.0|1.0	0.46|0.0|0.63	0.637
ENSMUSG00000027134	Lpcat4	SE	chr2	+	112243258_112243293_112242700_112242761_112243840_112243895	35|20|35	2|7|5	41|38|33	0|0|0	165	130	5.68e-07	5.41e-05	0.932|0.692|0.847	1.0|1.0|1.0	-0.176
ENSMUSG00000018809	Smyd4	SE	chr11	+	75382249_75382394_75349668_75349814_75387410_75387500	4|1|2	2|3|2	7|4|6	0|0|0	275	130	1.83e-09	2.92e-07	0.486|0.136|0.321	1.0|1.0|1.0	-0.686
ENSMUSG00000022914	Brwd1	SE	chr16	-	96019418_96019460_96017580_96017724_96019678_96019754	61|75|85	14|23|13	44|57|63	29|29|34	172	130	4.3e-05	0.00233407	0.767|0.711|0.832	0.534|0.598|0.583	0.198
ENSMUSG00000020189	Osbpl8	SE	chr10	+	111224671_111224708_111204734_111204840_111233552_111233690	43|34|36	9|8|5	70|41|39	0|4|5	167	130	0.00229775	0.0564898	0.788|0.768|0.849	1.0|0.889|0.859	-0.114
ENSMUSG00000030102	Itpr1	SE	chr6	+	108471022_108471203_108440496_108440687_108473406_108473660	36|44|53	0|1|0	5|11|6	1|5|0	311	130	0.000494135	0.0169902	1.0|0.948|1.0	0.676|0.479|1.0	0.264
ENSMUSG00000097277	2900076A07Rik	SE	chr7	+	81528786_81528940_81523549_81523676_81529346_81529438	9|9|5	2|0|5	2|1|6	0|0|0	284	130	5.15e-05	0.00270003	0.673|1.0|0.314	1.0|1.0|1.0	-0.338
ENSMUSG00000049897	Stkld1	SE	chr2	+	26950553_26950682_26950024_26950165_26951419_26951548	147|153|168	12|14|18	316|276|309	5|11|10	259	130	5.49e-06	0.00039913	0.86|0.846|0.824	0.969|0.926|0.939	-0.101
ENSMUSG00000097248	Gm2694	SE	chr8	+	87513808_87513896_87473115_87473230_87521735_87521813	25|21|24	1|1|3	21|19|22	9|2|4	218	130	0.00891851	0.162859	0.937|0.926|0.827	0.582|0.85|0.766	0.164
ENSMUSG00000032735	Ablim3	SE	chr18	-	61821872_61822028_61820366_61820396_61823866_61823938	2|0|11	0|1|1	5|2|4	2|2|4	286	130	0.0089297	0.162923	1.0|0.0|0.833	0.532|0.313|0.313	0.225
ENSMUSG00000109907	Gm45321	SE	chr8	+	49897331_49897470_49821435_49821527_49901573_49901662	10|11|9	4|0|3	12|6|12	0|0|0	269	130	3.27e-05	0.00180949	0.547|1.0|0.592	1.0|1.0|1.0	-0.287
ENSMUSG00000047888	Tnrc6b	SE	chr15	+	80747405_80747473_80711318_80711488_80759539_80759630	9|8|6	1|2|5	2|4|1	0|0|0	198	130	1.69e-06	0.000143621	0.855|0.724|0.441	1.0|1.0|1.0	-0.327
ENSMUSG00000109907	Gm45321	SE	chr8	+	49901573_49901662_49821435_49821527_49946593_49948071	7|1|2	0|2|1	0|0|2	1|2|0	219	130	0.00306763	0.0715194	1.0|0.229|0.543	0.0|0.0|1.0	0.257
ENSMUSG00000003534	Ddr1	SE	chr17	-	35686480_35686591_35685305_35685550_35687144_35687310	22|23|22	7|1|7	2|1|8	12|4|6	241	130	1.66e-05	0.000994962	0.629|0.925|0.629	0.082|0.119|0.418	0.521
ENSMUSG00000022185	Acin1	SE	chr14	-	54653213_54653278_54651716_54651858_54653534_54653682	5|6|3	8|4|4	4|1|3	0|0|0	195	130	1.77e-10	3.32e-08	0.294|0.5|0.333	1.0|1.0|1.0	-0.624
ENSMUSG00000034101	Ctnnd1	SE	chr2	-	84612531_84612549_84612023_84612092_84612935_84613089	62|68|76	12|11|8	60|61|46	2|4|1	148	130	0.000210684	0.00837428	0.819|0.844|0.893	0.963|0.931|0.976	-0.105
ENSMUSG00000031174	Rpgr	SE	chrX	-	10176002_10176881_10166075_10166276_10178270_10178336	45|38|37	1|3|9	24|30|24	0|0|0	1009	130	3.67e-08	4.54e-06	0.853|0.62|0.346	1.0|1.0|1.0	-0.394
ENSMUSG00000031644	Nek1	SE	chr8	+	61044258_61044333_61044059_61044107_61049783_61049947	214|254|316	4|5|6	231|236|247	26|21|28	205	130	1.79e-11	3.79e-09	0.971|0.97|0.971	0.849|0.877|0.848	0.113
ENSMUSG00000045962	Wnk1	SE	chr6	-	119953770_119954232_119951897_119951995_119956070_119956196	327|473|457	15|19|17	491|533|498	0|0|3	592	130	9.99e-16	3.99e-13	0.827|0.845|0.855	1.0|1.0|0.973	-0.149
ENSMUSG00000042605	Atxn2	SE	chr5	+	121806221_121806275_121802947_121803080_121810850_121810996	279|327|304	52|53|54	334|345|301	11|20|18	184	130	1.07e-12	2.76e-10	0.791|0.813|0.799	0.955|0.924|0.922	-0.133
ENSMUSG00000024104	Fam21	SE	chr6	+	116256615_116256828_116255048_116255168_116258641_116259256	10|18|11	8|7|9	6|6|4	10|10|5	343	130	0.0199449	0.302333	0.321|0.494|0.317	0.185|0.185|0.233	0.176
ENSMUSG00000068758	Il3ra	SE	chr14	+	14350687_14350806_14350034_14350267_14350937_14350967	57|31|30	5|4|5	44|36|40	2|0|1	249	130	0.000355155	0.013079	0.856|0.802|0.758	0.92|1.0|0.954	-0.153
ENSMUSG00000035268	Pkig	SE	chr2	+	163659149_163659235_163658476_163658659_163703485_163703555	72|51|50	47|55|43	70|67|74	38|38|40	216	130	0.0260869	0.371124	0.48|0.358|0.412	0.526|0.515|0.527	-0.106
ENSMUSG00000074405	Zfp865	SE	chr7	+	5028990_5032207_5020375_5020655_5032762_5036768	15|22|24	0|2|1	7|5|9	4|4|4	3347	130	0.00169853	0.0450088	1.0|0.299|0.482	0.064|0.046|0.08	0.53
ENSMUSG00000107023	Gm42715	SE	chr7	+	127557967_127561785_127557765_127557849_127563121_127563292	245|221|281	3|0|0	212|232|207	0|1|6	3948	130	0.0298681	0.408533	0.729|1.0|1.0	1.0|0.884|0.532	0.104
ENSMUSG00000039233	Tbce	SE	chr13	-	14003542_14003696_14001109_14001178_14005142_14005283	28|41|56	2|6|2	29|31|32	0|0|0	284	130	2.16e-05	0.00126061	0.865|0.758|0.928	1.0|1.0|1.0	-0.15
ENSMUSG00000002413	Braf	SE	chr6	-	39648820_39648856_39648449_39648486_39651604_39651764	1|3|4	13|9|12	0|2|0	17|14|14	166	130	0.00190859	0.0491992	0.057|0.207|0.207	0.0|0.101|0.0	0.123
ENSMUSG00000028107	Tars2	SE	chr3	-	95747438_95747656_95746534_95746697_95748041_95748140	9|8|4	6|4|3	25|26|20	2|6|5	348	130	0.00816046	0.152439	0.359|0.428|0.332	0.824|0.618|0.599	-0.307
ENSMUSG00000068758	Il3ra	SE	chr14	+	14350937_14350967_14350034_14350267_14351049_14351164	6|6|6	0|0|5	2|0|3	1|2|2	160	130	0.0338586	0.45115	1.0|1.0|0.494	0.619|0.0|0.549	0.442
ENSMUSG00000020397	Med7	SE	chr11	+	46439805_46439975_46436973_46437191_46440562_46441527	204|245|280	6|25|16	188|176|174	18|35|20	300	130	0.0014677	0.0402541	0.936|0.809|0.883	0.819|0.685|0.79	0.111
ENSMUSG00000036817	Sun1	SE	chr5	+	139231126_139231237_139226705_139226885_139233470_139233569	29|15|28	1|0|3	19|37|19	9|1|3	241	130	0.0174936	0.273609	0.94|1.0|0.834	0.532|0.952|0.774	0.172
ENSMUSG00000036817	Sun1	SE	chr5	+	139230772_139230838_139229752_139229944_139233900_139233994	3|4|13	1|0|0	6|8|10	5|1|0	196	130	0.00475905	0.101549	0.666|1.0|1.0	0.443|0.841|1.0	0.127
ENSMUSG00000036817	Sun1	SE	chr5	+	139230772_139230838_139229752_139229944_139233470_139233569	10|15|20	2|0|1	11|13|12	3|4|6	196	130	0.000281801	0.0106791	0.768|1.0|0.93	0.709|0.683|0.57	0.245
ENSMUSG00000024530	Slmo1	SE	chr18	+	67477949_67478061_67476963_67477066_67479067_67480581	14|16|6	1|0|1	12|20|19	4|3|1	242	130	0.00320793	0.074227	0.883|1.0|0.763	0.617|0.782|0.911	0.112
ENSMUSG00000036817	Sun1	SE	chr5	+	139233470_139233569_139226705_139226885_139233900_139233994	66|53|63	7|3|6	49|47|54	22|7|18	229	130	0.000192099	0.00782685	0.843|0.909|0.856	0.558|0.792|0.63	0.209
ENSMUSG00000030016	Zfp638	SE	chr6	+	83978021_83978087_83972245_83972283_83983975_83984074	1|2|3	1|2|4	2|1|7	1|0|2	196	130	0.0094292	0.169549	0.399|0.399|0.332	0.57|1.0|0.699	-0.38
ENSMUSG00000075415	Fnbp1	SE	chr2	-	31052984_31053167_31040404_31040514_31054023_31054218	26|31|37	22|18|11	3|5|4	8|16|21	313	130	1.25e-07	1.4e-05	0.329|0.417|0.583	0.135|0.115|0.073	0.335
ENSMUSG00000061613	U2af1	SE	chr17	-	31651645_31651712_31648844_31648894_31652501_31652568	105|133|117	71|105|79	118|88|90	144|112|110	197	130	8.34e-05	0.00400761	0.494|0.455|0.494	0.351|0.341|0.351	0.133
ENSMUSG00000043065	Spice1	SE	chr16	+	44355439_44355535_44347120_44347506_44357759_44357903	43|55|57	0|1|0	64|69|77	7|5|6	226	130	2.76e-06	0.00021697	1.0|0.969|1.0	0.84|0.888|0.881	0.12
ENSMUSG00000005442	Cic	SE	chr7	+	25288073_25289301_25287749_25287853_25289387_25289575	105|85|93	6|0|1	96|112|78	1|0|0	1358	130	0.00102049	0.0307398	0.626|1.0|0.899	0.902|1.0|1.0	-0.126
ENSMUSG00000058886	Deaf1	SE	chr7	-	141322461_141322608_141321925_141322065_141322889_141323019	34|34|48	8|5|15	40|54|32	3|2|2	277	130	0.00013609	0.00595635	0.666|0.761|0.6	0.862|0.927|0.882	-0.215
ENSMUSG00000031996	Aplp2	SE	chr9	-	31167560_31167728_31164542_31164673_31168707_31168916	717|730|685	209|310|302	541|497|537	621|536|595	298	130	0	0	0.599|0.507|0.497	0.275|0.288|0.282	0.253
ENSMUSG00000033210	Slc9c1	SE	chr16	+	45547599_45547725_45544689_45544855_45550073_45550235	91|129|100	6|14|11	142|170|156	0|0|0	256	130	2.05e-13	5.94e-11	0.885|0.824|0.822	1.0|1.0|1.0	-0.156
ENSMUSG00000071037	Camkmt	SE	chr17	+	85393457_85393512_85391572_85391633_85394601_85394665	23|17|13	3|4|0	0|1|2	6|3|3	185	130	9.16e-09	1.28e-06	0.843|0.749|1.0	0.0|0.19|0.319	0.694
ENSMUSG00000024163	Mapk8ip3	SE	chr17	-	24917994_24918139_24914458_24914705_24923815_24923907	12|9|19	0|0|1	3|6|1	1|0|3	275	130	0.0080835	0.151269	1.0|1.0|0.9	0.586|1.0|0.136	0.393
ENSMUSG00000041977	Arhgef11	SE	chr3	+	87695397_87695517_87688778_87688850_87697344_87697390	34|70|65	13|12|6	86|72|78	3|6|10	250	130	0.0193189	0.295813	0.576|0.752|0.849	0.937|0.862|0.802	-0.141
ENSMUSG00000015787	Abo	SE	chr2	-	26845955_26846090_26842502_26843874_26848250_26848307	4|1|6	1|1|2	5|2|1	0|0|1	265	130	0.0195108	0.297673	0.662|0.329|0.595	1.0|1.0|0.329	-0.248
ENSMUSG00000069755	RP23-33N12.2	SE	chr12	-	20914758_20914841_20902532_20902659_20920841_20921262	18|8|12	2|5|1	22|14|22	2|0|0	213	130	0.000514696	0.017498	0.846|0.494|0.88	0.87|1.0|1.0	-0.217
ENSMUSG00000028106	Rprd2	SE	chr3	-	95786319_95786451_95785053_95785106_95787283_95787384	7|19|17	35|24|37	5|9|3	41|35|34	262	130	0.00111672	0.0327066	0.09|0.282|0.186	0.057|0.113|0.042	0.115
ENSMUSG00000020843	Timm22	SE	chr11	+	76409641_76409838_76407142_76407442_76411126_76411199	60|50|54	5|8|7	55|50|48	13|11|19	327	130	0.00631433	0.125846	0.827|0.713|0.754	0.627|0.644|0.501	0.174
ENSMUSG00000024163	Mapk8ip3	SE	chr17	-	24917994_24918136_24914458_24914705_24923815_24923907	12|7|9	0|0|1	2|1|0	1|0|3	272	130	0.000134942	0.00594477	1.0|1.0|0.811	0.489|1.0|0.0	0.441
ENSMUSG00000032228	Tcf12	SE	chr9	-	71868998_71869070_71868071_71868278_71870073_71870147	2|6|3	11|3|4	5|2|8	2|2|0	202	130	0.0117418	0.198634	0.105|0.563|0.326	0.617|0.392|1.0	-0.338
ENSMUSG00000031153	Gripap1	SE	chrX	+	7794991_7795099_7792275_7792337_7799289_7799428	5|6|14	0|3|3	4|3|5	0|0|0	238	130	0.000487179	0.0168607	1.0|0.522|0.718	1.0|1.0|1.0	-0.253
ENSMUSG00000031153	Gripap1	SE	chrX	+	7800535_7800583_7800156_7800341_7801176_7801208	13|4|15	5|1|1	3|3|2	0|0|0	178	130	0.000145165	0.0062646	0.655|0.745|0.916	1.0|1.0|1.0	-0.228
ENSMUSG00000038544	Inip	SE	chr4	-	59782253_59782334_59775446_59775549_59783727_59783866	22|26|19	2|3|4	34|23|31	3|0|0	211	130	0.00334146	0.0766152	0.871|0.842|0.745	0.875|1.0|1.0	-0.139
ENSMUSG00000029097	Trmt44	SE	chr5	-	35566421_35566528_35565360_35565544_35568760_35568832	11|7|13	13|13|11	10|17|17	3|0|6	237	130	0.000205177	0.00831164	0.317|0.228|0.393	0.646|1.0|0.608	-0.439
ENSMUSG00000030733	Sh2b1	SE	chr7	-	126467949_126468049_126466995_126467773_126468419_126468641	279|244|296	63|45|43	327|335|334	8|8|10	230	130	0	0	0.715|0.754|0.796	0.959|0.959|0.95	-0.201
ENSMUSG00000048249	Crebrf	SE	chr17	+	26736788_26736983_26715649_26715774_26757804_26757999	1|9|3	4|2|3	4|2|5	0|0|4	325	130	0.0396581	0.508249	0.091|0.643|0.286	1.0|1.0|0.333	-0.438
ENSMUSG00000097145	9230114K14Rik	SE	chr5	+	52196892_52197023_52190678_52190937_52212042_52212152	23|26|17	1|2|9	15|22|25	1|0|0	261	130	5.1e-05	0.00269023	0.92|0.866|0.485	0.882|1.0|1.0	-0.204
ENSMUSG00000097145	9230114K14Rik	SE	chr5	+	52192917_52193596_52190678_52190937_52212042_52212152	2|5|9	1|2|9	7|8|8	1|0|0	809	130	5.9e-07	5.57e-05	0.243|0.287|0.138	0.529|1.0|1.0	-0.62
ENSMUSG00000096141	Dnah7a	SE	chr1	-	53686498_53686607_53663803_53663891_53698631_53698694	19|42|33	0|3|5	63|45|50	12|4|12	239	130	0.0398175	0.509983	1.0|0.884|0.782	0.741|0.86|0.694	0.124
ENSMUSG00000052922	Bpi	SE	chr2	+	158274674_158274851_158273150_158273210_158275921_158275989	25|35|20	13|6|8	42|36|27	3|3|8	307	130	0.0300253	0.409887	0.449|0.712|0.514	0.856|0.836|0.588	-0.202
ENSMUSG00000097145	9230114K14Rik	SE	chr5	+	52192917_52192978_52190671_52190937_52212042_52212152	2|4|9	1|2|9	4|6|6	1|0|0	191	130	1.96e-06	0.000159473	0.576|0.576|0.405	0.731|1.0|1.0	-0.391
ENSMUSG00000028104	Polr3gl	SE	chr3	-	96582087_96582255_96581643_96581773_96594083_96594181	271|249|314	0|0|0	264|256|288	23|15|13	298	130	3.33e-16	1.41e-13	1.0|1.0|1.0	0.834|0.882|0.906	0.126
ENSMUSG00000097775	4931440J10Rik	SE	chr14	+	62828600_62828712_62760500_62760586_62828806_62828906	65|56|68	5|8|2	57|51|42	11|11|6	242	130	0.0106915	0.186029	0.875|0.79|0.948	0.736|0.714|0.79	0.124
ENSMUSG00000022603	Mroh4	SE	chr15	-	74625421_74625557_74621100_74621205_74634641_74634903	16|21|18	2|2|5	19|21|25	2|0|0	266	130	0.00026897	0.0102851	0.796|0.837|0.638	0.823|1.0|1.0	-0.184
ENSMUSG00000071650	Ganab	SE	chr19	+	8907850_8907916_8907214_8907394_8908677_8908747	68|53|40	60|41|65	50|53|44	31|18|30	196	130	0.0102907	0.180736	0.429|0.462|0.29	0.517|0.661|0.493	-0.163
ENSMUSG00000109857	Gm45563	SE	chr16	+	13464406_13464546_13464183_13464331_13466826_13467227	2|1|3	0|0|0	2|5|3	2|2|1	270	130	0.000122459	0.00544017	1.0|1.0|1.0	0.325|0.546|0.591	0.513
ENSMUSG00000020752	Recql5	SE	chr11	-	115894206_115894718_115893946_115894037_115894995_115895130	47|39|36	6|1|1	50|39|61	1|0|0	642	130	8.36e-05	0.00400827	0.613|0.888|0.879	0.91|1.0|1.0	-0.177
ENSMUSG00000006276	Eps15l1	SE	chr8	-	72358312_72358445_72340998_72341524_72367903_72367986	11|3|6	4|5|3	16|11|18	5|3|1	263	130	0.0366865	0.477692	0.576|0.229|0.497	0.613|0.644|0.899	-0.285
ENSMUSG00000041617	Ccdc74a	SE	chr16	+	17648794_17648960_17648066_17648126_17650148_17650205	70|72|47	10|15|10	179|152|157	13|17|7	296	130	0.00129791	0.0365941	0.755|0.678|0.674	0.858|0.797|0.908	-0.152
ENSMUSG00000006276	Eps15l1	SE	chr8	-	72345965_72346171_72340998_72341524_72358312_72358445	6|6|10	2|0|1	1|9|11	2|3|4	336	130	0.014054	0.230418	0.537|1.0|0.795	0.162|0.537|0.516	0.372
ENSMUSG00000041617	Ccdc74a	SE	chr16	+	17649729_17649913_17648794_17648960_17649994_17650074	89|68|74	2|0|3	86|111|93	10|5|8	314	130	0.00059973	0.0197804	0.949|1.0|0.911	0.781|0.902|0.828	0.116
ENSMUSG00000026648	Dclre1c	SE	chr2	+	3436437_3436493_3433746_3433806_3436988_3437090	1|0|1	2|2|8	1|2|6	11|3|3	186	130	0.00187653	0.048546	0.259|0.0|0.08	0.06|0.318|0.583	-0.207
ENSMUSG00000021066	Atl1	SE	chr12	+	69934869_69934920_69932216_69932321_69937074_69937131	44|36|44	17|27|24	62|55|64	19|16|7	181	130	0.00216187	0.0541249	0.65|0.489|0.568	0.701|0.712|0.868	-0.191
ENSMUSG00000006276	Eps15l1	SE	chr8	-	72358312_72358445_72345965_72346171_72367903_72367986	11|7|6	1|4|1	14|10|20	1|2|0	263	130	0.021054	0.315975	0.845|0.464|0.748	0.874|0.712|1.0	-0.176
ENSMUSG00000001700	Gramd3	SE	chr18	+	56490670_56490758_56489614_56489737_56491894_56491999	14|15|10	0|5|0	5|1|3	0|0|0	218	130	0.039126	0.502954	1.0|0.641|1.0	1.0|1.0|1.0	-0.12
ENSMUSG00000047115	Fam221a	SE	chr6	+	49385372_49385455_49382962_49383079_49388816_49390539	90|68|85	31|25|25	83|99|92	16|18|17	213	130	0.00537343	0.11132	0.639|0.624|0.675	0.76|0.77|0.768	-0.12
ENSMUSG00000020528	Prpsap2	SE	chr11	-	61755409_61755462_61752866_61752933_61756194_61756345	241|255|284	3|5|1	73|102|83	21|16|24	183	130	0	0	0.983|0.973|0.995	0.712|0.819|0.711	0.236
ENSMUSG00000032673	Prorsd1	SE	chr11	-	29514431_29514522_29511756_29513676_29514916_29515031	8|2|2	5|1|9	2|0|1	6|2|3	221	130	0.0108954	0.188693	0.485|0.541|0.116	0.164|0.0|0.164	0.271
ENSMUSG00000041225	Arhgap12	SE	chr18	-	6065704_6065845_6064340_6064421_6069830_6070091	36|45|46	8|9|4	8|10|15	1|0|0	271	130	2.9e-05	0.00163681	0.683|0.706|0.847	0.793|1.0|1.0	-0.186
ENSMUSG00000035295	Wdr38	SE	chr2	+	38999282_38999403_38998318_38998476_38999972_39000089	11|7|15	2|0|0	16|24|17	3|2|3	251	130	0.004687	0.100315	0.74|1.0|1.0	0.734|0.861|0.746	0.133
ENSMUSG00000085312	Gm12763	SE	chr7	+	33655083_33655235_33654092_33654248_33657709_33659268	73|126|147	9|17|11	70|78|64	14|17|22	282	130	0.000923789	0.0283519	0.789|0.774|0.86	0.697|0.679|0.573	0.158
ENSMUSG00000042626	Shc1	SE	chr3	+	89424189_89424243_89423696_89423816_89424554_89424606	6|17|15	10|10|5	14|16|9	4|3|1	184	130	0.011395	0.194479	0.298|0.546|0.679	0.712|0.79|0.864	-0.281
ENSMUSG00000035401	Emsy	SE	chr7	-	98645166_98645208_98641492_98641668_98646448_98646523	15|19|22	19|28|27	26|24|29	18|19|16	172	130	0.00851684	0.157016	0.374|0.339|0.381	0.522|0.488|0.578	-0.165
ENSMUSG00000043411	Usp48	SE	chr4	+	137636933_137636987_137634897_137635008_137637759_137637890	26|28|23	11|11|11	55|40|51	8|9|10	184	130	0.00528431	0.110398	0.625|0.643|0.596	0.829|0.758|0.783	-0.169
ENSMUSG00000034135	Sik3	SE	chr9	+	46204205_46204349_46198551_46198707_46207921_46208072	30|18|26	0|0|0	29|42|35	3|4|0	274	130	0.00208075	0.0527573	1.0|1.0|1.0	0.821|0.833|1.0	0.115
ENSMUSG00000110859	Btbd8	SE	chr5	+	107461437_107461555_107451988_107452185_107470707_107470797	48|50|57	2|2|2	42|41|43	6|10|1	248	130	0.00614548	0.123412	0.926|0.929|0.937	0.786|0.682|0.958	0.122
ENSMUSG00000035401	Emsy	SE	chr7	-	98593330_98593810_98587136_98590884_98594751_98595312	115|78|93	12|9|6	88|88|77	18|17|21	610	130	0.00108804	0.0322235	0.671|0.649|0.768	0.51|0.525|0.439	0.205
ENSMUSG00000032855	Pkd1	SE	chr17	+	24572617_24576243_24571975_24572109_24576437_24576587	32|29|45	1|1|2	46|43|38	0|0|0	3756	130	0.000171378	0.00716196	0.526|0.501|0.438	1.0|1.0|1.0	-0.512
ENSMUSG00000037013	Ss18	SE	chr18	-	14637391_14637484_14636495_14636618_14640256_14640361	138|169|142	28|25|14	144|162|147	10|4|6	223	130	1.84e-06	0.000153661	0.742|0.798|0.855	0.894|0.959|0.935	-0.131
ENSMUSG00000086379	1700026D11Rik	SE	chr2	+	132508205_132508274_132490743_132490963_132520279_132520406	3|4|1	5|11|4	8|2|6	4|4|1	199	130	0.0176624	0.275028	0.282|0.192|0.14	0.566|0.246|0.797	-0.332
ENSMUSG00000020646	Mboat2	SE	chr12	+	24924198_24924294_24882716_24882794_24934566_24934622	9|5|10	2|2|3	1|1|5	0|0|0	226	130	1.39e-05	0.000871497	0.721|0.59|0.657	1.0|1.0|1.0	-0.344
ENSMUSG00000086379	1700026D11Rik	SE	chr2	+	132505760_132505871_132497368_132497491_132512074_132512299	8|12|8	8|6|10	35|24|34	14|7|11	241	130	0.0130423	0.216308	0.35|0.519|0.301	0.574|0.649|0.625	-0.226
ENSMUSG00000086379	1700026D11Rik	SE	chr2	+	132505760_132505871_132497368_132497491_132508205_132508274	6|10|8	10|14|14	27|13|22	13|17|19	241	130	0.0465391	0.573161	0.245|0.278|0.236	0.528|0.292|0.384	-0.148
ENSMUSG00000021820	Camk2g	SE	chr14	-	20771006_20771061_20770063_20770129_20779203_20779263	113|114|139	7|2|8	78|59|64	7|7|13	185	130	0.00115351	0.0335456	0.919|0.976|0.924	0.887|0.856|0.776	0.1
ENSMUSG00000022883	Robo1	SE	chr16	+	73012874_73013123_73009611_73009756_73024131_73024538	23|32|29	0|0|0	45|53|51	1|3|4	379	130	0.000344952	0.0127747	1.0|1.0|1.0	0.939|0.858|0.814	0.13
ENSMUSG00000026307	Scly	SE	chr1	+	91309796_91309903_91308650_91308815_91315488_91315525	106|70|103	26|26|28	128|134|150	20|22|19	237	130	0.00122427	0.0349843	0.691|0.596|0.669	0.778|0.77|0.812	-0.135
ENSMUSG00000029227	Fip1l1	SE	chr5	+	74585045_74585072_74572428_74572585_74587002_74587057	89|92|59	220|225|214	57|33|35	284|301|261	157	130	3.98e-10	7.02e-08	0.251|0.253|0.186	0.143|0.083|0.1	0.121
ENSMUSG00000035351	Nup37	SE	chr10	+	88174882_88174933_88174385_88174567_88177072_88177166	17|25|21	0|0|0	20|12|11	3|0|5	181	130	6.54e-05	0.00331663	1.0|1.0|1.0	0.827|1.0|0.612	0.187
ENSMUSG00000108037	Gm44597	SE	chr6	+	125046903_125047070_125043953_125044025_125047210_125047325	82|108|110	6|12|10	112|116|119	29|23|9	297	130	0.0350966	0.463845	0.857|0.798|0.828	0.628|0.688|0.853	0.105
ENSMUSG00000071253	Slc25a16	SE	chr10	+	62932718_62932782_62930302_62930436_62937417_62937539	5|1|3	2|0|3	1|4|1	0|0|0	194	130	0.00148134	0.0405755	0.626|1.0|0.401	1.0|1.0|1.0	-0.324
ENSMUSG00000030882	Dnhd1	SE	chr7	+	105720111_105720261_105719871_105719963_105720459_105721271	451|388|437	63|63|52	490|501|495	26|18|25	280	130	6.84e-12	1.51e-09	0.769|0.741|0.796	0.897|0.928|0.902	-0.14
ENSMUSG00000026584	Scyl3	SE	chr1	+	163943823_163943901_163941106_163941218_163944795_163944935	39|49|44	3|4|5	56|46|56	0|0|0	208	130	7.14e-06	0.000488391	0.89|0.884|0.846	1.0|1.0|1.0	-0.127
ENSMUSG00000034949	Zfr2	SE	chr10	+	81250636_81250734_81249684_81249796_81251251_81252123	20|19|15	1|1|5	30|25|37	1|0|0	228	130	0.000689486	0.0220351	0.919|0.915|0.631	0.945|1.0|1.0	-0.16
ENSMUSG00000039720	Got1l1	SE	chr8	-	27199837_27199947_27199509_27199602_27200232_27200344	33|51|35	1|0|2	25|21|21	6|1|2	240	130	0.00165076	0.044242	0.947|1.0|0.905	0.693|0.919|0.85	0.13
ENSMUSG00000037936	Scarb1	SE	chr5	-	125281104_125281233_125277086_125277865_125283898_125284045	95|75|81	30|25|24	18|9|14	19|22|26	259	130	1.62e-10	3.06e-08	0.614|0.601|0.629	0.322|0.17|0.213	0.38
ENSMUSG00000025402	Nab2	SE	chr10	-	127662730_127662922_127660917_127661779_127663131_127663264	39|41|36	10|7|3	24|34|47	1|0|0	322	130	7.97e-08	9.11e-06	0.612|0.703|0.829	0.906|1.0|1.0	-0.254
ENSMUSG00000101012	1700008K24Rik	SE	chr17	-	49113172_49113225_49112264_49112849_49113316_49113436	1065|981|924	429|349|349	1257|1142|1043	644|742|654	183	130	1.39e-06	0.000121011	0.638|0.666|0.653	0.581|0.522|0.531	0.108
ENSMUSG00000002076	Hsf2bp	SE	chr17	-	31987347_31987451_31944768_31946811_32007675_32007793	86|76|80	3|19|15	96|110|87	7|4|6	234	130	0.00754307	0.143183	0.941|0.69|0.748	0.884|0.939|0.89	-0.111
ENSMUSG00000047810	Ccdc88b	SE	chr19	-	6847276_6847443_6846562_6846769_6847635_6847734	315|282|246	3|1|0	74|67|76	23|19|22	297	130	0	0	0.979|0.992|1.0	0.585|0.607|0.602	0.392
ENSMUSG00000028849	Map7d1	SE	chr4	-	126238521_126238632_126236895_126237278_126240022_126240137	3|2|2	3|0|2	16|13|6	0|0|1	241	130	0.000491012	0.0169103	0.35|1.0|0.35	1.0|1.0|0.764	-0.355
ENSMUSG00000045031	Cetn4	SE	chr3	-	37309936_37310065_37308621_37309181_37312356_37312446	60|56|46	7|5|10	99|94|92	4|3|0	259	130	1.64e-05	0.000985152	0.811|0.849|0.698	0.925|0.94|1.0	-0.169
ENSMUSG00000101223	4930568A12Rik	SE	chr1	-	34482712_34482763_34480597_34480759_34484787_34484913	15|11|13	23|24|23	1|6|1	9|15|13	181	130	0.00684121	0.133454	0.319|0.248|0.289	0.074|0.223|0.052	0.169
ENSMUSG00000032590	Apeh	SE	chr9	-	108093621_108093748_108092980_108093074_108094226_108094359	51|65|64	8|13|10	39|36|34	0|4|2	257	130	0.00157494	0.0426423	0.763|0.717|0.764	1.0|0.82|0.896	-0.157
ENSMUSG00000026885	Ttll11	SE	chr2	-	35817722_35817821_35795356_35795602_35889264_35889380	6|9|6	16|4|13	12|14|14	5|13|1	229	130	0.0247295	0.357192	0.176|0.561|0.208	0.577|0.379|0.888	-0.3
ENSMUSG00000072653	Zfp783	SE	chr6	+	47945882_47945962_47945428_47945751_47948893_47949019	3|6|2	0|0|0	3|3|4	1|3|1	210	130	0.000507355	0.0173041	1.0|1.0|1.0	0.65|0.382|0.712	0.419
ENSMUSG00000038569	Rad9b	SE	chr5	-	122352543_122352614_122351258_122351373_122354138_122354233	3|7|4	0|0|0	5|6|5	3|0|3	201	130	0.000210123	0.00836773	1.0|1.0|1.0	0.519|1.0|0.519	0.321
ENSMUSG00000032652	Crebl2	SE	chr6	+	134851079_134851224_134849102_134849300_134852277_134852314	35|61|76	5|2|4	32|40|42	0|0|1	275	130	0.000185133	0.0075722	0.768|0.935|0.9	1.0|1.0|0.952	-0.116
ENSMUSG00000101969	Gm20125	SE	chr10	-	16959447_16959550_16955898_16956045_16963151_16963180	8|10|9	4|1|3	3|6|6	1|0|0	233	130	0.000205592	0.00831241	0.527|0.848|0.626	0.626|1.0|1.0	-0.208
ENSMUSG00000004043	Stat5a	SE	chr11	+	100881737_100881789_100881029_100881185_100882061_100882166	16|11|23	2|4|5	15|14|17	10|12|9	182	130	0.00400433	0.0883879	0.851|0.663|0.767	0.517|0.455|0.574	0.245
ENSMUSG00000001632	Brpf1	SE	chr6	+	113309802_113310408_113307191_113307569_113314590_113315550	50|59|69	0|1|1	40|45|49	3|3|0	736	130	0.00643473	0.127525	1.0|0.912|0.924	0.702|0.726|1.0	0.136
ENSMUSG00000101969	Gm20125	SE	chr10	-	16977086_16977175_16976119_16976254_16981758_16981905	9|6|7	4|0|1	3|3|5	0|0|0	219	130	0.00840452	0.155623	0.572|1.0|0.806	1.0|1.0|1.0	-0.207
ENSMUSG00000068114	Ccdc134	SE	chr15	+	82131744_82131829_82131423_82131545_82134580_82134762	67|64|66	17|19|11	114|124|93	12|15|7	215	130	0.00111049	0.0326146	0.704|0.671|0.784	0.852|0.833|0.889	-0.138
ENSMUSG00000018449	Rpain	SE	chr11	+	70973801_70973913_70973014_70973075_70974068_70974132	57|29|31	0|2|1	19|14|26	3|1|6	242	130	0.000293246	0.0110338	1.0|0.886|0.943	0.773|0.883|0.7	0.158
ENSMUSG00000097516	4930467D21Rik	SE	chr5	+	97433910_97433971_97395369_97395495_97582215_97582285	6|7|10	2|3|0	4|7|4	0|0|1	191	130	0.0110842	0.191024	0.671|0.614|1.0	1.0|1.0|0.731	-0.149
ENSMUSG00000002804	Nudt14	SE	chr12	-	112938355_112938593_112934732_112935050_112938794_112938859	26|14|8	1|2|3	18|18|16	0|2|0	368	130	0.000498219	0.0171028	0.902|0.712|0.485	1.0|0.761|1.0	-0.221
ENSMUSG00000091556	Gm14569	SE	chrX	-	36479840_36479967_36470721_36470871_36491799_36491830	54|70|71	12|24|28	3|7|5	1|0|0	257	130	2.83e-05	0.00160497	0.695|0.596|0.562	0.603|1.0|1.0	-0.25
ENSMUSG00000097463	4930448E22Rik	SE	chr9	-	46327651_46328099_46326433_46327302_46328742_46329527	32|28|31	26|28|12	30|48|35	4|2|5	578	130	3.61e-07	3.6e-05	0.217|0.184|0.367	0.628|0.844|0.612	-0.439
ENSMUSG00000041491	Cep78	SE	chr19	-	15959531_15959700_15955773_15956403_15960942_15961109	50|55|63	6|1|5	72|59|74	0|0|1	299	130	1.46e-05	0.000901069	0.784|0.96|0.846	1.0|1.0|0.97	-0.127
ENSMUSG00000091556	Gm14569	SE	chrX	-	36484169_36484338_36470721_36470871_36491799_36491830	57|92|118	12|24|28	3|8|7	1|0|0	299	130	4.82e-05	0.00258165	0.674|0.625|0.647	0.566|1.0|1.0	-0.207
ENSMUSG00000043909	Trp53bp1	SE	chr2	-	121228587_121228707_121227644_121227848_121235572_121236869	46|58|49	5|7|4	54|49|49	5|0|0	250	130	0.00450374	0.097578	0.827|0.812|0.864	0.849|1.0|1.0	-0.115
ENSMUSG00000020716	Nf1	SE	chr11	+	79463232_79463295_79458770_79458906_79468716_79468875	31|56|44	38|66|62	25|31|23	74|57|58	193	130	0.0010336	0.0310905	0.355|0.364|0.323	0.185|0.268|0.211	0.126
ENSMUSG00000022515	Anks3	SE	chr16	-	4941898_4941987_4941414_4941797_4942210_4942294	99|65|76	2|1|2	47|49|48	12|12|8	219	130	4.34e-10	7.58e-08	0.967|0.975|0.958	0.699|0.708|0.781	0.237
ENSMUSG00000008813	Tppp2	SE	chr14	+	51918714_51918960_51918424_51918492_51919340_51919494	19|12|12	4|0|1	13|11|25	0|1|0	376	130	0.0103947	0.182261	0.622|1.0|0.806	1.0|0.792|1.0	-0.121
ENSMUSG00000026034	Clk1	SE	chr1	-	58420120_58420211_58419666_58419733_58421082_58421308	51|42|50	26|37|30	14|25|8	35|28|38	221	130	2.42e-05	0.00138703	0.536|0.4|0.495	0.19|0.344|0.11	0.262
ENSMUSG00000087495	Gm14152	SE	chr2	-	151425789_151425943_151420156_151420334_151432319_151432402	58|76|78	10|15|10	69|70|77	22|19|24	284	130	0.0106976	0.186029	0.726|0.699|0.781	0.589|0.628|0.595	0.131
ENSMUSG00000015869	Prpsap1	SE	chr11	-	116478524_116478640_116478059_116478115_116479651_116479824	91|83|86	24|23|22	97|123|102	20|15|15	246	130	0.0143048	0.233432	0.667|0.656|0.674	0.719|0.813|0.782	-0.106
ENSMUSG00000035429	Ptprh	SE	chr7	-	4552869_4552946_4552627_4552762_4554174_4554265	0|0|1	1|2|4	6|1|2	1|1|2	207	130	8.16e-06	0.000549439	0.0|0.0|0.136	0.79|0.386|0.386	-0.475
ENSMUSG00000022407	Adsl	SE	chr15	+	80956212_80956292_80955619_80955664_80960394_80960566	61|58|72	8|11|11	148|136|122	11|11|3	210	130	0.00178505	0.0467741	0.825|0.765|0.802	0.893|0.884|0.962	-0.116
ENSMUSG00000028524	Sgip1	SE	chr4	+	102921021_102921519_102918780_102918855_102927460_102927585	4|4|5	2|1|0	0|1|2	1|1|0	628	130	0.020714	0.312201	0.293|0.453|1.0	0.0|0.172|1.0	0.191
ENSMUSG00000021745	Ptprg	SE	chr14	+	12179263_12179350_12166744_12166877_12190681_12190773	0|6|4	3|10|5	1|0|0	10|20|21	217	130	1.12e-05	0.000731702	0.0|0.264|0.324	0.057|0.0|0.0	0.177
ENSMUSG00000026632	Tatdn3	SE	chr1	-	191052859_191052972_191049281_191049362_191054855_191054911	12|13|17	5|9|7	22|9|20	3|3|4	243	130	0.0264553	0.374949	0.562|0.436|0.565	0.797|0.616|0.728	-0.193
ENSMUSG00000107008	Gm2762	SE	chr13	+	53432445_53432622_53395284_53395395_53452517_53452629	30|32|32	26|16|35	40|24|32	15|9|12	307	130	0.00688858	0.134254	0.328|0.459|0.279	0.53|0.53|0.53	-0.175
ENSMUSG00000022995	Enah	SE	chr1	-	181921657_181922500_181919324_181919629_181923559_181923840	21|19|23	12|11|7	6|6|2	5|4|6	973	130	0.0206097	0.310851	0.19|0.188|0.305	0.138|0.167|0.043	0.112
ENSMUSG00000012126	Ubxn11	SE	chr4	+	134113356_134113433_134109559_134109658_134116030_134116157	111|86|83	14|8|9	144|135|131	3|2|6	207	130	1.58e-05	0.000958696	0.833|0.871|0.853	0.968|0.977|0.932	-0.107
ENSMUSG00000060450	Rnf14	SE	chr18	+	38297499_38297575_38296804_38297205_38299753_38299926	2|4|6	20|18|23	6|8|5	11|14|8	206	130	0.00972469	0.173264	0.059|0.123|0.141	0.256|0.265|0.283	-0.16
ENSMUSG00000020898	Ctc1	SE	chr11	+	69033366_69033541_69033182_69033271_69033958_69034036	56|44|49	1|4|2	50|48|46	8|9|10	305	130	0.000189603	0.00774005	0.96|0.824|0.913	0.727|0.694|0.662	0.205
ENSMUSG00000021000	Mia2	SE	chr12	+	59144698_59144770_59137697_59137786_59146846_59146957	88|95|104	19|21|28	157|104|134	9|19|5	202	130	4.91e-05	0.00262167	0.749|0.744|0.705	0.918|0.779|0.945	-0.148
ENSMUSG00000027677	Ttc14	SE	chr3	+	33803449_33803605_33803074_33803204_33803999_33804071	46|37|31	10|7|8	23|43|38	2|5|4	286	130	0.0362491	0.473454	0.676|0.706|0.638	0.839|0.796|0.812	-0.142
ENSMUSG00000021000	Mia2	SE	chr12	+	59146335_59146362_59144698_59144770_59146846_59146957	13|16|5	44|45|57	3|2|3	72|55|72	157	130	1.27e-06	0.000110625	0.197|0.227|0.068	0.033|0.029|0.033	0.132
ENSMUSG00000100625	1700016G22Rik	SE	chr13	-	5856850_5856906_5855507_5855951_5857998_5858092	11|9|16	12|4|11	10|20|19	4|4|7	186	130	0.0297708	0.408426	0.39|0.611|0.504	0.636|0.778|0.655	-0.188
ENSMUSG00000100625	1700016G22Rik	SE	chr13	-	5856850_5856906_5855507_5855951_5857612_5857712	11|6|13	2|4|4	6|16|12	0|0|0	186	130	2.32e-07	2.41e-05	0.794|0.512|0.694	1.0|1.0|1.0	-0.333
ENSMUSG00000110333	RP23-202K1.1	SE	chr8	+	27593746_27593780_27583286_27583360_27604375_27604446	2|6|3	0|3|1	2|2|2	2|2|2	164	130	0.039938	0.510585	1.0|0.613|0.704	0.442|0.442|0.442	0.33
ENSMUSG00000111342	RP23-402F24.5	SE	chr10	+	43830790_43830910_43825891_43825986_43832670_43833392	43|37|41	10|17|15	37|37|34	26|15|25	250	130	0.0486808	0.590593	0.691|0.531|0.587	0.425|0.562|0.414	0.136
ENSMUSG00000022603	Mroh4	SE	chr15	-	74627952_74628069_74626277_74626400_74634641_74634903	9|10|11	3|0|2	15|7|4	5|3|4	247	130	0.0415178	0.524872	0.612|1.0|0.743	0.612|0.551|0.345	0.282
ENSMUSG00000035863	Palm	SE	chr10	+	79816791_79816923_79815184_79815241_79819040_79820896	4|1|4	3|5|2	1|0|0	1|3|1	262	130	0.000228083	0.00896811	0.398|0.09|0.498	0.332|0.0|0.0	0.218
ENSMUSG00000032456	Nmnat3	SE	chr9	+	98399455_98399639_98354018_98354164_98403533_98403613	56|50|77	8|6|5	54|56|46	15|11|7	314	130	0.0262776	0.37268	0.743|0.775|0.864	0.598|0.678|0.731	0.125
ENSMUSG00000075600	Zc3h3	SE	chr15	-	75839255_75840564_75837466_75837663_75841849_75841915	152|144|149	5|4|8	202|193|158	0|3|5	1439	130	0.0207507	0.312356	0.733|0.765|0.627	1.0|0.853|0.741	-0.156
ENSMUSG00000008129	4930432K21Rik	SE	chr8	+	84162299_84162404_84161212_84161291_84166580_84167690	216|225|249	133|117|133	465|479|488	108|112|91	235	130	5.88e-15	2.01e-12	0.473|0.515|0.509	0.704|0.703|0.748	-0.219
ENSMUSG00000046711	Hmga1	SE	chr17	+	27556951_27557066_27556657_27556711_27559532_27559703	4|4|1	48|39|44	9|9|4	18|23|23	245	130	5.85e-05	0.00301764	0.042|0.052|0.012	0.21|0.172|0.084	-0.12
ENSMUSG00000097516	4930467D21Rik	SE	chr5	+	97582215_97582285_97433910_97433971_97585852_97588125	1|7|0	1|4|1	2|3|3	0|0|0	200	130	1.62e-05	0.000975985	0.394|0.532|0.0	1.0|1.0|1.0	-0.691
ENSMUSG00000021709	Erbin	SE	chr13	-	103830187_103830331_103824719_103824926_103833497_103835028	9|14|18	0|2|4	9|16|23	0|1|0	274	130	0.0016152	0.0435096	1.0|0.769|0.681	1.0|0.884|1.0	-0.145
ENSMUSG00000021709	Erbin	SE	chr13	-	103830187_103830331_103827906_103828023_103833497_103835028	27|32|32	15|27|29	32|29|37	16|15|14	274	130	0.0440947	0.549455	0.461|0.36|0.344	0.487|0.478|0.556	-0.119
ENSMUSG00000021709	Erbin	SE	chr13	-	103824719_103824926_103823313_103823406_103833497_103835028	55|47|50	7|6|6	50|32|56	1|0|0	337	130	6.82e-08	7.88e-06	0.752|0.751|0.763	0.951|1.0|1.0	-0.228
ENSMUSG00000060261	Gtf2i	SE	chr5	-	134276371_134276428_134274538_134274595_134282786_134282830	37|28|36	36|46|32	30|29|25	81|87|78	187	130	1.81e-05	0.0010714	0.417|0.297|0.439	0.205|0.188|0.182	0.193
ENSMUSG00000040287	Stac3	SE	chr10	+	127507945_127507997_127507698_127507784_127508080_127508218	7|7|3	0|1|0	2|5|3	0|2|4	182	130	0.000532409	0.0178703	1.0|0.833|1.0	1.0|0.641|0.349	0.281
ENSMUSG00000060733	Ipmk	SE	chr10	+	71366008_71366105_71363449_71363535_71372707_71372880	6|19|5	1|2|2	8|16|11	0|0|1	227	130	0.00888912	0.16251	0.775|0.845|0.589	1.0|1.0|0.863	-0.218
ENSMUSG00000038116	Phf20	SE	chr2	+	156267154_156267542_156251775_156251947_156272541_156272655	63|100|67	1|1|0	69|79|79	2|2|5	518	130	0.00143512	0.0396177	0.941|0.962|1.0	0.896|0.908|0.799	0.1
ENSMUSG00000020680	Taf15	SE	chr11	+	83497261_83497296_83487222_83487413_83497893_83497926	21|20|26	0|0|0	64|43|40	2|12|5	165	130	3.17e-06	0.000246132	1.0|1.0|1.0	0.962|0.738|0.863	0.146
ENSMUSG00000097321	1700028E10Rik	SE	chr5	+	151407874_151408067_151380388_151380523_151428087_151428170	1|9|7	1|1|0	5|2|11	3|3|1	323	130	0.00270313	0.0645189	0.287|0.784|1.0	0.401|0.212|0.816	0.214
ENSMUSG00000097321	1700028E10Rik	SE	chr5	+	151407874_151408067_151380388_151380523_151413626_151414083	7|14|15	0|2|3	16|12|25	0|1|0	323	130	0.00744528	0.141964	1.0|0.738|0.668	1.0|0.828|1.0	-0.141
ENSMUSG00000000708	Kat2b	SE	chr17	+	53629323_53629416_53624351_53624497_53632536_53632718	15|24|23	0|0|0	0|2|2	5|0|0	223	130	0.0240036	0.349573	1.0|1.0|1.0	0.0|1.0|1.0	0.333
ENSMUSG00000038116	Phf20	SE	chr2	+	156264280_156264360_156254225_156254310_156267154_156267542	26|57|26	1|0|3	25|16|32	10|2|5	210	130	0.000103232	0.00477048	0.942|1.0|0.843	0.607|0.832|0.798	0.183
ENSMUSG00000063704	Mapk15	SE	chr15	+	75995071_75995101_75994844_75994943_75995233_75995324	87|92|85	67|56|78	169|172|152	39|35|33	160	130	7.54e-14	2.28e-11	0.513|0.572|0.47	0.779|0.8|0.789	-0.271
ENSMUSG00000020889	Nr1d1	SE	chr11	-	98771436_98771525_98771199_98771344_98771792_98772134	18|16|32	3|2|9	4|8|8	1|0|0	219	130	0.00011979	0.00537547	0.781|0.826|0.679	0.704|1.0|1.0	-0.139
ENSMUSG00000051890	Klhdc1	SE	chr12	+	69258022_69258106_69256174_69256258_69258568_69258627	44|49|62	18|20|23	84|82|91	9|16|10	214	130	1.48e-05	0.000902974	0.598|0.598|0.621	0.85|0.757|0.847	-0.212
ENSMUSG00000064061	Dzip3	SE	chr16	-	48957652_48957705_48953726_48953803_48958418_48958511	39|64|42	1|2|3	27|32|37	5|3|5	183	130	0.00933303	0.168537	0.965|0.958|0.909	0.793|0.883|0.84	0.105
ENSMUSG00000110105	Vmn2r29	SE	chr7	-	7239979_7240207_7233330_7234502_7267218_7267280	9|11|5	0|1|0	15|11|9	1|1|1	358	130	0.0104475	0.182733	1.0|0.8|1.0	0.845|0.8|0.766	0.13
ENSMUSG00000031027	Stk33	SE	chr7	-	109336040_109336145_109312270_109312420_109438916_109439076	11|5|0	0|1|1	1|1|5	2|4|1	235	130	0.00392335	0.0870547	1.0|0.734|0.0	0.217|0.121|0.734	0.221
ENSMUSG00000053644	Aldh7a1	SE	chr18	-	56542224_56542322_56538700_56538742_56544964_56545042	142|103|136	0|0|0	23|17|19	2|2|3	228	130	0.000121682	0.00541701	1.0|1.0|1.0	0.868|0.829|0.783	0.173
ENSMUSG00000074219	Gm10644	SE	chr8	-	83936067_83936175_83935731_83935828_83955102_83955205	241|245|332	37|36|41	225|238|259	14|17|7	238	130	6.11e-07	5.74e-05	0.781|0.788|0.816	0.898|0.884|0.953	-0.117
ENSMUSG00000032839	Trpc1	SE	chr9	-	95736819_95736921_95732006_95732209_95743196_95743351	2|11|9	1|2|3	10|7|16	1|2|0	232	130	0.0294765	0.406329	0.528|0.755|0.627	0.849|0.662|1.0	-0.2
ENSMUSG00000102679	Gm20557	SE	chr3	+	49350234_49350410_49348181_49348361_49350665_49350827	2|1|3	5|1|0	5|2|1	0|1|0	306	130	0.000581594	0.0192765	0.145|0.298|1.0	1.0|0.459|1.0	-0.339
ENSMUSG00000102679	Gm20557	SE	chr3	+	49333416_49333566_49331204_49331384_49335873_49335915	2|3|2	0|1|4	2|1|1	0|1|0	280	130	0.00345519	0.0784784	1.0|0.582|0.188	1.0|0.317|1.0	-0.182
ENSMUSG00000022378	Fam49b	SE	chr15	-	63956599_63956682_63950005_63950127_63970929_63970968	43|54|49	2|11|1	32|31|41	17|6|11	213	130	0.00105306	0.0314075	0.929|0.75|0.968	0.535|0.759|0.695	0.219
ENSMUSG00000096141	Dnah7a	SE	chr1	-	53518620_53518840_53496815_53497146_53521097_53521224	17|30|25	0|0|0	27|22|29	0|5|2	350	130	0.000357656	0.0131172	1.0|1.0|1.0	1.0|0.62|0.843	0.179
ENSMUSG00000021420	Fars2	SE	chr13	+	36204508_36205141_36117410_36118005_36232121_36232281	197|139|174	5|9|10	216|189|203	6|3|3	763	130	0.0113413	0.194188	0.87|0.725|0.748	0.86|0.915|0.92	-0.117
ENSMUSG00000062014	Gmfb	SE	chr14	-	46816177_46816227_46814243_46814317_46822100_46822242	2|1|1	2|0|0	2|16|3	0|6|5	180	130	0.0105452	0.184289	0.419|1.0|1.0	1.0|0.658|0.302	0.153
ENSMUSG00000034023	Fancd2	SE	chr6	+	113586209_113586248_113585471_113585543_113587381_113587456	30|30|33	15|18|6	53|62|45	0|0|0	169	130	1.67e-15	6.29e-13	0.606|0.562|0.809	1.0|1.0|1.0	-0.341
ENSMUSG00000024155	Meiob	SE	chr17	+	24836435_24836522_24834991_24835175_24839426_24839787	99|68|89	3|4|7	62|96|70	8|7|18	217	130	0.00358373	0.0809632	0.952|0.911|0.884	0.823|0.891|0.7	0.111
ENSMUSG00000015149	Sirt2	SE	chr7	+	28767631_28767678_28766766_28766867_28771810_28771859	81|85|97	81|80|62	119|115|130	69|64|44	177	130	0.0027097	0.0645263	0.423|0.438|0.535	0.559|0.569|0.685	-0.139
ENSMUSG00000100199	Gm20324	SE	chr15	+	82901715_82901814_82899079_82899268_82905342_82905818	15|6|8	1|0|3	18|20|11	10|11|7	229	130	0.00225237	0.0557059	0.895|1.0|0.602	0.505|0.508|0.471	0.338
ENSMUSG00000037797	Adh4	SE	chr3	+	138423993_138424254_138422161_138422393_138427970_138428100	16|18|14	4|2|0	31|35|38	3|0|0	391	130	0.00649925	0.128442	0.571|0.75|1.0	0.775|1.0|1.0	-0.151
ENSMUSG00000029775	Klhdc10	SE	chr6	+	30427708_30427795_30401895_30402150_30439643_30439865	94|95|119	28|40|47	83|83|78	71|42|73	217	130	0.000421077	0.0150661	0.668|0.587|0.603	0.412|0.542|0.39	0.171
ENSMUSG00000026594	Ralgps2	SE	chr1	-	156821386_156821464_156819812_156819918_156823990_156824045	493|356|424	330|282|312	720|761|775	155|164|153	208	130	0	0	0.483|0.441|0.459	0.744|0.744|0.76	-0.288
ENSMUSG00000022517	Mgrn1	SE	chr16	+	4934194_4934239_4932199_4932298_4936895_4938296	13|10|3	12|5|11	11|10|12	4|4|1	175	130	0.00675691	0.132562	0.446|0.598|0.168	0.671|0.65|0.899	-0.336
ENSMUSG00000027111	Itga6	SE	chr2	+	71853533_71853663_71849380_71849506_71855853_71856758	12|17|15	1|2|5	0|2|1	3|2|2	260	130	1.16e-05	0.000750259	0.857|0.81|0.6	0.0|0.333|0.2	0.578
ENSMUSG00000038122	Tbc1d32	SE	chr10	-	56040138_56040279_56027898_56028087_56048862_56049017	9|10|16	0|0|5	26|12|14	0|0|0	271	130	0.0248617	0.358128	1.0|1.0|0.606	1.0|1.0|1.0	-0.131
ENSMUSG00000034913	Spert	SE	chr14	-	75592595_75592676_75582833_75584235_75592984_75593116	35|48|31	35|30|28	37|37|33	16|11|22	211	130	0.0298176	0.408426	0.381|0.496|0.406	0.588|0.675|0.48	-0.153
ENSMUSG00000069441	Dsg1a	SE	chr18	+	20332018_20332158_20331454_20331714_20333479_20333809	22|17|18	4|6|11	13|6|10	0|3|1	270	130	0.0420027	0.529978	0.726|0.577|0.441	1.0|0.491|0.828	-0.192
ENSMUSG00000031090	Nadsyn1	SE	chr7	-	143821171_143821232_143819092_143819209_143822658_143822841	6|9|8	1|2|2	17|16|14	0|0|0	191	130	0.00445799	0.0966858	0.803|0.754|0.731	1.0|1.0|1.0	-0.237
ENSMUSG00000048445	Ccdc57	SE	chr11	-	120881814_120881915_120878877_120879048_120885232_120885385	8|24|21	3|4|0	8|7|9	0|0|1	231	130	0.000535784	0.0179551	0.6|0.772|1.0	1.0|1.0|0.835	-0.154
ENSMUSG00000033948	Zswim5	SE	chr4	+	116965595_116965775_116962509_116962660_116972870_116973047	10|16|13	2|0|1	24|16|8	0|4|4	310	130	0.0334132	0.447073	0.677|1.0|0.845	1.0|0.627|0.456	0.146
ENSMUSG00000042626	Shc1	SE	chr3	+	89422177_89422345_89418442_89418709_89422925_89422996	53|59|56	0|0|1	18|24|19	4|9|8	298	130	3.66e-13	1.02e-10	1.0|1.0|0.961	0.663|0.538|0.509	0.417
ENSMUSG00000034902	Pip5k1c	SE	chr10	+	81317325_81317403_81314991_81315118_81317765_81318254	14|14|6	2|3|7	11|9|19	1|0|0	208	130	6.61e-06	0.000462536	0.814|0.745|0.349	0.873|1.0|1.0	-0.322
ENSMUSG00000025006	Sorbs1	SE	chr19	-	40369689_40369719_40364993_40365166_40373475_40373617	6|6|4	0|4|2	6|3|7	0|1|0	160	130	0.00144025	0.0397073	1.0|0.549|0.619	1.0|0.709|1.0	-0.18
ENSMUSG00000034913	Spert	SE	chr14	-	75590835_75590985_75582833_75584235_75591914_75591985	5|5|18	17|8|12	13|10|20	2|5|7	280	130	0.00150281	0.0410044	0.12|0.225|0.411	0.751|0.481|0.57	-0.349
ENSMUSG00000057246	BC051142	SE	chr17	+	34451630_34451654_34449808_34449829_34452499_34452514	683|711|704	228|196|222	851|845|863	417|439|397	154	130	2.77e-06	0.00021697	0.717|0.754|0.728	0.633|0.619|0.647	0.1
ENSMUSG00000021115	Vrk1	SE	chr12	+	106073618_106073678_106070524_106070615_106075006_106077410	78|89|65	31|35|33	62|58|73	14|15|20	190	130	0.0116825	0.197789	0.633|0.635|0.574	0.752|0.726|0.714	-0.117
ENSMUSG00000025237	Parp6	SE	chr9	+	59641023_59641096_59640039_59640149_59648829_59648909	24|19|20	16|15|14	23|22|18	29|28|32	203	130	0.00949268	0.170256	0.49|0.448|0.478	0.337|0.335|0.265	0.16
ENSMUSG00000025237	Parp6	SE	chr9	+	59640039_59640149_59639763_59639812_59648829_59648909	29|30|35	13|9|16	62|49|71	3|4|2	240	130	1.05e-09	1.76e-07	0.547|0.644|0.542	0.918|0.869|0.951	-0.335
ENSMUSG00000085767	Gm13563	SE	chr2	+	26388241_26388392_26387597_26387782_26388553_26389018	3|5|2	9|6|6	2|0|2	14|7|5	281	130	0.0232888	0.342464	0.134|0.278|0.134	0.062|0.0|0.156	0.109
ENSMUSG00000027201	Myef2	SE	chr2	-	125098796_125098847_125098449_125098518_125100318_125100420	307|268|270	913|946|958	71|63|47	1050|1095|1005	181	130	0	0	0.195|0.169|0.168	0.046|0.04|0.032	0.138
ENSMUSG00000025816	Sec61a2	SE	chr2	-	5877854_5878008_5876840_5877001_5882817_5882949	44|50|41	4|0|0	30|35|50	6|2|3	284	130	0.00834674	0.154961	0.834|1.0|1.0	0.696|0.889|0.884	0.122
ENSMUSG00000084829	Gm14266	SE	chr2	+	171265019_171265129_171256910_171257139_171268987_171269200	17|9|16	0|0|1	17|16|17	0|3|3	240	130	0.00335605	0.0768041	1.0|1.0|0.897	1.0|0.743|0.754	0.133
ENSMUSG00000031004	Mki67	SE	chr7	-	135707360_135708320_135705609_135705785_135708765_135708811	11|32|32	2|0|0	25|17|19	3|2|0	1090	130	0.00410419	0.0903092	0.396|1.0|1.0	0.498|0.503|1.0	0.132
ENSMUSG00000041264	Uspl1	SE	chr5	+	149185484_149185661_149184662_149184806_149187707_149187876	11|6|15	46|59|46	14|19|13	24|27|28	307	130	0.00028344	0.0107029	0.092|0.041|0.121	0.198|0.23|0.164	-0.113
ENSMUSG00000040940	Arhgef1	SE	chr7	+	24919183_24919351_24917894_24918000_24919630_24919776	25|15|17	19|20|21	2|2|1	11|22|15	298	130	9.1e-09	1.28e-06	0.365|0.247|0.261	0.073|0.038|0.028	0.245
ENSMUSG00000086646	Platr20	SE	chr11	-	51214044_51214214_51192383_51192525_51219457_51219553	3|6|6	1|0|2	3|1|3	4|5|8	300	130	8.12e-05	0.00392701	0.565|1.0|0.565	0.245|0.08|0.14	0.555
ENSMUSG00000039178	Tbc1d19	SE	chr5	+	53889315_53889407_53883661_53883694_53896990_53897106	4|7|10	0|0|0	5|4|9	4|0|2	222	130	0.000357922	0.0131172	1.0|1.0|1.0	0.423|1.0|0.725	0.284
ENSMUSG00000013236	Ptprs	SE	chr17	-	56421832_56421844_56421239_56421352_56422128_56422286	140|162|177	27|27|34	211|230|232	3|6|11	142	130	5.88e-15	2.01e-12	0.826|0.846|0.827	0.985|0.972|0.951	-0.136
ENSMUSG00000110447	RP24-362N13.1	SE	chr8	+	95611252_95611349_95601824_95601971_95619455_95619571	28|19|22	4|7|5	8|13|15	2|0|0	227	130	0.00030308	0.0113634	0.8|0.609|0.716	0.696|1.0|1.0	-0.19
ENSMUSG00000011877	Git1	SE	chr11	+	77502828_77502855_77501071_77501114_77503017_77503066	564|579|533	500|624|558	287|306|290	898|900|795	157	130	0	0	0.483|0.434|0.442	0.209|0.22|0.232	0.233
ENSMUSG00000040374	Pex2	SE	chr3	-	5570486_5570629_5563619_5563729_5576037_5576128	13|19|31	16|24|30	12|16|19	6|14|5	273	130	0.0372999	0.483595	0.279|0.274|0.33	0.488|0.352|0.644	-0.2
ENSMUSG00000037683	Armc3	SE	chr2	+	19238640_19238766_19235481_19235599_19243948_19244017	240|288|294	25|25|26	340|337|365	4|6|10	256	130	3.25e-11	6.6e-09	0.83|0.854|0.852	0.977|0.966|0.949	-0.119
ENSMUSG00000022680	Pdxdc1	SE	chr16	-	13859109_13859158_13857376_13857502_13859953_13860038	26|44|41	3|3|5	62|61|58	0|2|0	179	130	9.28e-05	0.00436874	0.863|0.914|0.856	1.0|0.957|1.0	-0.108
ENSMUSG00000073758	Sh3d21	SE	chr4	-	126162175_126162266_126161967_126162023_126162452_126162571	42|62|59	88|107|120	15|14|7	88|67|76	221	130	2.4e-09	3.73e-07	0.219|0.254|0.224	0.091|0.109|0.051	0.149
ENSMUSG00000062519	Zfp398	SE	chr6	+	47840251_47840647_47835663_47835920_47858928_47859055	10|25|22	1|2|1	22|26|20	0|0|1	526	130	0.0190677	0.292815	0.712|0.755|0.845	1.0|1.0|0.832	-0.173
ENSMUSG00000022659	Gcsam	SE	chr16	+	45613023_45613089_45610379_45610560_45616889_45616936	2|2|2	0|0|2	1|5|1	10|1|1	196	130	0.00108153	0.0320758	1.0|1.0|0.399	0.062|0.768|0.399	0.39
ENSMUSG00000037148	Arhgap10	SE	chr8	-	77259056_77259209_77257325_77257417_77277147_77277307	43|34|33	10|9|5	44|33|26	2|0|1	283	130	1.74e-06	0.000146972	0.664|0.634|0.752	0.91|1.0|0.923	-0.261
ENSMUSG00000097223	Gm2449	SE	chr9	-	119893067_119893186_119888533_119888602_119893584_119893647	45|29|24	2|3|0	43|42|50	3|5|9	249	130	0.0176006	0.274673	0.922|0.835|1.0	0.882|0.814|0.744	0.106
ENSMUSG00000097223	Gm2449	SE	chr9	-	119893067_119893186_119888533_119888602_119894825_119894845	14|14|12	6|1|4	17|27|18	2|2|1	249	130	0.0220169	0.326945	0.549|0.88|0.61	0.816|0.876|0.904	-0.186
ENSMUSG00000004319	Clcn3	SE	chr8	-	60922789_60923188_60919339_60919556_60927231_60927418	52|48|38	6|3|3	59|47|33	0|0|0	529	130	1.85e-07	1.97e-05	0.68|0.797|0.757	1.0|1.0|1.0	-0.255
ENSMUSG00000039296	Spdye4a	SE	chr5	-	143218962_143219131_143218670_143218773_143221337_143221423	70|84|95	4|5|5	67|90|77	17|31|17	299	130	1.43e-08	1.96e-06	0.884|0.88|0.892	0.631|0.558|0.663	0.268
ENSMUSG00000034620	Tmem5	SE	chr10	-	122090459_122090774_122088878_122089049_122094589_122094692	60|65|80	5|0|2	44|44|36	0|0|0	445	130	0.00400361	0.0883879	0.778|1.0|0.921	1.0|1.0|1.0	-0.1
ENSMUSG00000074247	Dda1	SE	chr8	+	71473774_71473836_71469198_71469325_71474487_71476098	25|20|24	1|5|1	23|22|22	0|0|0	192	130	0.00169006	0.0448969	0.944|0.73|0.942	1.0|1.0|1.0	-0.128
ENSMUSG00000101556	Gm28869	SE	chr17	+	15065825_15065945_15061068_15061182_15074416_15074993	3|1|3	1|1|0	3|7|0	3|1|1	250	130	0.00554433	0.114158	0.609|0.342|1.0	0.342|0.784|0.0	0.275
ENSMUSG00000037221	Mospd3	SE	chr5	-	137600270_137600543_137599976_137600052_137600741_137601044	33|38|33	4|6|3	38|40|35	0|0|1	403	130	9.19e-07	8.34e-05	0.727|0.671|0.78	1.0|1.0|0.919	-0.247
ENSMUSG00000078515	Ddi2	SE	chr4	-	141689269_141689331_141677548_141685631_141692254_141692444	4|3|3	2|7|4	0|0|0	9|2|17	192	130	2.67e-07	2.75e-05	0.575|0.225|0.337	0.0|0.0|0.0	0.379
ENSMUSG00000028520	4921539E11Rik	SE	chr4	-	103242760_103242905_103236930_103237000_103255510_103255575	73|91|81	4|10|17	46|45|46	3|0|1	275	130	0.00018119	0.00745419	0.896|0.811|0.693	0.879|1.0|0.956	-0.145
ENSMUSG00000028520	4921539E11Rik	SE	chr4	-	103284387_103284479_103270705_103270851_103290298_103290863	28|33|27	5|10|7	13|19|20	0|5|0	222	130	0.0146003	0.237126	0.766|0.659|0.693	1.0|0.69|1.0	-0.191
ENSMUSG00000068762	Gstm6	SE	chr3	-	107942332_107942414_107941188_107941284_107942701_107942766	36|40|50	8|8|10	5|1|4	0|0|0	212	130	5.82e-06	0.000416864	0.734|0.754|0.754	1.0|1.0|1.0	-0.253
ENSMUSG00000042210	Abhd14a	SE	chr9	-	106445525_106445834_106444089_106444306_106447530_106447563	85|69|73	13|12|16	136|155|164	51|42|37	439	130	0.035655	0.468008	0.659|0.63|0.575	0.441|0.522|0.568	0.111
ENSMUSG00000042605	Atxn2	SE	chr5	+	121813384_121813553_121811384_121811612_121814337_121814950	308|275|305	62|57|47	326|327|322	34|33|33	299	130	0.000103323	0.00477048	0.684|0.677|0.738	0.807|0.812|0.809	-0.11
ENSMUSG00000039478	Micu3	SE	chr8	+	40359409_40359448_40356855_40356927_40366148_40366244	23|35|20	8|0|0	5|10|3	16|14|14	169	130	8.83e-12	1.93e-09	0.689|1.0|1.0	0.194|0.355|0.142	0.666
ENSMUSG00000085820	4933406K04Rik	SE	chr12	-	106706712_106706869_106685606_106686019_106709462_106709559	36|17|27	4|3|0	35|31|34	0|0|2	287	130	0.00401526	0.0884444	0.803|0.72|1.0	1.0|1.0|0.885	-0.121
ENSMUSG00000041298	Katnal1	SE	chr5	-	148892509_148892668_148891628_148891755_148893682_148893788	326|286|313	22|26|30	445|463|494	0|0|2	289	130	0	0	0.87|0.832|0.824	1.0|1.0|0.991	-0.155
ENSMUSG00000085820	4933406K04Rik	SE	chr12	-	106706712_106706869_106701158_106701386_106709462_106709559	37|17|33	9|5|6	34|33|33	0|0|0	287	130	2.16e-10	3.98e-08	0.651|0.606|0.714	1.0|1.0|1.0	-0.343
ENSMUSG00000062132	Arhgap33os	SE	chr7	+	30520716_30520910_30520478_30520636_30520992_30521217	105|100|112	4|0|2	94|99|73	11|7|14	324	130	7.64e-07	7.05e-05	0.913|1.0|0.957	0.774|0.85|0.677	0.19
ENSMUSG00000086495	Gm13778	SE	chr2	-	91045248_91045366_91044394_91044469_91045725_91045818	2|1|0	6|4|2	10|5|7	4|4|11	248	130	0.000528202	0.0177856	0.149|0.116|0.0	0.567|0.396|0.25	-0.316
ENSMUSG00000035032	Nek11	SE	chr9	-	105218550_105218611_105204789_105204886_105244263_105244424	59|68|60	17|18|16	46|43|68	29|20|22	191	130	0.0356377	0.468008	0.703|0.72|0.718	0.519|0.594|0.678	0.117
ENSMUSG00000051427	Ccdc157	SE	chr11	-	4152908_4153056_4147699_4147777_4160158_4160291	16|16|12	6|7|9	20|29|15	1|5|3	278	130	0.00297452	0.0698106	0.555|0.517|0.384	0.903|0.731|0.7	-0.293
ENSMUSG00000031959	Wdr59	SE	chr8	-	111472629_111472686_111466788_111466922_111476043_111476197	2|2|7	18|24|14	7|2|9	7|9|13	187	130	0.0215661	0.322287	0.072|0.055|0.258	0.41|0.134|0.325	-0.161
ENSMUSG00000031125	3830403N18Rik	SE	chrX	+	56137970_56138096_56136571_56136625_56138410_56138474	6|3|3	0|4|1	0|0|0	2|1|1	256	130	6.67e-08	7.75e-06	1.0|0.276|0.604	0.0|0.0|0.0	0.627
ENSMUSG00000033423	Eri3	SE	chr4	+	117552967_117553043_117550364_117550730_117582599_117582716	12|17|12	4|3|1	44|25|31	0|0|1	206	130	3.09e-05	0.00173139	0.654|0.781|0.883	1.0|1.0|0.951	-0.211
ENSMUSG00000085293	Gm13817	SE	chr2	-	92540290_92540330_92532214_92532316_92540890_92540980	70|65|69	23|33|27	50|41|53	37|31|42	170	130	0.00168321	0.0447713	0.699|0.601|0.662	0.508|0.503|0.491	0.153
ENSMUSG00000089984	Fbxo24	SE	chr5	-	137618719_137618907_137618383_137618515_137619584_137619743	14|5|8	2|1|2	2|5|1	1|5|2	318	130	0.00368419	0.0828785	0.741|0.671|0.621	0.45|0.29|0.17	0.374
ENSMUSG00000011958	Bnip2	SE	chr9	+	70004305_70004341_70003568_70003667_70007063_70008317	41|37|47	84|79|85	8|14|6	96|98|98	166	130	1.59e-14	5.16e-12	0.277|0.268|0.302	0.061|0.101|0.046	0.213
ENSMUSG00000051427	Ccdc157	SE	chr11	-	4148438_4149084_4147699_4147777_4160158_4160291	214|207|209	6|7|9	234|240|216	1|5|3	776	130	0.00529409	0.110398	0.857|0.832|0.796	0.975|0.889|0.923	-0.101
ENSMUSG00000038685	Rtel1	SE	chr2	+	181355309_181355552_181355008_181355125_181355650_181355812	62|59|58	0|0|0	71|44|50	3|4|4	373	130	3.92e-06	0.000300413	1.0|1.0|1.0	0.892|0.793|0.813	0.167
ENSMUSG00000004626	Stxbp2	SE	chr8	+	3632219_3632269_3630954_3631204_3633290_3633367	11|7|13	1|1|0	3|5|10	2|4|1	180	130	0.000661615	0.0213595	0.888|0.835|1.0	0.52|0.474|0.878	0.284
ENSMUSG00000021661	Ankra2	SE	chr13	+	98266150_98266532_98263241_98263476_98267315_98267474	79|104|98	6|7|9	97|109|98	1|9|2	512	130	0.0487864	0.590857	0.77|0.79|0.734	0.961|0.755|0.926	-0.116
ENSMUSG00000028577	Plaa	SE	chr4	-	94589880_94590074_94587486_94587587_94602876_94603244	34|48|33	7|15|7	28|28|23	1|0|2	324	130	4.22e-06	0.000317713	0.661|0.562|0.654	0.918|1.0|0.822	-0.288
ENSMUSG00000018583	G3bp1	SE	chr11	+	55497912_55498041_55496143_55496245_55499458_55504838	4|3|3	3|1|2	2|5|2	1|1|0	259	130	0.00250665	0.0607862	0.401|0.601|0.43	0.501|0.715|1.0	-0.261
ENSMUSG00000020476	Dbnl	SE	chr11	+	5793649_5793762_5791791_5791847_5794236_5794311	265|269|269	26|32|39	323|399|364	5|9|3	243	130	0	0	0.845|0.818|0.787	0.972|0.96|0.985	-0.156
ENSMUSG00000040462	Os9	SE	chr10	-	127096914_127097079_127096629_127096742_127097931_127098121	206|164|150	78|72|74	96|102|93	132|145|100	295	130	1.22e-15	4.78e-13	0.538|0.501|0.472	0.243|0.237|0.291	0.247
ENSMUSG00000040866	Rsph6a	SE	chr7	+	19065306_19066071_19057536_19057768_19067088_19067233	1449|1282|1346	65|58|57	1467|1449|1456	110|115|112	895	130	6.23e-06	0.000441779	0.764|0.763|0.774	0.66|0.647|0.654	0.113
ENSMUSG00000054693	Adam10	SE	chr9	+	70776372_70776499_70768791_70769012_70777999_70780229	24|16|17	2|1|1	3|6|4	0|0|0	257	130	0.0356008	0.468008	0.859|0.89|0.896	1.0|1.0|1.0	-0.118
ENSMUSG00000031786	Drc7	SE	chr8	+	95059024_95059219_95058394_95058520_95061712_95061871	325|386|436	61|61|75	731|736|669	18|13|11	325	130	0	0	0.681|0.717|0.699	0.942|0.958|0.961	-0.255
ENSMUSG00000028693	Nasp	SE	chr4	-	116610402_116611377_116605683_116605763_116611971_116612081	8057|7988|8183	273|264|235	11109|11174|10607	17|10|12	1105	130	0	0	0.776|0.781|0.804	0.987|0.992|0.99	-0.203
ENSMUSG00000025026	Add3	SE	chr19	+	53203413_53203475_53142755_53143089_53216800_53217015	19|35|31	174|229|227	78|85|56	153|151|166	192	130	2.75e-14	8.69e-12	0.069|0.094|0.085	0.257|0.276|0.186	-0.157
ENSMUSG00000047213	Ythdf3	SE	chr3	+	16203186_16203219_16189477_16189563_16203825_16205424	2|8|3	3|11|19	1|0|3	12|9|17	163	130	0.00564697	0.115933	0.347|0.367|0.112	0.062|0.0|0.123	0.214
ENSMUSG00000025332	Kdm5c	SE	chrX	+	152270693_152270831_152270351_152270531_152271011_152271593	17|24|20	2|3|0	6|9|5	0|0|0	268	130	0.0316493	0.427367	0.805|0.795|1.0	1.0|1.0|1.0	-0.133
ENSMUSG00000070939	Tgfbrap1	SE	chr1	-	43075250_43075952_43071460_43071655_43096851_43097049	16|15|20	0|0|0	5|4|7	0|0|4	832	130	0.02682	0.379608	1.0|1.0|1.0	1.0|1.0|0.215	0.262
ENSMUSG00000030541	Idh2	SE	chr7	-	80098135_80098272_80097803_80097955_80098770_80098914	6|9|3	1|2|3	1|0|0	0|1|1	267	130	0.000257597	0.00990392	0.745|0.687|0.327	1.0|0.0|0.0	0.253
ENSMUSG00000006310	Zbtb32	SE	chr7	-	30590632_30590701_30590355_30590520_30590795_30590869	878|976|989	373|374|442	968|1013|971	196|180|177	199	130	7.77e-16	3.16e-13	0.606|0.63|0.594	0.763|0.786|0.782	-0.167
ENSMUSG00000071724	Smpd5	SE	chr15	+	76295389_76295462_76294433_76295291_76295683_76295824	713|667|698	31|24|25	647|672|641	120|91|122	203	130	0	0	0.936|0.947|0.947	0.775|0.825|0.771	0.153
ENSMUSG00000026201	Stk16	SE	chr1	+	75213132_75213228_75212885_75213006_75213575_75213697	94|76|100	4|6|2	64|59|56	18|8|16	226	130	3.38e-07	3.39e-05	0.931|0.879|0.966	0.672|0.809|0.668	0.209
ENSMUSG00000039473	Ubn1	SE	chr16	+	5081893_5081983_5081417_5081661_5084055_5086285	26|15|33	26|29|27	44|47|46	33|24|27	220	130	0.0178518	0.277688	0.371|0.234|0.419	0.441|0.536|0.502	-0.152
ENSMUSG00000006307	Kmt2b	SE	chr7	-	30582787_30582882_30582407_30582506_30583183_30583462	19|20|14	1|4|5	32|39|38	1|0|0	225	130	4.04e-06	0.000306047	0.917|0.743|0.618	0.949|1.0|1.0	-0.224
ENSMUSG00000043036	Ccdc63	SE	chr5	-	122109171_122109375_122108039_122108247_122110859_122111052	37|33|38	5|5|4	23|22|21	0|2|1	334	130	0.00352029	0.0797002	0.742|0.72|0.787	1.0|0.811|0.891	-0.151
ENSMUSG00000021495	Fam193b	SE	chr13	-	55549117_55549357_55542783_55543789_55550223_55550407	63|80|53	2|0|2	73|65|53	6|7|3	370	130	0.000823803	0.0257314	0.917|1.0|0.903	0.81|0.765|0.861	0.128
ENSMUSG00000014426	Map3k4	SE	chr17	-	12277920_12278111_12270862_12272220_12318497_12318660	42|62|75	4|3|1	40|53|44	0|0|0	321	130	0.00122918	0.0350381	0.81|0.893|0.968	1.0|1.0|1.0	-0.11
ENSMUSG00000014426	Map3k4	SE	chr17	-	12242649_12242805_12239969_12240070_12243499_12243596	46|48|36	4|9|5	23|25|34	0|1|0	286	130	1.55e-06	0.000132861	0.839|0.708|0.766	1.0|0.919|1.0	-0.202
ENSMUSG00000037110	Ralgapa2	SE	chr2	-	146357087_146357146_146353170_146353279_146361390_146361519	3|5|9	0|0|1	6|11|6	2|2|2	189	130	0.000709224	0.0225184	1.0|1.0|0.861	0.674|0.791|0.674	0.241
ENSMUSG00000024194	Cuta	SE	chr17	-	26939316_26939368_26938883_26939092_26939450_26939468	19|20|23	2|0|2	13|4|9	2|5|7	182	130	0.000142875	0.00620376	0.872|1.0|0.891	0.823|0.364|0.479	0.366
ENSMUSG00000039342	Ankar	SE	chr1	-	72652338_72652461_72651695_72651854_72658410_72658572	65|61|66	3|3|2	61|55|60	4|7|11	253	130	0.00369996	0.0830158	0.918|0.913|0.944	0.887|0.801|0.737	0.117
ENSMUSG00000026774	4931423N10Rik	SE	chr2	+	23230108_23230246_23212659_23212833_23256930_23257003	0|1|1	2|0|0	1|0|1	1|1|0	268	130	0.0100215	0.177334	0.0|1.0|1.0	0.327|0.0|1.0	0.224
ENSMUSG00000038831	Ralgps1	SE	chr2	-	33155287_33155339_33146569_33146653_33158909_33159036	22|17|33	3|3|5	21|23|28	11|14|7	182	130	0.00415467	0.0912302	0.84|0.802|0.825	0.577|0.54|0.741	0.203
ENSMUSG00000110902	RP23-353K11.3	SE	chr10	+	19506039_19506256_19490954_19491017_19506790_19507167	55|47|62	6|7|15	69|43|52	1|4|2	347	130	0.000376226	0.0136931	0.774|0.716|0.608	0.963|0.801|0.907	-0.191
ENSMUSG00000087177	E130307A14Rik	SE	chr10	-	39654521_39654688_39645555_39645808_39681472_39681549	1|3|6	8|2|5	7|5|5	1|2|2	297	130	0.00788625	0.14846	0.052|0.396|0.344	0.754|0.523|0.523	-0.336
ENSMUSG00000023930	Crisp2	SE	chr17	-	40790586_40790664_40783765_40783908_40793237_40793320	11|23|13	0|0|1	15|8|10	1|5|5	208	130	4.72e-06	0.00035141	1.0|1.0|0.89	0.904|0.5|0.556	0.31
ENSMUSG00000002602	Axl	SE	chr7	-	25774083_25774223_25773342_25773493_25774514_25774725	24|21|33	2|1|2	2|2|5	0|0|0	270	130	0.0325639	0.43776	0.852|0.91|0.888	1.0|1.0|1.0	-0.117
ENSMUSG00000020923	Ubtf	SE	chr11	-	102310925_102311036_102310442_102310576_102311379_102311500	34|29|38	13|12|20	4|1|2	3|5|2	241	130	0.0133899	0.221205	0.585|0.566|0.506	0.418|0.097|0.35	0.264
ENSMUSG00000040838	Gm11639	SE	chr11	+	105022934_105022988_105022251_105022356_105023628_105023733	35|46|35	4|5|6	42|59|56	1|1|1	184	130	3.26e-05	0.00180869	0.861|0.867|0.805	0.967|0.977|0.975	-0.129
ENSMUSG00000086823	1700028P15Rik	SE	chr2	-	171962501_171962630_171962016_171962114_171962749_171962799	13|21|19	31|21|22	8|6|7	31|24|45	259	130	6.93e-05	0.00348078	0.174|0.334|0.302	0.115|0.111|0.072	0.171
ENSMUSG00000021902	Phf7	SE	chr14	-	31239119_31239236_31237695_31238153_31239630_31239737	1385|1242|1240	170|103|120	1668|1632|1495	27|53|40	247	130	0	0	0.811|0.864|0.845	0.97|0.942|0.952	-0.115
ENSMUSG00000021902	Phf7	SE	chr14	-	31238336_31238482_31237695_31238153_31239630_31239737	1146|950|840	170|103|120	1205|1118|1068	27|53|40	276	130	0	0	0.76|0.813|0.767	0.955|0.909|0.926	-0.15
ENSMUSG00000054280	Prr14l	SE	chr5	-	32844043_32844564_32835615_32835688_32854092_32854256	29|36|43	7|5|3	36|57|51	1|2|0	651	130	4.25e-05	0.00231573	0.453|0.59|0.741	0.878|0.851|1.0	-0.315
ENSMUSG00000035443	Thyn1	SE	chr9	+	27006800_27006951_27006351_27006447_27007157_27007334	135|60|90	30|30|28	106|106|65	5|13|16	281	130	0.00200792	0.0512797	0.676|0.481|0.598	0.907|0.79|0.653	-0.198
ENSMUSG00000020792	Exoc7	SE	chr11	-	116297570_116297663_116295543_116295689_116300265_116300433	61|61|71	12|13|15	114|83|94	41|43|34	223	130	0.00163353	0.0438915	0.748|0.732|0.734	0.618|0.529|0.617	0.15
ENSMUSG00000020792	Exoc7	SE	chr11	-	116293274_116293313_116292518_116292584_116293971_116294038	80|44|52	9|17|17	110|85|91	2|2|4	169	130	1.3e-09	2.17e-07	0.872|0.666|0.702	0.977|0.97|0.946	-0.218
ENSMUSG00000079580	Tmem217	SE	chr17	-	29545484_29545576_29526032_29526759_29549508_29549593	59|64|70	95|56|79	64|35|61	29|29|44	222	130	0.00599682	0.121001	0.267|0.401|0.342	0.564|0.414|0.448	-0.139
ENSMUSG00000041592	Sdk2	SE	chr11	-	113823370_113823427_113821575_113821677_113825014_113825150	7|9|6	10|9|4	12|5|16	5|1|7	187	130	0.0258486	0.369071	0.327|0.41|0.51	0.625|0.777|0.614	-0.256
ENSMUSG00000027439	Gzf1	SE	chr2	+	148686513_148686608_148683593_148684968_148688003_148688171	8|8|11	1|0|0	14|18|12	3|1|1	225	130	0.0248878	0.358128	0.822|1.0|1.0	0.729|0.912|0.874	0.102
ENSMUSG00000023805	Synj2	SE	chr17	+	6029699_6029834_6028418_6028586_6032696_6032809	13|9|14	3|7|6	0|0|0	1|5|2	265	130	4.01e-09	5.93e-07	0.68|0.387|0.534	0.0|0.0|0.0	0.534
ENSMUSG00000037262	Kin	SE	chr2	+	10090112_10090156_10085729_10085824_10090240_10090363	6|13|11	1|0|3	15|7|11	6|4|3	174	130	0.0155129	0.249837	0.818|1.0|0.733	0.651|0.567|0.733	0.2
ENSMUSG00000035064	Eef2k	SE	chr7	+	120887858_120887926_120886585_120886787_120889189_120889267	66|61|72	2|0|4	29|16|14	4|4|2	198	130	0.00183438	0.0477787	0.956|1.0|0.922	0.826|0.724|0.821	0.169
ENSMUSG00000029576	Radil	SE	chr5	-	142486754_142487106_142485854_142485991_142487446_142487637	44|42|46	10|4|7	67|63|78	2|6|2	482	130	0.00321859	0.074227	0.543|0.739|0.639	0.9|0.739|0.913	-0.21
ENSMUSG00000015605	Srf	SE	chr17	-	46549844_46550036_46549435_46549512_46550900_46551020	54|35|47	4|5|6	54|35|46	2|0|2	322	130	0.00168317	0.0447713	0.845|0.739|0.76	0.916|1.0|0.903	-0.158
ENSMUSG00000101012	1700008K24Rik	SE	chr17	-	49113172_49113246_49112262_49112849_49113316_49113493	1265|1180|1123	429|349|349	1469|1360|1238	644|742|654	204	130	4.79e-07	4.65e-05	0.653|0.683|0.672	0.592|0.539|0.547	0.11
ENSMUSG00000010080	Epn3	SE	chr11	-	94494092_94494173_94493772_94493904_94494933_94495052	5|2|3	3|1|4	1|1|2	0|0|0	211	130	1.37e-08	1.88e-06	0.507|0.552|0.316	1.0|1.0|1.0	-0.542
ENSMUSG00000001247	Lsr	SE	chr7	-	30962810_30962867_30962097_30962244_30965968_30966088	12|12|11	10|6|4	1|1|1	1|0|0	187	130	0.00024454	0.00950559	0.455|0.582|0.657	0.41|1.0|1.0	-0.239
ENSMUSG00000004187	Kifc2	SE	chr15	+	76661479_76661618_76661235_76661384_76661726_76661872	1|10|6	1|3|3	3|0|4	10|4|8	269	130	0.000585291	0.0193384	0.326|0.617|0.491	0.127|0.0|0.195	0.371
ENSMUSG00000026972	Arrdc1	SE	chr2	-	24927728_24927839_24927125_24927176_24935027_24935163	13|14|8	1|0|4	1|2|3	0|0|0	241	130	0.0152437	0.246252	0.875|1.0|0.519	1.0|1.0|1.0	-0.202
ENSMUSG00000014329	Bicc1	SE	chr10	-	70943369_70943535_70940999_70941039_70945224_70945381	9|9|7	2|1|1	15|11|17	0|1|1	296	130	0.0466964	0.573882	0.664|0.798|0.755	1.0|0.829|0.882	-0.165
ENSMUSG00000048827	Pkd1l3	SE	chr8	+	109662110_109662244_109660628_109660938_109664408_109664533	3|3|5	0|0|0	1|2|4	1|1|2	264	130	0.00242091	0.0589098	1.0|1.0|1.0	0.33|0.496|0.496	0.559
ENSMUSG00000028344	Invs	SE	chr4	+	48402832_48402939_48398049_48398279_48407597_48407810	15|10|10	0|0|0	10|11|14	4|0|1	237	130	0.0171128	0.269247	1.0|1.0|1.0	0.578|1.0|0.885	0.179
ENSMUSG00000085820	4933406K04Rik	SE	chr12	-	106695945_106696143_106685606_106686019_106709462_106709559	7|9|8	4|3|0	7|7|6	0|0|2	328	130	0.0044495	0.0966008	0.41|0.543|1.0	1.0|1.0|0.543	-0.197
ENSMUSG00000029815	Malsu1	SE	chr6	+	49075085_49075264_49073794_49074103_49082844_49082926	85|59|52	24|21|25	46|36|28	28|42|33	309	130	0.000100647	0.00468783	0.598|0.542|0.467	0.409|0.265|0.263	0.223
ENSMUSG00000030069	Prok2	SE	chr6	-	99714418_99714481_99711349_99712457_99722508_99722634	297|297|342	195|204|210	203|198|229	214|250|211	193	130	7.8e-06	0.000528408	0.506|0.495|0.523	0.39|0.348|0.422	0.121
ENSMUSG00000032411	Tfdp2	SE	chr9	+	96223093_96223198_96202130_96202188_96273838_96273942	6|10|12	1|3|1	5|4|7	0|0|0	235	130	0.00682941	0.133454	0.768|0.648|0.869	1.0|1.0|1.0	-0.238
ENSMUSG00000019302	Atp6v0a1	SE	chr11	+	101048417_101048525_101044515_101044623_101055025_101055143	23|24|11	2|2|1	1|5|5	2|1|3	238	130	0.0157606	0.252056	0.863|0.868|0.857	0.215|0.732|0.477	0.388
ENSMUSG00000027635	Dsn1	SE	chr2	-	157005167_157005491_157002688_157002762_157005847_157005873	53|63|73	22|22|36	99|86|109	22|23|28	454	130	0.00873164	0.160277	0.408|0.451|0.367	0.563|0.517|0.527	-0.127
ENSMUSG00000030269	Mtmr14	SE	chr6	+	113261205_113261280_113260587_113260658_113265443_113265510	27|19|32	3|2|1	21|24|21	8|3|3	205	130	0.0253911	0.363521	0.851|0.858|0.953	0.625|0.835|0.816	0.129
ENSMUSG00000061755	Bod1l	SE	chr5	-	41791796_41791937_41787537_41788949_41794226_41794380	54|91|86	73|61|74	56|42|42	65|84|79	271	130	0.00367006	0.0827239	0.262|0.417|0.358	0.292|0.193|0.203	0.116
ENSMUSG00000012609	Ttll5	SE	chr12	+	86024219_86024342_86012647_86012862_86053142_86053760	133|98|130	20|21|19	178|205|187	12|18|18	253	130	0.00186234	0.0483714	0.774|0.706|0.779	0.884|0.854|0.842	-0.107
ENSMUSG00000011658	Fuz	SE	chr7	+	44898502_44898700_44897519_44897624_44898775_44898871	21|28|19	7|3|7	8|11|15	11|13|5	328	130	0.00977466	0.173693	0.543|0.787|0.518	0.224|0.251|0.543	0.277
ENSMUSG00000032443	Zcwpw2	SE	chr9	-	117945598_117945666_117929083_117929181_117947845_117947904	14|9|18	5|8|6	22|21|31	10|1|3	198	130	0.0411712	0.521963	0.648|0.425|0.663	0.591|0.932|0.872	-0.22
ENSMUSG00000037470	Uggt1	SE	chr1	-	36176775_36176799_36176232_36176327_36177517_36177616	8|17|21	15|15|12	19|17|8	1|8|0	154	130	0.000489066	0.0168983	0.31|0.489|0.596	0.941|0.642|1.0	-0.396
ENSMUSG00000030882	Dnhd1	SE	chr7	+	105708481_105708631_105705523_105705626_105708867_105709050	238|215|237	14|14|18	276|315|317	3|4|3	280	130	2.18e-09	3.42e-07	0.888|0.877|0.859	0.977|0.973|0.98	-0.102
ENSMUSG00000044937	Ttc41	SE	chr10	+	86707235_86707344_86705810_86706017_86712764_86713739	4|7|5	10|21|14	5|2|2	27|24|30	239	130	0.00789699	0.14846	0.179|0.153|0.163	0.092|0.043|0.035	0.108
ENSMUSG00000040751	Lat2	SE	chr5	-	134606045_134606081_134605931_134605962_134606559_134606620	3|0|1	11|5|11	5|1|3	8|6|8	166	130	0.0327579	0.440088	0.176|0.0|0.066	0.329|0.115|0.227	-0.143
ENSMUSG00000020876	Snx11	SE	chr11	-	96775373_96775433_96774440_96774495_96776967_96777061	81|75|72	18|17|34	158|163|136	12|9|9	190	130	1.22e-08	1.69e-06	0.755|0.751|0.592	0.9|0.925|0.912	-0.213
ENSMUSG00000037263	Aldh3b3	SE	chr19	+	3966371_3966538_3965632_3966019_3968441_3968541	13|9|6	2|3|4	4|4|4	13|9|15	297	130	1.04e-05	0.000682079	0.74|0.568|0.396	0.119|0.163|0.105	0.439
ENSMUSG00000041805	Pramel1	SE	chr4	+	143396429_143396747_143394427_143394543_143397049_143397616	15|16|19	3|1|6	17|23|14	0|2|1	448	130	0.00561269	0.115341	0.592|0.823|0.479	1.0|0.769|0.802	-0.226
ENSMUSG00000020882	Cacnb1	SE	chr11	-	98010626_98010646_98010295_98010376_98011342_98011497	4|7|1	5|1|0	0|6|0	5|1|1	150	130	0.0126612	0.211313	0.409|0.858|1.0	0.0|0.839|0.0	0.476
ENSMUSG00000020882	Cacnb1	SE	chr11	-	98010626_98010646_98010295_98010376_98011865_98011942	20|10|15	3|3|7	7|9|3	0|1|0	150	130	5.61e-05	0.00291555	0.852|0.743|0.65	1.0|0.886|1.0	-0.214
ENSMUSG00000027361	Gabpb1	SE	chr2	-	126662990_126663088_126658469_126658577_126675355_126675568	8|14|11	15|17|13	1|2|4	18|18|19	228	130	6.03e-06	0.000430738	0.233|0.32|0.325	0.031|0.06|0.107	0.227
ENSMUSG00000020882	Cacnb1	SE	chr11	-	98011342_98011497_98010295_98010376_98011865_98011942	16|8|9	3|3|7	13|8|3	0|1|0	285	130	4.79e-06	0.000354149	0.709|0.549|0.37	1.0|0.785|1.0	-0.386
ENSMUSG00000033952	Aspm	SE	chr1	+	139477345_139481140_139476707_139476902_139482337_139482504	68|64|96	1|0|0	75|63|72	1|2|1	3925	130	0.00942486	0.169549	0.693|1.0|1.0	0.713|0.511|0.705	0.255
ENSMUSG00000029089	5730480H06Rik	SE	chr5	+	48380123_48380231_48379329_48379464_48381786_48381867	49|43|69	10|16|10	73|59|77	4|8|9	238	130	0.0116498	0.197551	0.728|0.595|0.79	0.909|0.801|0.824	-0.14
ENSMUSG00000029729	Zkscan1	SE	chr5	+	138097452_138097579_138093991_138094139_138100589_138107822	10|21|30	0|1|0	12|12|12	2|1|2	257	130	0.00622143	0.1247	1.0|0.914|1.0	0.752|0.859|0.752	0.184
ENSMUSG00000056770	Setd3	SE	chr12	-	108119105_108119164_108113318_108113393_108157753_108158010	45|45|61	28|28|35	79|75|78	11|12|19	189	130	6.58e-08	7.69e-06	0.525|0.525|0.545	0.832|0.811|0.738	-0.262
ENSMUSG00000040828	Catsperd	SE	chr17	+	56659528_56659581_56655988_56656047_56660170_56660245	78|73|85	10|11|12	118|110|89	2|5|2	183	130	1.89e-06	0.000155103	0.847|0.825|0.834	0.977|0.94|0.969	-0.127
ENSMUSG00000033526	Ppip5k1	SE	chr2	-	121327644_121327770_121321654_121321792_121331557_121331648	63|63|81	5|6|10	88|80|104	17|10|29	256	130	0.0124893	0.209436	0.865|0.842|0.804	0.724|0.802|0.646	0.113
ENSMUSG00000085180	AI838599	SE	chr4	+	3248034_3248191_3247503_3247581_3256716_3258092	2|5|3	2|3|1	4|2|1	1|0|0	287	130	5.41e-05	0.00282704	0.312|0.43|0.576	0.644|1.0|1.0	-0.442
ENSMUSG00000032479	Map4	SE	chr9	+	110071025_110071139_110068692_110068985_110072612_110072705	233|250|228	41|29|37	154|148|134	37|73|51	244	130	6.86e-06	0.000475533	0.752|0.821|0.767	0.689|0.519|0.583	0.183
ENSMUSG00000040828	Catsperd	SE	chr17	+	56635489_56635607_56633509_56633582_56636270_56636335	141|183|189	33|38|34	164|155|170	47|43|79	248	130	0.00529229	0.110398	0.691|0.716|0.745	0.647|0.654|0.53	0.107
ENSMUSG00000032479	Map4	SE	chr9	+	110072612_110072705_110068692_110068985_110078002_110078084	150|149|143	52|48|32	156|177|177	22|28|27	223	130	0.000166419	0.00699621	0.627|0.644|0.723	0.805|0.787|0.793	-0.13
ENSMUSG00000040828	Catsperd	SE	chr17	+	56658072_56658151_56655988_56656047_56660170_56660245	71|69|85	10|11|12	114|98|93	2|5|2	209	130	1.7e-06	0.000143621	0.815|0.796|0.815	0.973|0.924|0.967	-0.146
ENSMUSG00000021078	Tomm20l	SE	chr12	+	71111705_71111749_71111427_71111580_71117525_71117607	16|30|23	50|46|61	29|50|40	31|51|37	174	130	0.000215704	0.00854171	0.193|0.328|0.22	0.411|0.423|0.447	-0.18
ENSMUSG00000032745	Gpbp1	SE	chr13	-	111447895_111447955_111440631_111440816_111448932_111448999	178|166|137	121|148|172	175|162|163	86|108|110	190	130	0.0113333	0.194188	0.502|0.434|0.353	0.582|0.506|0.503	-0.101
ENSMUSG00000035992	Fnip1	SE	chr11	+	54487711_54487795_54482494_54482586_54489268_54489340	22|25|19	52|64|45	40|52|44	64|53|63	214	130	0.0024151	0.0588361	0.204|0.192|0.204	0.275|0.373|0.298	-0.115
ENSMUSG00000032294	Pkm	SE	chr9	+	59675567_59675734_59675028_59675195_59678043_59678225	30|29|27	7|6|11	4|7|6	4|5|6	297	130	0.00537493	0.11132	0.652|0.679|0.518	0.304|0.38|0.304	0.287
ENSMUSG00000025227	Mfsd13a	SE	chr19	+	46371935_46372107_46369236_46369333_46372181_46372375	17|26|18	2|0|3	3|1|1	0|0|0	302	130	0.0216002	0.322501	0.785|1.0|0.721	1.0|1.0|1.0	-0.165
ENSMUSG00000054874	Pcnx3	SE	chr19	-	5665328_5665627_5664634_5665247_5665707_5665841	113|87|69	0|0|0	46|36|31	12|13|18	429	130	0	0	1.0|1.0|1.0	0.537|0.456|0.343	0.555
ENSMUSG00000026675	Hsd17b7	SE	chr1	-	169959422_169959479_169955934_169956033_169959686_169959791	6|1|8	4|0|1	1|1|2	0|0|0	187	130	0.00751953	0.142873	0.51|1.0|0.848	1.0|1.0|1.0	-0.214
ENSMUSG00000071645	Tut1	SE	chr19	+	8962343_8962822_8959742_8959843_8964019_8964129	65|48|53	2|4|4	75|93|64	0|0|3	609	130	0.00109524	0.0323626	0.874|0.719|0.739	1.0|1.0|0.82	-0.163
ENSMUSG00000087578	Ccdc142os	SE	chr6	-	83107742_83107914_83106866_83107190_83108883_83108987	7|6|2	9|3|5	4|6|6	0|0|0	302	130	4.27e-12	9.92e-10	0.251|0.463|0.147	1.0|1.0|1.0	-0.713
ENSMUSG00000087578	Ccdc142os	SE	chr6	-	83107742_83107806_83106607_83107190_83108810_83109054	5|8|1	3|5|0	5|7|2	0|0|1	194	130	0.000113656	0.0052021	0.528|0.517|1.0	1.0|1.0|0.573	-0.176
ENSMUSG00000002524	Puf60	SE	chr15	-	76074606_76074657_76072406_76072568_76075541_76075631	101|112|121	202|223|208	108|135|130	138|135|135	181	130	1.69e-05	0.00101354	0.264|0.265|0.295	0.36|0.418|0.409	-0.121
ENSMUSG00000028943	Espn	SE	chr4	-	152129611_152129638_152128407_152128553_152130768_152130961	39|58|52	6|4|2	12|6|16	4|7|3	157	130	0.00224444	0.055652	0.843|0.923|0.956	0.713|0.415|0.815	0.26
ENSMUSG00000021969	Zdhhc20	SE	chr14	-	57837590_57837667_57832701_57836646_57839089_57839205	14|16|11	8|3|2	7|1|4	0|0|0	207	130	2.54e-07	2.64e-05	0.524|0.77|0.775	1.0|1.0|1.0	-0.31
ENSMUSG00000015980	Lrrc27	SE	chr7	+	139214248_139214405_139213271_139213352_139214674_139214959	471|510|536	68|66|92	382|370|443	147|177|141	287	130	9.03e-14	2.69e-11	0.758|0.778|0.725	0.541|0.486|0.587	0.216
ENSMUSG00000037965	Zc3h7a	SE	chr16	-	11145179_11145285_11141662_11141771_11145645_11145779	115|87|107	38|31|36	69|97|88	22|14|11	236	130	0.0114702	0.195288	0.625|0.607|0.621	0.633|0.792|0.815	-0.129
ENSMUSG00000033423	Eri3	SE	chr4	+	117564620_117564898_117550364_117550730_117582599_117582716	56|78|98	4|3|1	106|106|132	0|0|1	408	130	0.00144656	0.0397776	0.817|0.892|0.969	1.0|1.0|0.977	-0.1
ENSMUSG00000021147	Wdr37	SE	chr13	-	8835296_8835438_8820410_8820545_8836782_8837023	23|31|19	2|0|5	16|17|16	0|2|0	272	130	0.00252473	0.0611547	0.846|1.0|0.645	1.0|0.802|1.0	-0.104
ENSMUSG00000097743	Gm16973	SE	chr14	-	56699148_56699306_56697346_56698038_56700819_56701268	139|82|122	2|3|0	90|122|105	5|14|7	288	130	6.91e-06	0.000476234	0.969|0.925|1.0	0.89|0.797|0.871	0.112
ENSMUSG00000023984	Gm20517	SE	chr17	+	47618808_47619062_47612962_47613117_47672043_47673418	16|21|13	1|2|0	17|18|23	2|2|3	384	130	0.037042	0.481137	0.844|0.78|1.0	0.742|0.753|0.722	0.136
ENSMUSG00000087479	Gm16835	SE	chr14	+	119109618_119110392_119101031_119101164_119113883_119114046	10|10|17	17|22|19	27|20|17	15|8|15	904	130	0.00132964	0.0372405	0.078|0.061|0.114	0.206|0.264|0.14	-0.119
ENSMUSG00000036698	Ago2	SE	chr15	-	73123322_73123456_73121063_73121248_73123876_73123999	24|40|30	1|2|4	32|34|34	0|0|1	264	130	0.0020632	0.052438	0.922|0.908|0.787	1.0|1.0|0.944	-0.109
ENSMUSG00000035864	Syt1	SE	chr10	-	108636550_108636673_108631795_108631963_108642213_108642398	7|4|4	0|4|2	6|4|3	0|0|0	253	130	0.000124799	0.00553248	1.0|0.339|0.507	1.0|1.0|1.0	-0.385
ENSMUSG00000025453	Nnt	SE	chr13	-	119372395_119372591_119369911_119370145_119381675_119381863	69|86|67	9|9|5	78|70|78	0|0|0	326	130	4.81e-10	8.28e-08	0.754|0.792|0.842	1.0|1.0|1.0	-0.204
ENSMUSG00000025453	Nnt	SE	chr13	-	119374628_119374774_119372395_119372591_119381675_119381863	60|44|42	7|6|5	28|25|29	0|0|0	276	130	2.1e-07	2.21e-05	0.801|0.775|0.798	1.0|1.0|1.0	-0.209
ENSMUSG00000018363	Smurf2	SE	chr11	-	106875900_106875939_106871501_106871610_106920180_106920470	24|13|20	5|8|7	29|28|16	5|3|2	169	130	0.0212299	0.317937	0.787|0.556|0.687	0.817|0.878|0.86	-0.175
ENSMUSG00000047731	Wbp1l	SE	chr19	+	46606711_46606759_46599113_46599293_46644352_46644455	17|32|22	9|25|21	8|15|10	25|40|29	178	130	4.01e-06	0.000304829	0.58|0.483|0.433	0.189|0.215|0.201	0.297
ENSMUSG00000028035	Dnajb4	SE	chr3	-	152193376_152193618_152186414_152186983_152209834_152210083	207|164|213	77|57|71	300|241|264	51|29|38	372	130	3.94e-09	5.87e-07	0.484|0.501|0.512	0.673|0.744|0.708	-0.209
ENSMUSG00000041471	Fam35a	SE	chr14	-	34248883_34249018_34245161_34245368_34249176_34249371	22|19|26	1|2|1	12|18|19	4|4|4	265	130	0.00269867	0.0645189	0.915|0.823|0.927	0.595|0.688|0.7	0.227
ENSMUSG00000059495	Arhgef12	SE	chr9	-	42992535_42992571_42991873_42992028_42992988_42993121	71|61|65	1|0|2	43|51|38	12|5|3	166	130	6.73e-07	6.3e-05	0.982|1.0|0.962	0.737|0.889|0.908	0.137
ENSMUSG00000054387	Mdm4	SE	chr1	-	133009136_133009192_133003790_133003890_133018776_133018884	2|3|5	4|3|2	5|6|5	0|0|0	186	130	2.7e-09	4.14e-07	0.259|0.411|0.636	1.0|1.0|1.0	-0.565
ENSMUSG00000086451	4933431K23Rik	SE	chr8	+	77619797_77619876_77612080_77612229_77621054_77621190	2|3|7	1|1|0	0|4|4	2|4|1	209	130	0.000505076	0.0172821	0.554|0.651|1.0	0.0|0.383|0.713	0.37
ENSMUSG00000086451	4933431K23Rik	SE	chr8	+	77614229_77614297_77612080_77612229_77621054_77621190	1|2|2	1|1|0	3|3|2	2|4|1	198	130	0.00505035	0.106902	0.396|0.568|1.0	0.496|0.33|0.568	0.19
ENSMUSG00000030279	C2cd5	SE	chr6	-	143020323_143020374_143017882_143018073_143029159_143029246	19|14|11	4|3|0	6|14|14	8|2|8	181	130	0.0248686	0.358128	0.773|0.77|1.0	0.35|0.834|0.557	0.267
ENSMUSG00000024937	Ehbp1l1	SE	chr19	-	5717661_5720407_5717038_5717196_5720685_5720726	44|41|46	16|11|13	19|11|13	26|48|25	2876	130	2.44e-15	9.06e-13	0.111|0.144|0.138	0.032|0.01|0.023	0.109
ENSMUSG00000038611	Phrf1	SE	chr7	+	141247220_141247396_141243777_141243896_141254863_141254991	5|8|6	3|3|0	10|3|7	0|0|0	306	130	8.33e-05	0.00400761	0.415|0.531|1.0	1.0|1.0|1.0	-0.351
ENSMUSG00000003778	Brd8	SE	chr18	-	34610409_34610628_34609804_34609949_34611131_34611268	80|108|107	75|80|90	216|230|223	71|73|74	349	130	2.78e-11	5.7e-09	0.284|0.335|0.307	0.531|0.54|0.529	-0.225
ENSMUSG00000014402	Tsg101	SE	chr7	-	46903521_46903588_46892357_46892560_46907050_46907177	52|54|50	11|14|10	66|75|68	19|3|4	197	130	0.0437498	0.546446	0.757|0.718|0.767	0.696|0.943|0.918	-0.105
ENSMUSG00000039599	Fam149b	SE	chr14	+	20363262_20363450_20356354_20356497_20382916_20383489	2|3|2	0|0|0	8|3|7	0|2|3	318	130	0.00112763	0.0329348	1.0|1.0|1.0	1.0|0.38|0.488	0.377
ENSMUSG00000064036	Mro	SE	chr18	+	73877429_73877537_73873223_73873406_73877844_73878730	36|34|29	6|0|2	6|7|4	0|0|0	238	130	0.00051364	0.0174902	0.766|1.0|0.888	1.0|1.0|1.0	-0.115
ENSMUSG00000039599	Fam149b	SE	chr14	+	20363262_20363450_20358023_20358140_20374329_20374454	28|31|26	0|1|6	37|45|48	1|0|0	318	130	0.00169787	0.0450088	1.0|0.927|0.639	0.938|1.0|1.0	-0.124
ENSMUSG00000097898	4930455B14Rik	SE	chr14	+	8671640_8671745_8669291_8669412_8672830_8673378	70|57|73	60|56|63	21|24|33	47|33|37	235	130	0.0120569	0.203151	0.392|0.36|0.391	0.198|0.287|0.33	0.109
ENSMUSG00000038784	Cnot4	SE	chr6	-	35024127_35024340_35022070_35023432_35051061_35051559	473|473|480	27|24|18	546|522|497	63|64|62	343	130	8.48e-09	1.2e-06	0.869|0.882|0.91	0.767|0.756|0.752	0.129
ENSMUSG00000087185	Gm13872	SE	chr2	-	102745814_102746036_102744637_102744922_102746610_102746760	0|2|1	1|0|1	2|1|6	1|1|0	352	130	0.00121683	0.0349052	0.0|1.0|0.27	0.425|0.27|1.0	-0.142
ENSMUSG00000015126	Tsr3	SE	chr17	+	25242158_25242222_25241687_25241861_25242453_25242798	155|134|127	0|2|1	72|91|83	30|33|23	194	130	0	0	1.0|0.978|0.988	0.617|0.649|0.707	0.331
ENSMUSG00000032320	Rcn2	SE	chr9	+	56042574_56042680_56041856_56042204_56052906_56053020	32|137|46	3|1|6	149|168|157	0|1|1	236	130	0.000442123	0.0155819	0.855|0.987|0.809	1.0|0.989|0.989	-0.109
ENSMUSG00000058291	Zfp68	SE	chr5	-	138616469_138616565_138612038_138612165_138617054_138617167	0|5|4	1|4|8	2|3|1	0|0|2	226	130	0.00179988	0.0471044	0.0|0.418|0.223	1.0|1.0|0.223	-0.527
ENSMUSG00000064036	Mro	SE	chr18	+	73876682_73876838_73873223_73873406_73877429_73877537	76|76|64	11|10|3	5|14|10	0|0|0	286	130	6.59e-06	0.000462536	0.758|0.776|0.907	1.0|1.0|1.0	-0.186
ENSMUSG00000064036	Mro	SE	chr18	+	73876682_73876838_73873223_73873406_73877844_73878730	38|36|35	6|0|2	1|5|5	0|0|0	286	130	0.000347601	0.0128503	0.742|1.0|0.888	1.0|1.0|1.0	-0.123
ENSMUSG00000030206	Gsg1	SE	chr6	-	135253272_135253332_135244080_135244399_135254132_135254326	111|120|147	46|37|63	102|97|108	16|28|16	190	130	0.000627252	0.0204192	0.623|0.689|0.615	0.813|0.703|0.822	-0.137
ENSMUSG00000102408	4930568G15Rik	SE	chr1	-	165068457_165068708_165068029_165068092_165091885_165091928	7|8|11	1|1|3	4|5|4	0|0|0	381	130	0.00110853	0.0326022	0.705|0.732|0.556	1.0|1.0|1.0	-0.336
ENSMUSG00000038695	Josd2	SE	chr7	+	44471112_44471307_44470411_44470537_44471414_44471621	26|23|8	7|1|5	18|13|15	1|1|2	325	130	0.0453293	0.56285	0.598|0.902|0.39	0.878|0.839|0.75	-0.192
ENSMUSG00000038260	Trpm4	SE	chr7	-	45327271_45327452_45326976_45327140_45333381_45333452	22|11|21	3|0|5	3|5|6	0|0|0	311	130	1.48e-05	0.000903468	0.754|1.0|0.637	1.0|1.0|1.0	-0.203
ENSMUSG00000036411	9530077C05Rik	SE	chr9	+	22424112_22424807_22411512_22411749_22430355_22430499	244|253|230	12|8|13	247|242|230	3|5|1	825	130	8.38e-05	0.00400827	0.762|0.833|0.736	0.928|0.884|0.973	-0.151
ENSMUSG00000030557	Mef2a	SE	chr7	-	67244520_67244544_67240313_67240440_67251656_67251844	3|3|5	37|35|28	8|4|5	24|10|24	154	130	0.0187683	0.289478	0.064|0.067|0.131	0.22|0.252|0.15	-0.12
ENSMUSG00000036411	9530077C05Rik	SE	chr9	+	22424112_22424807_22411512_22411749_22435094_22435400	43|33|39	0|0|0	28|36|30	1|3|2	825	130	0.000135784	0.00595635	1.0|1.0|1.0	0.815|0.654|0.703	0.276
ENSMUSG00000027750	Postn	SE	chr3	+	54385670_54385754_54385207_54385285_54389338_54389380	51|40|36	44|38|37	26|19|21	8|11|10	214	130	0.00634634	0.126365	0.413|0.39|0.371	0.664|0.512|0.561	-0.188
ENSMUSG00000086968	4933431E20Rik	SE	chr3	-	107894860_107894992_107894588_107894656_107895642_107895774	2|3|3	1|1|2	7|5|7	0|2|0	262	130	0.00648214	0.128334	0.498|0.598|0.427	1.0|0.554|1.0	-0.344
ENSMUSG00000047215	Rpl9	SE	chr5	-	65389477_65389610_65388561_65388679_65390387_65390483	153|136|119	50|44|39	206|230|221	10|10|7	263	130	0	0	0.602|0.604|0.601	0.911|0.919|0.94	-0.321
ENSMUSG00000027750	Postn	SE	chr3	+	54380411_54380492_54377560_54377606_54383387_54383477	30|47|38	9|1|4	23|13|22	0|0|1	211	130	7.4e-05	0.00364645	0.673|0.967|0.854	1.0|1.0|0.931	-0.146
ENSMUSG00000067629	Syngap1	SE	chr17	+	26961068_26961110_26960342_26960521_26961435_26962498	51|24|40	1|5|8	72|67|58	1|0|2	172	130	2.7e-05	0.00154184	0.975|0.784|0.791	0.982|1.0|0.956	-0.129
ENSMUSG00000019978	Epb41l2	SE	chr10	+	25504136_25504259_25488950_25489093_25507776_25507857	3|9|2	4|4|3	0|1|3	4|6|1	253	130	0.0313084	0.424327	0.278|0.536|0.255	0.0|0.079|0.607	0.128
ENSMUSG00000019978	Epb41l2	SE	chr10	+	25504136_25504259_25488950_25489093_25506174_25506273	27|27|21	16|13|6	9|10|7	18|12|14	253	130	0.000103015	0.00477048	0.464|0.516|0.643	0.204|0.3|0.204	0.305
ENSMUSG00000019978	Epb41l2	SE	chr10	+	25501823_25502387_25488950_25489093_25506174_25506273	140|178|181	16|13|6	53|56|36	18|12|14	694	130	1.95e-06	0.000159348	0.621|0.719|0.85	0.355|0.466|0.325	0.348
ENSMUSG00000039477	Tnrc18	SE	chr5	-	142764768_142764897_142762989_142763161_142765050_142765187	84|70|74	11|14|7	50|56|67	0|0|6	259	130	0.000136613	0.00595635	0.793|0.715|0.841	1.0|1.0|0.849	-0.167
ENSMUSG00000034647	Ankrd12	SE	chr17	-	66042532_66042601_66037492_66037639_66049785_66049933	70|71|68	19|9|21	50|26|23	21|26|24	199	130	0.000157096	0.00669749	0.706|0.837|0.679	0.609|0.395|0.385	0.278
ENSMUSG00000040356	Skiv2l	SE	chr17	-	34842811_34843042_34841943_34842081_34844337_34844448	237|176|195	16|19|17	341|329|337	5|0|5	361	130	1.96e-13	5.76e-11	0.842|0.769|0.805	0.961|1.0|0.96	-0.168
ENSMUSG00000022565	Plec	SE	chr15	-	76178518_76181899_76170974_76178385_76182909_76183008	815|785|802	49|38|45	646|769|658	107|79|95	3511	130	4.16e-11	8.14e-09	0.381|0.433|0.398	0.183|0.265|0.204	0.187
ENSMUSG00000100000	1700023F02Rik	SE	chr10	-	66121950_66122032_66120608_66120843_66124036_66124064	9|15|8	5|4|3	10|12|17	2|1|2	212	130	0.0243263	0.353057	0.525|0.697|0.621	0.754|0.88|0.839	-0.21
ENSMUSG00000100000	1700023F02Rik	SE	chr10	-	66122914_66123091_66120604_66120843_66124036_66124050	5|5|6	5|4|3	8|7|10	2|1|2	307	130	0.0113022	0.193991	0.297|0.346|0.459	0.629|0.748|0.679	-0.318
ENSMUSG00000085828	Gm15612	SE	chr6	+	88843480_88844063_88842853_88843096_88844982_88847274	16|20|17	1|1|1	31|27|29	1|0|0	713	130	0.00690841	0.134517	0.745|0.785|0.756	0.85|1.0|1.0	-0.188
ENSMUSG00000005682	Pan2	SE	chr10	+	128318162_128318342_128317889_128318033_128318944_128319038	126|147|152	7|7|6	94|103|79	12|11|8	310	130	0.00349757	0.0792707	0.883|0.898|0.914	0.767|0.797|0.805	0.109
ENSMUSG00000086379	1700026D11Rik	SE	chr2	+	132512074_132512217_132490727_132490963_132520279_132520406	45|40|48	5|11|4	53|63|48	4|4|1	273	130	0.0127702	0.212963	0.811|0.634|0.851	0.863|0.882|0.958	-0.136
ENSMUSG00000086379	1700026D11Rik	SE	chr2	+	132508205_132508274_132505760_132505871_132512074_132512217	2|8|10	2|2|2	6|8|6	10|14|15	199	130	0.000932924	0.0285595	0.395|0.723|0.766	0.282|0.272|0.207	0.374
ENSMUSG00000025261	Huwe1	SE	chrX	+	151906950_151907084_151905355_151905431_151908727_151908956	13|4|11	2|1|3	2|2|1	0|0|0	264	130	0.00015903	0.00675272	0.762|0.663|0.644	1.0|1.0|1.0	-0.31
ENSMUSG00000025145	Lrrc45	SE	chr11	+	120715805_120715934_120715420_120715599_120717055_120717168	15|22|14	0|0|2	41|27|28	3|2|7	259	130	0.00104258	0.031183	1.0|1.0|0.778	0.873|0.871|0.668	0.122
ENSMUSG00000025145	Lrrc45	SE	chr11	+	120719039_120719132_120718441_120718553_120719465_120719558	14|24|18	1|3|1	30|31|31	0|1|0	223	130	0.0261603	0.371765	0.891|0.823|0.913	1.0|0.948|1.0	-0.107
ENSMUSG00000052707	Tnrc6a	SE	chr7	+	123173232_123173409_123169535_123172118_123174143_123174319	37|50|49	1|2|4	52|44|42	0|0|0	307	130	0.00203146	0.051818	0.94|0.914|0.838	1.0|1.0|1.0	-0.103
ENSMUSG00000097870	Gm26868	SE	chr9	+	56608941_56609085_56606692_56606746_56612016_56614473	1|1|1	0|4|2	2|12|4	1|3|1	274	130	0.00643012	0.127525	1.0|0.106|0.192	0.487|0.655|0.655	-0.166
ENSMUSG00000056260	Lrif1	SE	chr3	+	106731662_106733142_106721935_106722106_106734357_106734639	17|35|26	5|7|11	23|31|14	1|2|3	1610	130	0.0341455	0.453828	0.215|0.288|0.16	0.65|0.556|0.274	-0.272
ENSMUSG00000056260	Lrif1	SE	chr3	+	106731662_106733142_106684986_106685133_106734357_106734639	13|25|22	4|2|2	11|9|6	0|0|1	1610	130	0.00016631	0.00699621	0.208|0.502|0.47	1.0|1.0|0.326	-0.382
ENSMUSG00000022603	Mroh4	SE	chr15	-	74626277_74626400_74625421_74625557_74627952_74628069	18|10|18	8|4|4	26|18|20	3|2|3	253	130	0.0191738	0.293935	0.536|0.562|0.698	0.817|0.822|0.774	-0.206
ENSMUSG00000028589	1700012P22Rik	SE	chr4	-	144423778_144423892_144419672_144419850_144438487_144438772	61|50|62	8|7|9	68|49|87	4|3|3	244	130	0.00318524	0.0738543	0.802|0.792|0.786	0.901|0.897|0.939	-0.119
ENSMUSG00000020827	Mink1	SE	chr11	+	70603469_70603548_70603264_70603319_70603767_70603943	27|53|30	9|2|3	40|39|44	0|0|1	209	130	5.72e-06	0.000414077	0.651|0.943|0.861	1.0|1.0|0.965	-0.17
ENSMUSG00000020593	Lpin1	SE	chr12	-	16571163_16571262_16568389_16568519_16573659_16573785	96|123|133	20|21|12	143|122|100	8|6|10	229	130	0.00159002	0.042886	0.732|0.769|0.863	0.91|0.92|0.85	-0.105
ENSMUSG00000038685	Rtel1	SE	chr2	+	181355008_181355125_181354352_181354442_181355650_181355812	6|6|9	0|2|0	10|15|24	4|4|0	247	130	0.00725391	0.139467	1.0|0.612|1.0	0.568|0.664|1.0	0.127
ENSMUSG00000026171	Rnf25	SE	chr1	-	74595208_74595301_74594559_74594694_74595630_74595768	81|92|87	11|5|5	67|76|69	14|9|15	223	130	0.0066258	0.130456	0.811|0.915|0.91	0.736|0.831|0.728	0.114
ENSMUSG00000020069	Hnrnph3	SE	chr10	-	63018759_63018898_63018040_63018225_63019392_63019527	2293|2099|2260	183|193|225	950|911|861	294|317|269	269	130	0	0	0.858|0.84|0.829	0.61|0.581|0.607	0.243
ENSMUSG00000093867	Gsdmcl2	SE	chr15	+	63882042_63882266_63881383_63881521_63883255_63883442	66|60|57	5|4|10	73|70|77	0|1|3	354	130	5.1e-05	0.00269023	0.829|0.846|0.677	1.0|0.963|0.904	-0.172
ENSMUSG00000093867	Gsdmcl2	SE	chr15	+	63880969_63880999_63880706_63880797_63881334_63881521	15|17|23	22|35|44	7|14|4	31|53|47	160	130	0.000144171	0.0062472	0.356|0.283|0.298	0.155|0.177|0.065	0.18
ENSMUSG00000024122	Pdpk1	SE	chr17	-	24107228_24107271_24100810_24100908_24110847_24111117	11|11|16	9|17|21	4|10|14	2|7|6	173	130	0.0343013	0.455612	0.479|0.327|0.364	0.6|0.518|0.637	-0.195
ENSMUSG00000041923	Nol4	SE	chr18	-	22769743_22769935_22751926_22752040_22770680_22770860	10|5|11	6|17|12	4|3|9	23|34|33	322	130	0.000696889	0.0222108	0.402|0.106|0.27	0.066|0.034|0.099	0.193
ENSMUSG00000021906	Oxnad1	SE	chr14	+	32095364_32095471_32091635_32091759_32096486_32096628	16|17|16	8|4|3	21|11|19	1|0|0	237	130	3.88e-07	3.85e-05	0.523|0.7|0.745	0.92|1.0|1.0	-0.317
ENSMUSG00000002240	Prr27	SE	chr5	+	87837607_87837631_87835671_87835733_87841257_87841281	36|38|35	1|2|4	16|18|15	12|6|8	154	130	3.24e-07	3.27e-05	0.968|0.941|0.881	0.53|0.717|0.613	0.31
ENSMUSG00000031822	Gse1	SE	chr8	+	120574170_120574278_120572635_120572906_120574933_120575305	17|10|13	8|1|0	20|21|22	2|0|0	238	130	0.00103552	0.0310958	0.537|0.845|1.0	0.845|1.0|1.0	-0.154
ENSMUSG00000031708	Tecr	SE	chr8	-	83573410_83573455_83573219_83573323_83573870_83573922	84|89|83	2|11|1	28|24|31	7|11|11	175	130	1.64e-07	1.77e-05	0.969|0.857|0.984	0.748|0.618|0.677	0.256
ENSMUSG00000040852	Plekhh2	SE	chr17	+	84569875_84569951_84565970_84566935_84571041_84571136	12|17|8	6|4|15	2|11|6	10|10|22	206	130	0.017452	0.27316	0.558|0.728|0.252	0.112|0.41|0.147	0.29
ENSMUSG00000037437	Adam32	SE	chr8	-	24864346_24864452_24852239_24852278_24872571_24872761	41|52|26	8|2|16	31|16|20	17|24|12	236	130	0.0032171	0.074227	0.738|0.935|0.472	0.501|0.269|0.479	0.299
ENSMUSG00000043541	Casc1	SE	chr6	-	145177332_145177500_145174833_145175324_145178959_145179174	46|36|46	0|0|0	42|36|40	3|5|5	298	130	3.1e-07	3.16e-05	1.0|1.0|1.0	0.859|0.759|0.777	0.202
ENSMUSG00000034681	Rnps1	SE	chr17	+	24415040_24415162_24414674_24414734_24418037_24418218	411|423|506	46|79|83	232|220|236	266|262|274	252	130	0	0	0.822|0.734|0.759	0.31|0.302|0.308	0.465
ENSMUSG00000015980	Lrrc27	SE	chr7	+	139214248_139214405_139212987_139213267_139214674_139214959	271|301|308	23|28|34	230|200|229	81|75|81	287	130	0	0	0.842|0.83|0.804	0.563|0.547|0.562	0.268
ENSMUSG00000037773	Pced1a	SE	chr2	-	130422465_130422704_130422224_130422375_130422812_130422892	44|37|36	2|5|4	48|55|66	0|3|2	369	130	0.0131756	0.218177	0.886|0.723|0.76	1.0|0.866|0.921	-0.139
ENSMUSG00000042303	Sgsm3	SE	chr15	+	81008683_81008908_81008288_81008434_81009223_81009278	187|164|154	19|19|5	238|226|208	8|10|2	355	130	0.000426622	0.0151711	0.783|0.76|0.919	0.916|0.892|0.974	-0.107
ENSMUSG00000086379	1700026D11Rik	SE	chr2	+	132505760_132505871_132490633_132490963_132512074_132512299	13|7|4	7|9|15	18|14|22	13|9|7	241	130	0.0434694	0.54423	0.5|0.296|0.126	0.428|0.456|0.629	-0.197
ENSMUSG00000033409	Syce1l	SE	chr8	+	113653775_113653839_113652822_113652877_113654031_113654104	130|112|125	113|147|113	45|58|69	180|192|187	194	130	3.44e-15	1.25e-12	0.435|0.338|0.426	0.143|0.168|0.198	0.23
ENSMUSG00000055897	Ppp4r1l-ps	SE	chr2	-	173599589_173599687_173597039_173597187_173608732_173608879	22|28|22	20|20|23	17|20|15	32|29|23	228	130	0.0167849	0.265073	0.385|0.444|0.353	0.232|0.282|0.271	0.132
ENSMUSG00000054708	Ankrd24	SE	chr10	+	81635687_81635752_81635069_81635158_81636368_81636426	4|6|5	2|1|2	5|3|6	0|0|0	195	130	0.00214585	0.0538909	0.571|0.8|0.625	1.0|1.0|1.0	-0.335
ENSMUSG00000000739	Sult5a1	SE	chr8	-	123148050_123148145_123145341_123145522_123148309_123148436	4|4|11	0|3|0	3|6|1	1|5|2	225	130	0.0036734	0.0827239	1.0|0.435|1.0	0.634|0.409|0.224	0.389
ENSMUSG00000062170	Fmr1nb	SE	chrX	+	68763931_68764009_68761838_68762231_68772044_68772141	16|19|18	9|1|4	6|6|3	0|1|0	208	130	0.000135957	0.00595635	0.526|0.922|0.738	1.0|0.789|1.0	-0.201
ENSMUSG00000024483	Ankhd1	SE	chr18	+	36624508_36625267_36614714_36614817_36632066_36632212	70|90|84	6|13|4	109|109|109	1|2|6	889	130	0.00345149	0.0784784	0.63|0.503|0.754	0.941|0.889|0.727	-0.223
ENSMUSG00000082305	Gm2420	SE	chr5	+	32721353_32721435_32720390_32720524_32721689_32721868	3|1|0	19|8|19	1|1|2	0|1|0	212	130	6.25e-06	0.00044227	0.088|0.071|0.0	1.0|0.38|1.0	-0.74
ENSMUSG00000097007	4930432B10Rik	SE	chr10	-	11273381_11273526_11270036_11270288_11280641_11280999	4|8|4	0|0|0	1|5|2	0|3|1	275	130	0.0196636	0.298764	1.0|1.0|1.0	1.0|0.441|0.486	0.358
ENSMUSG00000050565	Tor1aip2	SE	chr1	+	156041074_156041134_156035725_156035920_156059410_156059587	4|1|6	2|4|3	4|10|10	2|0|2	190	130	0.00895695	0.163279	0.578|0.146|0.578	0.578|1.0|0.774	-0.35
ENSMUSG00000028948	Nol9	SE	chr4	+	152045947_152046035_152045694_152045830_152046546_152046644	25|22|20	2|1|0	20|18|19	1|4|4	218	130	0.00570427	0.116627	0.882|0.929|1.0	0.923|0.729|0.739	0.14
ENSMUSG00000050565	Tor1aip2	SE	chr1	+	156051293_156051623_156041074_156041134_156059410_156059587	38|34|48	0|0|1	19|24|32	1|4|4	460	130	5.1e-06	0.000374706	1.0|1.0|0.931	0.843|0.629|0.693	0.255
ENSMUSG00000020546	Stxbp4	SE	chr11	-	90494601_90494659_90476491_90480714_90535479_90535613	1|4|9	4|0|1	5|7|3	0|0|0	188	130	0.0111961	0.192483	0.147|1.0|0.862	1.0|1.0|1.0	-0.33
ENSMUSG00000026031	Cflar	SE	chr1	+	58729055_58729161_58726305_58726732_58731151_58731287	5|2|9	5|0|1	4|4|6	0|0|0	236	130	0.00121471	0.0349052	0.355|1.0|0.832	1.0|1.0|1.0	-0.271
ENSMUSG00000026104	Stat1	SE	chr1	+	52154985_52155061_52153843_52154029_52155982_52156082	41|27|49	1|1|1	35|32|36	12|9|5	206	130	1.43e-07	1.56e-05	0.963|0.945|0.969	0.648|0.692|0.82	0.239
ENSMUSG00000000131	Xpo6	SE	chr7	-	126152825_126153279_126149233_126149360_126156723_126156801	189|158|157	9|13|6	202|211|235	5|4|6	584	130	0.00629834	0.125646	0.824|0.73|0.853	0.9|0.922|0.897	-0.104
ENSMUSG00000024317	Rnf138	SE	chr18	+	21024408_21024516_21020887_21020999_21026085_21028223	148|145|155	37|40|34	157|153|124	73|49|51	238	130	0.00373155	0.0834593	0.686|0.664|0.713	0.54|0.63|0.57	0.108
ENSMUSG00000042269	Fam92b	SE	chr8	-	120174709_120174944_120172075_120172144_120177313_120177466	19|13|17	0|0|0	51|49|41	3|2|2	365	130	0.00137455	0.0381947	1.0|1.0|1.0	0.858|0.897|0.88	0.122
ENSMUSG00000068329	Htra2	SE	chr6	-	83052697_83052803_83052472_83052542_83053037_83053070	24|26|18	0|0|0	7|15|12	3|0|2	236	130	0.0111112	0.191179	1.0|1.0|1.0	0.562|1.0|0.768	0.223
ENSMUSG00000057265	Bbof1	SE	chr12	+	84426707_84427201_84423432_84423503_84428342_84428444	304|260|233	51|44|65	238|271|236	111|118|127	624	130	8.15e-08	9.27e-06	0.554|0.552|0.428	0.309|0.324|0.279	0.207
ENSMUSG00000086607	4930511M06Rik	SE	chr18	-	57549083_57549236_57547761_57548375_57551746_57551879	6|7|3	7|4|2	8|3|13	2|1|2	283	130	0.0104455	0.182733	0.283|0.446|0.408	0.648|0.579|0.749	-0.28
ENSMUSG00000086607	4930511M06Rik	SE	chr18	-	57549083_57549236_57547761_57548375_57552106_57552397	5|5|2	0|2|5	6|2|7	0|0|1	283	130	9.24e-05	0.00436116	1.0|0.535|0.155	1.0|1.0|0.763	-0.358
ENSMUSG00000107008	Gm2762	SE	chr13	+	53432445_53432622_53394255_53394384_53452517_53452629	37|34|36	13|17|15	42|34|40	3|6|4	307	130	5.18e-05	0.00270871	0.547|0.459|0.504	0.856|0.706|0.809	-0.287
ENSMUSG00000099391	1700003C15Rik	SE	chr5	-	11757432_11757652_11744013_11744253_11769220_11769308	2|7|4	33|23|26	11|16|11	23|19|32	350	130	0.000410832	0.0147746	0.022|0.102|0.054	0.151|0.238|0.113	-0.108
ENSMUSG00000033389	Arhgap44	SE	chr11	-	65005453_65005505_65002038_65003450_65008062_65008440	14|12|12	2|0|0	21|17|21	13|10|20	182	130	6.56e-09	9.5e-07	0.833|1.0|1.0	0.536|0.548|0.429	0.44
ENSMUSG00000107008	Gm2762	SE	chr13	+	53432445_53432622_53397898_53398033_53452517_53452629	909|876|852	176|159|157	529|548|517	200|196|204	307	130	3.92e-11	7.74e-09	0.686|0.7|0.697	0.528|0.542|0.518	0.165
ENSMUSG00000058897	Col25a1	SE	chr3	+	130530096_130530132_130529689_130529722_130535430_130535475	2|1|6	0|0|0	15|12|14	3|3|0	166	130	0.00454362	0.0981716	1.0|1.0|1.0	0.797|0.758|1.0	0.148
ENSMUSG00000001054	Rmnd5b	SE	chr11	-	51627879_51628025_51627621_51627762_51629475_51629661	167|206|242	16|17|17	282|236|227	4|2|5	276	130	4.37e-09	6.41e-07	0.831|0.851|0.87	0.971|0.982|0.955	-0.119
ENSMUSG00000097589	Dleu2	SE	chr14	-	61643359_61643455_61632298_61635591_61648617_61648762	17|17|16	0|2|0	15|15|6	0|2|3	226	130	0.0252074	0.36138	1.0|0.83|1.0	1.0|0.812|0.535	0.161
ENSMUSG00000029472	Anapc5	SE	chr5	-	122802129_122802219_122800450_122800632_122806244_122806435	37|18|25	2|4|3	36|44|45	0|0|0	220	130	2.12e-05	0.00124159	0.916|0.727|0.831	1.0|1.0|1.0	-0.175
ENSMUSG00000107008	Gm2762	SE	chr13	+	53397591_53397651_53394290_53394384_53397898_53398170	8|7|6	58|69|68	31|16|19	35|36|48	190	130	1.72e-08	2.28e-06	0.086|0.065|0.057	0.377|0.233|0.213	-0.205
ENSMUSG00000022791	Tnk2	SE	chr16	+	32678668_32678713_32677893_32677985_32679458_32680807	4|9|1	19|15|12	5|3|3	0|1|3	175	130	0.000666651	0.0214893	0.135|0.308|0.058	1.0|0.69|0.426	-0.538
ENSMUSG00000037339	Fam53a	SE	chr5	-	33607463_33608227_33600346_33600880_33610431_33610486	125|88|82	0|0|1	75|77|57	0|3|2	894	130	0.0296482	0.407899	1.0|1.0|0.923	1.0|0.789|0.806	0.109
ENSMUSG00000078812	Eif5a	SE	chr11	-	69920340_69920434_69919150_69919336_69921162_69921386	394|370|353	263|281|280	380|415|364	110|144|130	224	130	2.82e-13	8.06e-11	0.465|0.433|0.423	0.667|0.626|0.619	-0.197
ENSMUSG00000020463	Smek2	SE	chr11	+	29187950_29188574_29182446_29182545_29194572_29194650	248|274|310	16|9|22	265|250|271	8|3|8	754	130	0.0023718	0.0579273	0.728|0.84|0.708	0.851|0.935|0.854	-0.121
ENSMUSG00000033565	Rbfox2	SE	chr15	-	77231386_77231437_77132716_77132941_77306363_77307053	7|19|22	1|0|1	16|6|15	1|6|0	181	130	0.01092	0.188956	0.834|1.0|0.94	0.92|0.418|1.0	0.145
ENSMUSG00000017478	Zc3h18	SE	chr8	+	122387692_122387764_122386861_122386946_122397817_122397966	31|38|44	121|124|130	78|66|80	111|114|112	202	130	4.31e-07	4.22e-05	0.142|0.165|0.179	0.311|0.271|0.315	-0.137
ENSMUSG00000078812	Eif5a	SE	chr11	-	69920340_69920434_69919448_69919478_69921162_69921386	10|5|14	2|0|0	5|4|1	8|0|0	224	130	0.0483396	0.587243	0.744|1.0|1.0	0.266|1.0|1.0	0.159
ENSMUSG00000060038	Dhps	SE	chr8	+	85073502_85073599_85072451_85072616_85073680_85073767	13|7|16	0|0|0	5|3|3	3|0|3	227	130	6.74e-05	0.0034031	1.0|1.0|1.0	0.488|1.0|0.364	0.383
ENSMUSG00000043257	Pigv	SE	chr4	-	133664657_133665779_133660386_133662791_133669737_133669860	13|12|4	2|5|3	5|1|7	11|5|6	1252	130	0.0025444	0.06149	0.403|0.199|0.122	0.045|0.02|0.108	0.184
ENSMUSG00000039623	Ap5z1	SE	chr5	+	142476896_142477111_142476693_142476826_142477215_142478710	17|9|10	1|0|2	21|10|29	7|9|2	345	130	0.00520848	0.109264	0.865|1.0|0.653	0.531|0.295|0.845	0.282
ENSMUSG00000020458	Rtn4	SE	chr11	+	29705534_29705591_29692946_29693693_29733632_29733840	0|0|0	2|4|1	3|4|2	5|2|7	187	130	4.13e-06	0.000311759	0.0|0.0|0.0	0.294|0.582|0.166	-0.347
ENSMUSG00000031948	Kars	SE	chr8	-	112008481_112008539_112008206_112008386_112011209_112011266	134|104|117	28|47|36	35|44|49	39|35|49	188	130	1.17e-07	1.32e-05	0.768|0.605|0.692	0.383|0.465|0.409	0.269
ENSMUSG00000055639	Dach1	SE	chr14	-	97916392_97916548_97915796_97915969_97969806_97969968	4|5|4	4|10|12	0|1|0	2|2|3	286	130	0.000367379	0.0133941	0.313|0.185|0.132	0.0|0.185|0.0	0.148
ENSMUSG00000001630	Stk38l	SE	chr6	+	146772097_146772221_146771581_146771699_146773317_146773413	16|22|17	3|4|1	8|7|5	0|0|0	254	130	1.99e-05	0.00117095	0.732|0.738|0.897	1.0|1.0|1.0	-0.211
ENSMUSG00000109739	Gm17949	SE	chr17	+	57014651_57014765_57012595_57012795_57020167_57020294	45|20|37	11|9|13	20|23|17	2|1|2	244	130	0.000453059	0.0159407	0.685|0.542|0.603	0.842|0.925|0.819	-0.252
ENSMUSG00000109739	Gm17949	SE	chr17	+	57014651_57014765_57012595_57012795_57019403_57019598	89|46|64	35|26|18	28|40|35	6|6|9	244	130	0.0188975	0.290835	0.575|0.485|0.654	0.713|0.78|0.674	-0.151
ENSMUSG00000098950	Gm28036	SE	chr2	-	156098184_156098372_156079338_156079464_156103348_156103429	41|67|57	7|7|3	58|33|42	3|0|2	318	130	0.00979804	0.173962	0.705|0.796|0.886	0.888|1.0|0.896	-0.132
ENSMUSG00000017195	Zpbp2	SE	chr11	+	98552457_98552583_98551151_98551322_98555486_98555569	4|8|1	2|1|2	2|4|7	0|0|0	256	130	0.000365607	0.0133525	0.504|0.802|0.202	1.0|1.0|1.0	-0.497
ENSMUSG00000038685	Rtel1	SE	chr2	+	181355327_181355552_181355008_181355125_181355650_181355812	44|49|44	0|0|0	52|38|37	3|4|4	355	130	1.41e-06	0.000122447	1.0|1.0|1.0	0.864|0.777|0.772	0.196
ENSMUSG00000092607	Scnm1	SE	chr3	-	95130163_95130358_95129535_95129883_95132824_95132913	81|61|56	15|17|10	114|86|83	9|4|3	325	130	7.91e-06	0.000534087	0.684|0.589|0.691	0.835|0.896|0.917	-0.228
ENSMUSG00000087475	4933406I18Rik	SE	chr7	-	114360540_114360633_114355006_114355159_114395811_114396035	0|4|4	3|0|0	3|1|8	3|3|3	223	130	0.0487621	0.590857	0.0|1.0|1.0	0.368|0.163|0.609	0.287
ENSMUSG00000034032	Rpap1	SE	chr2	-	119787220_119787297_119783733_119783970_119787414_119787528	16|13|13	23|14|14	26|28|35	25|16|19	207	130	0.0384396	0.495334	0.304|0.368|0.368	0.395|0.524|0.536	-0.138
ENSMUSG00000106762	4930478P22Rik	SE	chr5	+	35364736_35364770_35363935_35364034_35366841_35367441	5|8|1	8|5|4	10|10|4	2|5|1	164	130	0.0119129	0.201368	0.331|0.559|0.165	0.799|0.613|0.76	-0.372
ENSMUSG00000020728	Cep112	SE	chr11	+	108752577_108752640_108682608_108682875_108808649_108808739	9|14|25	2|5|0	12|16|17	0|1|0	193	130	0.00121598	0.0349052	0.752|0.654|1.0	1.0|0.915|1.0	-0.17
ENSMUSG00000040687	Madd	SE	chr2	-	91140556_91140626_91138708_91138755_91142755_91142862	19|15|16	4|8|8	28|21|18	2|3|3	200	130	0.00477576	0.101803	0.755|0.549|0.565	0.901|0.82|0.796	-0.216
ENSMUSG00000042662	Dusp15	SE	chr2	-	152950620_152950654_152949037_152949120_152951334_152951456	245|306|292	11|19|25	327|320|284	56|64|68	164	130	1.85e-11	3.88e-09	0.946|0.927|0.903	0.822|0.799|0.768	0.129
ENSMUSG00000058835	Abi1	SE	chr2	-	22963213_22963228_22962400_22962501_22971082_22971259	23|37|16	26|30|8	3|2|5	19|23|18	145	130	3.98e-08	4.84e-06	0.442|0.525|0.642	0.124|0.072|0.199	0.405
ENSMUSG00000047284	Neurl4	SE	chr11	+	69903653_69903719_69903007_69903452_69903864_69904163	82|81|94	12|18|15	104|118|99	8|7|4	196	130	7.73e-05	0.00377471	0.819|0.749|0.806	0.896|0.918|0.943	-0.128
ENSMUSG00000019843	Fyn	SE	chr10	+	39529436_39529601_39526780_39526930_39529918_39530074	13|13|13	16|12|12	0|0|0	2|1|1	295	130	1.78e-06	0.000149473	0.264|0.323|0.323	0.0|0.0|0.0	0.303
ENSMUSG00000031024	St5	SE	chr7	-	109556210_109557461_109552974_109553111_109570006_109570111	26|49|41	0|4|2	11|9|16	0|0|1	1381	130	0.000279287	0.0106029	1.0|0.536|0.659	1.0|1.0|0.601	-0.135
ENSMUSG00000022378	Fam49b	SE	chr15	-	63970929_63970968_63950005_63950127_63997897_63997969	2|12|1	1|3|2	30|6|12	1|0|2	169	130	0.00510356	0.107704	0.606|0.755|0.278	0.958|1.0|0.822	-0.38
ENSMUSG00000024906	Mus81	SE	chr19	-	5483634_5483763_5483454_5483558_5483929_5484025	69|43|73	2|1|1	62|51|62	7|5|4	259	130	0.000750941	0.0237006	0.945|0.956|0.973	0.816|0.837|0.886	0.112
ENSMUSG00000022332	Khdrbs3	SE	chr15	+	69024699_69024839_68995051_68995170_69049378_69049461	2|3|1	0|0|0	4|4|0	1|2|2	270	130	3.01e-05	0.0016903	1.0|1.0|1.0	0.658|0.491|0.0	0.617
ENSMUSG00000002032	Tmem25	SE	chr9	-	44795995_44796127_44795681_44795712_44796323_44796614	7|8|6	4|3|0	6|14|3	0|0|0	262	130	1.57e-05	0.000951995	0.465|0.57|1.0	1.0|1.0|1.0	-0.322
ENSMUSG00000092335	Zfp977	SE	chr7	-	42582905_42583032_42582646_42582707_42592436_42592547	43|56|50	4|4|5	59|57|55	9|10|10	257	130	0.0375637	0.486121	0.845|0.876|0.835	0.768|0.742|0.736	0.103
ENSMUSG00000050017	Pitpnb	SE	chr5	+	111385519_111385604_111382987_111383110_111386502_111388359	47|75|69	10|10|5	70|58|60	0|1|2	215	130	5.26e-07	5.08e-05	0.74|0.819|0.893	1.0|0.972|0.948	-0.156
ENSMUSG00000027364	Usp50	SE	chr2	-	126780387_126780570_126779930_126780126_126783219_126783444	12|22|14	10|4|5	17|9|6	0|1|2	313	130	0.00349336	0.0792603	0.333|0.696|0.538	1.0|0.789|0.555	-0.259
ENSMUSG00000027134	Lpcat4	SE	chr2	+	112243003_112243062_112242700_112242761_112243258_112243293	29|28|28	21|6|13	68|109|73	0|0|0	189	130	0	0	0.487|0.762|0.597	1.0|1.0|1.0	-0.385
ENSMUSG00000086646	Platr20	SE	chr11	-	51198575_51198716_51192383_51192525_51219457_51219526	41|45|48	1|0|2	50|31|46	4|5|8	271	130	4.16e-05	0.00227498	0.952|1.0|0.92	0.857|0.748|0.734	0.178
ENSMUSG00000086646	Platr20	SE	chr11	-	51198575_51198716_51192383_51192525_51214044_51214214	28|30|36	3|6|2	22|16|27	1|0|2	271	130	0.010136	0.178911	0.817|0.706|0.896	0.913|1.0|0.866	-0.12
ENSMUSG00000099201	Gm27187	SE	chr9	-	35969431_35969618_35962533_35962647_36011435_36011558	2|1|2	0|4|0	2|3|3	0|0|0	317	130	0.0336747	0.448982	1.0|0.093|1.0	1.0|1.0|1.0	-0.302
ENSMUSG00000028093	Acp6	SE	chr3	+	97171641_97171742_97168440_97168573_97173802_97173898	21|10|16	4|0|1	20|15|9	0|0|0	231	130	0.0298264	0.408426	0.747|1.0|0.9	1.0|1.0|1.0	-0.118
ENSMUSG00000029074	Ttll10	SE	chr4	-	156044718_156044890_156043046_156043187_156045324_156045410	34|33|40	5|3|10	21|50|38	4|1|0	302	130	0.00548001	0.113054	0.745|0.826|0.633	0.693|0.956|1.0	-0.148
ENSMUSG00000042429	Adora1	SE	chr1	-	134234014_134234412_134199224_134203590_134235227_134235431	26|19|20	5|1|0	2|1|2	0|0|0	528	130	0.000920205	0.0282829	0.561|0.824|1.0	1.0|1.0|1.0	-0.205
ENSMUSG00000085516	4930538E20Rik	SE	chr11	-	24168608_24168799_24160527_24160914_24172665_24172781	69|79|61	11|11|5	32|35|34	12|9|13	321	130	0.0014138	0.0391313	0.718|0.744|0.832	0.519|0.612|0.514	0.216
ENSMUSG00000029074	Ttll10	SE	chr4	-	156043625_156043797_156043046_156043187_156045324_156045410	65|46|59	5|3|10	61|52|65	4|1|0	302	130	0.00139235	0.0386385	0.848|0.868|0.717	0.868|0.957|1.0	-0.131
ENSMUSG00000037533	Rapgef6	SE	chr11	+	54694269_54694572_54691237_54691740_54696079_54699285	33|40|34	3|7|4	49|37|41	0|3|0	433	130	0.000144955	0.0062646	0.768|0.632|0.718	1.0|0.787|1.0	-0.223
ENSMUSG00000110665	RP23-189N8.4	SE	chr8	-	47749630_47749752_47746356_47746620_47750090_47750134	7|9|9	0|5|1	12|13|17	0|1|0	252	130	0.00167843	0.0447713	1.0|0.481|0.823	1.0|0.87|1.0	-0.189
ENSMUSG00000037627	Rgs22	SE	chr15	-	36092823_36092998_36083626_36083741_36101726_36101856	5|6|13	2|2|1	6|10|3	0|2|0	305	130	0.0100995	0.178416	0.516|0.561|0.847	1.0|0.681|1.0	-0.252
ENSMUSG00000037247	Pldi	SE	chr10	-	60929314_60929383_60928225_60928806_60937929_60938132	5|10|5	1|0|2	4|4|1	2|1|4	199	130	0.00568683	0.116525	0.766|1.0|0.62	0.566|0.723|0.14	0.319
ENSMUSG00000024042	Sik1	SE	chr17	-	31854893_31855064_31854207_31854324_31855671_31855792	9|30|18	1|4|0	6|4|7	0|0|0	301	130	0.0234136	0.343822	0.795|0.764|1.0	1.0|1.0|1.0	-0.147
ENSMUSG00000022185	Acin1	SE	chr14	-	54678742_54678862_54667072_54667161_54679240_54679352	261|274|306	472|598|503	515|493|456	332|391|388	250	130	0	0	0.223|0.192|0.24	0.446|0.396|0.379	-0.189
ENSMUSG00000038406	Scaf1	SE	chr7	-	45006305_45008972_45005840_45005923_45012122_45012238	176|155|153	3|1|3	171|154|152	0|0|0	2797	130	4.99e-05	0.00266011	0.732|0.878|0.703	1.0|1.0|1.0	-0.229
ENSMUSG00000029389	Ddx55	SE	chr5	+	124560717_124560800_124559127_124559317_124561905_124562037	29|39|45	5|4|5	32|31|27	0|1|0	213	130	7.3e-06	0.000496023	0.78|0.856|0.846	1.0|0.95|1.0	-0.156
ENSMUSG00000000326	Comt	SE	chr16	-	18411126_18411320_18410682_18410814_18411689_18411957	16|23|15	0|0|5	8|11|6	0|0|0	324	130	0.0297309	0.408426	1.0|1.0|0.546	1.0|1.0|1.0	-0.151
ENSMUSG00000042178	Armc5	SE	chr7	+	128242179_128242676_128240082_128240869_128243339_128243472	37|23|41	2|0|0	20|30|26	1|2|1	627	130	0.0290132	0.40116	0.793|1.0|1.0	0.806|0.757|0.844	0.129
ENSMUSG00000042520	Ubap2l	SE	chr3	-	90031310_90031370_90028324_90028377_90034064_90034177	72|83|73	67|61|81	47|60|52	72|78|83	190	130	0.00488303	0.103775	0.424|0.482|0.381	0.309|0.345|0.3	0.111
ENSMUSG00000039108	Lsm14b	SE	chr2	+	180031793_180031871_180027899_180028035_180032060_180032222	102|78|65	41|23|32	88|92|80	4|12|4	208	130	2.99e-10	5.36e-08	0.609|0.679|0.559	0.932|0.827|0.926	-0.279
ENSMUSG00000039108	Lsm14b	SE	chr2	+	180031360_180031528_180027899_180028035_180032060_180032222	83|68|69	41|23|32	84|78|72	4|12|4	298	130	3.01e-09	4.55e-07	0.469|0.563|0.485	0.902|0.739|0.887	-0.337
ENSMUSG00000024817	Uhrf2	SE	chr19	+	30056234_30056494_30039063_30039297_30071242_30071461	17|12|21	2|5|0	14|18|9	0|1|0	390	130	0.000181094	0.00745419	0.739|0.444|1.0	1.0|0.857|1.0	-0.225
ENSMUSG00000031835	Mbtps1	SE	chr8	-	119535274_119535377_119533320_119533472_119538126_119538194	29|33|37	0|2|0	21|23|23	2|8|1	233	130	0.000101192	0.00470286	1.0|0.902|1.0	0.854|0.616|0.928	0.168
ENSMUSG00000028465	Tln1	SE	chr4	-	43554277_43554338_43553445_43553550_43555046_43555174	19|23|35	0|2|2	14|10|6	0|2|5	191	130	0.0364428	0.475398	1.0|0.887|0.923	1.0|0.773|0.45	0.196
ENSMUSG00000036748	Cuedc2	SE	chr19	-	46338312_46338420_46332617_46332701_46338568_46338660	4|3|6	22|21|22	16|6|15	24|10|21	238	130	0.000360168	0.0131767	0.09|0.072|0.13	0.267|0.247|0.281	-0.168
ENSMUSG00000071337	Tia1	SE	chr6	+	86419100_86419133_86418877_86418932_86420323_86420411	11|15|19	21|23|18	5|5|7	26|35|50	163	130	2.06e-06	0.000165863	0.295|0.342|0.457	0.133|0.102|0.1	0.253
ENSMUSG00000050891	Tatdn1	SE	chr15	-	58916276_58916362_58916151_58916192_58921139_58921182	21|12|16	0|0|0	7|11|10	7|1|0	216	130	0.000429982	0.0152312	1.0|1.0|1.0	0.376|0.869|1.0	0.252
ENSMUSG00000031537	Ikbkb	SE	chr8	-	22669606_22669730_22668944_22669096_22671630_22671745	39|54|50	2|2|6	48|53|50	0|1|0	254	130	0.000173865	0.00722307	0.909|0.933|0.81	1.0|0.964|1.0	-0.104
ENSMUSG00000089798	1700028K03Rik	SE	chr5	+	107546200_107546279_107539129_107539223_107548116_107548220	37|19|22	0|0|0	19|24|30	1|5|0	209	130	0.012627	0.211104	1.0|1.0|1.0	0.922|0.749|1.0	0.11
ENSMUSG00000089798	1700028K03Rik	SE	chr5	+	107545687_107545856_107539129_107539223_107548116_107548220	3|2|2	0|0|0	8|4|4	1|5|0	299	130	0.00087559	0.0270295	1.0|1.0|1.0	0.777|0.258|1.0	0.322
ENSMUSG00000030545	Pex11a	SE	chr7	-	79740164_79740280_79735956_79737910_79742909_79743080	10|7|15	8|9|5	3|0|2	8|3|5	246	130	0.00134768	0.0376667	0.398|0.291|0.613	0.165|0.0|0.174	0.321
ENSMUSG00000030166	Rad52	SE	chr6	+	119911047_119911141_119902702_119902835_119913001_119913103	10|14|4	0|0|0	2|3|5	2|1|1	224	130	0.018085	0.28037	1.0|1.0|1.0	0.367|0.635|0.744	0.418
ENSMUSG00000032578	Cish	SE	chr9	+	107299923_107300144_107296025_107297034_107300367_107301987	9|17|15	7|2|2	14|12|10	0|2|1	351	130	0.0110985	0.191114	0.323|0.759|0.735	1.0|0.69|0.787	-0.22
ENSMUSG00000020527	Myo19	SE	chr11	+	84895477_84895554_84895267_84895364_84897120_84897211	27|28|37	5|4|2	31|28|32	8|12|5	207	130	0.0301447	0.410987	0.772|0.815|0.921	0.709|0.594|0.801	0.135
ENSMUSG00000089837	Npcd	SE	chr15	-	79828687_79828978_79794255_79794475_79833511_79833578	3|9|10	0|2|3	3|1|5	0|0|0	421	130	0.00100605	0.0303913	1.0|0.582|0.507	1.0|1.0|1.0	-0.304
ENSMUSG00000029165	Agbl5	SE	chr5	+	30890873_30890960_30890598_30890770_30891059_30891223	222|186|186	658|563|573	50|61|42	726|793|803	217	130	0	0	0.168|0.165|0.163	0.04|0.044|0.03	0.127
ENSMUSG00000021669	Col4a3bp	SE	chr13	+	96616993_96617071_96616456_96616549_96624694_96624790	59|64|66	56|86|71	70|73|66	18|7|29	208	130	3.32e-08	4.13e-06	0.397|0.317|0.367	0.709|0.867|0.587	-0.361
ENSMUSG00000058897	Col25a1	SE	chr3	+	130550036_130550081_130549174_130549243_130551959_130552004	1|1|3	0|2|0	4|2|3	4|2|6	175	130	0.00233853	0.0572345	1.0|0.271|1.0	0.426|0.426|0.271	0.383
ENSMUSG00000039021	Ttc16	SE	chr2	-	32775047_32775095_32774390_32774557_32775330_32775584	64|67|68	31|42|41	142|133|110	24|21|39	178	130	5.77e-06	0.000415286	0.601|0.538|0.548	0.812|0.822|0.673	-0.207
ENSMUSG00000025278	Flnb	SE	chr14	+	7922674_7922746_7919109_7919357_7923454_7923557	3|2|1	6|6|9	0|0|0	5|7|2	202	130	0.00427967	0.0936831	0.243|0.177|0.067	0.0|0.0|0.0	0.162
ENSMUSG00000067158	Col4a4	SE	chr1	-	82486482_82486664_82485580_82485644_82487511_82487616	50|56|65	6|3|6	9|11|8	3|6|3	312	130	0.00084502	0.0263163	0.776|0.886|0.819	0.556|0.433|0.526	0.322
ENSMUSG00000021254	Gpatch2l	SE	chr12	+	86267143_86267183_86265181_86265249_86288799_86291414	16|15|19	6|4|2	15|25|15	0|1|4	170	130	0.0360422	0.472096	0.671|0.741|0.879	1.0|0.95|0.741	-0.133
ENSMUSG00000034813	Grip1	SE	chr10	+	119985473_119985629_119978437_119978607_119986331_119986484	22|15|19	2|1|0	2|7|5	2|0|3	286	130	0.0148274	0.24026	0.833|0.872|1.0	0.313|1.0|0.431	0.32
ENSMUSG00000031576	Kcnu1	SE	chr8	+	25899735_25899825_25897790_25897859_25899947_25900045	15|15|10	2|4|1	12|12|9	1|0|0	220	130	0.000506873	0.0173041	0.816|0.689|0.855	0.876|1.0|1.0	-0.172
ENSMUSG00000029208	Guf1	SE	chr5	+	69563082_69563222_69561653_69561857_69564523_69564647	11|8|6	3|1|0	5|3|4	5|1|2	270	130	0.0128768	0.214234	0.638|0.794|1.0	0.325|0.591|0.491	0.342
ENSMUSG00000038346	Zfp384	SE	chr6	+	125031670_125031853_125030797_125031022_125033239_125033318	196|215|191	51|58|72	392|432|352	71|58|60	313	130	2.85e-05	0.00161107	0.615|0.606|0.524	0.696|0.756|0.709	-0.139
ENSMUSG00000004631	Sgce	SE	chr6	-	4677162_4677233_4674417_4674632_4678066_4678110	4|6|1	15|9|8	2|0|0	5|6|6	201	130	0.00173747	0.0458112	0.147|0.301|0.075	0.206|0.0|0.0	0.106
ENSMUSG00000100759	1700029B22Rik	SE	chr7	+	131149527_131149595_131148400_131148523_131150214_131150558	4|5|5	1|4|1	7|3|5	0|0|0	198	130	6.89e-05	0.00346864	0.724|0.451|0.767	1.0|1.0|1.0	-0.353
ENSMUSG00000047014	Catsperb	SE	chr12	+	101541407_101541562_101510366_101510525_101575784_101575978	9|8|0	2|0|2	11|12|22	0|0|0	285	130	0.00762098	0.144248	0.672|1.0|0.0	1.0|1.0|1.0	-0.443
ENSMUSG00000031442	Mcf2l	SE	chr8	+	13014818_13014893_13013534_13013650_13017346_13017468	16|29|9	5|9|5	11|13|12	13|8|7	205	130	0.0454997	0.563972	0.67|0.671|0.533	0.349|0.508|0.521	0.165
ENSMUSG00000040263	Klhdc4	SE	chr8	-	121813706_121813843_121806505_121806598_121820121_121820220	47|54|51	0|1|2	53|50|36	6|2|4	267	130	0.00103819	0.0310958	1.0|0.963|0.925	0.811|0.924|0.814	0.113
ENSMUSG00000025026	Add3	SE	chr19	+	53244309_53244405_53242503_53242627_53244997_53247399	375|414|380	34|34|34	512|456|392	1|4|5	226	130	0	0	0.864|0.875|0.865	0.997|0.985|0.978	-0.119
ENSMUSG00000028849	Map7d1	RI	chr4	-	126236895_126237278_126236895_126237059_126237155_126237278	0|0|2	1|6|0	5|5|3	1|2|2	226	130	0.00261947	0.0413876	0.0|0.0|1.0	0.742|0.59|0.463	-0.265
ENSMUSG00000032182	Yipf2	RI	chr9	-	21588681_21589760_21588681_21589558_21589634_21589760	6|9|6	33|33|15	6|1|1	32|31|30	206	130	0.00396275	0.0521762	0.103|0.147|0.202	0.106|0.02|0.021	0.102
ENSMUSG00000057246	BC051142	RI	chr17	+	34421852_34421987_34421852_34421882_34421957_34421987	379|431|410	340|312|292	622|638|646	312|296|357	205	130	2.23e-05	0.000587352	0.414|0.467|0.471	0.558|0.577|0.534	-0.106
