# Supplementary material for: hnRNPH1 recruits PTBP2 and SRSF3 to modulate alternative splicing in germ cells
Source: Nat Commun. 2022 Jun 23;13:3588. doi: 10.1038/s41467-022-31364-7 (PMC9226075; doi:10.1038/s41467-022-31364-7)
Supplement: Supplementary file 6 — Supplementary Data 3 [file 41467_2022_31364_MOESM6_ESM.xls]

## Sheet: NSH1-Table 3  spermatids.  spli
Supplementary Table 3. Alternative splicing events identified from hnRNPH1 cKO and control round spermatids were determined by RNA-seq.
GeneID	Gene_name	AS_type	chr	strand	AS_feature	IJC_Group1	SJC_Group1	IJC_Group2	SJC_Group2	IncFormLen	SkipFormLen	P_value	FDR	Group1_value	Group2_value	ΔPSI
ENSMUSG00000086451	4933431K23Rik	MXE	chr8	+	77669146_77669339_77676230_77676270_77667841_77667964_77679053_77679207	2|2|4	1|1|1	2|1|0	4|0|1	323	170	0.00961768	0.118754	0.513|0.513|0.678	0.208|1.0|0.0	0.165
ENSMUSG00000033487	Fndc3a	MXE	chr14	-	72652015_72652091_72683633_72683771_72599065_72599142_72709717_72710003	20|29|90	123|131|110	101|121|123	178|186|142	268	206	0.00472986	0.0703695	0.111|0.145|0.386	0.304|0.333|0.4	-0.132
ENSMUSG00000107008	Gm2762	MXE	chr13	+	53432445_53432622_53434693_53434796_53397898_53398033_53452517_53452629	601|560|554	416|407|396	296|348|345	155|138|171	307	233	8.16048e-05	0.00269996	0.523|0.511|0.515	0.592|0.657|0.605	-0.102
ENSMUSG00000109228	Fam81b	MXE	chr13	-	76246203_76246322_76251660_76251904_76238129_76238393_76268660_76268725	333|392|394	294|314|313	412|321|349	513|421|456	374	249	1.13462e-05	0.000526768	0.43|0.454|0.456	0.348|0.337|0.338	0.106
ENSMUSG00000002329	Mdp1	MXE	chr14	-	55659987_55660098_55660167_55660228_55659369_55659477_55660337_55660508	2|3|3	12|3|6	0|1|0	1|1|1	191	241	0.000762772	0.018317	0.174|0.558|0.387	0.0|0.558|0.0	0.187
ENSMUSG00000040473	Cfap69	MXE	chr5	-	5640128_5640227_5644423_5644500_5626008_5626158_5646935_5647045	160|145|310	216|210|249	378|369|326	272|257|268	207	229	0.00386616	0.0590437	0.45|0.433|0.579	0.606|0.614|0.574	-0.111
ENSMUSG00000034902	Pip5k1c	MXE	chr10	+	81307483_81307636_81310678_81310884_81306307_81306425_81311642_81311726	10|7|8	5|11|9	0|1|0	3|3|6	283	336	1.15195e-06	7.71361e-05	0.704|0.43|0.513	0.0|0.284|0.0	0.454
ENSMUSG00000036817	Sun1	MXE	chr5	+	139229752_139229944_139233470_139233569_139226705_139226885_139233900_139233994	14|16|14	55|55|49	13|23|21	28|29|34	322	229	0.00154389	0.0302013	0.153|0.171|0.169	0.248|0.361|0.305	-0.14
ENSMUSG00000022603	Mroh4	MXE	chr15	-	74627610_74627730_74627952_74628069_74626277_74626400_74628274_74628367	238|239|226	165|149|193	338|412|382	186|159|175	247	250	8.17269e-05	0.00269996	0.593|0.619|0.542	0.648|0.724|0.688	-0.102
ENSMUSG00000050702	4930563M21Rik	MXE	chr9	-	55973982_55974021_55975083_55975197_55973850_55973892_55977915_55977937	29|36|28	71|63|62	38|45|55	35|36|36	244	169	3.30841e-07	2.67904e-05	0.221|0.284|0.238	0.429|0.464|0.514	-0.221
ENSMUSG00000027620	Rbm39	MXE	chr2	-	156172827_156173022_156177335_156177385_156164805_156164923_156179176_156179240	11|25|54	6|5|5	59|71|68	1|3|0	180	325	9.90935e-06	0.000466275	0.768|0.9|0.951	0.991|0.977|1.0	-0.116
ENSMUSG00000085614	1700123M08Rik	MXE	chr4	+	11976443_11976587_11980141_11980408_11966573_11966683_11993864_11993999	11|9|7	15|9|10	15|15|10	5|7|9	274	397	0.0217322	0.213159	0.515|0.592|0.504	0.813|0.756|0.617	-0.192
ENSMUSG00000036817	Sun1	MXE	chr5	+	139229752_139229944_139230772_139230838_139226705_139226885_139231126_139231237	14|16|11	90|63|73	8|20|16	25|50|30	322	196	0.00170012	0.0322165	0.086|0.134|0.084	0.163|0.196|0.245	-0.1
ENSMUSG00000042743	Sgtb	MXE	chr13	+	104111069_104111189_104118323_104118427_104109740_104109969_104121466_104121536	0|2|1	7|9|8	1|3|2	8|4|5	250	234	0.0472547	0.352336	0.0|0.172|0.105	0.105|0.412|0.272	-0.171
ENSMUSG00000074247	Dda1	MXE	chr8	+	71472036_71472117_71472194_71472246_71469198_71469325_71473774_71473836	21|33|245	16|29|34	220|183|209	40|38|33	211	182	0.0166597	0.174726	0.531|0.495|0.861	0.826|0.806|0.845	-0.197
ENSMUSG00000021936	Mapk8	MXE	chr14	-	33390241_33390313_33390672_33390744_33388799_33388982_33392941_33393107	45|35|45	79|66|67	9|25|25	46|49|60	202	202	0.0452843	0.344279	0.363|0.347|0.402	0.164|0.338|0.294	0.105
ENSMUSG00000101243	Gm28919	MXE	chrY	+	6603992_6604059_6604644_6604679_6596925_6596960_6611817_6611935	5|6|3	4|5|10	3|3|7	3|1|0	197	165	0.0130779	0.149302	0.511|0.501|0.201	0.456|0.715|1.0	-0.319
ENSMUSG00000107008	Gm2762	MXE	chr13	+	53397898_53398033_53452517_53452629_53395284_53395395_53454100_53454544	582|589|638	349|417|404	489|506|550	223|209|214	265	242	1.72732e-05	0.000716402	0.604|0.563|0.591	0.667|0.689|0.701	-0.1
ENSMUSG00000022911	Arl13b	MXE	chr16	-	62813158_62813264_62827163_62827413_62811848_62812051_62830742_62830813	142|160|239	136|166|156	346|297|247	186|150|171	380	236	0.00312105	0.0503124	0.393|0.374|0.488	0.536|0.552|0.473	-0.102
ENSMUSG00000004929	Thop1	MXE	chr10	+	81073152_81073365_81075510_81075659_81070034_81070278_81076942_81077050	124|233|863	987|1183|1431	894|733|814	1396|1251|1216	343	279	4.26366e-06	0.000239453	0.093|0.138|0.329	0.342|0.323|0.353	-0.153
ENSMUSG00000047793	Sned1	MXE	chr1	+	93274604_93274718_93275296_93275470_93274343_93274460_93280480_93280594	2|2|1	0|1|3	1|4|0	4|2|6	244	304	0.0412279	0.323323	1.0|0.714|0.293	0.238|0.714|0.0	0.352
ENSMUSG00000041491	Cep78	MXE	chr19	-	15960942_15961109_15962371_15962449_15955773_15956403_15969071_15969200	5|4|3	1|2|3	5|3|4	1|0|0	208	297	0.00144966	0.0286219	0.877|0.741|0.588	0.877|1.0|1.0	-0.224
ENSMUSG00000038299	Wdr36	MXE	chr18	+	32846829_32846962_32847141_32847317_32845590_32845645_32847588_32847709	33|24|40	47|28|61	7|8|13	34|21|24	263	306	0.0127483	0.1465	0.45|0.499|0.433	0.193|0.307|0.387	0.165
ENSMUSG00000109739	Gm17949	MXE	chr17	+	57014651_57014765_57019403_57019598_57012595_57012795_57020167_57020294	34|38|41	53|39|59	33|38|37	21|34|32	244	325	0.0174187	0.178915	0.461|0.565|0.481	0.677|0.598|0.606	-0.125
ENSMUSG00000028089	Chd1l	MXE	chr3	-	97570903_97571067_97572560_97572709_97570201_97570404_97580978_97581177	205|233|198	301|285|331	126|114|131	333|306|277	279	294	2.41496e-06	0.000152427	0.418|0.463|0.387	0.285|0.282|0.333	0.123
ENSMUSG00000105423	Gm36814	MXE	chr5	-	50528637_50528813_50542849_50542936_50526940_50527594_50543487_50543535	7|7|8	7|6|6	4|1|4	24|14|19	217	306	3.6458e-06	0.000211578	0.585|0.622|0.653	0.19|0.092|0.229	0.45
ENSMUSG00000019843	Fyn	MXE	chr10	+	39529436_39529601_39529918_39530074_39526780_39526930_39532015_39532195	4|6|11	3|8|11	1|4|11	0|0|2	295	286	4.09902e-06	0.00023398	0.564|0.421|0.492	1.0|1.0|0.842	-0.455
ENSMUSG00000034751	Mast4	MXE	chr13	-	103025521_103025553_103140162_103140287_102853830_102853919_103171402_103171556	7|12|7	3|0|4	11|8|6	1|0|1	255	162	0.00157533	0.0306441	0.597|1.0|0.526	0.875|1.0|0.792	-0.181
ENSMUSG00000086330	1700007J10Rik	MXE	chr11	-	59730047_59730182_59731477_59731628_59725916_59726122_59733794_59734216	4|7|5	10|5|11	7|9|8	4|3|2	281	265	0.00345652	0.0547074	0.274|0.569|0.3	0.623|0.739|0.79	-0.336
ENSMUSG00000086330	1700007J10Rik	MXE	chr11	-	59731477_59731628_59733794_59734216_59730047_59730182_59735968_59736048	3|0|3	10|10|9	2|1|7	3|3|3	552	281	0.0209477	0.207806	0.132|0.0|0.145	0.253|0.145|0.543	-0.221
ENSMUSG00000051518	Rps19bp1	MXE	chr15	-	80261296_80261394_80263982_80264117_80260613_80261130_80264226_80264306	0|0|12	31|33|45	21|15|26	64|48|35	265	228	3.67043e-05	0.00134531	0.0|0.0|0.187	0.22|0.212|0.39	-0.212
ENSMUSG00000020878	Lrrc46	MXE	chr11	-	97036469_97036516_97038771_97038880_97036095_97036205_97040866_97040972	1605|1511|1545	457|501|449	994|1041|1177	557|603|680	239	177	3.11595e-12	7.23316e-10	0.722|0.691|0.718	0.569|0.561|0.562	0.146
ENSMUSG00000034075	Zdhhc5	MXE	chr2	-	84702332_84702454_84710317_84711472_84696242_84696400_84714982_84715180	113|170|323	201|181|192	497|303|323	187|181|184	1285	252	6.64311e-06	0.000324932	0.099|0.156|0.248	0.343|0.247|0.256	-0.114
ENSMUSG00000015599	Ttbk1	MXE	chr17	-	46446161_46447717_46467125_46467687_46442447_46445557_46470218_46470397	128|161|165	49|94|137	159|164|155	203|163|135	692	1686	0.000114017	0.00360915	0.864|0.807|0.746	0.656|0.71|0.737	0.105
ENSMUSG00000036959	Bcorl1	MXE	chrX	+	48361532_48361662_48375022_48375188_48342800_48342880_48376996_48377077	2|2|4	17|16|20	0|2|1	46|41|43	260	296	0.00144898	0.0286219	0.118|0.125|0.185	0.0|0.053|0.026	0.116
ENSMUSG00000048000	Gigyf2	MXE	chr1	+	87334269_87334334_87354403_87354486_87327002_87327092_87364103_87364233	8|3|15	49|45|23	10|17|13	16|29|13	195	213	0.00396565	0.0602986	0.151|0.068|0.416	0.406|0.39|0.522	-0.228
ENSMUSG00000101155	Sly	MXE	chrY	+	57194790_57194825_57209671_57209789_57188616_57188748_57210550_57210650	0|0|0	1|1|1	1|0|2	0|3|1	165	248	0.0395818	0.313745	0.0|0.0|0.0	1.0|0.0|0.75	-0.583
ENSMUSG00000026173	Plcd4	MXE	chr1	+	74562713_74562830_74563450_74563623_74560289_74560493_74564376_74564512	68|65|45	106|97|116	19|13|16	160|141|150	247	303	4.44089e-16	2.20903e-13	0.44|0.451|0.322	0.127|0.102|0.116	0.289
ENSMUSG00000022681	Ntan1	MXE	chr16	+	13826882_13826985_13827059_13827125_13819250_13819436_13827387_13827496	3|9|7	5|1|8	8|7|5	0|1|2	233	196	0.00309099	0.0500596	0.335|0.883|0.424	1.0|0.855|0.678	-0.297
ENSMUSG00000037426	Depdc5	MXE	chr5	+	32983858_32984030_32986935_32986996_32979384_32979554_32990741_32990824	12|14|8	2|5|1	11|8|5	8|6|2	302	191	0.0271475	0.247455	0.791|0.639|0.835	0.465|0.457|0.613	0.243
ENSMUSG00000087017	4930417H01Rik	MXE	chr2	+	122717894_122718230_122719271_122719364_122707121_122707204_122720515_122720596	5|7|12	1|5|2	11|12|10	7|15|9	466	223	0.0435611	0.337066	0.705|0.401|0.742	0.429|0.277|0.347	0.265
ENSMUSG00000074247	Dda1	MXE	chr8	+	71472194_71472246_71473774_71473836_71472036_71472117_71474487_71476098	60|90|173	48|56|47	181|149|167	45|31|49	182	192	0.00239148	0.0422697	0.569|0.629|0.795	0.809|0.835|0.782	-0.144
ENSMUSG00000020521	Rnft1	MXE	chr11	+	86486060_86486505_86486655_86486732_86484656_86484799_86489066_86489167	84|76|117	48|55|60	155|113|138	44|43|48	575	207	0.000398589	0.0103574	0.387|0.332|0.412	0.559|0.486|0.509	-0.141
ENSMUSG00000087017	4930417H01Rik	MXE	chr2	+	122718157_122718230_122719271_122719364_122707121_122707204_122720515_122720597	6|4|7	1|5|2	4|9|2	7|15|9	203	223	0.0049225	0.0723213	0.868|0.468|0.794	0.386|0.397|0.196	0.384
ENSMUSG00000021238	Aldh6a1	MXE	chr12	-	84442070_84442145_84443728_84443788_84441762_84441924_84450888_84450950	2|3|3	13|7|10	1|0|1	11|6|14	190	205	0.00145493	0.0286219	0.142|0.316|0.245	0.089|0.0|0.072	0.181
ENSMUSG00000006276	Eps15l1	MXE	chr8	-	72345965_72346171_72358312_72358445_72340998_72341524_72367903_72367986	1|1|0	4|3|1	2|2|4	1|1|2	263	336	4.18148e-05	0.0014857	0.242|0.299|0.0	0.719|0.719|0.719	-0.539
ENSMUSG00000020520	Galnt10	MXE	chr11	+	57721294_57721397_57725522_57725661_57645441_57645717_57736977_57737144	16|13|60	111|94|120	70|74|85	175|151|118	233	269	0.00233385	0.0416742	0.143|0.138|0.366	0.316|0.361|0.454	-0.161
ENSMUSG00000087574	C030037D09Rik	MXE	chr11	+	88720692_88720831_88722649_88722698_88720488_88720572_88724078_88724173	6|4|4	7|17|8	47|44|50	0|0|1	269	179	0	0	0.363|0.135|0.25	1.0|1.0|0.971	-0.741
ENSMUSG00000013236	Ptprs	MXE	chr17	-	56428851_56429157_56434452_56434597_56424879_56424977_56434880_56435014	0|1|3	2|2|0	7|3|2	0|1|0	275	436	0.0337082	0.281468	0.0|0.442|1.0	1.0|0.826|1.0	-0.461
ENSMUSG00000021749	Oit1	MXE	chr14	-	8355463_8355514_8357109_8357168_8353848_8353933_8358337_8358455	31|25|19	54|45|45	50|39|57	50|56|67	189	181	0.0136876	0.15424	0.355|0.347|0.288	0.489|0.4|0.449	-0.116
ENSMUSG00000070732	Rbm44	MXE	chr1	+	91163051_91163180_91164913_91164993_91162357_91162472_91165094_91165165	72|82|72	82|70|92	110|72|100	52|59|85	259	210	0.0212646	0.21035	0.416|0.487|0.388	0.632|0.497|0.488	-0.109
ENSMUSG00000024135	Srbd1	MXE	chr17	-	86102842_86103000_86109226_86109334_86099204_86099295_86115192_86115296	4|9|10	14|8|21	1|2|2	11|8|8	238	288	0.0156859	0.168761	0.257|0.577|0.366	0.099|0.232|0.232	0.212
ENSMUSG00000034349	Smc4	MXE	chr3	+	69007188_69007367_69007928_69008120_69006075_69006213_69009483_69009660	23|48|271	61|91|97	173|213|223	62|54|70	309	322	0.000601676	0.0150637	0.282|0.355|0.744	0.744|0.804|0.769	-0.312
ENSMUSG00000086587	Gm11837	MXE	chr4	+	14936440_14936539_14938483_14938557_14930660_14930770_14942199_14942275	40|48|251	435|377|465	403|292|233	470|434|441	229	204	1.05738e-07	9.68894e-06	0.076|0.102|0.325	0.433|0.375|0.32	-0.208
ENSMUSG00000107008	Gm2762	MXE	chr13	+	53395284_53395395_53397898_53398033_53394255_53394384_53432445_53432622	787|770|693	589|541|559	786|807|747	283|316|317	241	265	9.96414e-12	2.04089e-09	0.595|0.61|0.577	0.753|0.737|0.722	-0.143
ENSMUSG00000034055	Phka1	MXE	chrX	-	102541371_102541450_102544673_102544753_102541111_102541241_102545307_102545464	7|14|6	4|12|6	2|2|5	0|2|1	210	209	0.0161702	0.172185	0.635|0.537|0.499	1.0|0.499|0.833	-0.22
ENSMUSG00000109160	4930598N05Rik	MXE	chr10	+	10235383_10235506_10254152_10254218_10234990_10235040_10257485_10257645	9|9|13	9|8|3	5|3|11	16|29|27	253	196	8.97737e-05	0.00292142	0.437|0.466|0.77	0.195|0.074|0.24	0.388
ENSMUSG00000109160	4930598N05Rik	MXE	chr10	+	10235324_10235506_10254152_10254218_10235000_10235040_10257485_10257645	32|12|29	9|8|3	25|21|29	16|29|27	312	196	0.00287574	0.0472327	0.691|0.485|0.859	0.495|0.313|0.403	0.275
ENSMUSG00000012114	Med15	MXE	chr16	-	17680548_17680761_17683158_17683188_17674404_17674658_17685452_17685504	114|155|153	41|54|65	182|210|252	21|13|21	160	343	0	0	0.856|0.86|0.835	0.949|0.972|0.963	-0.111
ENSMUSG00000079356	Mettl4-ps1	MXE	chr17	+	71536358_71536569_71537217_71537287_71533585_71533648_71543436_71543543	7|8|8	2|5|5	6|7|4	0|1|0	341	200	5.24334e-06	0.000272497	0.672|0.484|0.484	1.0|0.804|1.0	-0.388
ENSMUSG00000021557	Agtpbp1	MXE	chr13	-	59536248_59536373_59544386_59544451_59533171_59533239_59557222_59557286	14|33|59	227|254|239	107|86|67	290|285|265	195	255	1.66818e-05	0.000708366	0.075|0.145|0.244	0.325|0.283|0.248	-0.131
ENSMUSG00000038902	Pogz	MXE	chr3	+	94862421_94862530_94864087_94864378_94860795_94860971_94864484_94864667	9|10|7	1|2|2	8|8|9	0|0|0	239	421	0.0277488	0.250346	0.941|0.898|0.86	1.0|1.0|1.0	-0.1
ENSMUSG00000028789	Azin2	MXE	chr4	-	128959783_128959957_128962083_128962204_128950599_128950772_128962300_128962439	37|95|120	171|154|146	450|166|211	240|182|173	251	304	0.000436766	0.0112653	0.208|0.428|0.499	0.694|0.525|0.596	-0.227
ENSMUSG00000019907	Ppp1r12a	MXE	chr10	+	108252756_108252924_108253324_108253495_108251839_108251944_108259755_108259846	28|32|29	78|70|91	14|10|11	57|65|70	298	301	0.00120782	0.0256441	0.266|0.316|0.244	0.199|0.134|0.137	0.119
ENSMUSG00000109323	Gm44968	MXE	chr7	+	81208478_81208744_81210032_81210198_81206288_81206342_81210508_81210876	2|4|2	0|0|2	4|0|4	4|3|13	396	296	5.75121e-05	0.00198274	1.0|1.0|0.428	0.428|0.0|0.187	0.604
ENSMUSG00000050702	4930563M21Rik	MXE	chr9	-	55975083_55975197_55977915_55977937_55973982_55974021_55978701_55978766	53|59|63	87|128|115	35|23|27	163|144|165	152	244	7.1375e-11	1.08835e-08	0.494|0.425|0.468	0.256|0.204|0.208	0.24
ENSMUSG00000056486	Chn1	MXE	chr2	-	73679614_73679903_73706918_73707032_73631745_73631830_73710454_73710486	7|15|17	5|6|6	13|14|11	3|2|0	244	419	0.00461513	0.0692667	0.706|0.811|0.83	0.882|0.923|1.0	-0.153
ENSMUSG00000034998	Foxn2	MXE	chr17	+	88479275_88479340_88484400_88484469_88475855_88475950_88486402_88490533	2|2|5	6|5|2	1|0|1	3|2|2	195	199	0.00222488	0.0407489	0.254|0.29|0.718	0.254|0.0|0.338	0.223
ENSMUSG00000040681	Hmgn1	MXE	chr16	-	96124722_96124845_96127152_96127203_96120617_96122417_96127310_96127340	7|13|145	261|283|356	80|60|48	292|209|265	181	253	0.00247366	0.0432016	0.036|0.06|0.363	0.277|0.286|0.202	-0.102
ENSMUSG00000101155	Sly	MXE	chrY	+	57202464_57202499_57209671_57209789_57194790_57194825_57210550_57210650	21|29|27	214|258|305	14|14|12	25|18|26	165	248	7.18902e-11	1.08835e-08	0.129|0.145|0.117	0.457|0.539|0.41	-0.338
ENSMUSG00000087687	Pet100	MXE	chr8	+	3622341_3622428_3622592_3622625_3621550_3621611_3623223_3624235	41|35|40	33|43|52	38|28|17	69|55|57	217	163	0.00166511	0.0318566	0.483|0.379|0.366	0.293|0.277|0.183	0.158
ENSMUSG00000020196	Cabin1	MXE	chr10	-	75745228_75745397_75746487_75746774_75742244_75742462_75747825_75747975	25|23|28	0|1|8	33|23|11	0|0|0	417	299	0.000166266	0.00500949	1.0|0.943|0.715	1.0|1.0|1.0	-0.114
ENSMUSG00000062170	Fmr1nb	MXE	chrX	+	68772044_68772141_68803604_68803693_68761880_68762231_68804425_68804567	5|4|4	12|9|15	1|0|2	10|10|3	227	219	0.0097915	0.120474	0.287|0.3|0.205	0.088|0.0|0.391	0.104
ENSMUSG00000040473	Cfap69	MXE	chr5	-	5644423_5644500_5646935_5647045_5640128_5640227_5649789_5649855	108|121|230	147|157|199	289|273|260	198|213|179	240	207	0.000829324	0.0193189	0.388|0.399|0.499	0.557|0.525|0.556	-0.117
ENSMUSG00000035047	Kri1	MXE	chr9	-	21281661_21281739_21281814_21281911_21281041_21281169_21282048_21282098	45|38|49	12|13|7	46|38|36	9|2|3	227	208	0.0227429	0.220588	0.775|0.728|0.865	0.824|0.946|0.917	-0.106
ENSMUSG00000021891	Mettl6	MXE	chr14	-	31492321_31492456_31493596_31493964_31487570_31487741_31494901_31495030	71|62|71	77|81|77	80|103|93	50|60|56	498	265	3.86807e-05	0.00138852	0.329|0.289|0.329	0.46|0.477|0.469	-0.153
ENSMUSG00000038535	Zfp280d	MXE	chr9	+	72301700_72301766_72301866_72302006_72298701_72298848_72307950_72308068	10|22|16	27|14|16	3|6|6	18|19|17	196	270	0.00729725	0.096981	0.338|0.684|0.579	0.187|0.303|0.327	0.261
ENSMUSG00000032497	Lrrfip2	MXE	chr9	+	111119639_111119711_111141189_111141332_111118134_111118389_111161302_111161389	1|4|134	612|665|701	611|361|358	737|643|576	202	273	0	0	0.002|0.008|0.205	0.528|0.431|0.457	-0.4
ENSMUSG00000039233	Tbce	MXE	chr13	-	14005142_14005283_14005787_14005852_14001109_14001178_14005942_14006007	21|16|18	9|1|9	30|24|23	1|2|5	195	271	0.00784553	0.1027	0.764|0.957|0.735	0.977|0.943|0.865	-0.11
ENSMUSG00000101904	Gm29427	MXE	chr1	-	130705376_130705501_130706425_130706482_130702230_130702438_130706842_130706917	14|15|24	35|33|31	10|12|8	26|42|49	187	255	0.0184257	0.187051	0.353|0.383|0.514	0.344|0.28|0.182	0.148
ENSMUSG00000036686	Cc2d1a	MXE	chr8	-	84133463_84133540_84133763_84133890_84133331_84133379_84133976_84134040	67|56|45	57|43|51	37|49|36	56|54|55	257	207	0.0303939	0.262609	0.486|0.512|0.415	0.347|0.422|0.345	0.1
ENSMUSG00000026925	Inpp5e	MXE	chr2	-	26399232_26399348_26399412_26399574_26398555_26398692_26400035_26400143	21|18|15	60|53|52	33|40|57	75|97|62	292	246	0.0262277	0.242355	0.228|0.222|0.196	0.27|0.258|0.436	-0.106
ENSMUSG00000061232	H2-K1	MXE	chr17	-	33999270_33999546_33999733_34000003_33997284_33997560_34000193_34000333	7|25|98	103|85|124	65|64|87	119|132|128	400	406	0.0324772	0.273829	0.065|0.23|0.445	0.357|0.33|0.408	-0.118
ENSMUSG00000086241	4930483K19Rik	MXE	chr10	-	76554975_76555063_76555202_76555307_76545870_76546800_76562112_76562226	31|43|51	3|7|7	56|31|27	18|13|11	235	218	0.000771159	0.0183916	0.906|0.851|0.871	0.743|0.689|0.695	0.167
ENSMUSG00000007035	Msh5	MXE	chr17	-	35042097_35042180_35043728_35043764_35041469_35041515_35044024_35044134	12|6|14	5|6|8	11|5|6	15|9|9	166	213	0.0195328	0.19657	0.755|0.562|0.692	0.485|0.416|0.461	0.216
ENSMUSG00000020952	Scfd1	MXE	chr12	+	51444983_51445017_51445670_51445736_51442530_51442583_51447571_51447640	5|2|11	22|17|19	2|1|0	15|15|10	164	196	0.000916289	0.0207176	0.214|0.123|0.409	0.137|0.074|0.0	0.178
ENSMUSG00000078588	Ccdc24	MXE	chr4	-	117871746_117871860_117871988_117872180_117871063_117871189_117872394_117872554	47|40|49	45|59|63	43|56|50	118|95|109	322	244	0.00210452	0.0389783	0.442|0.339|0.371	0.216|0.309|0.258	0.123
ENSMUSG00000031813	Mvb12a	MXE	chr8	+	71543386_71543483_71545223_71545350_71543132_71543231_71545546_71545666	4|5|38	24|31|32	50|62|68	42|45|50	227	257	0.0022913	0.0413384	0.159|0.154|0.573	0.574|0.609|0.606	-0.301
ENSMUSG00000051113	Fam71e1	MXE	chr7	+	44496914_44497033_44497502_44497633_44496580_44496730_44500149_44500438	9|9|272	174|219|293	284|264|286	245|293|316	249	261	2.22154e-06	0.000143248	0.051|0.041|0.493	0.549|0.486|0.487	-0.312
ENSMUSG00000059119	Nap1l4	MXE	chr7	-	143521400_143521430_143524160_143524280_143520383_143520440_143524693_143524716	84|93|76	92|86|93	85|92|74	72|48|59	250	160	0.017106	0.177113	0.369|0.409|0.343	0.43|0.551|0.445	-0.102
ENSMUSG00000042705	Commd10	MXE	chr18	+	46963659_46963770_46967739_46967895_46960415_46960506_46990478_46990589	24|7|20	10|4|15	6|6|2	3|0|1	241	286	0.0391465	0.311918	0.74|0.675|0.613	0.704|1.0|0.704	-0.127
ENSMUSG00000020821	Kif1c	MXE	chr11	+	70706940_70707086_70708441_70708611_70706680_70706759_70708778_70708858	11|26|15	43|41|55	1|4|2	17|12|13	276	300	0.0240585	0.228885	0.218|0.408|0.229	0.06|0.266|0.143	0.129
ENSMUSG00000034681	Rnps1	MXE	chr17	+	24415040_24415162_24418037_24418218_24414674_24414734_24418456_24418612	52|69|86	220|231|213	24|14|10	146|117|126	252	311	7.06084e-07	5.23103e-05	0.226|0.269|0.333	0.169|0.129|0.089	0.147
ENSMUSG00000038342	Mlxip	MXE	chr5	+	123440035_123440142_123440812_123440898_123394797_123395342_123442281_123442371	9|9|15	21|15|22	3|0|2	12|9|5	237	216	0.00639504	0.0883632	0.281|0.354|0.383	0.186|0.0|0.267	0.188
ENSMUSG00000099722	Gm29154	MXE	chr9	-	103947535_103947726_103957431_103957509_103946840_103947009_103959322_103959419	8|1|6	0|0|1	6|7|7	2|3|1	208	321	0.00474923	0.0703695	1.0|1.0|0.903	0.822|0.783|0.915	0.128
ENSMUSG00000099722	Gm29154	MXE	chr9	-	103947564_103947726_103957431_103957509_103946840_103947009_103959322_103959419	8|1|6	0|1|2	6|7|7	4|7|2	208	292	0.00687256	0.0931909	1.0|0.584|0.808	0.678|0.584|0.831	0.1
ENSMUSG00000035439	Haus8	MXE	chr8	-	71255646_71255712_71256007_71256120_71255406_71255565_71256458_71256551	39|45|50	10|10|5	41|35|33	5|2|0	243	196	0.00343165	0.0545617	0.759|0.784|0.89	0.869|0.934|1.0	-0.123
ENSMUSG00000004677	Myo9b	MXE	chr8	+	71338906_71339020_71340759_71340799_71334315_71334394_71342761_71342884	0|4|1	1|2|4	0|0|0	2|2|1	244	170	0.0175773	0.179484	0.0|0.582|0.148	0.0|0.0|0.0	0.243
ENSMUSG00000020538	Srebf1	MXE	chr11	-	60206394_60206573_60206837_60207257_60206172_60206310_60220452_60220604	8|8|6	13|13|10	0|0|0	9|1|6	550	309	1.96612e-07	1.63001e-05	0.257|0.257|0.252	0.0|0.0|0.0	0.255
ENSMUSG00000102045	Gm21294	MXE	chrY	+	89060409_89060444_89067478_89067545_89059689_89059756_89068126_89068161	0|3|5	4|12|17	6|4|3	4|5|0	165	197	0.00182948	0.0342487	0.0|0.23|0.26	0.642|0.489|1.0	-0.547
ENSMUSG00000042700	Sipa1l1	MXE	chr12	+	82311348_82311409_82340661_82342499_82234462_82234528_82357232_82357363	6|3|6	74|112|105	2|1|1	142|90|103	191	1968	0.00107829	0.0237634	0.455|0.216|0.371	0.127|0.103|0.091	0.24
ENSMUSG00000035958	Tdp2	MXE	chr13	+	24832009_24832095_24836015_24836186_24831678_24831929_24836854_24836946	9|18|28	101|101|78	54|48|58	95|88|91	216	301	4.81953e-06	0.000258178	0.11|0.199|0.333	0.442|0.432|0.47	-0.234
ENSMUSG00000020078	Vps26a	MXE	chr10	-	62471059_62471135_62480557_62480707_62469900_62470057_62486377_62486598	40|59|90	185|172|175	388|103|108	185|185|263	280	206	0.0132301	0.150401	0.137|0.202|0.275	0.607|0.291|0.232	-0.172
ENSMUSG00000031927	1700012B09Rik	MXE	chr9	-	14761604_14761730_14766856_14766961_14758190_14758455_14770838_14771030	155|220|1897	283|316|408	2020|1584|1937	411|367|485	235	256	0.000816561	0.0193189	0.374|0.431|0.835	0.843|0.825|0.813	-0.28
ENSMUSG00000094529	Gm21744	MXE	chrY	+	32386286_32386321_32393978_32394013_32385648_32385715_32401162_32401280	10|7|7	3|2|1	2|1|1	16|14|13	165	165	2.72227e-13	7.89911e-11	0.769|0.778|0.875	0.111|0.067|0.071	0.724
ENSMUSG00000038116	Phf20	MXE	chr2	+	156267154_156267542_156272541_156272655_156251775_156251947_156273682_156273871	0|3|4	12|19|14	4|8|5	11|14|12	518	244	0.0114276	0.133976	0.0|0.069|0.119	0.146|0.212|0.164	-0.111
ENSMUSG00000043962	Thrap3	MXE	chr4	-	126177861_126178557_126179911_126180814_126176183_126176356_126186434_126186588	98|93|85	54|50|42	75|79|64	59|58|81	1033	826	0.00384933	0.0590437	0.592|0.598|0.618	0.504|0.521|0.387	0.132
ENSMUSG00000026098	Pms1	MXE	chr1	-	53216230_53216347_53256628_53256792_53207962_53208085_53267827_53267930	1|4|4	9|6|13	0|1|0	4|2|2	294	247	0.000907248	0.0206473	0.085|0.359|0.205	0.0|0.296|0.0	0.118
ENSMUSG00000013833	Med16	MXE	chr10	-	79907038_79907146_79907490_79907653_79906764_79906934_79908817_79908921	0|0|8	29|21|37	36|7|23	62|37|50	293	238	1.5189e-05	0.00066947	0.0|0.0|0.149	0.32|0.133|0.272	-0.192
ENSMUSG00000013833	Med16	MXE	chr10	-	79907038_79907146_79907490_79907656_79906764_79906934_79908817_79908898	8|16|78	29|21|37	315|132|181	62|37|50	296	238	2.7002e-05	0.00104468	0.182|0.38|0.629	0.803|0.742|0.744	-0.366
ENSMUSG00000050545	Fam228b	MXE	chr12	-	4762999_4763191_4764078_4764147_4762326_4762407_4768389_4768521	29|24|102	88|119|110	91|83|100	102|104|129	199	322	0.0221008	0.215976	0.348|0.246|0.6	0.591|0.564|0.556	-0.172
ENSMUSG00000050545	Fam228b	MXE	chr12	-	4764078_4764147_4768389_4768521_4762999_4763191_4768905_4769267	31|38|178	43|37|50	184|210|203	43|39|46	262	199	0.000373718	0.0102218	0.354|0.438|0.73	0.765|0.804|0.77	-0.272
ENSMUSG00000029767	Calu	MXE	chr6	+	29361293_29361487_29361559_29361753_29356470_29356697_29366039_29366206	54|72|89	108|147|100	39|19|27	11|20|29	324	324	0.00998339	0.121546	0.333|0.329|0.471	0.78|0.487|0.482	-0.205
ENSMUSG00000007950	Abhd8	MXE	chr8	-	71458377_71458548_71461245_71461972_71458037_71458254_71463465_71463655	19|18|98	134|140|121	130|136|150	130|129|191	857	301	4.31464e-09	4.69486e-07	0.047|0.043|0.221	0.26|0.27|0.216	-0.145
ENSMUSG00000020212	Mdm1	MXE	chr10	+	118147980_118148115_118150788_118150956_118146594_118146971_118157194_118157370	72|74|80	13|21|17	90|102|114	3|9|6	265	298	7.78582e-07	5.64797e-05	0.862|0.798|0.841	0.971|0.927|0.955	-0.117
ENSMUSG00000035325	Sec31a	MXE	chr5	-	100388533_100388611_100389067_100389106_100386127_100386203_100390758_100390833	17|12|21	11|14|14	17|15|20	2|3|7	169	208	0.00075549	0.0183018	0.655|0.513|0.649	0.913|0.86|0.779	-0.245
ENSMUSG00000037443	Cep85	MXE	chr4	-	134153808_134153926_134154262_134154396_134152103_134152289_134155676_134156371	89|75|98	34|56|72	36|40|40	33|52|34	264	248	0.0202983	0.2031	0.711|0.557|0.561	0.506|0.419|0.525	0.126
ENSMUSG00000085293	Gm13817	MXE	chr2	-	92530313_92530443_92532214_92532316_92529693_92529860_92536822_92536897	3|6|10	37|46|34	10|8|8	28|28|24	232	260	0.0463602	0.35021	0.083|0.128|0.248	0.286|0.243|0.272	-0.114
ENSMUSG00000033210	Slc9c1	MXE	chr16	+	45547599_45547725_45550073_45550235_45544689_45544855_45552898_45552998	37|41|39	62|79|60	85|69|66	43|74|44	256	292	3.80269e-05	0.00137927	0.405|0.372|0.426	0.693|0.515|0.631	-0.212
ENSMUSG00000027634	Ndrg3	MXE	chr2	-	156958466_156958502_156970036_156970138_156950033_156950139_156991998_156992043	12|19|13	36|62|37	7|2|14	53|72|79	232	166	0.000149395	0.00460347	0.193|0.18|0.201	0.086|0.019|0.113	0.119
ENSMUSG00000022884	Eif4a2	MXE	chr16	+	23109119_23109259_23109984_23110153_23108718_23108851_23110233_23110343	110|91|94	155|147|175	86|87|101	99|102|85	270	299	0.00224819	0.0407718	0.44|0.407|0.373	0.49|0.486|0.568	-0.108
ENSMUSG00000101396	Gm28510	MXE	chrY	+	10414164_10414296_10433830_10433865_10412736_10412780_10441009_10441127	9|9|4	11|5|7	20|23|12	5|6|6	262	165	0.00576103	0.0818771	0.34|0.531|0.265	0.716|0.707|0.557	-0.281
ENSMUSG00000040407	Akap9	MXE	chr5	+	3981117_3981214_3992045_3992138_3976127_3976326_4001404_4001758	37|44|36	12|10|11	51|39|37	4|3|5	227	223	0.000839479	0.0193581	0.752|0.812|0.763	0.926|0.927|0.879	-0.135
ENSMUSG00000034681	Rnps1	MXE	chr17	+	24415040_24415162_24418456_24418612_24414674_24414734_24420205_24420397	41|52|62	107|105|81	19|14|8	41|40|49	252	286	0.0438	0.337511	0.303|0.36|0.465	0.345|0.284|0.156	0.114
ENSMUSG00000050721	Plekho2	MXE	chr9	-	65559419_65559524_65563883_65564003_65558618_65558717_65572979_65573129	8|9|9	50|63|36	1|0|0	73|62|57	250	235	5.69415e-10	7.62578e-08	0.131|0.118|0.19	0.013|0.0|0.0	0.142
ENSMUSG00000032400	Zwilch	MXE	chr9	-	64147269_64147406_64149398_64149427_64146824_64146920_64150155_64150312	7|2|3	36|23|8	0|1|2	2|12|11	159	267	0.0441591	0.338324	0.246|0.127|0.386	0.0|0.123|0.234	0.134
ENSMUSG00000001999	Blvra	MXE	chr2	+	127082931_127083050_127085962_127086082_127080529_127080658_127086844_127086942	6|14|12	11|11|10	0|4|2	2|8|5	249	250	0.0479952	0.354142	0.354|0.561|0.546	0.0|0.334|0.287	0.28
ENSMUSG00000034544	Rsrc1	MXE	chr3	+	67180828_67180865_67206425_67206477_67082535_67082709_67290346_67290415	42|39|39	59|60|79	29|28|33	83|84|91	167	182	0.00304738	0.049584	0.437|0.415|0.35	0.276|0.266|0.283	0.126
ENSMUSG00000047692	4930533K18Rik	MXE	chr10	+	70872089_70872250_70875225_70875366_70868668_70868812_70923295_70923336	39|18|33	4|6|10	42|40|47	14|21|22	291	271	0.0229937	0.221339	0.901|0.736|0.754	0.736|0.639|0.665	0.117
ENSMUSG00000027201	Myef2	MXE	chr2	-	125097562_125097634_125098449_125098518_125095911_125096120_125100318_125100420	51|49|56	82|97|102	52|74|68	64|66|58	199	202	0.000275425	0.00767225	0.387|0.339|0.358	0.452|0.532|0.543	-0.148
ENSMUSG00000003341	Atp8b3	MXE	chr10	-	80534442_80534541_80535286_80535400_80534164_80534226_80536255_80536347	1308|1496|3512	1502|1643|1630	4201|3844|3473	1783|1978|1866	244	229	0.00605594	0.0850273	0.45|0.461|0.669	0.689|0.646|0.636	-0.13
ENSMUSG00000097725	4930593A02Rik	MXE	chr3	+	58740246_58740345_58750372_58750497_58732829_58732953_58796709_58797331	0|0|0	5|9|4	1|3|4	21|16|12	229	255	0.000180506	0.00532645	0.0|0.0|0.0	0.05|0.173|0.271	-0.165
ENSMUSG00000028757	Ddost	MXE	chr4	+	138305154_138305265_138308242_138308329_138304729_138305038_138309349_138309453	33|21|55	75|68|91	219|118|131	85|86|52	241	217	5.49671e-13	1.47227e-10	0.284|0.218|0.352	0.699|0.553|0.694	-0.364
ENSMUSG00000061613	U2af1	MXE	chr17	-	31651645_31651712_31652501_31652568_31648844_31648894_31654978_31655066	62|66|79	116|125|130	42|35|46	30|29|46	197	197	3.00363e-05	0.00113093	0.348|0.346|0.378	0.583|0.547|0.5	-0.186
ENSMUSG00000102045	Gm21294	MXE	chrY	+	89060409_89060444_89067478_89067545_89054226_89054361_89068126_89068161	0|0|0	9|8|14	4|2|2	4|5|0	165	197	1.66992e-07	1.41821e-05	0.0|0.0|0.0	0.544|0.323|1.0	-0.622
ENSMUSG00000039137	Whrn	MXE	chr4	-	63429085_63429118_63431849_63432059_63419421_63419493_63434109_63434146	16|22|18	2|3|1	12|10|14	1|0|0	340	163	0.00274669	0.0459806	0.793|0.779|0.896	0.852|1.0|1.0	-0.128
ENSMUSG00000032615	Nt5m	MXE	chr11	+	59852790_59852891_59860749_59860810_59848072_59848372_59874552_59874667	13|22|21	41|43|55	5|3|8	69|92|76	231	191	2.5433e-10	3.6899e-08	0.208|0.297|0.24	0.057|0.026|0.08	0.194
ENSMUSG00000022814	Umps	MXE	chr16	-	33959052_33959167_33960176_33960352_33954781_33956935_33961568_33962240	76|78|72	63|61|53	56|68|59	24|31|28	306	245	0.00252909	0.0433807	0.491|0.506|0.521	0.651|0.637|0.628	-0.133
ENSMUSG00000015143	Actn1	MXE	chr12	-	80170182_80170248_80170685_80170766_80168857_80169016_80171728_80171875	7|4|9	6|3|8	19|18|11	0|0|0	211	196	8.61433e-12	1.87469e-09	0.52|0.553|0.511	1.0|1.0|1.0	-0.472
ENSMUSG00000052337	Immt	MXE	chr6	+	71844638_71844712_71846285_71846475_71831330_71831515_71851771_71851880	12|27|97	277|301|297	113|104|95	350|345|333	204	320	0.000246487	0.00703499	0.064|0.123|0.339	0.336|0.321|0.309	-0.147
ENSMUSG00000040811	Eml2	MXE	chr7	+	19201829_19201927_19202508_19202596_19201564_19201653_19202976_19203072	3|8|3	11|13|10	1|3|4	19|20|16	228	218	0.0303759	0.262609	0.207|0.37|0.223	0.048|0.125|0.193	0.145
ENSMUSG00000012114	Med15	MXE	chr16	-	17680548_17680761_17685452_17685504_17674404_17674658_17697606_17697694	28|26|38	42|55|65	33|34|30	21|13|21	182	343	6.58077e-07	5.09205e-05	0.557|0.471|0.524	0.748|0.831|0.729	-0.252
ENSMUSG00000031532	Saraf	MXE	chr8	+	34161194_34161373_34165140_34165540_34154575_34154836_34167718_34167857	30|38|74	124|139|119	119|96|111	86|66|96	309	530	8.48671e-09	8.95477e-07	0.293|0.319|0.516	0.704|0.714|0.665	-0.318
ENSMUSG00000032366	Tpm1	MXE	chr9	-	67031950_67032026_67032465_67032541_67031451_67031514_67032793_67032864	8|16|7	177|175|183	9|10|5	6|6|7	206	206	7.58282e-14	2.64034e-11	0.043|0.084|0.037	0.6|0.625|0.417	-0.493
ENSMUSG00000073411	H2-D1	MXE	chr17	+	35263378_35263648_35263838_35264114_35262729_35263186_35265783_35266059	0|3|47	51|57|65	22|10|15	16|18|12	400	406	3.02057e-05	0.00113093	0.0|0.051|0.423	0.583|0.361|0.559	-0.343
ENSMUSG00000033294	Noc4l	MXE	chr5	-	110651311_110651461_110651678_110651786_110651111_110651211_110652312_110652419	12|20|20	23|19|35	10|11|9	33|31|35	238	280	0.007246	0.0966689	0.38|0.553|0.402	0.263|0.295|0.232	0.182
ENSMUSG00000087192	4930412L05Rik	MXE	chr4	-	53209303_53209525_53214472_53214566_53207270_53207467_53214643_53214674	2|4|1	1|2|0	0|0|0	1|1|2	224	352	4.50805e-11	7.47478e-09	0.759|0.759|1.0	0.0|0.0|0.0	0.839
ENSMUSG00000091556	Gm14569	MXE	chrX	-	36479840_36479967_36484169_36484338_36470721_36470871_36491799_36491830	15|4|7	3|5|3	4|1|1	0|0|0	299	257	4.07092e-07	3.22158e-05	0.811|0.407|0.667	1.0|1.0|1.0	-0.372
ENSMUSG00000041540	Sox5	MXE	chr6	-	143873972_143874150_143907386_143907533_143861383_143861529_143941350_143941436	664|831|828	1166|1204|1122	1420|1035|1245	1170|1106|1318	277	308	1.00782e-06	6.88086e-05	0.388|0.434|0.451	0.574|0.51|0.512	-0.108
ENSMUSG00000021770	Samd8	MXE	chr14	+	21774962_21775555_21783678_21783796_21750530_21750780_21792403_21792554	16|27|32	105|96|90	106|67|52	88|85|112	723	248	2.53099e-08	2.38186e-06	0.05|0.088|0.109	0.292|0.213|0.137	-0.132
ENSMUSG00000107008	Gm2762	MXE	chr13	+	53397898_53398033_53432445_53432622_53395284_53395395_53434693_53434796	585|591|641	645|691|635	488|505|548	313|325|297	265	307	2.12601e-09	2.46759e-07	0.512|0.498|0.539	0.644|0.643|0.681	-0.14
ENSMUSG00000003778	Brd8	MXE	chr18	-	34606419_34606466_34606674_34606768_34605473_34605688_34607038_34607491	53|58|66	37|54|60	27|30|34	49|32|39	224	177	0.036138	0.297342	0.531|0.459|0.465	0.303|0.426|0.408	0.106
ENSMUSG00000029162	Khk	MXE	chr5	+	30924738_30924855_30928442_30928515_30921430_30922007_30929520_30929667	2|4|3	4|7|6	0|3|0	2|2|3	247	203	0.0442094	0.338324	0.291|0.32|0.291	0.0|0.552|0.0	0.117
ENSMUSG00000039206	Daglb	MXE	chr5	+	143472946_143473118_143474612_143474871_143466952_143467104_143478413_143478536	2|1|1	6|3|4	3|2|1	1|0|1	302	389	2.37912e-05	0.000952194	0.3|0.3|0.244	0.794|1.0|0.563	-0.504
ENSMUSG00000035890	Rnf126	MXE	chr10	-	79761429_79761499_79761564_79761633_79760988_79761082_79762084_79762329	68|192|328	198|186|220	444|345|445	277|241|248	199	200	0.0168063	0.175208	0.257|0.509|0.6	0.617|0.59|0.643	-0.161
ENSMUSG00000027201	Myef2	MXE	chr2	-	125098449_125098518_125100318_125100420_125097562_125097634_125108955_125109019	48|40|45	1|8|13	35|47|35	1|2|0	232	199	2.51685e-05	0.000995872	0.976|0.811|0.748	0.968|0.953|1.0	-0.129
ENSMUSG00000029513	Prkab1	MXE	chr5	-	116017947_116018081_116020003_116020118_116014913_116014982_116020373_116020467	4|1|2	4|5|6	2|1|2	0|0|2	245	264	0.000264027	0.00741404	0.519|0.177|0.264	1.0|1.0|0.519	-0.52
ENSMUSG00000032212	Sltm	MXE	chr9	+	70573456_70573925_70574575_70574625_70572148_70572176_70576721_70576840	146|148|149	201|195|187	253|227|269	163|174|171	599	180	1.76562e-08	1.75654e-06	0.179|0.186|0.193	0.318|0.282|0.321	-0.121
ENSMUSG00000022914	Brwd1	MXE	chr16	-	96019418_96019460_96019678_96019754_96017580_96017724_96021215_96021341	66|49|53	33|33|36	60|88|74	29|18|15	206	172	0.00129641	0.0268265	0.625|0.554|0.551	0.633|0.803|0.805	-0.17
ENSMUSG00000020317	Theg	MXE	chr10	-	79585392_79585454_79585903_79585975_79583737_79583855_79586230_79586350	80|79|59	92|83|107	149|122|143	100|93|132	202	192	0.00245283	0.0431351	0.453|0.475|0.344	0.586|0.555|0.507	-0.125
ENSMUSG00000035047	Kri1	MXE	chr9	-	21280362_21280489_21281041_21281169_21280163_21280259_21281661_21281739	41|29|31	59|59|63	26|10|16	62|57|52	258	257	0.00715822	0.0958651	0.409|0.329|0.329	0.295|0.149|0.235	0.129
ENSMUSG00000037103	Dcaf15	MXE	chr8	-	84102745_84102881_84102955_84103053_84102163_84102270_84104616_84104762	13|12|32	94|75|80	26|17|38	74|51|68	228	266	0.0150998	0.166219	0.139|0.157|0.318	0.291|0.28|0.395	-0.117
ENSMUSG00000011877	Git1	MXE	chr11	+	77501071_77501114_77502828_77502855_77500646_77500741_77503017_77503066	1033|1198|1209	305|296|353	1736|1766|1813	216|217|197	173	157	0	0	0.755|0.786|0.757	0.879|0.881|0.893	-0.118
ENSMUSG00000085293	Gm13817	MXE	chr2	-	92536822_92536897_92540290_92540330_92530313_92530443_92540890_92540980	7|4|4	1|4|4	0|0|1	2|2|0	170	205	0.000384594	0.0102226	0.894|0.547|0.547	0.0|0.0|1.0	0.329
ENSMUSG00000024404	Riok3	MXE	chr18	+	12139316_12139460_12142935_12143063_12137239_12137349_12148790_12148988	493|480|529	299|283|353	478|488|512	504|456|483	274	258	4.65244e-06	0.000253122	0.608|0.615|0.585	0.472|0.502|0.5	0.111
ENSMUSG00000020680	Taf15	MXE	chr11	+	83487222_83487413_83488924_83489045_83484976_83485079_83497261_83497296	185|237|248	208|189|205	249|293|226	131|144|134	321	251	1.76932e-05	0.000724796	0.41|0.495|0.486	0.598|0.614|0.569	-0.13
ENSMUSG00000044477	Zfand3	MXE	chr17	+	30060809_30060850_30135322_30135505_30005086_30005308_30192562_30192730	0|0|16	149|146|193	140|31|26	169|143|168	171	313	3.45838e-09	3.88454e-07	0.0|0.0|0.132	0.603|0.284|0.221	-0.325
ENSMUSG00000098950	Gm28036	MXE	chr2	-	156079338_156079464_156098229_156098372_156079062_156079242_156103348_156103429	45|46|47	22|22|40	27|26|48	11|12|11	273	256	0.0380391	0.306602	0.657|0.662|0.524	0.697|0.67|0.804	-0.109
ENSMUSG00000027287	Snap23	MXE	chr2	+	120585150_120585192_120585555_120585604_120584268_120584365_120586158_120586276	62|55|67	35|34|45	74|102|72	29|32|26	172	179	0.00266257	0.0452248	0.648|0.627|0.608	0.726|0.768|0.742	-0.118
ENSMUSG00000033706	Smyd5	MXE	chr6	+	85442110_85442217_85442598_85442655_85441737_85441808_85444242_85444337	2|1|2	3|2|6	0|0|2	2|1|3	237	187	0.0270734	0.247455	0.345|0.283|0.208	0.0|0.0|0.345	0.164
ENSMUSG00000015804	Med28	MXE	chr5	+	45522435_45522502_45523421_45523534_45520228_45520484_45525152_45529276	72|147|1185	324|299|504	1128|964|1056	512|503|512	197	243	0.00466556	0.069723	0.215|0.378|0.744	0.731|0.703|0.718	-0.272
ENSMUSG00000030638	Sh3gl3	MXE	chr7	+	82260131_82260200_82268279_82268352_82174795_82175019_82270772_82270916	7|15|21	63|77|65	29|22|20	48|47|82	199	203	0.0123238	0.142563	0.102|0.166|0.248	0.381|0.323|0.199	-0.129
ENSMUSG00000001729	Akt1	MXE	chr12	-	112657267_112657393_112657666_112657735_112657067_112657196_112658397_112658463	8|5|20	37|38|41	15|12|16	22|30|25	199	256	0.0286237	0.252963	0.218|0.145|0.386	0.467|0.34|0.452	-0.17
ENSMUSG00000030292	Smco2	MXE	chr6	+	146861675_146861751_146864057_146864114_146859913_146860063_146866736_146866793	114|100|84	155|184|216	260|256|294	886|844|870	206	187	0.000171682	0.00510937	0.4|0.33|0.261	0.21|0.216|0.235	0.11
ENSMUSG00000030766	Arhgap17	MXE	chr7	-	123327238_123327343_123331225_123331265_123323612_123323686_123369753_123369878	2|2|1	2|7|2	2|0|0	3|2|1	170	235	0.0124476	0.143519	0.58|0.283|0.409	0.48|0.0|0.0	0.264
ENSMUSG00000057246	BC051142	MXE	chr17	+	34449808_34449829_34451630_34451654_34449250_34449274_34452499_34452514	583|592|557	225|215|263	984|1165|1094	211|200|246	151	154	1.32193e-11	2.5572e-09	0.725|0.737|0.684	0.826|0.856|0.819	-0.118
ENSMUSG00000057246	BC051142	MXE	chr17	+	34449808_34449829_34452499_34452514_34449250_34449274_34459862_34460119	213|231|208	225|196|223	383|440|429	260|232|236	151	145	1.22725e-06	8.06278e-05	0.476|0.531|0.472	0.586|0.646|0.636	-0.13
ENSMUSG00000034269	Setd5	MXE	chr6	+	113137952_113138200_113143612_113144083_113128411_113128541_113147439_113147738	18|13|25	53|58|55	5|8|11	49|41|42	378	601	0.0358463	0.296161	0.351|0.263|0.42	0.14|0.237|0.294	0.121
ENSMUSG00000027422	Rrbp1	MXE	chr2	-	143949269_143949368_143949671_143949755_143948335_143948479_143950427_143950523	161|219|238	461|529|512	194|209|217	337|267|325	214	229	4.99502e-06	0.000263525	0.272|0.307|0.332	0.381|0.456|0.417	-0.114
ENSMUSG00000010342	Tex14	MXE	chr11	+	87543283_87543377_87549431_87549524_87538995_87539070_87551530_87551640	29|21|40	67|75|67	31|44|48	50|56|59	224	223	0.00894599	0.113272	0.301|0.218|0.373	0.382|0.439|0.447	-0.125
ENSMUSG00000027642	Rpn2	MXE	chr2	+	157283583_157283777_157289527_157289623_157279058_157279335_157290536_157290712	111|160|232	371|399|407	319|261|282	387|376|367	324	226	8.96641e-07	6.24421e-05	0.173|0.219|0.284	0.365|0.326|0.349	-0.121
ENSMUSG00000095024	Gm5458	MXE	chr14	-	19599545_19599729_19600403_19600535_19594138_19594463_19601493_19601656	29|42|44	175|147|185	64|69|80	188|165|177	262	314	0.000233129	0.00670871	0.166|0.255|0.222	0.29|0.334|0.351	-0.111
ENSMUSG00000020590	Snx13	MXE	chr12	+	35078899_35079012_35082868_35082971_35047188_35047411_35085938_35086028	23|15|27	58|71|74	37|39|37	54|76|73	243	233	0.00675659	0.0926238	0.275|0.168|0.259	0.396|0.33|0.327	-0.117
ENSMUSG00000022972	1110004E09Rik	MXE	chr16	-	90929915_90929983_90930993_90931161_90927349_90927508_90934581_90934827	638|855|1650	604|569|672	1738|1381|1731	680|646|651	298	198	0.0103787	0.124616	0.412|0.5|0.62	0.629|0.587|0.639	-0.108
ENSMUSG00000024786	Majin	MXE	chr19	+	6213298_6213396_6215145_6215209_6206217_6206263_6221672_6221745	2|3|1	8|14|10	1|5|2	4|2|2	228	194	0.0299229	0.261132	0.175|0.154|0.078	0.175|0.68|0.46	-0.303
ENSMUSG00000018921	Pelp1	MXE	chr11	-	70405626_70405732_70406256_70406321_70401916_70402066_70409763_70410028	13|30|53	65|46|52	64|70|55	56|61|64	195	236	0.0364343	0.298504	0.195|0.441|0.552	0.58|0.581|0.51	-0.161
ENSMUSG00000014504	Srp19	MXE	chr18	+	34331749_34331825_34334292_34334364_34331144_34331259_34334456_34334568	11|6|32	42|38|68	36|34|32	60|52|78	206	202	0.0260702	0.24207	0.204|0.134|0.316	0.37|0.391|0.287	-0.131
ENSMUSG00000027787	Nmd3	MXE	chr3	+	69722408_69722466_69724256_69724391_69721984_69722122_69726360_69726457	17|17|31	87|76|79	16|8|2	60|53|79	188	265	0.0205967	0.205495	0.216|0.24|0.356	0.273|0.175|0.034	0.11
ENSMUSG00000037523	Mavs	MXE	chr2	+	131238735_131238910_131240314_131240492_131234104_131234355_131241879_131242049	1|4|2	3|7|3	1|1|2	0|0|0	305	308	2.9766e-10	4.14581e-08	0.252|0.366|0.402	1.0|1.0|1.0	-0.66
ENSMUSG00000038685	Rtel1	MXE	chr2	+	181355008_181355125_181355309_181355552_181354352_181354442_181355650_181355812	4|2|3	25|14|27	9|8|8	20|20|34	247	373	0.0147544	0.163615	0.195|0.177|0.144	0.405|0.377|0.262	-0.176
ENSMUSG00000038685	Rtel1	MXE	chr2	+	181355008_181355125_181355327_181355552_181354352_181354442_181355650_181355812	4|2|3	25|16|24	9|8|8	15|18|34	247	355	0.00952548	0.118303	0.187|0.152|0.152	0.463|0.39|0.253	-0.205
ENSMUSG00000099722	Gm29154	MXE	chr9	-	103932071_103932163_103939451_103939545_103919409_103919876_103955901_103955982	1|0|0	8|12|18	1|1|5	10|8|18	224	222	0.0013344	0.0271052	0.11|0.0|0.0	0.09|0.11|0.216	-0.102
ENSMUSG00000091358	Speer5-ps1	MXE	chr10	+	44171636_44171805_44196055_44196133_44170446_44170592_44214000_44214159	0|6|3	1|5|3	7|2|5	0|0|3	299	208	0.00254316	0.0434082	0.0|0.455|0.41	1.0|1.0|0.537	-0.557
ENSMUSG00000109293	Dcst2	MXE	chr3	+	89368704_89368869_89370427_89370595_89368090_89368248_89370699_89370800	85|79|85	49|37|59	83|105|99	87|84|78	295	298	0.011861	0.138127	0.637|0.683|0.593	0.491|0.558|0.562	0.101
ENSMUSG00000026255	Efhd1	MXE	chr1	+	87289467_87289615_87297628_87297763_87264362_87264754_87309660_87310839	288|270|498	1086|1097|1321	767|822|743	1496|1252|1540	278	265	4.09098e-11	7.1224e-09	0.202|0.19|0.264	0.328|0.385|0.315	-0.124
ENSMUSG00000044201	Cdc25c	MXE	chr18	-	34740327_34740429_34743937_34744063_34738215_34738278_34744870_34744969	31|45|40	42|42|52	62|60|67	49|25|58	256	232	0.0167399	0.17504	0.401|0.493|0.411	0.534|0.685|0.511	-0.142
ENSMUSG00000025145	Lrrc45	MXE	chr11	+	120718649_120718720_120719039_120719132_120718441_120718553_120719465_120719558	13|14|18	22|31|34	31|22|28	34|28|23	201	223	0.0151325	0.166219	0.396|0.334|0.37	0.503|0.466|0.575	-0.148
ENSMUSG00000039844	Rapgef1	MXE	chr2	+	29710152_29710308_29719592_29719850_29707197_29707400_29722223_29722309	57|55|49	28|36|27	101|113|125	31|31|34	286	388	0.000381631	0.0102218	0.734|0.675|0.711	0.815|0.832|0.833	-0.12
ENSMUSG00000101396	Gm28510	MXE	chrY	+	10426124_10426159_10433830_10433865_10425508_10425575_10441009_10441127	2|0|2	10|4|8	5|8|2	5|6|6	165	165	0.00269712	0.045369	0.167|0.0|0.2	0.5|0.571|0.25	-0.318
ENSMUSG00000102045	Gm21294	MXE	chrY	+	89060409_89060444_89068126_89068161_89059689_89059756_89075319_89075437	0|2|3	2|7|3	7|5|4	3|1|4	165	165	0.00937078	0.11695	0.0|0.222|0.5	0.7|0.833|0.5	-0.437
ENSMUSG00000058594	Fbxo18	MXE	chr2	-	11756416_11756503_11756601_11756689_11755640_11755777_11757439_11757662	19|16|22	12|8|12	8|8|14	3|2|3	218	217	0.0425752	0.330908	0.612|0.666|0.646	0.726|0.799|0.823	-0.141
ENSMUSG00000022529	Zfp263	MXE	chr16	+	3746421_3746495_3746770_3746894_3745776_3745957_3748148_3748265	2|12|5	25|27|27	13|10|14	22|21|29	204	254	0.0228532	0.221041	0.091|0.356|0.187	0.424|0.372|0.375	-0.179
ENSMUSG00000032479	Map4	MXE	chr9	+	109978849_109979091_109999771_109999840_109931459_109931940_110026100_110026223	36|49|416	120|141|126	406|333|295	126|102|115	372	199	0.000982047	0.0219198	0.138|0.157|0.638	0.633|0.636|0.578	-0.305
ENSMUSG00000102045	Gm21294	MXE	chrY	+	89059689_89059756_89067478_89067545_89054226_89054361_89068126_89068161	7|12|11	9|8|14	23|31|35	4|5|0	197	197	1.95077e-08	1.88683e-06	0.438|0.6|0.44	0.852|0.861|1.0	-0.412
ENSMUSG00000035620	Ric8b	MXE	chr10	+	84992119_84992264_85001781_85001901_84980047_84980192_85015075_85016447	16|17|30	3|2|9	8|5|6	0|0|0	275	250	5.98733e-06	0.000302143	0.829|0.885|0.752	1.0|1.0|1.0	-0.178
ENSMUSG00000000168	Dlat	MXE	chr9	-	50653621_50653748_50657844_50657998_50649631_50649773_50658164_50658289	43|40|42	8|5|4	68|81|97	1|1|3	284	257	1.72825e-05	0.000716402	0.829|0.879|0.905	0.984|0.987|0.967	-0.108
ENSMUSG00000101970	1810026B05Rik	MXE	chr7	-	73549596_73549652_73555254_73555333_73539202_73544382_73555854_73555920	51|27|53	28|20|18	39|41|22	12|7|5	209	186	0.0071237	0.0957711	0.618|0.546|0.724	0.743|0.839|0.797	-0.164
ENSMUSG00000109643	Gm45298	MXE	chr8	-	82797296_82797525_82800930_82801225_82796145_82796432_82802953_82803361	0|0|2	3|5|5	5|4|6	10|12|5	425	359	0.000445251	0.0113997	0.0|0.0|0.253	0.297|0.22|0.503	-0.256
ENSMUSG00000041301	Cftr	MXE	chr6	+	18285546_18285647_18299682_18299934_18282426_18282654_18305831_18305987	3|8|5	52|56|67	6|12|12	47|47|55	231	382	0.0150925	0.166219	0.087|0.191|0.11	0.174|0.297|0.265	-0.116
ENSMUSG00000041757	Plekha6	MXE	chr1	+	133274792_133274879_133280338_133280407_133273857_133274374_133281782_133281863	23|23|36	42|57|58	47|31|50	44|35|34	217	199	0.000389267	0.0102684	0.334|0.27|0.363	0.495|0.448|0.574	-0.183
ENSMUSG00000025903	Lypla1	MXE	chr1	+	4828583_4828649_4830267_4830315_4808454_4808486_4832310_4832381	29|44|52	47|32|31	132|81|75	57|41|48	196	178	0.0358931	0.296161	0.359|0.555|0.604	0.678|0.642|0.587	-0.13
ENSMUSG00000022680	Pdxdc1	MXE	chr16	-	13884565_13884631_13887696_13887770_13881877_13881958_13902914_13903021	41|60|104	127|123|134	180|117|87	152|170|131	204	196	0.0249151	0.23321	0.237|0.319|0.427	0.532|0.398|0.39	-0.112
ENSMUSG00000018548	Trim37	MXE	chr11	+	87129715_87129817_87137589_87137630_87127076_87127494_87140484_87140601	266|619|1694	263|287|480	1897|1760|1775	558|542|509	232	171	0.0243585	0.229994	0.427|0.614|0.722	0.715|0.705|0.72	-0.126
ENSMUSG00000024566	Atp9b	MXE	chr18	-	80912796_80912947_80917704_80917878_80909591_80909705_80933823_80934058	55|40|80	55|79|57	410|164|136	79|76|58	304	281	3.5418e-06	0.000209026	0.48|0.319|0.565	0.828|0.666|0.684	-0.271
ENSMUSG00000029238	Clock	MXE	chr5	-	76254373_76254463_76262674_76262766_76248341_76248462_76265790_76265939	14|8|21	8|4|10	4|4|2	4|6|5	222	220	0.0221434	0.215976	0.634|0.665|0.675	0.498|0.398|0.284	0.265
ENSMUSG00000022052	Ppp2r2a	MXE	chr14	-	67038874_67038972_67070234_67070309_67028864_67029030_67072089_67072471	19|18|59	81|99|85	56|50|40	89|80|80	205	228	0.029394	0.257808	0.207|0.168|0.436	0.412|0.41|0.357	-0.123
ENSMUSG00000093456	Gm20662	MXE	chr9	+	107997919_107998062_107998996_107999027_107996880_107997020_108024102_108024450	19|29|28	12|19|19	31|34|26	6|8|6	273	161	0.000201018	0.00588189	0.483|0.474|0.465	0.753|0.715|0.719	-0.255
ENSMUSG00000036167	Pphln1	MXE	chr15	+	93410691_93410783_93424013_93424075_93398349_93398461_93441500_93441712	5|1|1	22|22|13	2|3|5	7|13|7	222	192	0.0475993	0.353391	0.164|0.038|0.062	0.198|0.166|0.382	-0.161
ENSMUSG00000106589	4931419H13Rik	MXE	chr3	+	55061004_55061114_55063677_55063836_55059613_55059712_55083723_55083773	6|8|16	2|2|3	26|24|18	0|2|1	240	289	0.00687825	0.0931909	0.783|0.828|0.865	1.0|0.935|0.956	-0.138
ENSMUSG00000097145	9230114K14Rik	MXE	chr5	+	52192917_52193596_52194800_52194890_52190678_52190937_52196892_52197984	5|3|4	0|1|1	0|7|4	2|3|2	809	220	0.00170242	0.0322165	1.0|0.449|0.521	0.0|0.388|0.352	0.41
ENSMUSG00000097145	9230114K14Rik	MXE	chr5	+	52192917_52192978_52194800_52194890_52190712_52190937_52196892_52197023	6|2|3	0|1|1	0|4|2	2|3|2	191	220	0.000375758	0.0102218	1.0|0.697|0.776	0.0|0.606|0.535	0.444
ENSMUSG00000001998	Ap4e1	MXE	chr2	+	127019285_127019359_127028171_127028293_127014169_127014293_127033529_127033689	2|1|8	8|13|14	1|0|2	14|11|17	204	252	0.00277495	0.0460113	0.236|0.087|0.414	0.081|0.0|0.127	0.176
ENSMUSG00000036893	Ehmt1	MXE	chr2	-	24840635_24840779_24852664_24852802_24839529_24839756_24856605_24856726	12|24|12	4|10|9	0|3|3	9|2|2	268	274	0.0397959	0.314216	0.754|0.71|0.577	0.0|0.605|0.605	0.277
ENSMUSG00000109232	Gm44577	MXE	chr18	+	32462826_32462903_32469431_32469689_32462578_32462662_32508199_32509064	11|6|11	4|2|2	16|11|11	21|31|18	207	388	2.92179e-06	0.000175408	0.838|0.849|0.912	0.588|0.399|0.534	0.359
ENSMUSG00000057132	Rpgrip1	A5SS	chr14	+	52141122_52141273_52141122_52141240_52145731_52145883	117|104|90	30|35|25	142|145|138	8|8|6	163	130	1.43774e-13	2.4904e-11	0.757|0.703|0.742	0.934|0.935|0.948	-0.205
ENSMUSG00000024985	Tcf7l2	A5SS	chr19	+	55910578_55910681_55910578_55910669_55912558_55912645	8|5|4	1|3|1	2|2|4	1|0|0	142	130	0.011273	0.0789109	0.88|0.604|0.785	0.647|1.0|1.0	-0.126
ENSMUSG00000029687	Ezh2	A5SS	chr6	-	47576535_47576664_47576562_47576664_47558177_47558294	133|141|114	76|99|70	101|121|86	94|103|101	157	130	0.00228869	0.0320417	0.592|0.541|0.574	0.471|0.493|0.414	0.11
ENSMUSG00000062012	Zfp13	A5SS	chr17	-	23581056_23581270_23581077_23581270_23580770_23580862	96|112|101	24|30|24	74|53|57	38|28|25	151	130	0.000617236	0.0112337	0.775|0.763|0.784	0.626|0.62|0.662	0.138
ENSMUSG00000020598	Nrcam	A5SS	chr12	+	44576603_44576789_44576603_44576780_44590107_44590239	0|3|0	6|3|4	2|2|1	3|0|1	139	130	0.00716456	0.061669	0.0|0.483|0.0	0.384|1.0|0.483	-0.461
ENSMUSG00000097145	9230114K14Rik	A5SS	chr5	+	52192917_52193596_52192917_52192978_52194800_52194890	1|0|3	1|1|0	1|4|2	0|0|0	748	130	0.00578982	0.0585415	0.148|0.0|1.0	1.0|1.0|1.0	-0.617
ENSMUSG00000110382	Gm45287	A5SS	chr8	+	78044009_78048956_78044009_78047418_78050799_78050975	2|3|10	2|1|0	1|1|2	0|0|0	1668	130	0.000465809	0.0105972	0.072|0.19|1.0	1.0|1.0|1.0	-0.579
ENSMUSG00000046711	Hmga1	A5SS	chr17	+	27559532_27559703_27559532_27559670_27560927_27561011	275|347|345	81|97|101	123|108|113	78|58|45	163	130	0.000118497	0.0035944	0.73|0.74|0.731	0.557|0.598|0.667	0.126
ENSMUSG00000087177	E130307A14Rik	A5SS	chr10	-	39640275_39640511_39640379_39640511_39639563_39639766	21|33|32	7|11|6	26|30|30	3|1|4	234	130	0.00429961	0.0503688	0.625|0.625|0.748	0.828|0.943|0.806	-0.193
ENSMUSG00000036825	Ssx2ip	A5SS	chr3	+	146404641_146404935_146404641_146404784_146417606_146417790	88|99|284	4|4|5	242|213|208	62|14|17	281	130	3.47795e-06	0.000158247	0.911|0.92|0.963	0.644|0.876|0.85	0.141
ENSMUSG00000025237	Parp6	A5SS	chr9	+	59630618_59630829_59630618_59630769_59631339_59631393	20|31|36	12|8|9	13|22|32	17|15|15	190	130	0.0361504	0.212238	0.533|0.726|0.732	0.343|0.501|0.593	0.185
ENSMUSG00000003402	Prkcsh	A5SS	chr9	+	22011437_22011596_22011437_22011575_22011673_22011770	110|127|122	83|102|104	50|50|51	86|71|82	151	130	8.39917e-06	0.00030573	0.533|0.517|0.502	0.334|0.377|0.349	0.164
ENSMUSG00000002028	Kmt2a	A5SS	chr9	-	44833897_44834020_44833906_44834020_44832860_44833045	1|2|2	14|8|6	0|0|0	3|6|4	139	130	0.0378291	0.215153	0.063|0.19|0.238	0.0|0.0|0.0	0.164
ENSMUSG00000098230	1700095B10Rik	A5SS	chr5	+	112795414_112795691_112795414_112795501_112798828_112798964	15|18|16	23|26|26	28|32|57	25|31|40	320	130	0.00752848	0.061669	0.209|0.22|0.2	0.313|0.295|0.367	-0.115
ENSMUSG00000098230	1700095B10Rik	A5SS	chr5	+	112795414_112795598_112795414_112795501_112798828_112798964	18|22|26	23|26|26	38|41|75	25|31|40	227	130	0.00779334	0.061669	0.309|0.326|0.364	0.465|0.431|0.518	-0.138
ENSMUSG00000029001	Fbxo44	A5SS	chr4	-	148156579_148156706_148156608_148156706_148156145_148156281	6|9|2	14|8|10	1|4|1	6|20|6	159	130	0.0315974	0.191691	0.259|0.479|0.141	0.12|0.141|0.12	0.166
ENSMUSG00000041654	Slc39a11	A5SS	chr11	-	113463950_113464095_113463971_113464095_113369727_113369898	7|9|8	2|6|4	5|8|6	0|0|0	151	130	4.82705e-08	2.92841e-06	0.751|0.564|0.633	1.0|1.0|1.0	-0.351
ENSMUSG00000097075	D830044I16Rik	A5SS	chr7	-	126974608_126974712_126974678_126974712_126974452_126974510	908|887|882	513|534|519	755|825|885	935|909|972	200	130	2.7367e-13	2.4904e-11	0.535|0.519|0.525	0.344|0.371|0.372	0.164
ENSMUSG00000021814	Anxa7	A5SS	chr14	-	20479779_20480133_20479894_20480133_20473274_20473329	1|0|0	4|3|2	3|2|1	3|0|2	245	130	0.00139438	0.021148	0.117|0.0|0.0	0.347|1.0|0.21	-0.48
ENSMUSG00000044465	Fam160a2	A5SS	chr7	-	105384945_105385151_105384987_105385151_105383780_105384572	20|27|17	44|45|42	14|10|14	55|49|49	172	130	0.00529295	0.0566657	0.256|0.312|0.234	0.161|0.134|0.178	0.11
ENSMUSG00000004677	Myo9b	A5SS	chr8	+	71350134_71350195_71350134_71350189_71350926_71351048	3|2|3	30|20|21	1|6|6	9|7|10	136	130	0.00858252	0.0650841	0.087|0.087|0.12	0.096|0.45|0.364	-0.205
ENSMUSG00000089736	Tgfbr3l	A5SS	chr8	+	4250466_4250921_4250466_4250625_4251292_4251423	1|2|1	2|1|0	2|1|1	0|0|0	426	130	0.00417833	0.0503688	0.132|0.379|1.0	1.0|1.0|1.0	-0.496
ENSMUSG00000085385	Snhg17	A5SS	chr2	-	158360458_158360599_158360526_158360599_158359181_158359432	2|2|4	1|0|1	1|2|0	0|2|2	198	130	0.000557421	0.0112337	0.568|1.0|0.724	1.0|0.396|0.0	0.299
ENSMUSG00000040599	Mis12	A5SS	chr11	+	71019610_71020189_71019610_71019723_71024549_71024711	15|15|28	4|1|0	9|10|12	1|0|0	596	130	0.00700262	0.061669	0.45|0.766|1.0	0.663|1.0|1.0	-0.149
ENSMUSG00000023942	Slc29a1	A5SS	chr17	-	45588995_45589074_45589001_45589074_45588288_45588386	37|32|37	79|80|78	52|53|49	76|49|75	136	130	0.00442802	0.0503688	0.309|0.277|0.312	0.395|0.508|0.384	-0.13
ENSMUSG00000035949	Fbxw2	A3SS	chr2	-	34822557_34823067_34822557_34822975_34825961_34826070	2|1|6	0|0|1	5|3|2	1|2|1	222	130	0.0147813	0.165143	1.0|1.0|0.778	0.745|0.468|0.539	0.342
ENSMUSG00000026288	Inpp5d	A3SS	chr1	+	87667888_87668063_87667891_87668063_87665386_87665537	6|9|9	3|4|1	4|6|5	1|0|1	133	130	0.00361298	0.0585304	0.662|0.687|0.898	0.796|1.0|0.83	-0.126
ENSMUSG00000031959	Wdr59	A3SS	chr8	-	111458922_111459049_111458922_111459046_111460582_111460655	9|13|13	4|2|2	10|4|9	0|1|0	133	130	0.000670184	0.0167031	0.687|0.864|0.864	1.0|0.796|1.0	-0.127
ENSMUSG00000027365	Trpm7	A3SS	chr2	-	126805016_126805087_126805016_126805084_126807288_126807379	13|21|8	3|7|7	13|8|5	3|1|0	133	130	0.0158302	0.170966	0.809|0.746|0.528	0.809|0.887|1.0	-0.204
ENSMUSG00000109238	Gm35060	A3SS	chr18	-	32460697_32460719_32460697_32460715_32460939_32461029	2|14|6	20|31|30	7|11|17	17|21|20	134	130	0.0217801	0.207748	0.088|0.305|0.162	0.285|0.337|0.452	-0.173
ENSMUSG00000020167	Tcf3	A3SS	chr10	-	80415364_80415523_80415364_80415520_80415852_80415926	4|15|9	12|6|18	1|0|0	3|1|3	133	130	2.99822e-05	0.0017701	0.246|0.71|0.328	0.246|0.0|0.0	0.346
ENSMUSG00000097399	Gm26555	A3SS	chr13	+	58287816_58288070_58287912_58288070_58284152_58284248	8|10|3	1|2|1	2|18|16	15|7|7	226	130	0.00585088	0.0861675	0.821|0.742|0.633	0.071|0.597|0.568	0.32
ENSMUSG00000093867	Gsdmcl2	A3SS	chr15	+	63881334_63881521_63881383_63881521_63880969_63880999	7|7|10	3|2|1	4|10|4	0|1|1	179	130	0.00796604	0.10324	0.629|0.718|0.879	1.0|0.879|0.744	-0.132
ENSMUSG00000111778	RP23-299I16.1	A3SS	chr10	-	31041921_31042048_31041921_31042045_31043901_31044073	0|0|3	1|1|4	3|2|0	1|0|4	133	130	0.0218007	0.207748	0.0|0.0|0.423	0.746|1.0|0.0	-0.441
ENSMUSG00000031323	Dmrtc1a	A3SS	chrX	-	102903221_102903846_102903221_102903763_102904749_102904879	6|5|6	9|4|2	0|3|1	7|8|11	213	130	0.000134065	0.00434369	0.289|0.433|0.647	0.0|0.186|0.053	0.377
ENSMUSG00000025586	Cpeb1	A3SS	chr7	-	81372011_81372203_81372011_81372200_81436202_81436377	5|0|1	3|1|10	0|0|0	6|1|8	133	130	0.00568034	0.0861675	0.62|0.0|0.089	0.0|0.0|0.0	0.236
ENSMUSG00000004677	Myo9b	A3SS	chr8	+	71354513_71354555_71354516_71354555_71353961_71354135	9|10|12	28|30|21	22|5|13	15|9|16	133	130	0.0136369	0.163643	0.239|0.246|0.358	0.589|0.352|0.443	-0.18
ENSMUSG00000038685	Rtel1	A3SS	chr2	+	181355309_181355552_181355327_181355552_181355008_181355125	9|2|5	3|2|2	11|11|9	0|1|3	148	130	0.0410347	0.310337	0.725|0.468|0.687	1.0|0.906|0.725	-0.25
ENSMUSG00000039936	Pik3cd	A3SS	chr4	-	149654022_149654138_149654022_149654135_149654224_149654403	0|0|0	12|15|12	6|9|9	46|44|27	133	130	8.3958e-07	0.000136012	0.0|0.0|0.0	0.113|0.167|0.246	-0.175
ENSMUSG00000035505	Cox18	A3SS	chr5	-	90218911_90219036_90218911_90219033_90219359_90219523	2|3|1	0|4|3	2|4|5	1|0|1	133	130	0.0019747	0.0355447	1.0|0.423|0.246	0.662|1.0|0.83	-0.274
ENSMUSG00000024908	Ppp6r3	A3SS	chr19	-	3473768_3473866_3473768_3473815_3484830_3484916	29|35|37	10|10|8	29|33|27	2|2|1	181	130	3.82429e-05	0.0017701	0.676|0.715|0.769	0.912|0.922|0.951	-0.208
ENSMUSG00000010066	Cacna2d2	A3SS	chr9	+	107527147_107527236_107527153_107527236_107526936_107527046	2|2|1	2|4|1	1|0|1	3|2|2	136	130	0.00641619	0.0903846	0.489|0.323|0.489	0.242|0.0|0.323	0.245
ENSMUSG00000033565	Rbfox2	A3SS	chr15	-	77097939_77098084_77097939_77098072_77099239_77099332	3|0|1	4|7|7	8|3|3	5|4|2	142	130	0.0018316	0.0349081	0.407|0.0|0.116	0.594|0.407|0.579	-0.352
ENSMUSG00000021711	Trappc13	A3SS	chr13	-	104144403_104144554_104144403_104144551_104147243_104147344	2|1|0	2|3|2	2|3|2	1|1|1	133	130	0.00239138	0.0407793	0.494|0.246|0.0	0.662|0.746|0.662	-0.443
ENSMUSG00000105662	Gm6639	A3SS	chr3	-	35648792_35648948_35648792_35648856_35650707_35650785	4|5|2	4|1|1	1|1|1	1|0|0	222	130	0.000425544	0.0125342	0.369|0.745|0.539	0.369|1.0|1.0	-0.239
ENSMUSG00000028347	Tmeff1	A3SS	chr4	+	48617231_48617331_48617234_48617331_48614956_48614983	105|86|109	103|92|84	72|76|88	54|50|42	133	130	0.0144681	0.165143	0.499|0.477|0.559	0.566|0.598|0.672	-0.1
ENSMUSG00000034343	Ube2f	A3SS	chr1	+	91254214_91254393_91254262_91254393_91250336_91250437	1|6|2	1|2|3	5|7|1	0|1|1	178	130	0.00172666	0.0349081	0.422|0.687|0.327	1.0|0.836|0.422	-0.274
ENSMUSG00000010476	Ebf3	A3SS	chr7	-	137198491_137198689_137198491_137198581_137199093_137199282	5|4|5	2|2|3	6|1|1	1|0|0	238	130	6.24932e-05	0.00253098	0.577|0.522|0.477	0.766|1.0|1.0	-0.397
ENSMUSG00000020886	Dlg4	A3SS	chr11	+	70030594_70030654_70030603_70030654_70030398_70030452	8|12|8	3|0|2	12|9|7	0|0|0	139	130	0.0263526	0.230763	0.714|1.0|0.789	1.0|1.0|1.0	-0.166
ENSMUSG00000043733	Ptpn11	A3SS	chr5	-	121144529_121144696_121144529_121144684_121149102_121149234	7|6|6	9|12|7	0|0|2	1|4|4	142	130	0.000581892	0.0157111	0.416|0.314|0.44	0.0|0.0|0.314	0.285
ENSMUSG00000035165	Kcne3	A3SS	chr7	+	100181135_100181274_100181150_100181274_100176678_100176783	5|2|3	2|0|1	4|2|7	4|2|2	145	130	0.0409554	0.310337	0.691|1.0|0.729	0.473|0.473|0.758	0.239
ENSMUSG00000022221	Ripk3	A3SS	chr14	-	55788237_55788462_55788237_55788381_55788616_55788857	0|1|0	2|2|5	2|2|2	1|0|1	211	130	3.61866e-07	0.000117245	0.0|0.236|0.0	0.552|1.0|0.552	-0.623
ENSMUSG00000061298	Agbl4	A3SS	chr4	+	111657091_111657510_111657157_111657510_111656325_111656422	3|3|6	22|11|13	17|14|11	16|14|19	196	130	0.00116362	0.0269296	0.083|0.153|0.234	0.413|0.399|0.277	-0.206
ENSMUSG00000020463	Smek2	SE	chr11	+	29187950_29188574_29182446_29182545_29194572_29194650	122|121|123	12|14|11	82|99|85	4|2|4	754	130	0.00223678	0.0599985	0.637|0.598|0.658	0.779|0.895|0.786	-0.189
ENSMUSG00000109407	Gm44994	SE	chr7	-	68912849_68912899_68890616_68890744_68914505_68914598	3|6|5	1|2|1	10|13|7	0|1|1	180	130	0.0148184	0.25434	0.684|0.684|0.783	1.0|0.904|0.835	-0.196
ENSMUSG00000097579	Gm26799	SE	chr6	+	112702991_112703231_112702688_112702877_112703871_112704668	47|46|56	13|8|7	74|81|96	11|1|5	370	130	0.00567851	0.122924	0.56|0.669|0.738	0.703|0.966|0.871	-0.191
ENSMUSG00000109407	Gm44994	SE	chr7	-	68887493_68887605_68865368_68865515_68914505_68914594	4|1|3	0|0|0	4|2|4	0|2|3	242	130	0.000722241	0.0248582	1.0|1.0|1.0	1.0|0.349|0.417	0.411
ENSMUSG00000074981	Dcdc5	SE	chr2	+	106018363_106018452_106003335_106003419_106040403_106040626	27|31|27	5|2|3	15|15|24	5|3|9	219	130	0.0204492	0.321427	0.762|0.902|0.842	0.64|0.748|0.613	0.168
ENSMUSG00000042492	Tbc1d10b	SE	chr7	-	127203740_127203840_127203373_127203481_127207449_127208468	16|7|8	0|1|4	2|1|3	0|0|0	230	130	0.0122274	0.221871	1.0|0.798|0.531	1.0|1.0|1.0	-0.224
ENSMUSG00000054793	Cadm4	SE	chr7	+	24500475_24500640_24499923_24500058_24500731_24500822	24|20|23	2|4|8	3|4|7	0|0|2	295	130	0.00495664	0.11064	0.841|0.688|0.559	1.0|1.0|0.607	-0.173
ENSMUSG00000026773	Pfkfb3	SE	chr2	-	11481246_11481333_11480197_11480371_11481870_11481935	24|18|29	51|33|32	34|31|51	20|28|31	217	130	0.000382519	0.0147496	0.22|0.246|0.352	0.505|0.399|0.496	-0.194
ENSMUSG00000002105	Slc39a13	SE	chr2	-	91064905_91065007_91064714_91064804_91065581_91065700	65|64|64	15|14|8	56|60|57	4|5|7	232	130	0.0154381	0.263349	0.708|0.719|0.818	0.887|0.871|0.82	-0.111
ENSMUSG00000019899	Lama2	SE	chr10	-	27053027_27053033_27050197_27050352_27054502_27054685	9|3|4	1|1|2	0|0|0	3|3|11	136	130	4.58522e-14	1.8516e-11	0.896|0.741|0.657	0.0|0.0|0.0	0.765
ENSMUSG00000019899	Lama2	SE	chr10	-	27021460_27021472_27018406_27018527_27023271_27023410	7|5|1	1|3|0	0|0|0	3|3|3	142	130	6.43385e-12	1.93103e-09	0.865|0.604|1.0	0.0|0.0|0.0	0.823
ENSMUSG00000108364	Gm44747	SE	chr7	-	41012305_41012455_41012038_41012096_41032523_41032619	2|4|3	1|0|0	12|16|18	4|3|4	280	130	0.000325318	0.0129024	0.481|1.0|1.0	0.582|0.712|0.676	0.17
ENSMUSG00000107008	Gm2762	SE	chr13	+	53434693_53434796_53397898_53398033_53452517_53452629	416|407|396	121|155|131	155|138|171	128|137|154	233	130	1.11022e-16	5.87097e-14	0.657|0.594|0.628	0.403|0.36|0.383	0.244
ENSMUSG00000040929	Rfx3	SE	chr19	-	27806187_27806342_27802381_27802479_27806792_27806908	78|76|70	10|12|8	112|124|114	6|6|7	285	130	0.0030644	0.0777833	0.781|0.743|0.8	0.895|0.904|0.881	-0.119
ENSMUSG00000012126	Ubxn11	SE	chr4	+	134113356_134113433_134109559_134109658_134123391_134123603	4|6|0	13|9|12	0|0|0	2|1|2	207	130	0.000138275	0.00638479	0.162|0.295|0.0	0.0|0.0|0.0	0.152
ENSMUSG00000075415	Fnbp1	SE	chr2	-	31052984_31053167_31040404_31040514_31054023_31054218	2|4|6	3|10|6	0|0|0	5|1|2	313	130	1.09072e-05	0.000818411	0.217|0.142|0.293	0.0|0.0|0.0	0.217
ENSMUSG00000024530	Slmo1	SE	chr18	+	67477949_67478061_67476963_67477066_67479067_67480581	17|14|14	0|2|1	13|15|28	3|3|4	242	130	0.00871318	0.172324	1.0|0.79|0.883	0.7|0.729|0.79	0.151
ENSMUSG00000101155	Sly	SE	chrY	+	57194076_57194143_57188616_57188748_57194790_57194825	222|282|312	0|0|0	24|19|25	3|2|3	197	130	0.000107494	0.00519009	1.0|1.0|1.0	0.841|0.862|0.846	0.15
ENSMUSG00000097893	1700034P13Rik	SE	chr1	+	9751808_9751928_9748480_9748604_9752448_9752564	2|2|6	2|5|5	6|5|1	1|1|0	250	130	5.16345e-05	0.002933	0.342|0.172|0.384	0.757|0.722|1.0	-0.527
ENSMUSG00000097893	1700034P13Rik	SE	chr1	+	9750357_9750405_9748480_9748604_9752448_9752564	2|1|4	2|5|5	3|2|4	1|1|0	178	130	6.59335e-05	0.00354293	0.422|0.127|0.369	0.687|0.594|1.0	-0.454
ENSMUSG00000031393	Mecp2	SE	chrX	-	74079908_74080032_74036981_74037332_74085509_74085669	4|15|8	0|1|8	0|0|6	10|2|5	254	130	0.000202619	0.00873818	1.0|0.885|0.339	0.0|0.0|0.38	0.615
ENSMUSG00000024182	Axin1	SE	chr17	+	26192515_26192623_26189985_26190231_26193938_26194106	49|59|55	39|44|65	66|73|65	21|24|17	238	130	1.11749e-07	1.4102e-05	0.407|0.423|0.316	0.632|0.624|0.676	-0.262
ENSMUSG00000031711	Zfp330	SE	chr8	-	82771338_82771358_82769319_82769399_82772879_82773011	35|30|46	0|1|0	25|31|25	4|3|3	150	130	9.55977e-05	0.00474995	1.0|0.963|1.0	0.844|0.9|0.878	0.114
ENSMUSG00000097463	4930448E22Rik	SE	chr9	-	46327651_46328099_46326433_46327302_46328742_46329527	38|44|90	15|32|33	53|56|74	5|10|6	578	130	3.62253e-06	0.000307085	0.363|0.236|0.38	0.704|0.557|0.735	-0.339
ENSMUSG00000087170	1700001G01Rik	SE	chr18	+	17125730_17125840_17122252_17122347_17129394_17129707	25|24|33	2|2|3	3|9|13	0|0|0	240	130	0.00107406	0.0338848	0.871|0.867|0.856	1.0|1.0|1.0	-0.135
ENSMUSG00000026082	Rev1	SE	chr1	-	38074314_38074443_38071342_38071497_38079289_38079398	26|12|22	2|1|8	14|18|21	0|1|2	259	130	0.00707115	0.146639	0.867|0.858|0.58	1.0|0.9|0.841	-0.145
ENSMUSG00000029823	Luc7l2	SE	chr6	+	38598784_38598814_38593377_38593469_38603276_38603468	290|356|391	251|318|320	341|272|353	181|167|169	160	130	1.4303e-05	0.00101817	0.484|0.476|0.498	0.605|0.57|0.629	-0.115
ENSMUSG00000087037	4930432L08Rik	SE	chr5	+	76340277_76340334_76337475_76337562_76340791_76341885	3|8|2	1|6|0	4|10|10	0|0|0	187	130	0.000108759	0.00523976	0.676|0.481|1.0	1.0|1.0|1.0	-0.281
ENSMUSG00000041702	Btbd7	SE	chr12	-	102841038_102841191_102840099_102840287_102878215_102878406	21|8|23	26|34|43	28|25|24	25|18|19	283	130	0.000812605	0.0272217	0.271|0.098|0.197	0.34|0.39|0.367	-0.177
ENSMUSG00000094936	Rbm4	SE	chr19	-	4787360_4788042_4784292_4785567_4792397_4792820	17|19|20	1|4|0	11|3|21	0|0|0	812	130	0.00234509	0.0623019	0.731|0.432|1.0	1.0|1.0|1.0	-0.279
ENSMUSG00000034764	1700006J14Rik	SE	chr10	+	120371256_120371304_120369874_120370024_120382064_120384336	120|146|128	47|66|63	85|69|93	281|299|355	178	130	0	0	0.651|0.618|0.597	0.181|0.144|0.161	0.46
ENSMUSG00000028104	Polr3gl	SE	chr3	-	96582087_96582255_96581643_96581773_96594083_96594181	92|91|86	0|0|0	62|61|97	3|7|7	298	130	4.42509e-08	6.30008e-06	1.0|1.0|1.0	0.9|0.792|0.858	0.15
ENSMUSG00000030960	Mettl10	SE	chr7	-	132850594_132850709_132837099_132837207_132851425_132851491	51|65|68	2|3|1	32|32|26	2|4|3	245	130	0.0408257	0.528095	0.931|0.92|0.973	0.895|0.809|0.821	0.1
ENSMUSG00000023755	Rhebl1	SE	chr15	-	98879007_98879055_98878452_98878534_98879258_98879315	12|14|8	1|2|1	4|7|11	0|0|1	178	130	0.0159712	0.268931	0.898|0.836|0.854	1.0|1.0|0.889	-0.1
ENSMUSG00000026890	Lhx6	SE	chr2	-	36087367_36087471_36081952_36084075_36090961_36091136	0|2|1	2|1|1	1|2|0	0|0|1	234	130	0.00113924	0.0355371	0.0|0.526|0.357	1.0|1.0|0.0	-0.372
ENSMUSG00000060798	Intu	SE	chr3	+	40664259_40664345_40653705_40654253_40672570_40672774	21|18|18	1|0|4	11|10|11	0|0|0	216	130	0.04718	0.588029	0.927|1.0|0.73	1.0|1.0|1.0	-0.114
ENSMUSG00000014418	Hps5	SE	chr7	-	46764818_46764925_46762942_46763213_46767093_46767207	43|51|45	3|0|0	29|42|48	1|2|13	237	130	0.000247076	0.0102895	0.887|1.0|1.0	0.941|0.92|0.669	0.119
ENSMUSG00000030592	Ryr1	SE	chr7	-	29004782_29004847_29004424_29004525_29005494_29005651	9|21|6	0|1|4	20|6|24	0|0|0	195	130	0.0270008	0.388903	1.0|0.933|0.5	1.0|1.0|1.0	-0.189
ENSMUSG00000034902	Pip5k1c	SE	chr10	+	81317325_81317403_81314991_81315118_81317765_81318254	4|7|4	10|13|8	4|2|5	1|1|3	208	130	0.0128249	0.230598	0.2|0.252|0.238	0.714|0.556|0.51	-0.363
ENSMUSG00000042520	Ubap2l	SE	chr3	-	90001817_90001868_90000139_90000253_90002278_90002476	44|41|31	7|8|7	39|46|23	3|3|3	181	130	0.0224037	0.342219	0.819|0.786|0.761	0.903|0.917|0.846	-0.1
ENSMUSG00000075467	Dnlz	SE	chr2	-	26351334_26351474_26348120_26350558_26351772_26352110	5|8|9	0|0|1	17|7|5	3|2|1	270	130	0.000471601	0.0175554	1.0|1.0|0.813	0.732|0.628|0.707	0.249
ENSMUSG00000061533	Cep128	SE	chr12	-	91366342_91366504_91348749_91348876_91381647_91381788	5|8|5	0|1|4	29|22|21	0|0|1	292	130	0.00384387	0.0919945	1.0|0.781|0.358	1.0|1.0|0.903	-0.255
ENSMUSG00000031822	Gse1	SE	chr8	+	120574170_120574278_120572635_120572906_120574933_120575305	15|7|10	5|5|8	2|3|5	0|0|1	238	130	1.64763e-05	0.00113645	0.621|0.433|0.406	1.0|1.0|0.732	-0.424
ENSMUSG00000091119	Ccdc152	SE	chr15	-	3293852_3293921_3282817_3282945_3298100_3298206	7|5|7	1|3|0	4|2|4	4|1|2	199	130	0.040474	0.525966	0.821|0.521|1.0	0.395|0.566|0.566	0.272
ENSMUSG00000031786	Drc7	SE	chr8	+	95059024_95059219_95058394_95058520_95061712_95061871	432|507|463	42|43|48	714|704|710	10|10|15	325	130	0	0	0.804|0.825|0.794	0.966|0.966|0.95	-0.153
ENSMUSG00000047284	Neurl4	SE	chr11	+	69903653_69903719_69903007_69903452_69903864_69904163	82|109|118	11|12|13	113|119|91	3|6|1	196	130	2.79559e-05	0.00174902	0.832|0.858|0.858	0.962|0.929|0.984	-0.109
ENSMUSG00000031652	N4bp1	SE	chr8	-	86851624_86851721_86848446_86848554_86853158_86853289	12|10|4	2|3|0	4|1|1	0|0|0	227	130	0.00831851	0.165997	0.775|0.656|1.0	1.0|1.0|1.0	-0.19
ENSMUSG00000023935	Spats1	SE	chr17	-	45452677_45452740_45449434_45449550_45454090_45454211	9|10|11	0|0|0	17|12|24	3|3|5	193	130	2.88935e-06	0.000255667	1.0|1.0|1.0	0.792|0.729|0.764	0.238
ENSMUSG00000026504	Sdccag8	SE	chr1	+	176824751_176824904_176814659_176815055_176831056_176831182	62|83|77	15|13|16	67|78|74	38|21|35	283	130	0.00241874	0.0638765	0.655|0.746|0.689	0.447|0.63|0.493	0.173
ENSMUSG00000102009	4933400F21Rik	SE	chr1	-	89679971_89680104_89677486_89679668_89681155_89681265	43|47|52	4|6|6	75|78|79	1|5|3	263	130	0.00891252	0.175019	0.842|0.795|0.811	0.974|0.885|0.929	-0.113
ENSMUSG00000030616	Sytl2	SE	chr7	+	90395162_90395282_90392358_90392453_90396473_90396643	8|6|2	2|5|0	8|4|1	0|0|0	250	130	2.78568e-05	0.00174774	0.675|0.384|1.0	1.0|1.0|1.0	-0.314
ENSMUSG00000021196	Pfkp	SE	chr13	-	6597858_6598011_6588488_6588653_6598738_6598826	2|5|5	4|13|5	0|2|0	12|6|12	283	130	8.75995e-05	0.00443186	0.187|0.15|0.315	0.0|0.133|0.0	0.173
ENSMUSG00000000827	Tpd52l2	SE	chr2	+	181502875_181502935_181501904_181502053_181508165_181508267	15|21|32	14|11|19	9|9|4	16|9|7	190	130	0.0207445	0.323777	0.423|0.566|0.535	0.278|0.406|0.281	0.186
ENSMUSG00000027799	Nbea	SE	chr3	-	55994047_55994056_55992333_55992514_56000486_56000640	3|6|2	3|11|8	2|1|0	4|5|8	139	130	0.0108714	0.202903	0.483|0.338|0.19	0.319|0.158|0.0	0.178
ENSMUSG00000029528	Pxn	SE	chr5	+	115551487_115551589_115546812_115546948_115551850_115552021	118|120|150	29|17|27	124|135|159	61|62|52	232	130	1.48048e-05	0.00104718	0.695|0.798|0.757	0.533|0.55|0.631	0.179
ENSMUSG00000024786	Majin	SE	chr19	+	6213298_6213396_6206217_6206263_6221672_6221745	2|3|1	0|1|1	1|5|2	1|4|1	228	130	0.00482969	0.10879	1.0|0.631|0.363	0.363|0.416|0.533	0.227
ENSMUSG00000104800	Gm42985	SE	chr5	-	44426709_44427053_44413596_44413681_44427346_44427592	4|2|2	0|0|0	4|8|4	3|1|0	474	130	0.0103586	0.195799	1.0|1.0|1.0	0.268|0.687|1.0	0.348
ENSMUSG00000000568	Hnrnpd	SE	chr5	-	99963730_99963877_99962514_99962612_99963983_99964083	357|352|403	96|75|95	253|225|267	41|27|28	277	130	2.54333e-05	0.0016232	0.636|0.688|0.666	0.743|0.796|0.817	-0.122
ENSMUSG00000098230	1700095B10Rik	SE	chr5	+	112795414_112795691_112793299_112793611_112798828_112798964	28|36|25	0|0|0	43|47|80	1|3|2	407	130	0.013004	0.232918	1.0|1.0|1.0	0.932|0.833|0.927	0.103
ENSMUSG00000008813	Tppp2	SE	chr14	+	51918714_51918960_51918424_51918492_51919340_51919494	232|247|213	27|23|33	286|275|351	15|4|13	376	130	2.58654e-08	3.82981e-06	0.748|0.788|0.691	0.868|0.96|0.903	-0.168
ENSMUSG00000036744	Olfr701	SE	chr7	+	106816932_106817009_106816088_106816155_106818062_106820709	79|55|74	15|9|7	87|73|55	44|24|21	207	130	2.36117e-05	0.00152446	0.768|0.793|0.869	0.554|0.656|0.622	0.199
ENSMUSG00000033389	Arhgap44	SE	chr11	-	65005453_65005505_65002038_65003450_65008062_65008440	8|14|11	0|0|0	4|6|4	13|2|6	182	130	2.80903e-11	7.42721e-09	1.0|1.0|1.0	0.18|0.682|0.323	0.605
ENSMUSG00000059891	Tsks	SE	chr7	+	44951835_44951946_44951038_44951122_44952545_44952832	616|717|648	497|614|591	1010|905|1060	514|456|437	241	130	2.18329e-10	5.21407e-08	0.401|0.386|0.372	0.515|0.517|0.567	-0.147
ENSMUSG00000059891	Tsks	SE	chr7	+	44951862_44951946_44951038_44951122_44952545_44952832	959|1120|1024	497|614|591	1605|1485|1734	514|456|437	214	130	8.16169e-12	2.35417e-09	0.54|0.526|0.513	0.655|0.664|0.707	-0.149
ENSMUSG00000107008	Gm2762	SE	chr13	+	53434693_53434796_53397898_53398033_53454100_53454544	3|4|2	0|1|0	0|0|2	1|1|3	233	130	6.85539e-09	1.1803e-06	1.0|0.691|1.0	0.0|0.0|0.271	0.807
ENSMUSG00000002799	Jag2	SE	chr12	-	112915604_112915718_112915470_112915517_112915879_112915993	23|35|31	1|4|4	5|3|10	3|2|2	244	130	0.0440805	0.560727	0.925|0.823|0.805	0.47|0.444|0.727	0.304
ENSMUSG00000101634	1700066B17Rik	SE	chr1	-	39845664_39845846_39845227_39845339_39847308_39847330	5|10|4	9|14|10	1|3|3	15|15|24	312	130	0.000730851	0.025048	0.188|0.229|0.143	0.027|0.077|0.05	0.135
ENSMUSG00000024325	Ring1	SE	chr17	-	34022295_34022685_34021682_34021956_34022978_34023194	22|26|17	1|1|4	20|23|17	0|1|0	520	130	0.000783382	0.0265007	0.846|0.867|0.515	1.0|0.852|1.0	-0.208
ENSMUSG00000030035	Wbp1	SE	chr6	-	83120771_83120876_83120184_83120287_83121202_83121559	46|43|49	2|0|2	22|12|23	5|2|2	235	130	0.00290509	0.07442	0.927|1.0|0.931	0.709|0.768|0.864	0.172
ENSMUSG00000019843	Fyn	SE	chr10	+	39529918_39530074_39529436_39529601_39532015_39532195	2|4|9	1|6|6	0|0|0	1|3|10	286	130	9.09592e-08	1.16775e-05	0.476|0.233|0.405	0.0|0.0|0.0	0.371
ENSMUSG00000040828	Catsperd	SE	chr17	+	56658072_56658151_56655988_56656047_56660170_56660245	42|50|59	3|4|7	47|53|44	0|0|0	209	130	2.41849e-06	0.000218352	0.897|0.886|0.84	1.0|1.0|1.0	-0.126
ENSMUSG00000024830	Rps6kb2	SE	chr19	-	4159402_4159460_4159226_4159327_4161067_4161215	8|2|5	1|1|0	6|5|2	1|2|2	188	130	0.00772985	0.157349	0.847|0.58|1.0	0.806|0.634|0.409	0.193
ENSMUSG00000036817	Sun1	SE	chr5	+	139230772_139230838_139229752_139229944_139233900_139233994	6|9|8	1|0|4	5|2|3	5|5|5	196	130	0.000497912	0.0182662	0.799|1.0|0.57	0.399|0.21|0.285	0.492
ENSMUSG00000036817	Sun1	SE	chr5	+	139230772_139230838_139226705_139226885_139233900_139233994	38|15|31	7|12|6	10|21|12	13|23|13	196	130	0.00103683	0.032944	0.783|0.453|0.774	0.338|0.377|0.38	0.305
ENSMUSG00000036817	Sun1	SE	chr5	+	139230772_139230838_139226705_139226885_139231126_139231237	90|63|73	1|2|1	25|50|30	4|2|6	196	130	0.000210031	0.00900538	0.984|0.954|0.98	0.806|0.943|0.768	0.134
ENSMUSG00000021891	Mettl6	SE	chr14	-	31492321_31492456_31487570_31487741_31493596_31493964	125|124|110	18|10|9	80|85|96	27|22|21	265	130	3.64328e-05	0.00219884	0.773|0.859|0.857	0.592|0.655|0.692	0.183
ENSMUSG00000099353	1700031M16Rik	SE	chr15	+	98415742_98415855_98415213_98415388_98416087_98416135	120|132|152	67|74|64	186|185|174	58|61|57	243	130	0.00203422	0.0561242	0.489|0.488|0.56	0.632|0.619|0.62	-0.111
ENSMUSG00000086823	1700028P15Rik	SE	chr2	-	171962501_171962630_171959438_171959586_171962749_171962799	6|2|1	0|0|1	3|3|3	3|0|3	259	130	0.000453198	0.0169739	1.0|1.0|0.334	0.334|1.0|0.334	0.222
ENSMUSG00000075511	1700001L05Rik	SE	chr15	-	83365028_83365510_83357559_83358950_83366989_83367277	170|182|202	69|58|73	285|257|254	29|37|39	612	130	3.53826e-10	8.10152e-08	0.344|0.4|0.37	0.676|0.596|0.58	-0.246
ENSMUSG00000022680	Pdxdc1	SE	chr16	-	13859109_13859158_13857376_13857502_13859953_13860038	53|61|57	3|7|11	65|66|68	0|3|2	179	130	0.00010169	0.00496382	0.928|0.864|0.79	1.0|0.941|0.961	-0.107
ENSMUSG00000100010	1700010I02Rik	SE	chr3	-	7945199_7945339_7943533_7943562_7954811_7954889	18|22|18	71|72|70	53|48|48	36|35|27	270	130	0	0	0.109|0.128|0.11	0.415|0.398|0.461	-0.309
ENSMUSG00000047534	Mis18bp1	SE	chr12	-	65161402_65162028_65158394_65158861_65172448_65172580	13|15|21	1|0|0	25|23|24	2|2|2	756	130	0.00028845	0.0116481	0.691|1.0|1.0	0.682|0.664|0.674	0.224
ENSMUSG00000025983	Ccdc150	SE	chr1	+	54328956_54329064_54304863_54304977_54352995_54353124	1|1|2	2|2|0	1|2|2	1|0|0	238	130	0.00148032	0.0434318	0.215|0.215|1.0	0.353|1.0|1.0	-0.308
ENSMUSG00000110045	Gm45578	SE	chr8	-	82185751_82186032_82184798_82185007_82188238_82188378	10|4|3	3|3|12	3|5|3	0|0|0	411	130	7.98639e-12	2.33392e-09	0.513|0.297|0.073	1.0|1.0|1.0	-0.706
ENSMUSG00000086379	1700026D11Rik	SE	chr2	+	132512074_132512217_132490727_132490963_132520279_132520406	23|21|10	0|3|2	37|34|40	2|0|0	273	130	0.0246032	0.36308	1.0|0.769|0.704	0.898|1.0|1.0	-0.142
ENSMUSG00000101838	Gm18800	SE	chr1	-	53330211_53330408_53326231_53326457_53341972_53342186	30|35|49	1|4|5	17|11|19	0|0|0	327	130	1.88621e-05	0.00128112	0.923|0.777|0.796	1.0|1.0|1.0	-0.168
ENSMUSG00000085820	4933406K04Rik	SE	chr12	-	106714478_106714584_106714089_106714250_106716160_106716333	102|101|94	23|39|15	134|110|96	70|50|71	236	130	0.000380212	0.0147373	0.71|0.588|0.775	0.513|0.548|0.427	0.195
ENSMUSG00000101838	Gm18800	SE	chr1	-	53328068_53328113_53326205_53326457_53330211_53330408	11|10|9	12|16|23	1|1|0	8|4|9	175	130	1.10698e-05	0.000824347	0.405|0.317|0.225	0.085|0.157|0.0	0.235
ENSMUSG00000030695	Aldoa	SE	chr7	-	126797973_126798126_126797643_126797776_126799044_126799141	851|910|913	331|396|406	1163|1128|1322	159|170|156	283	130	0	0	0.541|0.514|0.508	0.771|0.753|0.796	-0.252
ENSMUSG00000109838	Gm45341	SE	chr8	-	50118239_50118357_50117744_50118115_50415133_50415169	3|3|3	0|0|0	4|5|5	1|0|3	248	130	0.0446869	0.566455	1.0|1.0|1.0	0.677|1.0|0.466	0.286
ENSMUSG00000028587	Orc1	SE	chr4	+	108588675_108588781_108579453_108579575_108593292_108593471	8|9|9	4|1|1	5|8|4	0|0|0	236	130	0.000315924	0.0125747	0.524|0.832|0.832	1.0|1.0|1.0	-0.271
ENSMUSG00000032558	Nphp3	SE	chr9	+	104023419_104023517_104022661_104022805_104024581_104024684	10|14|14	3|0|2	8|8|8	1|0|0	228	130	0.0185732	0.29979	0.655|1.0|0.8	0.82|1.0|1.0	-0.122
ENSMUSG00000006728	Cdk4	SE	chr10	+	127064219_127064453_127063533_127063759_127064584_127064720	37|51|51	2|4|3	13|23|17	0|1|0	364	130	0.000731728	0.025048	0.869|0.82|0.859	1.0|0.891|1.0	-0.114
ENSMUSG00000047731	Wbp1l	SE	chr19	+	46606711_46606759_46599113_46599293_46644352_46644455	13|10|10	7|9|10	5|2|2	9|6|11	178	130	0.00215297	0.0583643	0.576|0.448|0.422	0.289|0.196|0.117	0.281
ENSMUSG00000039477	Tnrc18	SE	chr5	-	142764768_142764897_142762989_142763161_142765050_142765187	811|879|1025	90|87|109	1660|1504|1628	26|36|38	259	130	0	0	0.819|0.835|0.825	0.97|0.954|0.956	-0.134
ENSMUSG00000058153	Sez6l	SE	chr5	-	112428375_112428570_112426725_112426758_112436282_112436474	47|49|52	8|8|8	54|60|50	5|2|1	325	130	0.00118363	0.0364611	0.701|0.71|0.722	0.812|0.923|0.952	-0.185
ENSMUSG00000006310	Zbtb32	SE	chr7	-	30590632_30590701_30590355_30590520_30590795_30590869	218|228|222	82|122|81	240|199|272	30|33|34	199	130	4.2788e-13	1.61071e-10	0.635|0.55|0.642	0.839|0.798|0.839	-0.216
ENSMUSG00000102069	1700012I11Rik	SE	chr15	+	67337752_67337859_67285065_67285130_67372860_67372967	0|4|6	2|0|0	4|4|3	4|2|2	237	130	0.0250316	0.36745	0.0|1.0|1.0	0.354|0.523|0.451	0.224
ENSMUSG00000028653	Trit1	SE	chr4	+	123046874_123047017_123044490_123044636_123048768_123048880	3|7|2	4|1|0	1|2|6	0|0|2	273	130	0.00896597	0.175713	0.263|0.769|1.0	1.0|1.0|0.588	-0.185
ENSMUSG00000078485	Plekhn1	SE	chr4	-	156222250_156222481_156221967_156222016_156222639_156222780	3|3|2	1|2|1	46|39|42	6|1|0	361	130	0.0193282	0.307066	0.519|0.351|0.419	0.734|0.934|1.0	-0.46
ENSMUSG00000029414	Kntc1	SE	chr5	+	123760602_123760716_123760332_123760367_123762512_123762606	15|11|11	2|7|2	9|9|6	2|1|0	244	130	0.0215707	0.332467	0.8|0.456|0.746	0.706|0.827|1.0	-0.177
ENSMUSG00000078485	Plekhn1	SE	chr4	-	156225525_156225672_156225347_156225428_156228216_156228316	10|5|5	0|0|0	45|35|56	3|5|4	277	130	4.11565e-05	0.00241183	1.0|1.0|1.0	0.876|0.767|0.868	0.163
ENSMUSG00000102141	Gm3952	SE	chr8	-	128759784_128759880_128745962_128746036_128787290_128787386	4|0|1	1|4|1	0|1|0	3|3|1	226	130	0.0234773	0.352493	0.697|0.0|0.365	0.0|0.161|0.0	0.3
ENSMUSG00000099722	Gm29154	SE	chr9	-	103932071_103932163_103919288_103919876_103945714_103945851	7|12|18	1|1|1	11|9|18	3|4|6	222	130	0.00135072	0.0405399	0.804|0.875|0.913	0.682|0.569|0.637	0.235
ENSMUSG00000032595	Cdhr4	SE	chr9	+	107996880_107997020_107996237_107996331_107998996_107999027	41|37|26	1|0|2	22|22|21	2|2|4	270	130	0.00427782	0.0988662	0.952|1.0|0.862	0.841|0.841|0.717	0.138
ENSMUSG00000069769	Msi2	SE	chr11	-	88687451_88687548_88685953_88686075_88687876_88687948	4|5|1	1|0|4	27|12|25	0|0|0	227	130	0.00327878	0.0818222	0.696|1.0|0.125	1.0|1.0|1.0	-0.393
ENSMUSG00000008129	4930432K21Rik	SE	chr8	+	84162299_84162404_84161212_84161291_84166580_84167690	200|252|236	162|178|182	536|527|554	99|107|123	235	130	0	0	0.406|0.439|0.418	0.75|0.732|0.714	-0.311
ENSMUSG00000068036	Afdn	SE	chr17	+	13825942_13825987_13823290_13823458_13828928_13829023	5|1|4	26|30|19	8|3|6	10|17|8	175	130	0.00608211	0.129267	0.125|0.024|0.135	0.373|0.116|0.358	-0.188
ENSMUSG00000074344	Tmigd3	SE	chr3	+	105918725_105918792_105916756_105917098_105919974_105920075	216|270|240	45|48|48	259|265|312	22|22|34	197	130	9.40343e-06	0.000712799	0.76|0.788|0.767	0.886|0.888|0.858	-0.106
ENSMUSG00000074344	Tmigd3	SE	chr3	+	105916756_105917098_105870906_105871011_105919974_105920075	46|51|50	2|6|0	22|22|35	0|0|1	472	130	0.000750859	0.0256563	0.864|0.701|1.0	1.0|1.0|0.906	-0.114
ENSMUSG00000022603	Mroh4	SE	chr15	-	74626277_74626400_74624684_74624780_74634641_74634903	3|0|2	3|2|0	2|2|2	0|1|1	253	130	0.00283628	0.0731561	0.339|0.0|1.0	1.0|0.507|0.507	-0.225
ENSMUSG00000085719	4933424L21Rik	SE	chr11	-	57648721_57649095_57627107_57627288_57649319_57649494	25|40|31	0|11|3	28|18|35	8|10|7	504	130	0.0420534	0.540201	1.0|0.484|0.727	0.474|0.317|0.563	0.286
ENSMUSG00000021884	Hacl1	SE	chr14	-	31634198_31634279_31632895_31632968_31635743_31635784	9|25|12	8|15|5	8|25|15	3|2|2	211	130	0.00179888	0.0506376	0.409|0.507|0.597	0.622|0.885|0.822	-0.272
ENSMUSG00000041757	Plekha6	SE	chr1	+	133274792_133274879_133273857_133274374_133280338_133280407	30|18|36	22|36|32	40|35|50	23|20|19	217	130	0.00614922	0.130195	0.45|0.23|0.403	0.51|0.512|0.612	-0.184
ENSMUSG00000048445	Ccdc57	SE	chr11	-	120881814_120881915_120878877_120879048_120885232_120885385	2|10|10	0|1|0	9|6|13	1|1|2	231	130	0.00509969	0.113154	1.0|0.849|1.0	0.835|0.772|0.785	0.152
ENSMUSG00000019900	Rfx6	SE	chr10	+	51721500_51721618_51719946_51720056_51723000_51723123	1|2|1	1|1|3	4|8|5	0|0|2	248	130	4.33674e-05	0.00252144	0.344|0.512|0.149	1.0|1.0|0.567	-0.521
ENSMUSG00000034681	Rnps1	SE	chr17	+	24415040_24415162_24414674_24414734_24418037_24418218	205|242|292	20|41|36	106|68|62	46|30|29	252	130	1.64282e-11	4.50457e-09	0.841|0.753|0.807	0.543|0.539|0.524	0.265
ENSMUSG00000109739	Gm17949	SE	chr17	+	57014651_57014765_57012595_57012795_57019403_57019598	70|72|67	33|23|28	60|66|66	5|14|14	244	130	0.000826073	0.0275069	0.531|0.625|0.56	0.865|0.715|0.715	-0.193
ENSMUSG00000086333	1700120E14Rik	SE	chr18	-	74529028_74529092_74525252_74525876_74531062_74531106	1|1|1	10|19|9	11|6|10	12|8|8	194	130	5.66462e-08	7.81436e-06	0.063|0.034|0.069	0.381|0.334|0.456	-0.335
ENSMUSG00000012126	Ubxn11	SE	chr4	+	134109559_134109658_134102582_134102648_134116030_134116157	7|1|4	3|1|1	0|0|0	2|2|1	229	130	6.1562e-09	1.0682e-06	0.57|0.362|0.694	0.0|0.0|0.0	0.542
ENSMUSG00000025728	Pigq	SE	chr17	-	25931461_25931573_25930957_25931038_25931673_25931827	5|4|4	2|2|0	1|1|1	4|2|2	242	130	0.000568575	0.0204007	0.573|0.518|1.0	0.118|0.212|0.212	0.516
ENSMUSG00000023873	1700010I14Rik	SE	chr17	+	9001127_9001186_8995197_8995257_9005191_9005245	2|2|1	0|1|0	0|1|1	1|0|2	189	130	0.000879795	0.0287623	1.0|0.579|1.0	0.0|1.0|0.256	0.441
ENSMUSG00000044201	Cdc25c	SE	chr18	-	34744870_34744969_34740327_34740429_34747223_34747313	25|38|20	1|2|0	39|40|33	5|8|5	229	130	0.00023167	0.00980075	0.934|0.915|1.0	0.816|0.739|0.789	0.168
ENSMUSG00000032220	Myo1e	SE	chr9	+	70378210_70378368_70376503_70376650_70378720_70378810	10|16|15	3|4|2	38|23|36	0|0|0	288	130	1.1379e-07	1.41848e-05	0.601|0.644|0.772	1.0|1.0|1.0	-0.328
ENSMUSG00000086080	1700123O12Rik	SE	chr4	-	10788484_10788612_10776503_10776563_10797641_10797798	5|7|2	61|57|72	13|10|4	41|16|27	258	130	5.9303e-05	0.00330005	0.04|0.058|0.014	0.138|0.239|0.069	-0.111
ENSMUSG00000030231	Plekha5	SE	chr6	+	140555950_140556070_140552714_140552798_140556803_140556857	4|3|2	6|4|8	0|0|0	5|4|9	250	130	1.50149e-05	0.00105532	0.257|0.281|0.115	0.0|0.0|0.0	0.218
ENSMUSG00000072944	Nup62cl	SE	chrX	-	140027567_140027702_140025228_140025340_140027838_140027888	17|11|17	3|3|2	6|3|10	0|1|0	265	130	0.000508363	0.0185703	0.735|0.643|0.807	1.0|0.595|1.0	-0.137
ENSMUSG00000086080	1700123O12Rik	SE	chr4	-	10746819_10746920_10746577_10746693_10776503_10776563	18|13|15	3|2|0	26|8|21	0|0|0	231	130	0.0243652	0.361009	0.772|0.785|1.0	1.0|1.0|1.0	-0.148
ENSMUSG00000033216	Eefsec	SE	chr6	-	88297576_88298236_88257333_88258391_88355482_88355647	33|15|25	1|1|4	24|32|29	0|0|0	790	130	8.94299e-05	0.00448361	0.844|0.712|0.507	1.0|1.0|1.0	-0.312
ENSMUSG00000031274	Col4a5	SE	chrX	+	141658531_141658540_141656684_141656870_141664675_141664684	11|14|12	2|0|0	0|3|1	2|0|2	139	130	0.00420897	0.0977837	0.837|1.0|1.0	0.0|1.0|0.319	0.506
ENSMUSG00000021902	Phf7	SE	chr14	-	31238336_31238482_31237695_31238153_31239630_31239737	1051|1013|1001	91|93|80	1108|1180|1424	29|29|25	276	130	0	0	0.845|0.837|0.855	0.947|0.95|0.964	-0.108
ENSMUSG00000025575	Cant1	SE	chr11	-	118417573_118417806_118410852_118411511_118418929_118419023	20|30|18	0|0|0	16|28|30	2|1|2	363	130	0.0240831	0.358503	1.0|1.0|1.0	0.741|0.909|0.843	0.169
ENSMUSG00000100608	Gm21996	SE	chrY	-	89732605_89732672_89731936_89731971_89743993_89744125	1|6|9	8|7|10	3|1|1	0|0|0	197	130	3.69082e-09	6.7191e-07	0.076|0.361|0.373	1.0|1.0|1.0	-0.73
ENSMUSG00000101261	1700109I08Rik	SE	chr14	+	39661348_39661442_39655662_39655842_39683739_39683792	2|11|12	0|0|0	2|9|4	3|0|1	224	130	0.0317192	0.439204	1.0|1.0|1.0	0.279|1.0|0.699	0.341
ENSMUSG00000041757	Plekha6	SE	chr1	+	133280338_133280407_133274792_133274879_133281782_133281863	33|28|34	5|9|8	33|30|27	17|12|11	199	130	0.0324311	0.447111	0.812|0.67|0.735	0.559|0.62|0.616	0.141
ENSMUSG00000034557	Zfyve9	SE	chr4	-	108693319_108693496_108691621_108691791_108695768_108695868	17|11|15	3|0|0	10|6|8	3|2|2	307	130	0.00357456	0.087435	0.706|1.0|1.0	0.585|0.56|0.629	0.311
ENSMUSG00000002109	Ddb2	SE	chr2	-	91218743_91218889_91217306_91217406_91234107_91234299	80|79|67	2|3|5	52|27|48	4|7|6	276	130	0.00767941	0.156477	0.95|0.925|0.863	0.86|0.645|0.79	0.148
ENSMUSG00000026173	Plcd4	SE	chr1	+	74562054_74562223_74560289_74560493_74562713_74562830	171|161|174	78|73|51	303|306|311	25|18|20	299	130	0	0	0.488|0.49|0.597	0.84|0.881|0.871	-0.339
ENSMUSG00000024135	Srbd1	SE	chr17	-	86102842_86103000_86099204_86099295_86109226_86109334	21|20|23	0|2|5	14|14|14	0|0|0	288	130	0.000358323	0.0140112	1.0|0.819|0.675	1.0|1.0|1.0	-0.169
ENSMUSG00000097725	4930593A02Rik	SE	chr3	+	58750372_58750497_58696053_58696126_58788430_58788524	0|0|0	3|2|6	0|6|2	8|1|1	255	130	0.000578156	0.0206326	0.0|0.0|0.0	0.0|0.754|0.505	-0.42
ENSMUSG00000097725	4930593A02Rik	SE	chr3	+	58740246_58740345_58732829_58732953_58796709_58797331	0|0|0	3|2|1	1|3|4	1|4|1	229	130	1.56815e-06	0.000148207	0.0|0.0|0.0	0.362|0.299|0.694	-0.452
ENSMUSG00000097725	4930593A02Rik	SE	chr3	+	58740246_58740345_58732829_58732953_58788430_58788524	0|0|0	1|1|2	0|2|4	2|6|4	229	130	0.00358035	0.0874803	0.0|0.0|0.0	0.0|0.159|0.362	-0.174
ENSMUSG00000028289	Epha7	SE	chr4	+	28947527_28947653_28943322_28943378_28948597_28948783	38|37|32	5|2|3	24|16|33	1|0|0	256	130	0.000182967	0.00811118	0.794|0.904|0.844	0.924|1.0|1.0	-0.127
ENSMUSG00000028520	4921539E11Rik	SE	chr4	-	103284387_103284479_103270705_103270851_103290298_103290863	252|223|269	115|91|130	250|291|311	45|72|63	222	130	7.37439e-09	1.25027e-06	0.562|0.589|0.548	0.765|0.703|0.743	-0.171
ENSMUSG00000109962	1700025L06Rik	SE	chr7	-	46348273_46348345_46345770_46346244_46348635_46349064	2|4|4	7|8|6	1|0|2	17|14|3	202	130	0.00179666	0.0506376	0.155|0.243|0.3	0.036|0.0|0.3	0.121
ENSMUSG00000094529	Gm21744	SE	chrY	+	32393978_32394013_32386286_32386321_32401162_32401280	4|3|1	5|3|1	16|14|13	2|0|0	165	130	1.94977e-07	2.32819e-05	0.387|0.441|0.441	0.863|1.0|1.0	-0.531
ENSMUSG00000038836	Agbl3	SE	chr6	+	34836812_34836858_34832504_34832576_34846754_34846983	19|18|30	3|6|5	33|15|18	1|3|1	176	130	0.0191857	0.305458	0.824|0.689|0.816	0.961|0.787|0.93	-0.116
ENSMUSG00000059810	Rgs3	SE	chr4	+	62581904_62582030_62566506_62566682_62602920_62602971	71|112|122	12|13|17	150|166|179	5|8|14	256	130	0.000399607	0.0152222	0.75|0.814|0.785	0.938|0.913|0.867	-0.123
ENSMUSG00000099930	Gm2396	SE	chr9	-	88886956_88887024_88886491_88886516_88894962_88895076	67|66|67	11|4|8	47|50|45	13|7|12	198	130	0.0305437	0.42692	0.8|0.915|0.846	0.704|0.824|0.711	0.107
ENSMUSG00000032182	Yipf2	SE	chr9	-	21592527_21592588_21592060_21592218_21592736_21592772	59|40|57	25|20|26	30|26|26	27|28|22	191	130	0.00123469	0.0376166	0.616|0.576|0.599	0.431|0.387|0.446	0.176
ENSMUSG00000031540	Kat6a	SE	chr8	+	22923514_22923656_22919324_22919440_22925280_22925442	5|14|14	1|3|4	6|4|1	0|0|0	272	130	5.33866e-06	0.00043505	0.705|0.69|0.626	1.0|1.0|1.0	-0.326
ENSMUSG00000021493	Pdlim7	SE	chr13	-	55507863_55507880_55507487_55507624_55508207_55508326	0|6|0	2|6|7	0|0|0	1|1|1	147	130	0.0124426	0.225224	0.0|0.469|0.0	0.0|0.0|0.0	0.156
ENSMUSG00000087159	Gm15246	SE	chrX	+	169321754_169321833_169320621_169320697_169322749_169322842	7|5|12	2|2|4	3|3|3	4|3|6	209	130	0.0037396	0.0904754	0.685|0.609|0.651	0.318|0.383|0.237	0.336
ENSMUSG00000037263	Aldh3b3	SE	chr19	+	3966371_3966538_3965632_3966019_3968441_3968541	15|16|16	8|11|9	19|15|21	26|28|33	297	130	0.0012399	0.0377234	0.451|0.389|0.438	0.242|0.19|0.218	0.209
ENSMUSG00000028140	Mrpl9	SE	chr3	+	94447259_94447343_94446635_94446737_94447785_94448708	24|20|32	5|2|1	12|20|17	0|0|0	214	130	0.000196662	0.00854767	0.745|0.859|0.951	1.0|1.0|1.0	-0.148
ENSMUSG00000031813	Mvb12a	SE	chr8	+	71546972_71547034_71545749_71545856_71547577_71547634	50|39|37	5|2|7	53|41|63	0|1|0	192	130	3.33054e-06	0.000284505	0.871|0.93|0.782	1.0|0.965|1.0	-0.127
ENSMUSG00000027201	Myef2	SE	chr2	-	125097562_125097634_125095911_125096120_125098449_125098518	84|111|118	5|6|0	55|57|58	11|6|6	202	130	0.00022779	0.00967344	0.915|0.923|1.0	0.763|0.859|0.862	0.118
ENSMUSG00000008496	Pou2f2	SE	chr7	-	25093287_25093361_25092519_25093002_25093484_25093686	3|1|2	0|0|0	5|0|4	2|2|0	204	130	0.00879184	0.173263	1.0|1.0|1.0	0.614|0.0|1.0	0.462
ENSMUSG00000030102	Itpr1	SE	chr6	+	108432645_108432696_108417888_108418000_108438299_108438432	7|7|7	8|3|2	5|4|9	0|0|0	181	130	7.91156e-09	1.33118e-06	0.386|0.626|0.715	1.0|1.0|1.0	-0.424
ENSMUSG00000096370	Gm21992	SE	chr19	-	4793671_4794009_4791158_4792820_4811171_4811603	43|24|31	2|1|7	6|7|14	2|4|3	468	130	0.0264213	0.382098	0.857|0.87|0.552	0.455|0.327|0.565	0.311
ENSMUSG00000030811	Fbxl19	SE	chr7	+	127750147_127750366_127749980_127750067_127750864_127751026	89|63|88	14|15|10	34|45|46	17|13|14	349	130	0.00743097	0.152112	0.703|0.61|0.766	0.427|0.563|0.55	0.18
ENSMUSG00000029735	Tpk1	SE	chr6	-	43559942_43560012_43523883_43523956_43611313_43611385	8|3|4	0|2|2	8|5|9	0|0|0	200	130	0.0418159	0.538083	1.0|0.494|0.565	1.0|1.0|1.0	-0.314
ENSMUSG00000079580	Tmem217	SE	chr17	-	29545484_29545576_29526032_29526759_29549508_29549593	80|82|96	75|96|92	118|91|113	27|36|27	222	130	2.1102e-12	6.99516e-10	0.384|0.333|0.379	0.719|0.597|0.71	-0.31
ENSMUSG00000031872	Bean1	SE	chr8	+	104213915_104214026_104210917_104211169_104215013_104215164	21|24|32	3|3|1	49|45|48	15|18|17	241	130	0.000143336	0.00658405	0.791|0.812|0.945	0.638|0.574|0.604	0.244
ENSMUSG00000024258	Polr2d	SE	chr18	+	31795287_31795383_31791839_31792020_31796049_31796642	34|32|38	3|5|3	13|17|14	1|0|0	226	130	0.000316515	0.0125757	0.867|0.786|0.879	0.882|1.0|1.0	-0.117
ENSMUSG00000101396	Gm28510	SE	chrY	+	10426124_10426159_10414164_10414296_10441009_10441127	0|0|0	6|6|1	1|2|1	0|0|0	165	130	7.13873e-14	2.7816e-11	0.0|0.0|0.0	1.0|1.0|1.0	-1
ENSMUSG00000101396	Gm28510	SE	chrY	+	10426124_10426159_10425508_10425575_10433179_10433246	2|1|3	2|2|1	9|8|7	0|0|0	165	130	0.00021598	0.00922482	0.441|0.283|0.703	1.0|1.0|1.0	-0.524
ENSMUSG00000097162	2310010J17Rik	SE	chr7	-	90126927_90127044_90124821_90125032_90129871_90129984	17|34|44	16|21|33	29|28|28	41|35|26	247	130	0.0421975	0.541113	0.359|0.46|0.412	0.271|0.296|0.362	0.101
ENSMUSG00000041264	Uspl1	SE	chr5	+	149185484_149185661_149184662_149184806_149187707_149187876	5|4|8	21|44|38	20|11|8	29|19|20	307	130	9.91481e-05	0.00488266	0.092|0.037|0.082	0.226|0.197|0.145	-0.119
ENSMUSG00000022771	Ppil2	SE	chr16	-	17092214_17092304_17091855_17091889_17094882_17095043	36|19|43	4|2|3	51|51|67	0|0|1	220	130	0.000113846	0.0054377	0.842|0.849|0.894	1.0|1.0|0.975	-0.13
ENSMUSG00000097162	2310010J17Rik	SE	chr7	-	90127596_90127656_90126927_90127044_90129375_90129477	8|5|6	0|2|0	3|2|7	4|0|2	190	130	0.002069	0.0567315	1.0|0.631|1.0	0.339|1.0|0.705	0.196
ENSMUSG00000099751	1700022A22Rik	SE	chr15	+	46337260_46337348_46324570_46325119_46338523_46338618	21|21|18	1|3|2	26|24|35	6|8|5	218	130	0.0346251	0.472374	0.926|0.807|0.843	0.721|0.641|0.807	0.136
ENSMUSG00000028402	Mpdz	SE	chr4	-	81317593_81317704_81310156_81310319_81320345_81320523	7|6|9	2|2|2	12|14|11	1|1|1	241	130	0.0391112	0.515219	0.654|0.618|0.708	0.866|0.883|0.856	-0.208
ENSMUSG00000028402	Mpdz	SE	chr4	-	81313499_81313598_81310156_81310319_81317593_81317704	12|9|8	3|4|1	6|16|2	8|6|7	229	130	0.0161626	0.271742	0.694|0.561|0.82	0.299|0.602|0.14	0.345
ENSMUSG00000030882	Dnhd1	SE	chr7	+	105720111_105720261_105719871_105719963_105720459_105721271	108|134|105	14|17|11	143|138|181	6|4|3	280	130	8.1455e-07	8.45381e-05	0.782|0.785|0.816	0.917|0.941|0.966	-0.147
ENSMUSG00000027422	Rrbp1	SE	chr2	-	143988147_143990266_143974460_143974609_144010998_144011263	291|310|311	1|3|1	211|219|226	3|8|3	2249	130	0.00251126	0.0658502	0.944|0.857|0.947	0.803|0.613|0.813	0.173
ENSMUSG00000004328	Hif3a	SE	chr7	-	17048613_17048761_17044854_17044967_17048999_17049106	4|10|8	0|0|0	4|5|3	1|0|3	278	130	0.0215861	0.332474	1.0|1.0|1.0	0.652|1.0|0.319	0.343
ENSMUSG00000036002	Fam214b	SE	chr4	-	43039814_43039899_43037062_43037206_43046103_43046220	117|110|141	43|44|64	18|16|10	105|99|57	215	130	0	0	0.622|0.602|0.571	0.094|0.089|0.096	0.505
ENSMUSG00000055799	Tcf7l1	SE	chr6	-	72648800_72648842_72634099_72634232_72649119_72649203	6|6|9	10|8|10	0|2|0	1|1|1	172	130	0.00510492	0.113154	0.312|0.362|0.405	0.0|0.602|0.0	0.159
ENSMUSG00000111033	RP24-473A18.3	SE	chr9	+	61447224_61447477_61442590_61442723_61455614_61455947	0|0|3	1|4|2	3|7|1	3|4|2	383	130	0.0111409	0.206543	0.0|0.0|0.337	0.253|0.373|0.145	-0.145
ENSMUSG00000100911	1700027F09Rik	SE	chr5	-	64462424_64462568_64454812_64455285_64467793_64467943	1|2|5	5|7|15	10|11|12	15|19|23	274	130	0.045146	0.569706	0.087|0.119|0.137	0.24|0.215|0.198	-0.103
ENSMUSG00000107681	Gm43986	SE	chr6	-	4044867_4045028_4031840_4032047_4047458_4047585	24|20|24	4|4|9	48|49|50	2|1|1	291	130	2.33828e-06	0.000211972	0.728|0.691|0.544	0.915|0.956|0.957	-0.288
ENSMUSG00000033210	Slc9c1	SE	chr16	+	45547599_45547725_45544689_45544855_45550073_45550235	77|73|93	13|17|16	161|143|122	1|0|0	256	130	0	0	0.75|0.686|0.747	0.988|1.0|1.0	-0.268
ENSMUSG00000079356	Mettl4-ps1	SE	chr17	+	71536358_71536569_71533585_71533648_71537217_71537287	19|10|15	2|2|2	7|11|6	0|1|0	341	130	0.000867476	0.0285432	0.784|0.656|0.741	1.0|0.807|1.0	-0.209
ENSMUSG00000045672	Col27a1	SE	chr4	+	63293200_63293254_63291522_63291576_63293469_63293523	16|16|28	0|0|0	9|12|9	1|2|1	184	130	0.0181942	0.295822	1.0|1.0|1.0	0.864|0.809|0.864	0.154
ENSMUSG00000086833	Gm12440	SE	chr3	+	99053180_99053247_99052267_99052995_99053530_99053744	9|10|13	1|0|2	5|15|21	3|1|11	197	130	0.00398511	0.0940775	0.856|1.0|0.811	0.524|0.908|0.557	0.226
ENSMUSG00000035247	Hectd1	SE	chr12	-	51768528_51769365_51767555_51767777_51772273_51772450	59|68|45	1|0|0	35|24|41	1|2|2	967	130	0.00275717	0.0713714	0.888|1.0|1.0	0.825|0.617|0.734	0.237
ENSMUSG00000038351	Sgsm2	SE	chr11	-	74867030_74867155_74866568_74866636_74867610_74867745	26|25|31	2|4|2	26|34|27	0|0|0	255	130	0.000122943	0.00580971	0.869|0.761|0.888	1.0|1.0|1.0	-0.161
ENSMUSG00000020593	Lpin1	SE	chr12	-	16571163_16571262_16568389_16568519_16573659_16573785	694|641|611	174|172|210	972|987|1043	127|132|150	229	130	6.93057e-12	2.05237e-09	0.694|0.679|0.623	0.813|0.809|0.798	-0.141
ENSMUSG00000094365	Gm21982	SE	chr7	-	30649937_30650183_30649583_30649719_30654169_30654302	25|53|174	1|4|8	113|107|161	3|0|1	376	130	0.000639749	0.0225537	0.896|0.821|0.883	0.929|1.0|0.982	-0.104
ENSMUSG00000022685	Parn	SE	chr16	-	13652644_13652710_13651797_13651836_13654448_13654593	42|29|34	4|8|7	26|40|20	22|18|15	196	130	9.39402e-05	0.00467805	0.874|0.706|0.763	0.439|0.596|0.469	0.28
ENSMUSG00000002524	Puf60	SE	chr15	-	76074606_76074657_76072406_76072568_76075541_76075631	106|119|167	227|227|305	125|146|116	154|153|150	181	130	5.94336e-05	0.00330005	0.251|0.274|0.282	0.368|0.407|0.357	-0.108
ENSMUSG00000001052	Sec24b	SE	chr3	-	130020537_130020642_130011791_130011872_130033830_130033974	271|307|261	29|34|43	247|255|294	86|86|93	235	130	2.23637e-11	5.9843e-09	0.838|0.833|0.771	0.614|0.621|0.636	0.19
ENSMUSG00000040828	Catsperd	SE	chr17	+	56635489_56635607_56633509_56633582_56636270_56636335	141|146|140	35|18|24	114|91|106	36|33|36	248	130	0.00143181	0.0422319	0.679|0.81|0.754	0.624|0.591|0.607	0.14
ENSMUSG00000020876	Snx11	SE	chr11	-	96775373_96775433_96774440_96774495_96776967_96777061	20|15|16	12|5|8	29|33|40	4|3|2	190	130	1.38854e-05	0.000992455	0.533|0.672|0.578	0.832|0.883|0.932	-0.288
ENSMUSG00000075511	1700001L05Rik	SE	chr15	-	83363819_83363928_83357559_83358950_83366989_83367277	469|454|454	69|58|73	460|574|577	29|37|39	239	130	4.79018e-08	6.70932e-06	0.787|0.81|0.772	0.896|0.894|0.889	-0.103
ENSMUSG00000108782	Gm45035	SE	chr7	-	17306880_17306964_17289279_17289327_17316955_17317009	3|8|3	1|0|0	5|11|8	1|2|2	214	130	0.00155103	0.0449348	0.646|1.0|1.0	0.752|0.77|0.708	0.139
ENSMUSG00000020527	Myo19	SE	chr11	+	84895477_84895554_84895267_84895364_84897120_84897211	17|20|24	2|1|3	11|19|31	0|0|1	207	130	0.0044043	0.101683	0.842|0.926|0.834	1.0|1.0|0.951	-0.116
ENSMUSG00000032122	Slc37a2	SE	chr9	-	37235084_37235170_37234392_37234441_37235480_37235543	5|4|6	1|1|1	3|9|7	0|0|0	216	130	0.028236	0.403554	0.751|0.707|0.783	1.0|1.0|1.0	-0.253
ENSMUSG00000020527	Myo19	SE	chr11	+	84885670_84885819_84885201_84885340_84888053_84888167	65|55|79	8|13|15	98|64|76	2|9|2	279	130	0.000537371	0.0195016	0.791|0.663|0.71	0.958|0.768|0.947	-0.17
ENSMUSG00000028274	Rngtt	SE	chr4	+	33443600_33443667_33404152_33404253_33498950_33499074	24|22|21	1|0|0	18|13|10	0|1|4	197	130	0.0303604	0.425267	0.941|1.0|1.0	1.0|0.896|0.623	0.141
ENSMUSG00000038685	Rtel1	SE	chr2	+	181349894_181349980_181349668_181349709_181350125_181350203	12|11|15	2|1|2	23|17|22	0|0|0	216	130	0.0202432	0.318415	0.783|0.869|0.819	1.0|1.0|1.0	-0.176
ENSMUSG00000061306	Slc38a10	SE	chr11	-	120147720_120147838_120141599_120141645_120150979_120151346	41|56|47	6|12|12	57|66|60	10|2|6	248	130	0.0252248	0.369309	0.782|0.71|0.672	0.749|0.945|0.84	-0.123
ENSMUSG00000020598	Nrcam	SE	chr12	+	44584834_44584987_44576603_44576789_44590107_44590239	2|7|5	0|3|0	1|1|1	2|2|1	283	130	0.000186196	0.0082164	1.0|0.517|1.0	0.187|0.187|0.315	0.609
ENSMUSG00000097775	4931440J10Rik	SE	chr14	+	62765989_62766061_62760500_62760586_62829762_62830126	11|3|4	13|13|7	4|5|1	29|18|10	202	130	0.0146838	0.253402	0.353|0.129|0.269	0.082|0.152|0.06	0.152
ENSMUSG00000062170	Fmr1nb	SE	chrX	+	68768955_68769093_68761933_68762231_68772044_68772141	24|22|32	6|8|7	33|27|27	1|2|4	268	130	0.00288646	0.0740281	0.66|0.572|0.689	0.941|0.868|0.766	-0.218
ENSMUSG00000037325	Bbs7	SE	chr3	-	36599338_36599423_36594367_36594560_36604405_36604522	6|2|2	0|0|0	1|1|2	3|0|1	215	130	0.00562441	0.122142	1.0|1.0|1.0	0.168|1.0|0.547	0.428
ENSMUSG00000098090	2700099C18Rik	SE	chr17	+	94761497_94761604_94756433_94756523_94762461_94762620	14|9|18	10|1|5	9|11|21	0|0|0	237	130	2.09128e-08	3.13833e-06	0.434|0.832|0.664	1.0|1.0|1.0	-0.357
ENSMUSG00000044457	Stk-ps2	SE	chr1	-	46026498_46026618_46024903_46025093_46028797_46030437	27|16|29	2|1|3	27|26|18	0|0|1	250	130	0.00461117	0.10504	0.875|0.893|0.834	1.0|1.0|0.903	-0.1
ENSMUSG00000044457	Stk-ps2	SE	chr1	-	46027915_46028724_46024903_46025093_46028797_46030469	21|12|18	2|1|3	18|16|15	0|0|1	939	130	6.01266e-05	0.00332192	0.592|0.624|0.454	1.0|1.0|0.675	-0.335
ENSMUSG00000086451	4933431K23Rik	SE	chr8	+	77614229_77614297_77612080_77612229_77619797_77619876	3|1|7	1|1|0	2|1|6	4|1|0	198	130	0.0181528	0.295503	0.663|0.396|1.0	0.247|0.396|1.0	0.139
ENSMUSG00000062170	Fmr1nb	SE	chrX	+	68763931_68764009_68761838_68762231_68772044_68772141	55|52|53	6|8|7	53|48|47	1|2|4	208	130	0.00593619	0.127016	0.851|0.802|0.826	0.971|0.938|0.88	-0.103
ENSMUSG00000086451	4933431K23Rik	SE	chr8	+	77619797_77619876_77612080_77612229_77621054_77621190	3|4|3	0|2|1	5|1|2	3|2|1	209	130	0.0467982	0.584911	1.0|0.554|0.651	0.509|0.237|0.554	0.302
ENSMUSG00000073664	Nbeal1	SE	chr1	+	60217195_60217281_60206333_60206416_60222066_60222373	19|10|7	0|2|3	4|7|3	0|0|0	216	130	0.0132151	0.23496	1.0|0.751|0.584	1.0|1.0|1.0	-0.222
ENSMUSG00000026096	Osgepl1	SE	chr1	+	53317901_53318289_53314855_53315099_53319942_53320296	102|121|109	4|2|0	89|117|125	4|13|4	518	130	0.00195623	0.0541744	0.865|0.938|1.0	0.848|0.693|0.887	0.125
ENSMUSG00000039648	Kyat1	SE	chr2	-	30197956_30198159_30194053_30194112_30205632_30205801	3|2|5	1|8|5	0|0|0	5|6|6	333	130	1.64511e-05	0.00113645	0.539|0.089|0.281	0.0|0.0|0.0	0.303
ENSMUSG00000078812	Eif5a	SE	chr11	-	69920340_69920434_69919150_69919336_69920800_69920940	226|259|230	30|44|151	302|290|308	219|128|119	224	130	0.0314434	0.435929	0.814|0.774|0.469	0.445|0.568|0.6	0.148
ENSMUSG00000023066	Rttn	SE	chr18	+	88983809_88983975_88979565_88979716_88985893_88986075	2|8|4	0|3|1	1|1|4	0|0|1	296	130	0.0380654	0.505434	1.0|0.539|0.637	1.0|1.0|0.637	-0.154
ENSMUSG00000028849	Map7d1	SE	chr4	-	126238521_126238632_126236895_126237278_126240031_126240137	0|2|1	4|0|2	1|3|0	0|0|2	241	130	0.0235732	0.353059	0.0|1.0|0.212	1.0|1.0|0.0	-0.263
ENSMUSG00000013973	Dedd	SE	chr1	+	171331252_171331285_171329144_171329526_171338251_171338640	140|114|136	19|18|33	152|96|107	58|47|60	163	130	1.06556e-07	1.35234e-05	0.855|0.835|0.767	0.676|0.62|0.587	0.191
ENSMUSG00000026457	Adipor1	SE	chr1	+	134431056_134431250_134428081_134428269_134431529_134433348	47|40|32	2|2|0	42|42|47	4|2|9	324	130	0.00423212	0.0981162	0.904|0.889|1.0	0.808|0.894|0.677	0.138
ENSMUSG00000050702	4930563M21Rik	SE	chr9	-	55975083_55975197_55973982_55974021_55980797_55980932	101|137|124	19|29|21	165|155|177	11|8|5	244	130	9.13676e-09	1.51438e-06	0.739|0.716|0.759	0.889|0.912|0.95	-0.179
ENSMUSG00000086646	Platr20	SE	chr11	-	51214044_51214214_51189832_51190311_51219457_51219553	1|1|4	0|3|1	1|1|1	0|0|2	300	130	0.0468571	0.585319	1.0|0.126|0.634	1.0|1.0|0.178	-0.139
ENSMUSG00000087574	C030037D09Rik	SE	chr11	+	88724078_88724173_88722649_88722698_88727540_88727640	11|4|10	17|21|15	4|3|2	0|0|0	225	130	1.27541e-09	2.67234e-07	0.272|0.099|0.278	1.0|1.0|1.0	-0.784
ENSMUSG00000021694	Ercc8	SE	chr13	+	108166389_108166491_108160634_108160730_108169367_108169491	26|22|18	37|22|36	24|32|22	15|22|27	232	130	0.0454751	0.572564	0.283|0.359|0.219	0.473|0.449|0.313	-0.125
ENSMUSG00000062991	Nrg1	SE	chr8	-	31837669_31837728_31826252_31826355_31849309_31849439	0|3|5	4|0|4	2|7|1	0|0|0	189	130	7.98994e-06	0.000618315	0.0|1.0|0.462	1.0|1.0|1.0	-0.513
ENSMUSG00000034312	Iqsec1	SE	chr6	-	90664021_90664071_90656087_90661025_90667899_90668076	7|11|13	1|0|0	21|9|18	7|1|4	180	130	3.03593e-05	0.00188346	0.835|1.0|1.0	0.684|0.867|0.765	0.173
ENSMUSG00000074500	Zfp558	SE	chr9	-	18469278_18469396_18468613_18468702_18472885_18472994	17|18|18	18|26|32	32|35|37	23|24|25	248	130	0.00320124	0.0804293	0.331|0.266|0.228	0.422|0.433|0.437	-0.156
ENSMUSG00000102679	Gm20557	SE	chr3	+	49346152_49346216_49337039_49337112_49350665_49350827	6|8|8	2|3|1	1|9|7	0|2|0	194	130	0.00639183	0.134482	0.668|0.641|0.843	1.0|0.751|1.0	-0.2
ENSMUSG00000024049	Myom1	SE	chr17	+	71082202_71082496_71080773_71080895_71084237_71084434	2|6|3	0|0|0	0|1|0	2|0|2	424	130	5.28343e-09	9.46331e-07	1.0|1.0|1.0	0.0|1.0|0.0	0.667
ENSMUSG00000000708	Kat2b	SE	chr17	+	53629323_53629416_53624351_53624497_53632536_53632718	62|53|80	0|0|0	49|41|39	33|32|28	223	130	0	0	1.0|1.0|1.0	0.464|0.428|0.448	0.553
ENSMUSG00000056458	Mok	SE	chr12	-	110826441_110826512_110815130_110815209_110834125_110834240	118|73|87	14|5|15	86|126|122	22|30|30	201	130	0.0020385	0.0561684	0.845|0.904|0.79	0.717|0.731|0.725	0.122
ENSMUSG00000037437	Adam32	SE	chr8	-	24863388_24863545_24837782_24837821_24870685_24870769	9|8|6	0|1|0	11|5|3	0|3|1	287	130	0.0396634	0.519558	1.0|0.784|1.0	1.0|0.43|0.576	0.259
ENSMUSG00000027692	Tnik	SE	chr3	+	28594906_28594993_28594021_28594132_28596071_28596260	4|2|5	3|4|2	3|6|2	1|0|0	217	130	9.68311e-06	0.000731503	0.444|0.23|0.6	0.643|1.0|1.0	-0.456
ENSMUSG00000028441	1110017D15Rik	SE	chr4	-	41507098_41507328_41505567_41505654_41507520_41507593	598|625|521	92|94|89	671|722|775	50|75|57	360	130	8.02928e-07	8.38769e-05	0.701|0.706|0.679	0.829|0.777|0.831	-0.117
ENSMUSG00000022681	Ntan1	SE	chr16	+	13834680_13834794_13832336_13832434_13835134_13835451	54|58|43	14|7|11	115|133|149	22|9|4	244	130	0.00875392	0.172668	0.673|0.815|0.676	0.736|0.887|0.952	-0.137
ENSMUSG00000000782	Tcf7	SE	chr11	-	52258852_52258945_52257683_52257803_52260530_52260621	9|7|12	7|11|8	2|1|0	1|4|3	223	130	0.00736782	0.151518	0.428|0.271|0.467	0.538|0.127|0.0	0.167
ENSMUSG00000039463	Slc9a8	SE	chr2	+	167474027_167474175_167473433_167473580_167474290_167477000	66|72|68	10|12|8	69|65|63	1|3|2	278	130	1.58083e-05	0.00110064	0.755|0.737|0.799	0.97|0.91|0.936	-0.175
ENSMUSG00000031996	Aplp2	SE	chr9	-	31167560_31167728_31164542_31164673_31168707_31168916	222|236|208	107|132|147	91|125|140	174|155|148	298	130	2.66468e-09	5.0742e-07	0.475|0.438|0.382	0.186|0.26|0.292	0.186
ENSMUSG00000043549	Fam90a1b	SE	chrX	-	94359445_94359540_94358983_94359090_94361648_94361745	11|7|13	9|8|8	8|10|7	2|1|3	225	130	0.010821	0.202132	0.414|0.336|0.484	0.698|0.852|0.574	-0.297
ENSMUSG00000026921	Egfl7	SE	chr2	+	26592117_26592280_26591663_26591728_26592417_26592681	9|4|9	2|1|2	8|5|8	1|0|0	293	130	0.000723027	0.0248582	0.666|0.64|0.666	0.78|1.0|1.0	-0.269
ENSMUSG00000007570	Fance	SE	chr17	+	28322645_28322771_28320789_28320856_28326151_28326253	3|1|5	2|0|1	1|1|0	0|1|2	256	130	0.00119903	0.0368332	0.432|1.0|0.717	1.0|0.337|0.0	0.271
ENSMUSG00000038416	Cdc16	SE	chr8	+	13768560_13768634_13767537_13767587_13769376_13769502	19|24|16	0|0|0	5|8|2	1|4|0	204	130	0.0051896	0.114802	1.0|1.0|1.0	0.761|0.56|1.0	0.226
ENSMUSG00000031024	St5	SE	chr7	-	109542319_109542535_109541335_109541432_109545076_109545228	47|43|57	2|2|4	18|11|16	0|0|0	346	130	0.000695015	0.0242202	0.898|0.89|0.843	1.0|1.0|1.0	-0.123
ENSMUSG00000003585	Sec14l2	SE	chr11	-	4103387_4103557_4097038_4098435_4103673_4103813	12|13|16	0|1|0	29|10|28	4|3|2	300	130	8.80838e-05	0.00444623	1.0|0.849|1.0	0.759|0.591|0.858	0.214
ENSMUSG00000001998	Ap4e1	SE	chr2	+	127043646_127043756_127043420_127043543_127046147_127046287	14|15|17	0|2|0	9|18|12	0|4|2	240	130	0.00827322	0.165945	1.0|0.802|1.0	1.0|0.709|0.765	0.109
ENSMUSG00000097855	A930007I19Rik	SE	chr19	-	29510148_29510329_29499811_29500079_29520847_29520969	3|1|0	2|2|7	4|4|2	2|1|2	311	130	0.0100759	0.191927	0.385|0.173|0.0	0.455|0.626|0.295	-0.273
ENSMUSG00000035064	Eef2k	SE	chr7	+	120887858_120887926_120886585_120886787_120889189_120889267	106|94|67	3|6|10	26|33|29	5|4|8	198	130	0.0171289	0.282221	0.959|0.911|0.815	0.773|0.844|0.704	0.121
ENSMUSG00000030590	Fam98c	SE	chr7	-	29154418_29154535_29153321_29153489_29154615_29154693	597|620|664	56|51|64	628|591|693	117|99|129	247	130	5.78112e-08	7.92584e-06	0.849|0.865|0.845	0.739|0.759|0.739	0.107
ENSMUSG00000052917	Senp7	SE	chr16	+	56111605_56111803_56097339_56097431_56123778_56123970	18|22|18	3|1|1	12|18|19	0|0|1	328	130	0.016329	0.272542	0.704|0.897|0.877	1.0|1.0|0.883	-0.135
ENSMUSG00000087017	4930417H01Rik	SE	chr2	+	122718157_122718230_122707121_122707204_122719271_122719364	14|15|23	0|2|2	13|16|10	6|2|9	203	130	0.000834074	0.0276489	1.0|0.828|0.88	0.581|0.837|0.416	0.291
ENSMUSG00000069441	Dsg1a	SE	chr18	+	20332018_20332158_20331454_20331714_20333479_20333809	204|175|213	75|72|66	246|211|282	29|41|36	270	130	5.41347e-09	9.61865e-07	0.567|0.539|0.608	0.803|0.712|0.79	-0.197
ENSMUSG00000034656	Cacna1a	SE	chr8	+	84635548_84635584_84633649_84633763_84636511_84636698	8|3|7	0|2|0	5|0|1	4|3|6	166	130	1.07664e-06	0.000106276	1.0|0.54|1.0	0.495|0.0|0.115	0.643
ENSMUSG00000092558	Med20	SE	chr17	+	47618808_47619062_47612962_47613117_47622884_47624418	32|18|18	1|5|2	11|4|15	0|0|0	384	130	5.95342e-06	0.000475631	0.915|0.549|0.753	1.0|1.0|1.0	-0.261
ENSMUSG00000086495	Gm13778	SE	chr2	-	91045248_91045366_91044394_91044469_91045725_91045818	0|0|0	1|7|1	1|3|4	4|0|4	248	130	0.000213303	0.00912805	0.0|0.0|0.0	0.116|1.0|0.344	-0.487
ENSMUSG00000067158	Col4a4	SE	chr1	-	82486482_82486664_82485580_82485644_82487511_82487616	108|120|93	15|4|6	7|5|1	2|4|3	312	130	0.000255835	0.0105812	0.75|0.926|0.866	0.593|0.342|0.122	0.495
ENSMUSG00000055491	Pprc1	SE	chr19	+	46068020_46068088_46067228_46067286_46069038_46069768	12|16|18	4|1|0	7|2|4	0|0|0	198	130	0.0349043	0.474284	0.663|0.913|1.0	1.0|1.0|1.0	-0.141
ENSMUSG00000035863	Palm	SE	chr10	+	79816791_79816923_79815184_79815241_79819040_79820896	5|1|3	9|6|10	1|0|0	5|5|9	262	130	0.000622308	0.0220087	0.216|0.076|0.13	0.09|0.0|0.0	0.111
ENSMUSG00000057858	Fam204a	SE	chr19	-	60220489_60220577_60220329_60220360_60221053_60221304	87|99|98	20|19|17	122|109|105	8|12|7	218	130	0.000261179	0.0107422	0.722|0.757|0.775	0.901|0.844|0.899	-0.13
ENSMUSG00000041540	Sox5	SE	chr6	-	143907386_143907533_143873972_143874150_143941350_143941436	997|1197|1216	613|610|529	2058|1559|1803	555|494|634	277	130	1.28055e-07	1.56269e-05	0.433|0.479|0.519	0.635|0.597|0.572	-0.124
ENSMUSG00000102045	Gm21294	SE	chrY	+	89060409_89060444_89054226_89054361_89067478_89067545	1|2|1	5|0|0	4|5|3	0|0|0	165	130	0.0395165	0.518878	0.136|1.0|1.0	1.0|1.0|1.0	-0.288
ENSMUSG00000006476	Nsmf	SE	chr2	+	25058252_25058321_25057100_25057176_25059020_25059073	3|9|9	0|3|2	9|4|4	0|0|0	199	130	0.00729407	0.15028	1.0|0.662|0.746	1.0|1.0|1.0	-0.197
ENSMUSG00000026620	Mark1	SE	chr1	-	184908328_184908429_184907082_184907247_184911995_184912189	12|22|21	1|4|0	10|16|18	0|0|0	231	130	0.0380953	0.505434	0.871|0.756|1.0	1.0|1.0|1.0	-0.124
ENSMUSG00000098912	1500004A13Rik	SE	chr3	-	88825131_88825414_88811213_88811369_88832263_88832377	1|4|0	0|2|1	3|3|1	0|0|1	413	130	0.00411092	0.0962103	1.0|0.386|0.0	1.0|1.0|0.239	-0.284
ENSMUSG00000029227	Fip1l1	SE	chr5	+	74585045_74585072_74572428_74572585_74587002_74587057	54|93|53	60|71|68	21|19|25	72|51|52	157	130	2.24093e-06	0.000205666	0.427|0.52|0.392	0.195|0.236|0.285	0.208
ENSMUSG00000040263	Klhdc4	SE	chr8	-	121813706_121813843_121806505_121806598_121820121_121820220	24|37|30	0|0|0	21|21|18	1|4|1	267	130	0.00225929	0.0604564	1.0|1.0|1.0	0.911|0.719|0.898	0.157
ENSMUSG00000026034	Clk1	SE	chr1	-	58420120_58420211_58419666_58419733_58421082_58421308	43|46|44	29|25|37	23|17|9	29|27|23	221	130	0.000492426	0.0181674	0.466|0.52|0.412	0.318|0.27|0.187	0.208
ENSMUSG00000040785	Ttc3	SE	chr16	+	94387336_94387390_94385335_94385423_94388264_94388385	10|10|19	0|7|2	3|3|4	0|0|0	184	130	7.70195e-05	0.0040061	1.0|0.502|0.87	1.0|1.0|1.0	-0.209
ENSMUSG00000022139	Mbnl2	SE	chr14	+	120395711_120395765_120388899_120389163_120396450_120396604	2|3|1	0|1|3	7|13|10	0|0|0	184	130	0.0225803	0.343235	1.0|0.679|0.191	1.0|1.0|1.0	-0.377
ENSMUSG00000022139	Mbnl2	SE	chr14	+	120404637_120404732_120396450_120396604_120428934_120431697	10|2|14	0|3|2	5|2|9	0|0|1	225	130	0.0082844	0.165945	1.0|0.278|0.802	1.0|1.0|0.839	-0.253
ENSMUSG00000032366	Tpm1	SE	chr9	-	67032465_67032541_67031950_67032026_67032793_67032864	5|5|4	130|132|135	8|3|4	6|6|3	206	130	6.70946e-10	1.47542e-07	0.024|0.023|0.018	0.457|0.24|0.457	-0.363
ENSMUSG00000034601	2700049A03Rik	SE	chr12	+	71219190_71219299_71194291_71194466_71242943_71243303	22|38|34	3|2|2	31|48|52	0|0|0	239	130	0.00136696	0.0408068	0.8|0.912|0.902	1.0|1.0|1.0	-0.129
ENSMUSG00000047810	Ccdc88b	SE	chr19	-	6847276_6847443_6846562_6846769_6847635_6847734	53|49|61	0|0|0	15|24|31	3|3|1	297	130	0.000221769	0.00945393	1.0|1.0|1.0	0.686|0.778|0.931	0.202
ENSMUSG00000022285	Ywhaz	SE	chr15	-	36793478_36793675_36790683_36790988_36794144_36794538	48|73|380	4|8|13	439|372|389	1|4|0	327	130	1.20828e-09	2.55581e-07	0.827|0.784|0.921	0.994|0.974|1.0	-0.145
ENSMUSG00000035429	Ptprh	SE	chr7	-	4552869_4552946_4552627_4552762_4554174_4554265	7|0|2	4|4|1	2|2|2	1|0|1	207	130	0.00156549	0.0452358	0.524|0.0|0.557	0.557|1.0|0.557	-0.344
ENSMUSG00000041805	Pramel1	SE	chr4	+	143396429_143396747_143394427_143394543_143397049_143397616	34|29|33	5|6|0	21|14|12	0|0|1	448	130	0.000128247	0.00600923	0.664|0.584|1.0	1.0|1.0|0.777	-0.176
ENSMUSG00000040785	Ttc3	SE	chr16	+	94410832_94410956_94403313_94403368_94415948_94416009	3|6|7	0|3|3	0|0|1	5|3|1	254	130	9.10505e-07	9.36218e-05	1.0|0.506|0.544	0.0|0.0|0.339	0.57
ENSMUSG00000053644	Aldh7a1	SE	chr18	-	56532487_56532594_56531980_56532097_56534189_56534274	38|44|36	8|3|2	10|7|11	3|4|5	237	130	0.00613939	0.130111	0.723|0.889|0.908	0.646|0.49|0.547	0.279
ENSMUSG00000026201	Stk16	SE	chr1	+	75213132_75213228_75212885_75213006_75213575_75213697	31|42|44	3|2|2	29|20|12	5|11|5	226	130	6.81962e-05	0.00362556	0.856|0.924|0.927	0.769|0.511|0.58	0.282
ENSMUSG00000003435	Supt5	SE	chr7	-	28316282_28316441_28316008_28316177_28316783_28316889	299|392|357	325|472|400	205|159|182	450|467|537	289	130	3.33067e-16	1.68123e-13	0.293|0.272|0.286	0.17|0.133|0.132	0.139
ENSMUSG00000046434	Hnrnpa1	SE	chr15	+	103242921_103243080_103242643_103242718_103243624_103243780	272|343|297	351|392|383	101|62|76	281|233|272	289	130	0	0	0.258|0.282|0.259	0.139|0.107|0.112	0.147
ENSMUSG00000032615	Nt5m	SE	chr11	+	59860749_59860810_59852790_59852891_59874552_59874667	103|93|108	11|21|24	138|204|162	4|1|8	191	130	1.45381e-11	4.08724e-09	0.864|0.751|0.754	0.959|0.993|0.932	-0.172
ENSMUSG00000024193	Phf1	SE	chr17	+	26936511_26936680_26936286_26936391_26936770_26936865	447|522|452	1|0|1	256|279|268	18|10|14	299	130	7.77156e-16	3.75231e-13	0.995|1.0|0.995	0.861|0.924|0.893	0.104
ENSMUSG00000058886	Deaf1	SE	chr7	-	141322461_141322608_141321925_141322065_141322889_141323019	70|66|57	13|8|11	40|34|43	3|0|1	277	130	3.24745e-05	0.00199243	0.716|0.795|0.709	0.862|1.0|0.953	-0.198
ENSMUSG00000025261	Huwe1	SE	chrX	+	151906950_151907084_151905355_151905431_151908727_151908956	25|27|29	17|16|13	7|8|5	9|10|4	264	130	0.0378853	0.504154	0.42|0.454|0.523	0.277|0.283|0.381	0.152
ENSMUSG00000013236	Ptprs	SE	chr17	-	56434452_56434597_56428851_56429157_56434880_56435014	0|1|5	1|3|0	8|3|7	0|1|0	275	130	0.00115247	0.0356982	0.0|0.136|1.0	1.0|0.586|1.0	-0.483
ENSMUSG00000078639	Gm12695	SE	chr4	-	96761860_96762124_96757934_96758056_96762731_96762872	23|21|26	11|5|6	21|35|40	2|0|2	394	130	1.10259e-05	0.000824347	0.408|0.581|0.588	0.776|1.0|0.868	-0.356
ENSMUSG00000105337	Gm43832	SE	chr3	-	153175200_153175406_153173338_153173521_153182669_153182815	14|11|3	6|1|2	14|18|9	2|0|2	336	130	0.0447094	0.566455	0.474|0.81|0.367	0.73|1.0|0.635	-0.238
ENSMUSG00000027985	Lef1	SE	chr3	+	131191022_131191106_131189334_131189425_131193128_131193251	12|38|20	70|75|47	41|39|37	43|71|59	214	130	0.00449328	0.103201	0.094|0.235|0.205	0.367|0.25|0.276	-0.12
ENSMUSG00000015980	Lrrc27	SE	chr7	+	139214248_139214405_139212987_139213267_139214674_139214959	472|482|551	30|27|19	402|389|375	87|80|67	287	130	0	0	0.877|0.89|0.929	0.677|0.688|0.717	0.205
ENSMUSG00000015980	Lrrc27	SE	chr7	+	139214248_139214405_139213271_139213352_139214674_139214959	945|968|1070	114|133|155	996|882|861	220|248|203	287	130	1.46589e-08	2.29382e-06	0.79|0.767|0.758	0.672|0.617|0.658	0.123
ENSMUSG00000047888	Tnrc6b	SE	chr15	+	80882943_80883102_80878866_80881206_80884206_80884382	56|69|60	6|11|9	45|33|50	14|12|12	289	130	0.00796989	0.161212	0.808|0.738|0.75	0.591|0.553|0.652	0.167
ENSMUSG00000019907	Ppp1r12a	SE	chr10	+	108252756_108252924_108251839_108251944_108253324_108253495	42|39|38	16|6|11	19|12|19	6|11|16	298	130	0.0235727	0.353059	0.534|0.739|0.601	0.58|0.322|0.341	0.21
ENSMUSG00000107008	Gm2762	SE	chr13	+	53432445_53432622_53397898_53398033_53452517_53452629	601|560|554	121|155|131	296|348|345	128|137|154	307	130	3.70357e-07	4.15436e-05	0.678|0.605|0.642	0.495|0.518|0.487	0.142
ENSMUSG00000100759	1700029B22Rik	SE	chr7	+	131149527_131149595_131148400_131148523_131150214_131150558	99|99|84	21|21|24	139|153|168	9|13|23	198	130	6.68827e-05	0.00357943	0.756|0.756|0.697	0.91|0.885|0.827	-0.138
ENSMUSG00000047022	Mipol1	SE	chr12	+	57303344_57303551_57230445_57230611_57306010_57306137	65|90|99	7|5|5	74|63|64	1|0|0	337	130	2.30098e-06	0.000209446	0.782|0.874|0.884	0.966|1.0|1.0	-0.142
ENSMUSG00000037426	Depdc5	SE	chr5	+	32886978_32887048_32878627_32878677_32893374_32893453	57|69|46	5|1|1	37|41|36	8|5|8	200	130	0.000136835	0.00633147	0.881|0.978|0.968	0.75|0.842|0.745	0.163
ENSMUSG00000030189	Ybx3	SE	chr6	-	131375973_131376180_131370322_131370414_131379357_131379480	6839|7401|7010	308|365|362	7303|7106|7827	1194|1224|1287	337	130	0	0	0.895|0.887|0.882	0.702|0.691|0.701	0.19
ENSMUSG00000107008	Gm2762	SE	chr13	+	53432445_53432622_53395284_53395395_53452517_53452629	26|15|13	9|9|11	18|27|28	1|3|3	307	130	2.55536e-05	0.0016262	0.55|0.414|0.334	0.884|0.792|0.798	-0.392
ENSMUSG00000041491	Cep78	SE	chr19	-	15962371_15962449_15955773_15956403_15969071_15969200	5|4|3	3|1|1	5|3|4	0|0|0	208	130	0.00087769	0.0287623	0.51|0.714|0.652	1.0|1.0|1.0	-0.375
ENSMUSG00000037426	Depdc5	SE	chr5	+	32959280_32959346_32955852_32955958_32964631_32964783	29|26|32	11|14|17	40|37|38	6|7|13	196	130	0.0119442	0.217836	0.636|0.552|0.555	0.816|0.778|0.66	-0.17
ENSMUSG00000060715	1700019A02Rik	SE	chr1	-	53181842_53181895_53170387_53170458_53185214_53185290	4|2|0	0|2|4	2|4|1	0|0|0	183	130	6.32472e-05	0.00345436	1.0|0.415|0.0	1.0|1.0|1.0	-0.528
ENSMUSG00000030695	Aldoa	SE	chr7	-	126797973_126798126_126797643_126797776_126800287_126800447	570|629|635	111|88|112	834|798|930	50|28|41	283	130	0	0	0.702|0.767|0.723	0.885|0.929|0.912	-0.178
ENSMUSG00000020448	Rnf185	SE	chr11	-	3432399_3432620_3426565_3426678_3452208_3452363	82|79|63	1|1|1	52|58|52	5|4|3	351	130	0.000302716	0.0120923	0.968|0.967|0.959	0.794|0.843|0.865	0.131
ENSMUSG00000085580	1700061F12Rik	SE	chr2	+	9193430_9193709_9190298_9190407_9197122_9197477	132|141|109	4|11|11	146|176|181	6|3|3	409	130	0.00244083	0.0642308	0.913|0.803|0.759	0.886|0.949|0.95	-0.103
ENSMUSG00000086379	1700026D11Rik	SE	chr2	+	132505760_132505871_132497368_132497491_132512074_132512299	6|4|3	1|2|0	12|11|10	6|8|9	241	130	0.0150652	0.257979	0.764|0.519|1.0	0.519|0.426|0.375	0.321
ENSMUSG00000097223	Gm2449	SE	chr9	-	119888533_119888602_119887448_119887617_119893067_119893186	8|12|22	1|1|5	22|30|24	0|0|1	199	130	0.000366787	0.0143169	0.839|0.887|0.742	1.0|1.0|0.94	-0.157
ENSMUSG00000028613	Lrp8	SE	chr4	+	107870011_107870188_107868977_107869150_107872272_107872346	23|20|33	49|55|66	44|50|31	41|41|39	307	130	4.03629e-05	0.00237788	0.166|0.133|0.175	0.312|0.341|0.252	-0.144
ENSMUSG00000068114	Ccdc134	SE	chr15	+	82131744_82131829_82131423_82131545_82134580_82134762	12|17|26	10|6|9	23|26|33	8|2|6	215	130	0.0363153	0.489123	0.42|0.631|0.636	0.635|0.887|0.769	-0.201
ENSMUSG00000086379	1700026D11Rik	SE	chr2	+	132505760_132505871_132497368_132497491_132520279_132520406	1|3|3	4|2|2	10|4|8	1|1|2	241	130	0.0024514	0.0643564	0.119|0.447|0.447	0.844|0.683|0.683	-0.399
ENSMUSG00000034342	Cbl	SE	chr9	-	44152788_44152968_44142975_44151737_44153760_44153858	122|111|137	17|15|19	91|108|112	6|6|7	310	130	0.00190134	0.052901	0.751|0.756|0.751	0.864|0.883|0.87	-0.12
ENSMUSG00000099684	Gm28356	SE	chrY	-	4783412_4783469_4780286_4780353_4787356_4787391	16|26|11	10|13|7	1|0|0	3|5|2	187	130	5.9491e-08	8.1061e-06	0.527|0.582|0.522	0.188|0.0|0.0	0.481
ENSMUSG00000085516	4930538E20Rik	SE	chr11	-	24168608_24168799_24160527_24160914_24172665_24172781	124|178|191	31|14|28	149|95|108	42|20|43	321	130	0.00715007	0.147644	0.618|0.837|0.734	0.59|0.658|0.504	0.146
ENSMUSG00000036817	Sun1	SE	chr5	+	139233470_139233569_139229752_139229944_139233900_139233994	59|56|53	1|0|4	33|27|39	5|5|5	229	130	0.000264655	0.0108651	0.971|1.0|0.883	0.789|0.754|0.816	0.165
ENSMUSG00000036817	Sun1	SE	chr5	+	139233470_139233569_139226705_139226885_139233900_139233994	55|55|49	7|12|6	28|29|34	13|23|13	229	130	6.53589e-05	0.00352335	0.817|0.722|0.823	0.55|0.417|0.598	0.266
ENSMUSG00000038914	Dido1	SE	chr2	-	180687475_180687797_180684963_180685176_180691863_180692048	76|85|86	6|5|5	85|84|66	1|2|1	452	130	0.00143734	0.0423387	0.785|0.83|0.832	0.961|0.924|0.95	-0.129
ENSMUSG00000038292	Ccdc155	SE	chr7	-	45188141_45188297_45185277_45185329_45188852_45188917	8|2|8	0|0|0	0|2|4	1|4|1	286	130	3.35052e-07	3.77741e-05	1.0|1.0|1.0	0.0|0.185|0.645	0.723
ENSMUSG00000026657	Frmd4a	SE	chr2	+	4607998_4608070_4605969_4606066_4610966_4614043	7|11|10	6|0|0	28|14|21	21|13|28	202	130	0.00110203	0.0345708	0.429|1.0|1.0	0.462|0.409|0.326	0.411
ENSMUSG00000097399	Gm26555	SE	chr13	+	58287816_58288070_58281182_58281315_58288178_58288311	21|28|23	3|6|5	48|49|43	2|1|8	384	130	0.042112	0.54064	0.703|0.612|0.609	0.89|0.943|0.645	-0.185
ENSMUSG00000099353	1700031M16Rik	SE	chr15	+	98412676_98412709_98411973_98412025_98413212_98413590	9|4|8	5|8|11	10|20|11	5|9|6	163	130	0.049359	0.609713	0.589|0.285|0.367	0.615|0.639|0.594	-0.202
ENSMUSG00000097399	Gm26555	SE	chr13	+	58284152_58284248_58281182_58281315_58288178_58288311	12|12|15	3|6|5	31|30|35	2|1|8	226	130	0.0135234	0.238849	0.697|0.535|0.633	0.899|0.945|0.716	-0.232
ENSMUSG00000039826	Trub2	SE	chr2	-	29783311_29783373_29782119_29782201_29784952_29785027	10|10|12	6|6|2	12|12|5	3|1|0	192	130	0.0134454	0.238135	0.53|0.53|0.802	0.73|0.89|1.0	-0.253
ENSMUSG00000026247	Ecel1	SE	chr1	-	87149133_87149199_87148624_87148720_87149495_87149620	2|3|3	0|1|1	8|6|14	2|5|5	196	130	0.00349687	0.0858915	1.0|0.666|0.666	0.726|0.443|0.65	0.171
ENSMUSG00000037533	Rapgef6	SE	chr11	+	54694269_54694572_54691237_54691740_54696079_54699285	29|27|31	1|1|3	23|18|34	0|0|1	433	130	0.0163203	0.272542	0.897|0.89|0.756	1.0|1.0|0.911	-0.123
ENSMUSG00000021009	Ptpn21	SE	chr12	-	98692871_98692956_98688189_98689628_98693556_98693617	14|19|13	0|2|3	18|12|10	6|4|2	215	130	0.0294622	0.417585	1.0|0.852|0.724	0.645|0.645|0.751	0.178
ENSMUSG00000034101	Ctnnd1	SE	chr2	-	84626019_84626137_84624269_84624558_84650405_84650676	12|24|11	4|2|4	4|6|11	0|0|1	248	130	9.331e-05	0.00465711	0.611|0.863|0.59	1.0|1.0|0.852	-0.263
ENSMUSG00000054003	Tdrd9	SE	chr12	+	112032678_112032786_112027094_112027148_112036353_112036527	4|6|1	1|5|3	0|0|2	2|2|2	238	130	0.00125102	0.0380097	0.686|0.396|0.154	0.0|0.0|0.353	0.294
ENSMUSG00000033991	Ttc37	SE	chr13	+	76123441_76123543_76122634_76122775_76124760_76124900	8|8|3	0|4|0	0|12|6	2|6|3	232	130	0.0137216	0.241871	1.0|0.528|1.0	0.0|0.528|0.528	0.491
ENSMUSG00000086598	Btbd18	SE	chr2	+	84661047_84661159_84660096_84660181_84661430_84661600	0|4|1	3|5|3	0|0|0	3|1|1	242	130	0.028407	0.405476	0.0|0.301|0.152	0.0|0.0|0.0	0.151
ENSMUSG00000101968	1700027A15Rik	SE	chr1	+	73022831_73022992_73017505_73017601_73024697_73024724	7|5|9	0|0|0	18|6|13	1|3|3	291	130	1.96942e-05	0.00131749	1.0|1.0|1.0	0.889|0.472|0.659	0.327
ENSMUSG00000037437	Adam32	SE	chr8	-	24864346_24864452_24852239_24852278_24872571_24872761	34|53|46	7|5|3	29|25|9	23|21|20	236	130	3.05057e-10	7.05762e-08	0.728|0.854|0.894	0.41|0.396|0.199	0.49
ENSMUSG00000106013	4933402J10Rik	SE	chr5	-	59973229_59973345_59963118_59963230_59985279_59986004	1|3|1	5|6|3	3|5|4	4|3|2	246	130	0.0172611	0.283766	0.096|0.209|0.15	0.284|0.468|0.514	-0.27
ENSMUSG00000037437	Adam32	SE	chr8	-	24863388_24863545_24852239_24852278_24870685_24870769	1119|1285|1304	293|355|328	1941|1773|1707	298|264|260	287	130	1.18551e-08	1.92192e-06	0.634|0.621|0.643	0.747|0.753|0.748	-0.117
ENSMUSG00000029863	Casp2	SE	chr6	+	42276694_42276785_42273916_42274045_42279776_42279926	21|31|18	0|0|1	4|4|11	4|1|0	221	130	0.00544739	0.119316	1.0|1.0|0.914	0.37|0.702|1.0	0.281
ENSMUSG00000031284	Pak3	SE	chrX	+	143671012_143671043_143665744_143665843_143672601_143672893	0|3|1	4|4|1	2|6|2	0|3|0	161	130	0.000230862	0.0097852	0.0|0.377|0.447	1.0|0.618|1.0	-0.598
ENSMUSG00000036959	Bcorl1	SE	chrX	+	48367768_48371032_48367418_48367509_48376996_48377077	10|20|11	0|2|2	35|26|31	1|0|0	3394	130	7.03682e-05	0.0037123	1.0|0.277|0.174	0.573|1.0|1.0	-0.374
ENSMUSG00000044676	Zfp612	SE	chr8	+	110084343_110084451_110083656_110083783_110088421_110092741	4|13|11	1|2|1	5|7|6	1|7|2	238	130	0.0213889	0.330052	0.686|0.78|0.857	0.732|0.353|0.621	0.206
ENSMUSG00000047215	Rpl9	SE	chr5	-	65389477_65389610_65388561_65388679_65390387_65390483	84|74|91	37|41|59	46|67|93	11|8|10	263	130	6.04909e-08	8.19209e-06	0.529|0.471|0.433	0.674|0.805|0.821	-0.289
ENSMUSG00000047215	Rpl9	SE	chr5	-	65389070_65389151_65388561_65388679_65390387_65390483	37|27|33	37|41|59	37|37|36	11|8|10	211	130	4.42424e-11	1.15603e-08	0.381|0.289|0.256	0.675|0.74|0.689	-0.393
ENSMUSG00000064105	Cnnm2	SE	chr19	+	46871655_46871721_46868537_46868631_46877207_46877392	0|0|2	2|3|1	2|1|4	1|4|3	196	130	0.00799991	0.161379	0.0|0.0|0.57	0.57|0.142|0.469	-0.204
ENSMUSG00000054582	Pabpc1l	SE	chr2	+	164044263_164044380_164043549_164043640_164045862_164045969	19|12|7	2|1|1	6|6|3	0|0|0	247	130	0.0144942	0.251382	0.833|0.863|0.787	1.0|1.0|1.0	-0.172
ENSMUSG00000058835	Abi1	SE	chr2	-	22950183_22950270_22946575_22946761_22953434_22953608	13|22|15	26|20|22	10|11|11	5|7|8	217	130	0.0318133	0.440232	0.23|0.397|0.29	0.545|0.485|0.452	-0.188
ENSMUSG00000006476	Nsmf	SE	chr2	+	25058252_25058321_25057964_25057970_25059020_25059073	8|8|16	1|2|3	9|7|6	0|0|1	199	130	0.0017051	0.0485517	0.839|0.723|0.777	1.0|1.0|0.797	-0.153
ENSMUSG00000037536	Fbxo34	SE	chr14	+	47507264_47507446_47472633_47472717_47526204_47526314	16|9|30	1|8|14	18|21|17	37|25|18	312	130	0.0105799	0.198966	0.87|0.319|0.472	0.169|0.259|0.282	0.317
ENSMUSG00000029044	4930584F24Rik	SE	chr5	-	26490380_26490659_26479718_26479867_26493241_26493278	9|16|14	3|4|4	20|33|5	0|2|2	409	130	0.0147718	0.254052	0.488|0.56|0.527	1.0|0.84|0.443	-0.236
ENSMUSG00000031644	Nek1	SE	chr8	+	61044258_61044333_61044059_61044107_61049783_61049947	323|318|314	21|19|36	223|223|187	62|45|34	205	130	1.56285e-09	3.13773e-07	0.907|0.914|0.847	0.695|0.759|0.777	0.146
ENSMUSG00000034278	Dnajc17	SE	chr2	-	119179351_119179462_119172499_119172685_119179884_119179965	12|13|7	0|0|0	3|2|4	2|0|2	241	130	0.0173844	0.285582	1.0|1.0|1.0	0.447|1.0|0.519	0.345
ENSMUSG00000044042	Fmn1	SE	chr2	+	113363835_113365829_113327781_113327831_113478901_113478963	16|22|38	0|1|0	39|28|13	1|2|2	2124	130	8.64138e-05	0.00440195	1.0|0.574|1.0	0.705|0.461|0.285	0.374
ENSMUSG00000086257	4930548K13Rik	SE	chr4	-	26671258_26671396_26635819_26636092_26705299_26705449	0|1|1	2|0|1	4|2|2	0|0|2	268	130	0.000259294	0.0106845	0.0|1.0|0.327	1.0|1.0|0.327	-0.333
ENSMUSG00000026437	Cdk18	SE	chr1	-	132117481_132117602_132116883_132116981_132117749_132117873	16|20|15	6|5|9	20|20|20	2|2|5	251	130	0.0232243	0.35003	0.58|0.674|0.463	0.838|0.838|0.674	-0.211
ENSMUSG00000042625	Safb2	SE	chr17	-	56575354_56576012_56574902_56574952_56576877_56576905	373|426|357	10|6|6	363|348|389	17|17|18	788	130	0.000259183	0.0106845	0.86|0.921|0.908	0.779|0.772|0.781	0.119
ENSMUSG00000028397	Kdm4c	SE	chr4	+	74280896_74281011_74271193_74271369_74298440_74298634	12|18|18	1|2|2	5|7|5	0|0|0	245	130	0.0105908	0.199003	0.864|0.827|0.827	1.0|1.0|1.0	-0.161
ENSMUSG00000048537	Phldb1	SE	chr9	-	44700945_44701086_44699555_44699696_44703802_44703892	2|2|3	2|6|1	4|1|3	0|1|0	271	130	2.20559e-05	0.00143234	0.324|0.138|0.59	1.0|0.324|1.0	-0.424
ENSMUSG00000040904	Gm21988	SE	chr11	-	70235695_70235800_70235205_70235468_70236023_70236211	4|0|2	9|11|4	4|4|4	5|6|1	235	130	0.0174629	0.286448	0.197|0.0|0.217	0.307|0.269|0.689	-0.284
ENSMUSG00000091556	Gm14569	SE	chrX	-	36484169_36484338_36479840_36479967_36491799_36491830	16|5|7	2|4|1	5|2|2	0|0|0	299	130	6.2197e-06	0.0004916	0.777|0.352|0.753	1.0|1.0|1.0	-0.373
ENSMUSG00000031552	Adam18	SE	chr8	-	24614791_24614906_24602245_24602385_24628089_24628276	2|2|3	0|0|1	4|5|3	3|1|2	245	130	0.00014348	0.00658405	1.0|1.0|0.614	0.414|0.726|0.443	0.344
ENSMUSG00000086379	1700026D11Rik	SE	chr2	+	132508205_132508274_132497368_132497491_132520279_132520406	4|1|3	4|2|2	1|4|13	1|1|2	199	130	0.0182525	0.296336	0.395|0.246|0.495	0.395|0.723|0.809	-0.264
ENSMUSG00000020454	Eif4enif1	SE	chr11	+	3233987_3234059_3229868_3230101_3234461_3234645	29|39|24	10|13|24	23|23|35	7|7|4	202	130	0.0356411	0.481794	0.651|0.659|0.392	0.679|0.679|0.849	-0.168
ENSMUSG00000086379	1700026D11Rik	SE	chr2	+	132512074_132512217_132508205_132508274_132520279_132520406	24|27|15	0|0|5	48|38|56	1|0|0	273	130	0.0472808	0.588494	1.0|1.0|0.588	0.958|1.0|1.0	-0.123
ENSMUSG00000085486	Gm11634	SE	chr11	-	101594919_101594969_101593903_101593984_101595382_101595734	45|52|44	54|48|48	109|127|110	35|40|43	180	130	7.99424e-11	2.03445e-08	0.376|0.439|0.398	0.692|0.696|0.649	-0.275
ENSMUSG00000087037	4930432L08Rik	SE	chr5	+	76340277_76340334_76333191_76333270_76340791_76341885	6|10|8	2|4|0	7|9|12	0|0|2	187	130	0.00130897	0.039608	0.676|0.635|1.0	1.0|1.0|0.807	-0.165
ENSMUSG00000035439	Haus8	SE	chr8	-	71255646_71255712_71255406_71255565_71256007_71256120	39|49|34	2|3|3	17|27|14	12|8|8	196	130	5.53687e-07	6.02813e-05	0.928|0.915|0.883	0.484|0.691|0.537	0.338
ENSMUSG00000038205	Prkab2	SE	chr3	+	97667358_97667427_97663867_97663988_97669727_97673812	10|11|13	2|1|5	5|8|5	0|0|1	199	130	0.000356008	0.0139698	0.766|0.878|0.629	1.0|1.0|0.766	-0.164
ENSMUSG00000043962	Thrap3	SE	chr4	-	126177861_126178557_126176183_126176356_126179911_126180814	142|153|166	3|6|6	151|143|182	3|1|1	826	130	0.00629273	0.13298	0.882|0.801|0.813	0.888|0.957|0.966	-0.105
ENSMUSG00000043962	Thrap3	SE	chr4	-	126177861_126178557_126176183_126176356_126186434_126186588	54|50|42	8|17|8	59|58|81	4|9|6	826	130	0.0191114	0.30473	0.515|0.316|0.452	0.699|0.504|0.68	-0.2
ENSMUSG00000104072	4930448I06Rik	SE	chr1	-	41176375_41176415_41167586_41167838_41180998_41181252	3|1|4	7|7|6	9|8|6	3|5|13	170	130	0.0338589	0.463915	0.247|0.098|0.338	0.696|0.55|0.261	-0.275
ENSMUSG00000021709	Erbin	SE	chr13	-	103830187_103830331_103823313_103823406_103833497_103835028	23|33|15	4|2|0	31|42|34	0|0|0	274	130	0.00525691	0.115944	0.732|0.887|1.0	1.0|1.0|1.0	-0.127
ENSMUSG00000021709	Erbin	SE	chr13	-	103830187_103830331_103827906_103828023_103833497_103835028	48|45|29	19|13|9	51|73|54	5|8|7	274	130	0.00016059	0.00727897	0.545|0.622|0.605	0.829|0.812|0.785	-0.218
ENSMUSG00000108660	Gm21284	SE	chr6	+	83582629_83582774_83580020_83580098_83583553_83583642	3|1|0	9|4|6	6|2|2	1|2|3	275	130	0.00341212	0.0844851	0.136|0.106|0.0	0.739|0.321|0.24	-0.353
ENSMUSG00000091110	Gm2832	SE	chr14	+	41281662_41281844_41280852_41280984_41287688_41288815	6|5|7	0|1|1	7|5|10	4|6|2	312	130	0.000246616	0.0102895	1.0|0.676|0.745	0.422|0.258|0.676	0.355
ENSMUSG00000039716	Dock3	SE	chr9	-	106941497_106941524_106941282_106941378_106943906_106943992	3|7|12	37|32|28	0|3|3	48|25|30	157	130	0.000931351	0.0302417	0.063|0.153|0.262	0.0|0.09|0.076	0.104
ENSMUSG00000097023	Mir9-3hg	SE	chr7	+	79524545_79524676_79523916_79523976_79527762_79527869	10|8|11	5|3|4	17|15|15	2|1|2	261	130	0.00497941	0.111037	0.499|0.57|0.578	0.809|0.882|0.789	-0.278
ENSMUSG00000039716	Dock3	SE	chr9	-	106955303_106955362_106952311_106952460_106955616_106955717	19|15|8	0|1|0	6|13|6	2|3|2	189	130	7.72063e-05	0.00400643	1.0|0.912|1.0	0.674|0.749|0.674	0.272
ENSMUSG00000073257	Gm10488	SE	chrX	+	29987341_29987467_29984214_29984249_29987776_29987840	26|50|46	8|0|1	50|73|54	0|1|2	256	130	0.0196789	0.311258	0.623|1.0|0.959	1.0|0.974|0.932	-0.108
ENSMUSG00000086368	Gm13830	SE	chr5	+	115310484_115310642_115301136_115301233_115317471_115317597	1|5|5	0|1|0	7|7|1	2|0|3	288	130	0.00135924	0.040631	1.0|0.693|1.0	0.612|1.0|0.131	0.317
ENSMUSG00000041617	Ccdc74a	SE	chr16	+	17650148_17650205_17648066_17648126_17650366_17650738	20|20|30	7|2|9	36|30|45	5|3|3	187	130	0.0271421	0.390684	0.665|0.874|0.699	0.833|0.874|0.912	-0.127
ENSMUSG00000000838	Fmr1	SE	chrX	+	68705860_68705923_68705248_68705380_68708041_68708128	90|93|106	23|27|38	42|33|49	19|18|35	193	130	0.0032587	0.081596	0.725|0.699|0.653	0.598|0.553|0.485	0.147
ENSMUSG00000105423	Gm36814	SE	chr5	-	50528637_50528813_50526940_50527594_50542849_50542936	7|6|7	5|4|8	22|11|12	1|0|2	306	130	5.58981e-07	6.05608e-05	0.373|0.389|0.271	0.903|1.0|0.718	-0.529
ENSMUSG00000059891	Tsks	SE	chr7	+	44951835_44951946_44951038_44951122_44953746_44953941	130|129|127	21|30|30	199|184|197	22|15|18	241	130	7.89301e-05	0.00406737	0.77|0.699|0.695	0.83|0.869|0.855	-0.13
ENSMUSG00000105423	Gm36814	SE	chr5	-	50517859_50518083_50515705_50515803_50527277_50527594	3|5|1	0|0|0	8|9|13	3|2|0	354	130	0.00266957	0.0695089	1.0|1.0|1.0	0.495|0.623|1.0	0.294
ENSMUSG00000086379	1700026D11Rik	SE	chr2	+	132508205_132508274_132497368_132497491_132512074_132512217	8|10|5	1|2|0	12|8|33	6|8|9	199	130	0.00173686	0.0492665	0.839|0.766|1.0	0.566|0.395|0.705	0.313
ENSMUSG00000105423	Gm36814	SE	chr5	-	50542849_50542936_50526940_50527594_50543487_50543535	7|7|8	16|18|13	4|1|4	36|29|42	217	130	2.16885e-05	0.00141262	0.208|0.189|0.269	0.062|0.02|0.054	0.177
ENSMUSG00000107031	Gm43454	SE	chr5	+	39310511_39310643_39307119_39307212_39312967_39313295	15|12|14	5|5|13	44|53|56	14|7|17	262	130	0.0466989	0.584329	0.598|0.544|0.348	0.609|0.79|0.62	-0.176
ENSMUSG00000105423	Gm36814	SE	chr5	-	50539854_50539964_50526940_50527594_50542849_50542936	3|3|0	5|4|8	5|10|5	1|0|2	240	130	2.27169e-06	0.000207631	0.245|0.289|0.0	0.73|1.0|0.575	-0.59
ENSMUSG00000032735	Ablim3	SE	chr18	-	61821872_61822028_61820366_61820396_61823866_61823938	2|6|5	5|0|1	1|2|0	2|3|9	286	130	0.000278262	0.0113192	0.154|1.0|0.694	0.185|0.233|0.0	0.477
ENSMUSG00000001034	Mapk7	SE	chr11	-	61493646_61493954_61489848_61490504_61494079_61494296	16|23|16	2|3|2	6|9|6	0|0|0	438	130	3.16057e-05	0.00195181	0.704|0.695|0.704	1.0|1.0|1.0	-0.299
ENSMUSG00000108530	4930429H19Rik	SE	chr7	+	73313491_73313593_73310379_73311855_73314953_73315193	2|2|3	0|0|0	3|1|1	3|2|2	232	130	1.46867e-09	3.04853e-07	1.0|1.0|1.0	0.359|0.219|0.219	0.734
ENSMUSG00000110902	RP23-353K11.3	SE	chr10	+	19490954_19491017_19486714_19486923_19506039_19506256	69|76|76	17|7|6	88|94|130	8|3|2	193	130	0.000716458	0.0247473	0.732|0.88|0.895	0.881|0.955|0.978	-0.102
ENSMUSG00000013236	Ptprs	SE	chr17	-	56427938_56428132_56426386_56426504_56428851_56429157	5|6|12	1|2|1	7|1|8	0|0|0	324	130	0.0444045	0.563879	0.667|0.546|0.828	1.0|1.0|1.0	-0.32
ENSMUSG00000097145	9230114K14Rik	SE	chr5	+	52194800_52194890_52192917_52193596_52196892_52197023	1|1|3	1|1|2	2|4|2	0|1|1	220	130	0.00115196	0.0356982	0.371|0.371|0.47	1.0|0.703|0.542	-0.344
ENSMUSG00000097145	9230114K14Rik	SE	chr5	+	52194800_52194890_52192917_52192978_52196892_52197023	1|2|1	2|0|2	1|2|2	0|0|1	220	130	0.00165427	0.0474082	0.228|1.0|0.228	1.0|1.0|0.542	-0.362
ENSMUSG00000110902	RP23-353K11.3	SE	chr10	+	19506039_19506256_19490954_19491017_19506790_19507167	109|99|99	10|15|14	125|109|162	2|5|0	347	130	9.70229e-09	1.59621e-06	0.803|0.712|0.726	0.959|0.891|1.0	-0.203
ENSMUSG00000033487	Fndc3a	SE	chr14	-	72683633_72683771_72652015_72652091_72709717_72710003	94|85|169	5|3|17	163|185|189	33|29|23	268	130	0.000621437	0.0220087	0.901|0.932|0.828	0.706|0.756|0.799	0.133
ENSMUSG00000006276	Eps15l1	SE	chr8	-	72358312_72358445_72340998_72341524_72367903_72367986	1|1|0	2|8|5	2|2|4	1|0|2	263	130	2.46274e-05	0.00158085	0.198|0.058|0.0	0.497|1.0|0.497	-0.579
ENSMUSG00000036995	Asap3	SE	chr4	+	136238891_136238986_136238598_136238732_136239180_136239358	8|11|18	2|0|5	18|17|18	0|1|0	225	130	0.000434015	0.0163658	0.698|1.0|0.675	1.0|0.908|1.0	-0.178
ENSMUSG00000031004	Mki67	SE	chr7	-	135707360_135708320_135705609_135705785_135708765_135708811	44|34|46	2|6|1	36|21|12	2|0|0	1090	130	0.00230712	0.0615138	0.724|0.403|0.846	0.682|1.0|1.0	-0.236
ENSMUSG00000079470	Utp14b	SE	chr1	+	78660325_78660390_78658439_78658660_78663140_78663280	2|3|6	0|3|4	2|1|2	8|5|3	195	130	0.0123379	0.223694	1.0|0.4|0.5	0.143|0.118|0.308	0.444
ENSMUSG00000020069	Hnrnph3	SE	chr10	-	63018759_63018898_63018040_63018225_63019392_63019527	934|1005|1149	97|94|92	429|411|412	151|157|164	269	130	0	0	0.823|0.838|0.858	0.579|0.559|0.548	0.278
ENSMUSG00000029208	Guf1	SE	chr5	+	69563082_69563222_69561653_69561857_69564523_69564647	5|6|6	7|1|1	2|5|2	0|1|0	270	130	7.61206e-05	0.00396863	0.256|0.743|0.743	1.0|0.707|1.0	-0.322
ENSMUSG00000001632	Brpf1	SE	chr6	+	113309802_113310408_113307191_113307569_113316527_113316690	11|8|22	0|1|1	8|8|9	1|2|1	736	130	0.00452627	0.103638	1.0|0.586|0.795	0.586|0.414|0.614	0.256
ENSMUSG00000087163	Gm16230	SE	chr10	-	127674856_127674982_127672549_127672629_127676670_127676724	5|14|10	0|3|0	8|4|9	4|4|2	256	130	0.00151525	0.0442985	1.0|0.703|1.0	0.504|0.337|0.696	0.389
ENSMUSG00000042354	Gnl3	SE	chr14	-	31017807_31017866_31017275_31017413_31018928_31019089	41|71|80	6|3|10	40|37|43	1|0|0	189	130	5.57144e-06	0.00044997	0.825|0.942|0.846	0.965|1.0|1.0	-0.117
ENSMUSG00000023984	Gm20517	SE	chr17	+	47672043_47673418_47612962_47613117_47678843_47678952	4|9|6	0|1|4	1|2|3	0|0|0	1505	130	2.13866e-05	0.00139705	1.0|0.437|0.115	1.0|1.0|1.0	-0.483
ENSMUSG00000023984	Gm20517	SE	chr17	+	47618808_47619062_47612962_47613117_47672043_47673418	10|9|12	2|7|3	7|2|10	0|2|0	384	130	0.00486941	0.109371	0.629|0.303|0.575	1.0|0.253|1.0	-0.249
ENSMUSG00000086786	Gm15908	SE	chr13	+	34659624_34659721_34655953_34656084_34666217_34666774	90|79|129	24|26|28	136|132|158	22|18|26	227	130	0.00859258	0.170546	0.682|0.635|0.725	0.78|0.808|0.777	-0.108
ENSMUSG00000097725	4930593A02Rik	SE	chr3	+	58752102_58752338_58750372_58750497_58796709_58797331	15|26|16	0|0|0	15|17|24	3|3|0	366	130	0.000824121	0.0274831	1.0|1.0|1.0	0.64|0.668|1.0	0.231
ENSMUSG00000097290	1300002E11Rik	SE	chr16	+	21800774_21800836_21795849_21795975_21801280_21801356	1|2|0	1|4|1	4|3|5	1|0|3	192	130	0.00107847	0.0339757	0.404|0.253|0.0	0.73|1.0|0.53	-0.534
ENSMUSG00000020524	Gria1	SE	chr11	+	57309768_57309883_57289247_57289495_57310607_57310722	6|0|2	0|6|1	0|0|0	2|3|1	245	130	0.000809529	0.0271596	1.0|0.0|0.515	0.0|0.0|0.0	0.505
ENSMUSG00000030319	Cand2	SE	chr6	+	115789438_115789731_115787129_115787269_115795775_115795871	22|11|9	2|5|4	20|14|14	0|0|0	423	130	2.67304e-09	5.0742e-07	0.772|0.403|0.409	1.0|1.0|1.0	-0.472
ENSMUSG00000011877	Git1	SE	chr11	+	77502828_77502855_77501071_77501114_77503017_77503066	1130|1164|1287	867|1010|1009	917|832|831	1539|1534|1574	157	130	0	0	0.519|0.488|0.514	0.33|0.31|0.304	0.192
ENSMUSG00000087146	Gm15205	SE	chrX	-	161827927_161828185_161827611_161827746_161828858_161828891	54|76|53	3|8|1	74|51|73	0|0|2	388	130	0.000103531	0.00504257	0.858|0.761|0.947	1.0|1.0|0.924	-0.119
ENSMUSG00000029221	Slc30a9	SE	chr5	+	67324673_67324733_67315677_67315845_67326852_67326952	76|71|67	17|18|30	70|73|63	11|8|9	190	130	0.00241011	0.0637244	0.754|0.73|0.604	0.813|0.862|0.827	-0.138
ENSMUSG00000031027	Stk33	SE	chr7	-	109353558_109353752_109338319_109338433_109438916_109439076	7|3|1	13|17|9	14|8|7	17|13|15	324	130	0.0225428	0.343167	0.178|0.066|0.043	0.248|0.198|0.158	-0.106
ENSMUSG00000102644	Thap6	SE	chr5	+	91963682_91963785_91963234_91963522_91965095_91965304	17|21|15	14|14|11	7|10|13	2|1|2	233	130	0.000590734	0.0209923	0.404|0.456|0.432	0.661|0.848|0.784	-0.334
ENSMUSG00000024163	Mapk8ip3	SE	chr17	-	24918087_24918139_24914458_24914705_24923815_24923907	14|14|11	0|0|3	3|13|9	2|0|5	182	130	0.0140838	0.246689	1.0|1.0|0.724	0.517|1.0|0.563	0.215
ENSMUSG00000033295	Ptprf	SE	chr4	-	118225798_118226377_118225028_118225126_118226453_118226571	31|33|33	1|4|3	29|26|30	0|1|0	709	130	2.04463e-05	0.00135556	0.85|0.602|0.669	1.0|0.827|1.0	-0.235
ENSMUSG00000024163	Mapk8ip3	SE	chr17	-	24918087_24918136_24914458_24914705_24923815_24923907	8|10|8	0|0|3	1|10|1	2|0|5	179	130	0.00740715	0.152045	1.0|1.0|0.659	0.266|1.0|0.127	0.422
ENSMUSG00000029658	Wdr95	SE	chr5	+	149566362_149566468_149564357_149564426_149573988_149574140	2|6|2	0|0|0	2|2|5	3|2|1	236	130	2.93377e-06	0.000258568	1.0|1.0|1.0	0.269|0.355|0.734	0.547
ENSMUSG00000109032	Gm7972	SE	chr9	+	75472803_75472979_75472127_75472271_75473321_75473406	28|36|34	2|9|7	41|29|23	1|2|2	306	130	0.00485452	0.109239	0.856|0.63|0.674	0.946|0.86|0.83	-0.159
ENSMUSG00000037999	Arap2	SE	chr5	-	62641327_62641396_62638961_62639036_62642794_62642942	10|11|14	4|8|2	15|9|5	0|0|0	199	130	3.30736e-08	4.80107e-06	0.62|0.473|0.821	1.0|1.0|1.0	-0.362
ENSMUSG00000021820	Camk2g	SE	chr14	-	20745791_20745860_20744603_20744648_20755658_20755702	17|12|10	21|18|14	19|10|6	10|8|1	199	130	0.0249573	0.367178	0.346|0.303|0.318	0.554|0.45|0.797	-0.278
ENSMUSG00000018570	2810408A11Rik	SE	chr11	-	69897618_69897754_69897362_69897492_69898102_69898150	71|94|79	67|57|92	118|95|135	72|44|55	266	130	0.00209275	0.0570445	0.341|0.446|0.296	0.445|0.513|0.545	-0.14
ENSMUSG00000024163	Mapk8ip3	SE	chr17	-	24917994_24918136_24914458_24914705_24923815_24923907	18|13|14	0|0|3	8|8|5	2|0|5	272	130	0.0117352	0.214695	1.0|1.0|0.69	0.657|1.0|0.323	0.237
ENSMUSG00000028457	Atp8b5	SE	chr4	+	43355543_43355732_43353546_43353709_43356964_43357080	41|42|52	1|0|0	45|48|58	1|3|5	319	130	0.000440265	0.0165453	0.944|1.0|1.0	0.948|0.867|0.825	0.101
ENSMUSG00000020397	Med7	SE	chr11	+	46439805_46439975_46436973_46437191_46440562_46441527	152|133|193	0|0|7	160|167|163	20|14|20	300	130	1.45792e-10	3.51961e-08	1.0|1.0|0.923	0.776|0.838|0.779	0.177
ENSMUSG00000058444	Map2k5	SE	chr9	-	63217338_63217365_63216992_63217025_63235288_63235318	31|12|20	8|5|4	32|30|29	0|0|0	157	130	3.61804e-09	6.6683e-07	0.762|0.665|0.805	1.0|1.0|1.0	-0.256
ENSMUSG00000021669	Col4a3bp	SE	chr13	+	96616993_96617071_96616456_96616549_96624694_96624790	270|226|205	80|103|110	221|238|215	24|28|21	208	130	4.82947e-14	1.9154e-11	0.678|0.578|0.538	0.852|0.842|0.865	-0.255
ENSMUSG00000028048	Gba	SE	chr3	+	89203191_89203360_89202939_89203086_89203471_89203541	4|9|7	2|3|1	1|1|0	2|5|6	299	130	1.24899e-07	1.54111e-05	0.465|0.566|0.753	0.179|0.08|0.0	0.508
ENSMUSG00000026409	Pfkfb2	SE	chr1	-	130699980_130700110_130698678_130698743_130700769_130700874	25|21|21	19|17|13	29|32|24	7|6|7	260	130	0.000192197	0.00841951	0.397|0.382|0.447	0.674|0.727|0.632	-0.269
ENSMUSG00000026409	Pfkfb2	SE	chr1	-	130699187_130699250_130698678_130698743_130700769_130700874	11|22|17	19|17|13	17|13|19	7|6|7	193	130	0.011589	0.212896	0.281|0.466|0.468	0.621|0.593|0.646	-0.215
ENSMUSG00000005442	Cic	SE	chr7	+	25288073_25289301_25287749_25287853_25289387_25289575	88|78|91	3|2|1	73|58|57	0|1|0	1358	130	0.00183505	0.0513952	0.737|0.789|0.897	1.0|0.847|1.0	-0.141
ENSMUSG00000079356	Mettl4-ps1	SE	chr17	+	71537217_71537287_71533585_71533648_71543436_71543543	2|5|5	6|3|2	0|1|0	1|3|3	200	130	2.78544e-05	0.00174774	0.178|0.52|0.619	0.0|0.178|0.0	0.38
ENSMUSG00000036992	Nxt1	SE	chr2	+	148674463_148674598_148672600_148672835_148675281_148676027	717|773|827	206|245|216	755|725|823	136|99|178	265	130	1.27062e-05	0.000916251	0.631|0.608|0.653	0.731|0.782|0.694	-0.105
ENSMUSG00000036002	Fam214b	SE	chr4	-	43039814_43039899_43037062_43037206_43040273_43040291	117|110|141	0|0|0	18|16|9	3|0|2	215	130	0.0248325	0.365979	1.0|1.0|1.0	0.784|1.0|0.731	0.162
ENSMUSG00000108695	Gm2511	SE	chr7	-	43516122_43516404_43515567_43515677_43516779_43516867	52|43|48	1|0|0	33|37|51	4|0|2	412	130	0.00639409	0.134482	0.943|1.0|1.0	0.722|1.0|0.889	0.111
ENSMUSG00000108695	Gm2511	SE	chr7	-	43514689_43514840_43511164_43511306_43515571_43515673	75|89|78	10|10|7	75|80|99	3|0|8	281	130	0.00493372	0.110462	0.776|0.805|0.838	0.92|1.0|0.851	-0.117
ENSMUSG00000012114	Med15	SE	chr16	-	17680548_17680761_17674404_17674658_17685452_17685504	41|54|65	2|1|0	21|13|21	3|7|0	343	130	0.000527775	0.0191848	0.886|0.953|1.0	0.726|0.413|1.0	0.233
ENSMUSG00000078515	Ddi2	SE	chr4	-	141692254_141692444_141677548_141685631_141695406_141695510	19|25|30	4|4|3	19|28|21	0|1|0	320	130	8.10013e-06	0.000622505	0.659|0.717|0.802	1.0|0.919|1.0	-0.247
ENSMUSG00000109907	Gm45321	SE	chr8	+	49901573_49901662_49821435_49821527_49946593_49948071	2|3|2	5|4|1	5|2|2	4|0|0	219	130	0.0156621	0.265741	0.192|0.308|0.543	0.426|1.0|1.0	-0.461
ENSMUSG00000087177	E130307A14Rik	SE	chr10	-	39645555_39645808_39640379_39640511_39654521_39654688	50|35|42	4|2|4	43|42|52	1|1|1	383	130	0.00547098	0.119597	0.809|0.856|0.781	0.936|0.934|0.946	-0.123
ENSMUSG00000032059	Alg9	SE	chr9	+	50783257_50783328_50778969_50779104_50788152_50788241	54|49|55	1|7|1	46|53|73	8|12|7	201	130	0.00455129	0.104028	0.972|0.819|0.973	0.788|0.741|0.871	0.121
ENSMUSG00000100733	4932411K12Rik	SE	chr13	+	101432745_101432858_101398709_101398864_101461227_101461415	2|4|1	4|0|0	3|3|0	1|3|3	243	130	0.0286903	0.408993	0.211|1.0|1.0	0.616|0.349|0.0	0.415
ENSMUSG00000085609	1700016P03Rik	SE	chr11	+	75173977_75174161_75172559_75172597_75176992_75177633	24|25|38	0|2|2	8|12|13	4|3|3	314	130	0.000390781	0.0149901	1.0|0.838|0.887	0.453|0.624|0.642	0.335
ENSMUSG00000012126	Ubxn11	SE	chr4	+	134109559_134109658_134102582_134102648_134123391_134123603	11|7|5	2|2|1	2|1|2	3|5|1	229	130	0.000713596	0.0246869	0.757|0.665|0.739	0.275|0.102|0.532	0.417
ENSMUSG00000110665	RP23-189N8.4	SE	chr8	-	47749630_47749752_47746356_47746620_47750090_47750134	128|133|131	21|24|39	284|218|211	8|14|7	252	130	2.35789e-12	7.70129e-10	0.759|0.741|0.634	0.948|0.889|0.94	-0.214
ENSMUSG00000086823	1700028P15Rik	SE	chr2	-	171962501_171962630_171962016_171962114_171962749_171962799	9|11|7	19|37|30	3|1|2	40|33|25	259	130	2.1192e-05	0.00138842	0.192|0.13|0.105	0.036|0.015|0.039	0.112
ENSMUSG00000045903	Npas4	SE	chr19	-	4987777_4987887_4987314_4987450_4988074_4988348	0|1|0	2|3|1	5|9|0	2|0|2	240	130	7.75701e-05	0.00400658	0.0|0.153|0.0	0.575|1.0|0.0	-0.474
ENSMUSG00000107214	4930500F04Rik	SE	chr5	+	149848423_149848472_149847746_149847980_149864090_149864276	18|10|10	12|3|9	28|29|16	3|5|5	179	130	0.00421398	0.0977978	0.521|0.708|0.447	0.871|0.808|0.699	-0.234
ENSMUSG00000026594	Ralgps2	SE	chr1	-	156821386_156821464_156819812_156819918_156823990_156824045	380|445|407	135|136|117	609|637|668	63|44|68	208	130	0	0	0.638|0.672|0.685	0.858|0.9|0.86	-0.208
ENSMUSG00000021079	Timm9	SE	chr12	-	71132506_71132642_71132000_71132086_71136554_71136675	15|8|9	16|14|21	12|6|9	7|6|4	266	130	0.0279833	0.400973	0.314|0.218|0.173	0.456|0.328|0.524	-0.201
ENSMUSG00000033526	Ppip5k1	SE	chr2	-	121327644_121327770_121321654_121321792_121331557_121331648	50|41|56	2|4|3	42|41|49	4|10|8	256	130	0.0082864	0.165945	0.927|0.839|0.905	0.842|0.676|0.757	0.132
ENSMUSG00000020184	Mdm2	SE	chr10	-	117709699_117709784_117705154_117705229_117709945_117710028	259|246|345	121|148|198	463|436|456	171|141|155	215	130	4.3863e-05	0.00253697	0.564|0.501|0.513	0.621|0.652|0.64	-0.112
ENSMUSG00000024483	Ankhd1	SE	chr18	+	36624508_36625267_36614714_36614817_36632066_36632212	105|111|79	20|18|13	129|133|104	8|10|8	889	130	0.000433674	0.0163658	0.434|0.474|0.471	0.702|0.66|0.655	-0.213
ENSMUSG00000074219	Gm10644	SE	chr8	-	83934858_83935070_83932328_83934606_83935731_83935828	78|76|91	54|48|79	73|41|47	27|18|27	342	130	0.0135084	0.238849	0.354|0.376|0.305	0.507|0.464|0.398	-0.111
ENSMUSG00000021646	Mccc2	SE	chr13	-	99958804_99958871_99954614_99954771_99960899_99960976	16|15|17	2|1|1	20|25|24	8|3|14	197	130	0.00140182	0.041735	0.841|0.908|0.918	0.623|0.846|0.531	0.222
ENSMUSG00000054874	Pcnx3	SE	chr19	-	5665328_5665627_5664634_5665247_5665707_5665841	31|34|57	1|0|0	8|17|17	2|6|1	429	130	1.12649e-06	0.000110421	0.904|1.0|1.0	0.548|0.462|0.837	0.352
ENSMUSG00000034023	Fancd2	SE	chr6	+	113586209_113586248_113585471_113585543_113587381_113587456	7|8|23	14|5|7	31|24|31	0|0|0	169	130	3.32512e-12	1.04015e-09	0.278|0.552|0.717	1.0|1.0|1.0	-0.484
ENSMUSG00000028107	Tars2	SE	chr3	-	95746534_95746697_95746032_95746170_95748041_95748140	3|4|6	0|0|0	1|7|4	5|1|4	293	130	1.11063e-09	2.38722e-07	1.0|1.0|1.0	0.082|0.756|0.307	0.618
ENSMUSG00000035051	Dhx57	SE	chr17	-	80278222_80278381_80275849_80276035_80281195_80281428	32|17|23	4|2|3	12|12|15	0|2|0	289	130	0.00320999	0.0805581	0.783|0.793|0.775	1.0|0.73|1.0	-0.126
ENSMUSG00000017307	Acot8	SE	chr2	-	164802996_164803133_164799719_164799945_164804689_164804882	44|49|54	8|11|7	70|48|70	4|5|1	267	130	0.000924501	0.0300632	0.728|0.684|0.79	0.895|0.824|0.971	-0.163
ENSMUSG00000086451	4933431K23Rik	SE	chr8	+	77679053_77679207_77676230_77676270_77686380_77686572	4|2|7	0|0|0	4|0|1	0|1|2	284	130	0.00804554	0.162005	1.0|1.0|1.0	1.0|0.0|0.186	0.605
ENSMUSG00000079109	Pms2	SE	chr5	+	143911920_143912060_143909963_143910079_143913401_143913488	23|23|15	1|0|4	15|10|8	0|0|0	270	130	0.0311148	0.432259	0.917|1.0|0.644	1.0|1.0|1.0	-0.146
ENSMUSG00000086807	Platr21	SE	chrX	-	139275702_139275845_139275256_139275414_139277758_139277840	5|10|10	5|8|9	14|13|17	4|6|5	273	130	0.016399	0.27344	0.323|0.373|0.346	0.625|0.508|0.618	-0.236
ENSMUSG00000024613	Tcof1	SE	chr18	-	60832165_60832309_60831773_60831995_60832426_60832624	38|33|39	8|3|1	36|39|44	2|1|1	274	130	0.0120351	0.219098	0.693|0.839|0.949	0.895|0.949|0.954	-0.106
ENSMUSG00000073758	Sh3d21	SE	chr4	-	126161334_126161421_126152340_126152434_126161734_126161780	71|55|73	0|0|3	24|20|33	3|2|4	217	130	0.000284039	0.0114909	1.0|1.0|0.936	0.827|0.857|0.832	0.14
ENSMUSG00000106762	4930478P22Rik	SE	chr5	+	35364736_35364770_35363935_35364034_35366841_35367441	3|6|5	3|4|2	3|12|10	1|2|2	164	130	0.0374743	0.500183	0.442|0.543|0.665	0.704|0.826|0.799	-0.226
ENSMUSG00000099751	1700022A22Rik	SE	chr15	+	46325611_46325957_46324558_46325119_46338523_46338618	0|0|0	1|3|2	4|3|6	6|8|5	476	130	4.73027e-05	0.00271471	0.0|0.0|0.0	0.154|0.093|0.247	-0.165
ENSMUSG00000086646	Platr20	SE	chr11	-	51192383_51192525_51190250_51190311_51198575_51198716	17|19|23	0|3|3	15|14|14	0|0|1	272	130	0.00374616	0.0905355	1.0|0.752|0.786	1.0|1.0|0.87	-0.111
ENSMUSG00000020910	Adprm	SE	chr11	-	67051680_67051778_67041480_67042107_67052534_67052570	30|34|17	0|4|3	22|13|27	0|0|0	228	130	0.00163028	0.0467812	1.0|0.829|0.764	1.0|1.0|1.0	-0.136
ENSMUSG00000101009	1700108F19Rik	SE	chr14	+	76680125_76680320_76679454_76679598_76686833_76687092	69|71|83	11|12|20	117|141|133	16|9|13	325	130	0.00943822	0.183077	0.715|0.703|0.624	0.745|0.862|0.804	-0.123
ENSMUSG00000024194	Cuta	SE	chr17	-	26939316_26939368_26938883_26939092_26939450_26939468	21|28|26	1|1|0	11|5|10	3|2|0	182	130	0.0288229	0.410356	0.938|0.952|1.0	0.724|0.641|1.0	0.175
ENSMUSG00000101155	Sly	SE	chrY	+	57202464_57202499_57194790_57194825_57209671_57209789	49|64|56	213|257|304	30|23|19	25|17|25	165	130	5.61662e-12	1.70884e-09	0.153|0.164|0.127	0.486|0.516|0.375	-0.311
ENSMUSG00000101155	Sly	SE	chrY	+	57209671_57209789_57202464_57202499_57210550_57210650	34|38|34	2|0|2	20|16|14	3|3|4	248	130	0.00145926	0.0429275	0.899|1.0|0.899	0.778|0.737|0.647	0.212
ENSMUSG00000039055	Eme1	SE	chr11	-	94650222_94651023_94650007_94650138_94653695_94653964	5|19|14	2|5|6	14|15|12	0|0|0	931	130	2.97684e-12	9.44509e-10	0.259|0.347|0.246	1.0|1.0|1.0	-0.716
ENSMUSG00000027340	Slc23a2	SE	chr2	-	132078412_132078501_132077428_132077493_132089095_132089253	8|4|5	1|0|0	1|1|3	3|1|0	219	130	0.00707986	0.146642	0.826|1.0|1.0	0.165|0.372|1.0	0.43
ENSMUSG00000079421	4930402F06Rik	SE	chr2	-	35390473_35390557_35389577_35389610_35396905_35397175	7|5|5	2|1|1	7|10|2	0|0|0	214	130	0.00441214	0.101725	0.68|0.752|0.752	1.0|1.0|1.0	-0.272
ENSMUSG00000079421	4930402F06Rik	SE	chr2	-	35385618_35385669_35380382_35380526_35389577_35389610	5|1|1	2|3|8	1|1|3	0|1|1	181	130	0.00134692	0.0404806	0.642|0.193|0.082	1.0|0.418|0.683	-0.395
ENSMUSG00000056458	Mok	SE	chr12	-	110810604_110810778_110809908_110810023_110811778_110811880	272|244|294	88|76|74	410|450|496	49|50|48	304	130	5.52225e-13	2.01064e-10	0.569|0.579|0.629	0.782|0.794|0.815	-0.205
ENSMUSG00000102679	Gm20557	SE	chr3	+	49328833_49328931_49325679_49325797_49331204_49331384	13|4|7	3|7|4	7|11|9	0|1|0	228	130	6.21949e-07	6.60933e-05	0.712|0.246|0.499	1.0|0.862|1.0	-0.468
ENSMUSG00000028256	Odf2l	SE	chr3	+	145146762_145146921_145144311_145144416_145148530_145148616	117|86|95	22|16|17	130|94|132	14|3|17	289	130	0.00804056	0.162005	0.705|0.707|0.715	0.807|0.934|0.777	-0.13
ENSMUSG00000101674	4930444A19Rik	SE	chr1	+	54716963_54717059_54681728_54681922_54717510_54717650	7|7|5	15|22|24	14|9|15	23|14|23	226	130	0.026054	0.378419	0.212|0.155|0.107	0.259|0.27|0.273	-0.109
ENSMUSG00000051427	Ccdc157	SE	chr11	-	4152908_4153056_4147699_4147777_4160158_4160291	36|32|32	2|1|7	46|39|33	1|0|2	278	130	0.0032784	0.0818222	0.894|0.937|0.681	0.956|1.0|0.885	-0.11
ENSMUSG00000022681	Ntan1	SE	chr16	+	13826882_13826985_13819250_13819436_13827059_13827125	11|14|17	1|0|5	16|9|7	0|1|0	233	130	0.00384795	0.0919945	0.86|1.0|0.655	1.0|0.834|1.0	-0.106
ENSMUSG00000022185	Acin1	SE	chr14	-	54678742_54678862_54667072_54667161_54679240_54679352	199|252|237	328|313|341	348|409|428	228|188|256	250	130	2.22045e-16	1.14689e-13	0.24|0.295|0.265	0.442|0.531|0.465	-0.213
ENSMUSG00000040842	Szrd1	SE	chr4	-	141120323_141120373_141118526_141118781_141139691_141139766	74|44|41	1|6|8	60|40|58	1|1|1	180	130	0.000241452	0.0100991	0.982|0.841|0.787	0.977|0.967|0.977	-0.104
ENSMUSG00000038115	Ano2	SE	chr6	+	125963544_125963740_125955698_125955773_125980094_125980206	4|11|10	3|1|0	1|4|5	0|1|0	326	130	0.0452225	0.569706	0.347|0.814|1.0	1.0|0.615|1.0	-0.151
ENSMUSG00000101106	Gm28819	SE	chrY	+	68989215_68989433_68986705_68986741_68990128_68990271	7|3|3	2|2|3	90|89|88	1|0|0	348	130	1.75392e-08	2.66813e-06	0.567|0.359|0.272	0.971|1.0|1.0	-0.591
ENSMUSG00000039021	Ttc16	SE	chr2	-	32775047_32775095_32774390_32774557_32775330_32775584	128|139|97	39|40|37	139|165|181	15|10|7	178	130	3.01981e-14	1.26547e-11	0.706|0.717|0.657	0.871|0.923|0.95	-0.221
ENSMUSG00000045273	Cenph	SE	chr13	-	100761760_100761924_100759673_100760194_100763549_100763601	46|48|35	3|1|3	15|23|20	0|0|0	294	130	0.00270479	0.0702612	0.871|0.955|0.838	1.0|1.0|1.0	-0.112
ENSMUSG00000056055	Sag	SE	chr1	+	87844111_87844121_87840791_87840847_87844914_87845158	16|20|15	2|8|6	37|34|51	3|6|6	140	130	0.0388363	0.51251	0.881|0.699|0.699	0.92|0.84|0.888	-0.123
ENSMUSG00000073795	6430531B16Rik	SE	chr7	-	139976040_139976128_139975861_139975958_139976474_139976673	86|70|75	23|12|11	91|106|122	31|38|67	218	130	0.000696836	0.0242202	0.69|0.777|0.803	0.636|0.625|0.521	0.163
ENSMUSG00000028246	Faxc	SE	chr4	+	21948691_21948888_21936632_21936768_21982385_21982502	5|7|6	1|5|2	3|2|2	0|0|0	327	130	2.35264e-08	3.50686e-06	0.665|0.358|0.544	1.0|1.0|1.0	-0.478
ENSMUSG00000105423	Gm36814	SE	chr5	-	50542849_50542936_50528637_50528813_50543487_50543535	2|3|2	0|0|1	3|1|2	2|3|7	217	130	2.47868e-06	0.000221982	1.0|1.0|0.545	0.473|0.166|0.146	0.587
ENSMUSG00000026743	Mllt10	SE	chr2	+	18101457_18101512_18071124_18071204_18122244_18122348	9|11|12	1|2|2	10|8|12	1|0|0	185	130	0.00312626	0.0790824	0.863|0.794|0.808	0.875|1.0|1.0	-0.137
ENSMUSG00000027201	Myef2	SE	chr2	-	125115437_125115490_125114042_125114050_125116664_125116873	40|50|50	7|12|11	54|29|34	18|14|11	183	130	0.0473763	0.588494	0.802|0.747|0.764	0.681|0.595|0.687	0.117
ENSMUSG00000024219	Anks1	SE	chr17	+	27978426_27978489_27976560_27976717_27985065_27985362	6|2|5	3|4|6	1|1|1	2|2|4	193	130	0.0207716	0.323973	0.574|0.252|0.36	0.252|0.252|0.144	0.179
ENSMUSG00000024622	Hmgxb3	SE	chr18	-	61167195_61167693_61165484_61165583_61171207_61171382	88|80|97	2|5|2	78|71|100	0|1|1	628	130	0.00153008	0.0444805	0.901|0.768|0.909	1.0|0.936|0.954	-0.104
ENSMUSG00000017478	Zc3h18	SE	chr8	+	122387692_122387764_122386861_122386946_122397817_122397966	35|38|30	90|109|106	41|37|36	67|41|58	202	130	0.000169098	0.00758719	0.2|0.183|0.154	0.283|0.367|0.285	-0.133
ENSMUSG00000024642	Tle4	SE	chr19	-	14467179_14467233_14466548_14466701_14468151_14468271	25|15|26	2|5|0	4|7|7	0|0|0	184	130	0.00208577	0.0569802	0.898|0.679|1.0	1.0|1.0|1.0	-0.141
ENSMUSG00000041298	Katnal1	SE	chr5	-	148892509_148892668_148891628_148891755_148893682_148893788	328|373|367	27|22|24	522|537|603	0|0|1	289	130	0	0	0.845|0.884|0.873	1.0|1.0|0.996	-0.131
ENSMUSG00000105157	Gm42831	SE	chr5	+	10302379_10302483_10249141_10249200_10343616_10343712	2|3|3	1|0|0	2|3|2	2|2|0	234	130	0.0113368	0.208781	0.526|1.0|1.0	0.357|0.455|1.0	0.238
ENSMUSG00000102679	Gm20557	SE	chr3	+	49344211_49344289_49337039_49337112_49346152_49346216	28|22|13	18|16|17	2|10|4	17|23|29	208	130	1.36734e-06	0.00012978	0.493|0.462|0.323	0.068|0.214|0.079	0.306
ENSMUSG00000021224	Numb	SE	chr12	-	83825258_83825291_83811285_83811360_83831921_83831996	7|10|11	23|29|29	3|3|2	17|28|11	163	130	0.0130631	0.233225	0.195|0.216|0.232	0.123|0.079|0.127	0.105
ENSMUSG00000024498	Tcerg1	SE	chr18	+	42535084_42535147_42530647_42530890_42536177_42536378	62|72|55	8|9|14	40|50|44	3|2|1	193	130	0.000326289	0.0129178	0.839|0.843|0.726	0.9|0.944|0.967	-0.134
ENSMUSG00000042626	Shc1	SE	chr3	+	89422177_89422345_89418442_89418709_89422925_89422996	19|22|18	0|0|3	12|7|12	2|0|3	298	130	0.00944728	0.183093	1.0|1.0|0.724	0.724|1.0|0.636	0.121
ENSMUSG00000102679	Gm20557	SE	chr3	+	49350234_49350410_49337039_49337112_49350665_49350827	6|5|5	2|3|1	4|5|2	0|2|0	306	130	0.00441599	0.101725	0.56|0.415|0.68	1.0|0.515|1.0	-0.287
ENSMUSG00000041215	Yeats2	SE	chr16	+	20207623_20207793_20206083_20206245_20208418_20208577	13|16|15	2|3|5	0|0|2	2|4|4	300	130	1.39431e-08	2.24172e-06	0.738|0.698|0.565	0.0|0.0|0.178	0.608
ENSMUSG00000003575	Crtc1	SE	chr8	-	70388074_70388161_70387540_70387721_70391201_70391303	22|18|11	2|5|3	11|14|10	0|0|0	217	130	2.0146e-06	0.000187215	0.868|0.683|0.687	1.0|1.0|1.0	-0.254
ENSMUSG00000028457	Atp8b5	SE	chr4	+	43305730_43305829_43291656_43291731_43308487_43308549	31|20|23	5|1|2	22|23|20	0|0|0	229	130	0.00014315	0.00658405	0.779|0.919|0.867	1.0|1.0|1.0	-0.145
ENSMUSG00000056018	Ccdc7b	SE	chr8	+	129085170_129085254_129072392_129072716_129131038_129131100	23|23|28	0|2|2	24|24|31	3|5|4	214	130	0.0135287	0.238849	1.0|0.875|0.895	0.829|0.745|0.825	0.124
ENSMUSG00000029165	Agbl5	SE	chr5	+	30890873_30890960_30890598_30890770_30891059_30891223	182|232|192	554|543|675	47|77|69	780|908|808	217	130	0	0	0.164|0.204|0.146	0.035|0.048|0.049	0.127
ENSMUSG00000086007	1700057H21Rik	SE	chr2	-	51436122_51436229_51421049_51421241_51437693_51437900	41|38|37	2|3|1	9|13|16	5|8|4	237	130	4.53473e-06	0.000375807	0.918|0.874|0.953	0.497|0.471|0.687	0.363
ENSMUSG00000038914	Dido1	SE	chr2	-	180688823_180689655_180684963_180685176_180691863_180692048	177|220|207	6|5|5	255|189|153	1|2|1	962	130	0.0010279	0.0327541	0.799|0.856|0.848	0.972|0.927|0.954	-0.117
ENSMUSG00000109907	Gm45321	SE	chr8	+	49897331_49897470_49818936_49819200_49946593_49948071	2|0|0	0|1|5	5|4|2	1|1|2	269	130	0.00329686	0.0820734	1.0|0.0|0.0	0.707|0.659|0.326	-0.231
ENSMUSG00000017670	Elmo2	SE	chr2	-	165311622_165311804_165308912_165309064_165314730_165314781	11|5|7	5|0|3	4|4|12	0|0|0	312	130	2.97919e-06	0.000260503	0.478|1.0|0.493	1.0|1.0|1.0	-0.343
ENSMUSG00000070984	4930552N02Rik	SE	chr4	+	52815352_52815415_52814603_52814732_52825660_52825763	4|5|9	1|2|4	11|10|16	2|2|0	193	130	0.0307826	0.42903	0.729|0.627|0.602	0.787|0.771|1.0	-0.2
ENSMUSG00000048285	Frmd6	SE	chr12	+	70893606_70893942_70889931_70890106_70894876_70895008	12|9|10	2|0|2	9|9|5	0|0|0	466	130	0.045588	0.57366	0.626|1.0|0.582	1.0|1.0|1.0	-0.264
ENSMUSG00000035278	Plekhj1	SE	chr10	-	80797909_80797977_80797772_80797839_80798080_80798626	37|38|45	1|2|3	44|36|57	7|8|13	198	130	0.000133689	0.00622479	0.96|0.926|0.908	0.805|0.747|0.742	0.167
ENSMUSG00000011658	Fuz	SE	chr7	+	44898502_44898700_44897519_44897624_44898775_44898871	20|25|22	8|6|7	10|8|8	12|14|7	328	130	9.88318e-05	0.0048779	0.498|0.623|0.555	0.248|0.185|0.312	0.31
ENSMUSG00000020656	Grhl1	SE	chr12	+	24582884_24582961_24581327_24581718_24584304_24584461	4|3|3	11|12|12	0|0|0	10|4|13	207	130	6.04962e-05	0.00333405	0.186|0.136|0.136	0.0|0.0|0.0	0.153
ENSMUSG00000025220	Mgea5	SE	chr19	-	45762184_45762270_45761103_45761208_45765449_45765624	179|209|183	64|59|39	123|155|128	84|77|75	216	130	3.66068e-06	0.000309139	0.627|0.681|0.738	0.468|0.548|0.507	0.174
ENSMUSG00000010505	Myt1	SE	chr2	+	181804926_181805141_181802915_181803029_181806515_181806640	20|12|25	3|1|1	12|15|19	0|0|0	345	130	0.0143434	0.249276	0.715|0.819|0.904	1.0|1.0|1.0	-0.187
ENSMUSG00000101348	Gm7135	SE	chr1	+	97459615_97459803_97442569_97442723_97467662_97467727	34|31|42	1|0|1	42|42|51	4|3|4	318	130	0.000506976	0.0185501	0.933|1.0|0.945	0.811|0.851|0.839	0.126
ENSMUSG00000012114	Med15	SE	chr16	-	17680548_17680761_17674404_17674658_17683158_17683188	54|67|72	97|129|133	24|19|24	160|171|220	343	130	0	0	0.174|0.164|0.17	0.054|0.04|0.04	0.125
ENSMUSG00000034913	Spert	SE	chr14	-	75592595_75592676_75582833_75584235_75592984_75593116	621|646|664	396|390|375	951|956|985	379|369|361	211	130	3.00864e-06	0.000262047	0.491|0.505|0.522	0.607|0.615|0.627	-0.11
ENSMUSG00000034913	Spert	SE	chr14	-	75590835_75590985_75582833_75584235_75591914_75591985	154|183|200	260|262|270	390|352|351	250|260|248	280	130	4.08928e-12	1.26143e-09	0.216|0.245|0.256	0.42|0.386|0.397	-0.162
ENSMUSG00000028943	Espn	SE	chr4	-	152129611_152129638_152128407_152128553_152130768_152130961	3|5|5	1|1|1	0|1|2	2|2|1	157	130	0.00219269	0.0592453	0.713|0.805|0.805	0.0|0.293|0.624	0.469
ENSMUSG00000085820	4933406K04Rik	SE	chr12	-	106714478_106714584_106711113_106711229_106716160_106716333	26|28|23	7|3|1	19|24|16	9|7|13	236	130	0.00288105	0.0740281	0.672|0.837|0.927	0.538|0.654|0.404	0.28
ENSMUSG00000022838	Eaf2	SE	chr16	-	36824657_36824752_36808014_36808160_36874627_36874826	0|1|2	2|1|1	1|1|2	0|2|0	225	130	0.00167171	0.0477846	0.0|0.366|0.536	1.0|0.224|1.0	-0.441
ENSMUSG00000031480	Thsd1	SE	chr8	+	22252152_22252311_22242996_22243956_22258291_22261334	0|2|2	4|7|3	2|5|5	6|5|7	289	130	0.0423241	0.542318	0.0|0.114|0.231	0.13|0.31|0.243	-0.113
ENSMUSG00000101904	Gm29427	SE	chr1	-	130674224_130674308_130670946_130671073_130677838_130677910	0|4|6	2|1|1	3|7|6	0|3|0	214	130	0.0130456	0.233225	0.0|0.708|0.785	1.0|0.586|1.0	-0.364
ENSMUSG00000040451	Sgms1	SE	chr19	-	32259975_32260097_32159523_32160363_32289540_32289631	1|3|5	0|0|0	1|3|2	0|4|1	252	130	0.000814729	0.0272517	1.0|1.0|1.0	1.0|0.279|0.508	0.404
ENSMUSG00000025402	Nab2	SE	chr10	-	127662730_127662922_127660917_127661779_127663131_127663264	15|16|36	8|8|2	33|25|34	0|0|1	322	130	9.39813e-08	1.19961e-05	0.431|0.447|0.879	1.0|1.0|0.932	-0.392
ENSMUSG00000024207	Acsbg2	SE	chr17	-	56861538_56861622_56853736_56853913_56864459_56864548	1|1|0	0|0|1	2|4|0	2|1|1	214	130	0.00115199	0.0356982	1.0|1.0|0.0	0.378|0.708|0.0	0.305
ENSMUSG00000062646	Ganc	SE	chr2	+	120430940_120431094_120430554_120430735_120433621_120433857	4|6|5	3|0|1	7|4|12	0|0|0	284	130	0.0304015	0.425467	0.379|1.0|0.696	1.0|1.0|1.0	-0.308
ENSMUSG00000032366	Tpm1	SE	chr9	-	67031950_67032026_67031451_67031514_67032465_67032541	48|43|48	4|11|3	1|0|4	2|7|1	206	130	0.000194811	0.00848381	0.883|0.712|0.91	0.24|0.0|0.716	0.516
ENSMUSG00000032366	Tpm1	SE	chr9	-	67029663_67029742_67022614_67023441_67031028_67031098	0|0|3	32|33|36	0|1|4	6|1|0	209	130	0.0225939	0.343235	0.0|0.0|0.049	0.0|0.383|1.0	-0.445
ENSMUSG00000031133	Arhgef6	SE	chrX	-	57241805_57241826_57240593_57240687_57243389_57243515	24|28|37	5|13|10	38|25|38	6|7|2	151	130	0.0407252	0.527717	0.805|0.65|0.761	0.845|0.755|0.942	-0.109
ENSMUSG00000033444	Specc1l	SE	chr10	+	75245078_75246712_75241064_75241218_75248436_75248644	93|67|82	1|0|0	50|53|56	2|0|3	1764	130	0.00274417	0.0711179	0.873|1.0|1.0	0.648|1.0|0.579	0.215
ENSMUSG00000040462	Os9	SE	chr10	-	127096914_127097079_127096629_127096742_127097931_127098121	81|95|99	15|22|35	59|46|66	41|37|33	295	130	3.82069e-05	0.00228112	0.704|0.656|0.555	0.388|0.354|0.468	0.235
ENSMUSG00000073758	Sh3d21	SE	chr4	-	126162175_126162266_126161967_126162023_126162452_126162571	607|638|607	1470|1486|1518	281|284|259	1959|1962|1794	221	130	0	0	0.195|0.202|0.19	0.078|0.078|0.078	0.118
ENSMUSG00000032839	Trpc1	SE	chr9	-	95736819_95736921_95732006_95732209_95743196_95743351	25|29|18	1|1|4	5|3|10	1|1|5	232	130	0.0259212	0.377021	0.933|0.942|0.716	0.737|0.627|0.528	0.233
ENSMUSG00000034453	Polr3b	SE	chr10	+	84632454_84632555_84631784_84631860_84634900_84634992	11|14|12	2|0|0	2|1|10	3|1|0	231	130	0.0351039	0.476563	0.756|1.0|1.0	0.273|0.36|1.0	0.374
ENSMUSG00000097145	9230114K14Rik	SE	chr5	+	52194800_52194890_52190678_52190937_52196892_52197023	0|1|1	4|2|4	2|3|2	4|1|3	220	130	0.00209326	0.0570445	0.0|0.228|0.129	0.228|0.639|0.283	-0.264
ENSMUSG00000024773	Atg2a	SE	chr19	+	6255100_6255265_6254589_6254666_6255408_6255538	42|51|44	4|1|5	122|100|100	12|19|17	295	130	0.0209265	0.32502	0.822|0.957|0.795	0.818|0.699|0.722	0.112
ENSMUSG00000084965	Gm13857	SE	chr6	-	34421025_34421137_34419556_34419971_34443007_34443114	16|23|17	3|3|3	22|23|28	4|7|22	242	130	0.03551	0.480608	0.741|0.805|0.753	0.747|0.638|0.406	0.169
ENSMUSG00000108848	4933430N04Rik	SE	chr8	-	9129370_9129463_9125411_9125638_9131748_9132288	3|0|1	2|5|0	5|2|6	1|1|1	223	130	0.00609935	0.129385	0.467|0.0|1.0	0.745|0.538|0.778	-0.198
ENSMUSG00000026620	Mark1	SE	chr1	-	184900808_184900853_184896788_184898878_184905402_184905654	10|3|9	5|3|1	2|6|4	0|0|0	175	130	1.26902e-06	0.000122012	0.598|0.426|0.87	1.0|1.0|1.0	-0.369
ENSMUSG00000024743	Syt7	SE	chr19	+	10421756_10421888_10417962_10418042_10435549_10435685	7|6|4	1|0|2	1|0|5	1|2|2	262	130	0.00449924	0.103232	0.776|1.0|0.498	0.332|0.0|0.554	0.463
ENSMUSG00000023047	Amhr2	SE	chr15	+	102452386_102452559_102452148_102452263_102452744_102452892	11|13|21	0|0|0	2|2|5	1|2|2	303	130	3.86689e-05	0.00229908	1.0|1.0|1.0	0.462|0.3|0.518	0.573
ENSMUSG00000033409	Syce1l	SE	chr8	+	113653775_113653839_113652822_113652877_113654031_113654104	65|101|87	81|115|114	42|64|51	162|144|158	194	130	3.63289e-09	6.6683e-07	0.35|0.37|0.338	0.148|0.229|0.178	0.168
ENSMUSG00000004980	Hnrnpa2b1	SE	chr6	-	51464427_51464547_51464088_51464211_51465178_51465241	2326|2552|2557	101|88|74	1176|917|954	338|292|328	250	130	0	0	0.923|0.938|0.947	0.644|0.62|0.602	0.314
ENSMUSG00000102408	4930568G15Rik	SE	chr1	-	165069385_165069484_165068457_165068708_165091885_165091928	2|3|6	2|2|0	6|5|2	0|0|0	229	130	0.0167082	0.276726	0.362|0.46|1.0	1.0|1.0|1.0	-0.393
ENSMUSG00000039652	Cpeb3	SE	chr19	-	37105790_37105814_37088419_37088587_37126331_37126388	13|14|11	11|12|19	3|3|4	21|13|23	154	130	1.59055e-05	0.00110394	0.499|0.496|0.328	0.108|0.163|0.128	0.308
ENSMUSG00000102045	Gm21294	SE	chrY	+	89059689_89059756_89054226_89054361_89067478_89067545	7|11|12	5|0|0	23|31|35	0|0|0	197	130	0.0353798	0.479429	0.48|1.0|1.0	1.0|1.0|1.0	-0.173
ENSMUSG00000005312	Ubqln1	SE	chr13	-	58180821_58180905_58179552_58179668_58183181_58183324	223|181|201	72|62|82	149|154|135	93|121|100	214	130	2.32018e-07	2.74102e-05	0.653|0.639|0.598	0.493|0.436|0.451	0.17
ENSMUSG00000014426	Map3k4	SE	chr17	-	12243499_12243596_12242649_12242805_12247302_12247369	20|35|15	1|1|0	15|17|6	2|5|2	227	130	4.7624e-05	0.00272611	0.92|0.952|1.0	0.811|0.661|0.632	0.256
ENSMUSG00000027387	Zc3h8	SE	chr2	-	128933198_128933332_128931277_128931400_128935311_128935546	39|31|31	1|1|5	14|18|18	0|0|0	264	130	0.00202685	0.0559905	0.951|0.939|0.753	1.0|1.0|1.0	-0.119
ENSMUSG00000042210	Abhd14a	SE	chr9	-	106445525_106445834_106444089_106444306_106447530_106447563	55|57|66	4|2|11	99|125|119	27|17|25	439	130	0.0162861	0.272542	0.803|0.894|0.64	0.521|0.685|0.585	0.182
ENSMUSG00000061613	U2af1	SE	chr17	-	31651645_31651712_31648844_31648894_31652501_31652568	54|55|59	42|49|58	19|18|22	28|26|38	197	130	0.00675898	0.140955	0.459|0.426|0.402	0.309|0.314|0.276	0.129
ENSMUSG00000061613	U2af1	SE	chr17	-	31652501_31652568_31651645_31651712_31654978_31655066	24|19|27	67|73|78	14|10|8	12|11|24	197	130	0.0310408	0.432236	0.191|0.147|0.186	0.435|0.375|0.18	-0.155
ENSMUSG00000070291	Ddx43	SE	chr9	+	78406350_78406432_78402349_78402481_78411591_78411748	37|35|45	12|5|11	25|28|28	1|1|1	212	130	7.50395e-06	0.000582876	0.654|0.811|0.715	0.939|0.945|0.945	-0.216
ENSMUSG00000020680	Taf15	SE	chr11	+	83497261_83497296_83487222_83487413_83497893_83497926	28|35|25	0|0|3	27|31|26	11|5|4	165	130	1.22717e-05	0.00089362	1.0|1.0|0.868	0.659|0.83|0.837	0.181
ENSMUSG00000100558	1700025F24Rik	SE	chr10	+	119415118_119415365_119414584_119414662_119426471_119426864	13|16|9	0|3|2	10|12|16	0|0|3	377	130	0.0107431	0.200846	1.0|0.648|0.608	1.0|1.0|0.648	-0.131
ENSMUSG00000044957	Pp2d1	SE	chr17	-	53514940_53516004_53507459_53508598_53539178_53539451	472|518|501	20|18|7	508|575|622	36|33|49	1194	130	0.000120439	0.00571569	0.72|0.758|0.886	0.606|0.655|0.58	0.174
ENSMUSG00000020954	Strn3	SE	chr12	-	51643103_51643214_51633578_51633719_51647993_51648135	75|113|80	2|0|2	57|72|77	17|8|5	241	130	1.14321e-07	1.41848e-05	0.953|1.0|0.956	0.644|0.829|0.893	0.181
ENSMUSG00000026427	Eif2d	SE	chr1	+	131164619_131164769_131164402_131164506_131165119_131165209	23|29|13	1|4|1	27|24|25	0|0|2	280	130	0.00948234	0.183415	0.914|0.771|0.858	1.0|1.0|0.853	-0.103
ENSMUSG00000030269	Mtmr14	SE	chr6	+	113261205_113261280_113260587_113260658_113265443_113265510	30|48|38	3|6|1	31|31|33	4|9|12	205	130	0.00392504	0.0934353	0.864|0.835|0.96	0.831|0.686|0.636	0.169
ENSMUSG00000005883	Spo11	SE	chr2	+	172989923_172990000_172988930_172989030_172992045_172992157	24|19|13	2|4|1	9|27|26	0|0|0	207	130	0.000472676	0.0175554	0.883|0.749|0.891	1.0|1.0|1.0	-0.159
ENSMUSG00000002107	Celf2	SE	chr2	-	6549831_6549975_6546239_6547213_6553784_6553964	13|18|20	2|4|1	6|7|10	0|1|0	274	130	0.000951093	0.0307479	0.755|0.681|0.905	1.0|0.769|1.0	-0.143
ENSMUSG00000024491	Rbm27	SE	chr18	+	42301722_42302016_42300249_42300510_42305679_42305814	186|199|168	54|34|35	197|190|221	68|55|79	424	130	0.0166176	0.27631	0.514|0.642|0.595	0.47|0.514|0.462	0.102
ENSMUSG00000033790	Tubgcp5	SE	chr7	+	55808510_55808713_55806582_55806829_55813432_55813548	21|12|27	4|2|1	6|7|2	0|0|0	333	130	8.72161e-05	0.00442253	0.672|0.701|0.913	1.0|1.0|1.0	-0.238
ENSMUSG00000027229	Terb2	SE	chr2	+	122190606_122190668_122187909_122188049_122193231_122193305	10|14|11	4|0|2	7|7|8	0|0|0	192	130	0.00209751	0.0570903	0.629|1.0|0.788	1.0|1.0|1.0	-0.194
ENSMUSG00000014782	Plekhg4	SE	chr8	+	105377036_105377135_105376748_105376865_105377224_105377373	24|20|16	0|2|0	9|9|15	1|1|2	229	130	0.0259862	0.377718	1.0|0.85|1.0	0.836|0.836|0.81	0.123
ENSMUSG00000031284	Pak3	SE	chrX	+	143672601_143672893_143671012_143671043_143693286_143693488	4|3|1	0|0|0	2|8|4	0|1|3	422	130	0.0128091	0.230598	1.0|1.0|1.0	1.0|0.711|0.291	0.333
ENSMUSG00000086021	Gm15767	SE	chr6	-	147243000_147243043_147242526_147242864_147243638_147243801	5|19|8	6|8|8	1|1|0	1|1|3	173	130	0.000800245	0.0269703	0.385|0.641|0.429	0.429|0.429|0.0	0.199
ENSMUSG00000037536	Fbxo34	SE	chr14	+	47504985_47505132_47472633_47472717_47529174_47531900	2|4|5	0|0|2	10|11|7	3|1|1	277	130	0.0282586	0.403616	1.0|1.0|0.54	0.61|0.838|0.767	0.108
ENSMUSG00000037536	Fbxo34	SE	chr14	+	47500793_47500870_47472560_47472717_47504985_47505132	4|10|15	1|0|5	14|10|9	8|11|6	207	130	0.00522943	0.115453	0.715|1.0|0.653	0.524|0.363|0.485	0.332
ENSMUSG00000073650	Catip	SE	chr1	+	74364548_74364716_74364316_74364403_74367786_74367863	4|11|14	5|4|5	20|13|19	1|0|0	298	130	1.5996e-08	2.46716e-06	0.259|0.545|0.55	0.897|1.0|1.0	-0.514
ENSMUSG00000073650	Catip	SE	chr1	+	74366616_74366741_74364316_74364403_74367786_74367863	12|15|9	5|4|5	31|40|33	1|0|0	255	130	6.67029e-10	1.47542e-07	0.55|0.657|0.479	0.94|1.0|1.0	-0.418
ENSMUSG00000022914	Brwd1	SE	chr16	-	96019418_96019460_96017580_96017724_96019678_96019754	85|82|90	26|24|25	71|47|42	36|56|41	172	130	1.3897e-05	0.000992455	0.712|0.721|0.731	0.598|0.388|0.436	0.247
ENSMUSG00000041757	Plekha6	SE	chr1	+	133280338_133280407_133275811_133275865_133281782_133281863	33|34|33	5|6|9	25|21|20	15|7|7	199	130	0.0239339	0.356521	0.812|0.787|0.705	0.521|0.662|0.651	0.157
ENSMUSG00000024150	Mcfd2	SE	chr17	-	87264140_87264365_87257927_87258089_87265834_87265904	13|13|19	9|23|8	11|6|11	3|2|2	355	130	0.0138028	0.242917	0.346|0.171|0.465	0.573|0.523|0.668	-0.261
ENSMUSG00000026213	Stk11ip	SE	chr1	+	75524682_75524888_75521763_75521849_75525087_75525162	23|21|23	1|3|2	10|14|10	1|0|0	336	130	0.00297386	0.0758318	0.899|0.73|0.816	0.795|1.0|1.0	-0.117
ENSMUSG00000030609	Aen	SE	chr7	+	78902229_78902830_78895926_78896014_78905842_78906043	9|13|21	2|5|2	2|5|5	0|1|1	731	130	0.0187465	0.30171	0.445|0.316|0.651	1.0|0.471|0.471	-0.177
ENSMUSG00000039108	Lsm14b	SE	chr2	+	180031793_180031871_180031360_180031528_180032060_180032222	97|98|97	12|16|9	65|55|72	0|3|1	208	130	1.02826e-06	0.000103058	0.835|0.793|0.871	1.0|0.92|0.978	-0.133
ENSMUSG00000035443	Thyn1	SE	chr9	+	27006800_27006951_27006351_27006447_27007157_27007334	75|105|72	18|13|25	71|83|99	9|6|4	281	130	0.000497733	0.0182662	0.658|0.789|0.571	0.785|0.865|0.92	-0.184
ENSMUSG00000086330	1700007J10Rik	SE	chr11	-	59733794_59734216_59731477_59731628_59740037_59740154	7|9|6	1|4|1	10|13|13	0|0|0	552	130	1.60663e-06	0.0001512	0.622|0.346|0.586	1.0|1.0|1.0	-0.482
ENSMUSG00000086330	1700007J10Rik	SE	chr11	-	59730047_59730182_59725916_59726122_59731477_59731628	20|15|18	0|0|0	7|8|5	3|4|2	265	130	1.8764e-08	2.83503e-06	1.0|1.0|1.0	0.534|0.495|0.551	0.473
ENSMUSG00000002968	Med25	SE	chr7	-	44880566_44880638_44880251_44880470_44880922_44881111	37|48|65	4|4|8	65|85|115	16|27|36	202	130	0.000101458	0.00496339	0.856|0.885|0.839	0.723|0.67|0.673	0.171
ENSMUSG00000021125	Arg2	SE	chr12	+	79131840_79131913_79130776_79130980_79147587_79147765	55|57|58	1|0|0	23|23|20	2|1|7	203	130	8.61e-06	0.000654891	0.972|1.0|1.0	0.88|0.936|0.647	0.17
ENSMUSG00000043411	Usp48	SE	chr4	+	137636933_137636987_137634897_137635008_137637759_137637890	26|31|23	22|14|10	54|43|57	8|12|18	184	130	0.00597796	0.127541	0.455|0.61|0.619	0.827|0.717|0.691	-0.184
ENSMUSG00000022952	Runx1	SE	chr16	-	92644153_92644345_92613598_92613760_92668707_92668812	9|5|7	2|1|1	5|3|5	0|0|0	322	130	0.0176138	0.288285	0.645|0.669|0.739	1.0|1.0|1.0	-0.316
ENSMUSG00000038902	Pogz	SE	chr3	+	94856042_94856201_94853949_94854074_94860795_94860971	17|20|15	3|0|4	11|26|18	0|0|1	289	130	0.000454698	0.0170014	0.718|1.0|0.628	1.0|1.0|0.89	-0.181
ENSMUSG00000025145	Lrrc45	SE	chr11	+	120718649_120718720_120718441_120718553_120719465_120719558	13|14|18	2|2|5	31|22|28	0|0|0	201	130	2.73468e-06	0.000243925	0.808|0.819|0.7	1.0|1.0|1.0	-0.224
ENSMUSG00000025145	Lrrc45	SE	chr11	+	120719039_120719132_120718441_120718553_120719465_120719558	22|31|34	2|2|5	34|28|23	0|0|0	223	130	6.44096e-05	0.00348063	0.865|0.9|0.799	1.0|1.0|1.0	-0.145
ENSMUSG00000025145	Lrrc45	SE	chr11	+	120718649_120718720_120718441_120718553_120719039_120719132	31|18|27	6|9|6	57|46|40	6|4|4	201	130	0.00789683	0.160001	0.77|0.564|0.744	0.86|0.881|0.866	-0.176
ENSMUSG00000024908	Ppp6r3	SE	chr19	-	3478277_3478364_3473768_3473815_3484830_3484916	63|51|32	10|10|8	31|26|40	2|2|1	217	130	0.000423864	0.0160649	0.791|0.753|0.706	0.903|0.886|0.96	-0.166
ENSMUSG00000027628	Aar2	SE	chr2	+	156549884_156550027_156547583_156547883_156550648_156551449	3|2|0	8|11|5	4|2|5	9|3|7	273	130	0.037052	0.496037	0.152|0.08|0.0	0.175|0.241|0.254	-0.146
ENSMUSG00000003992	Ssbp2	SE	chr13	+	91642301_91642391_91564609_91564694_91664117_91664177	10|9|6	2|4|3	6|5|4	1|1|0	220	130	0.00150256	0.0440261	0.747|0.571|0.542	0.78|0.747|1.0	-0.222
ENSMUSG00000038930	Rccd1	SE	chr7	-	80318858_80319026_80317452_80317482_80319245_80319341	0|1|4	2|0|1	1|3|6	1|0|0	298	130	0.0155929	0.265174	0.0|1.0|0.636	0.304|1.0|1.0	-0.223
ENSMUSG00000084996	Gm11419	SE	chr11	+	81987139_81987290_81985405_81985665_81988497_81988769	9|14|12	0|0|0	29|17|39	2|2|2	281	130	0.00345039	0.0850534	1.0|1.0|1.0	0.87|0.797|0.9	0.144
ENSMUSG00000034949	Zfr2	SE	chr10	+	81250636_81250734_81249684_81249796_81251251_81252123	15|11|10	4|1|2	19|20|17	0|0|0	228	130	5.26738e-05	0.0029844	0.681|0.862|0.74	1.0|1.0|1.0	-0.239
ENSMUSG00000086607	4930511M06Rik	SE	chr18	-	57549083_57549236_57547761_57548375_57551746_57551879	31|42|44	33|22|26	55|53|57	17|23|12	283	130	0.00384244	0.0919945	0.301|0.467|0.437	0.598|0.514|0.686	-0.198
ENSMUSG00000041354	Rgl2	SE	chr17	+	33935739_33936033_33935544_33935656_33936862_33936977	54|36|35	0|0|0	39|25|37	2|1|2	424	130	0.0395074	0.518878	1.0|1.0|1.0	0.857|0.885|0.85	0.136
ENSMUSG00000085405	4930441J16Rik	SE	chr2	-	74300406_74300519_74298939_74299076_74304189_74304328	22|21|19	10|11|21	13|20|12	17|20|24	243	130	0.0305889	0.427283	0.541|0.505|0.326	0.29|0.349|0.211	0.174
ENSMUSG00000028693	Nasp	SE	chr4	-	116610402_116611377_116605683_116605763_116611971_116612081	6623|7251|7225	334|347|322	9092|8613|9169	36|39|45	1105	130	0	0	0.7|0.711|0.725	0.967|0.963|0.96	-0.251
ENSMUSG00000026723	Trdmt1	SE	chr2	-	13516658_13516716_13516014_13516144_13519755_13520099	6|16|11	0|0|0	7|5|8	3|0|3	188	130	0.000481136	0.0177804	1.0|1.0|1.0	0.617|1.0|0.648	0.245
ENSMUSG00000021590	Spata9	SE	chr13	+	75993013_75993109_75977549_75977777_75998484_75998968	219|226|235	15|12|5	291|341|371	43|38|49	226	130	3.23079e-07	3.66101e-05	0.894|0.915|0.964	0.796|0.838|0.813	0.109
ENSMUSG00000078588	Ccdc24	SE	chr4	-	117871746_117871860_117871063_117871189_117872394_117872554	45|59|63	26|24|26	118|95|109	6|7|8	244	130	1.17684e-14	5.22751e-12	0.48|0.567|0.564	0.913|0.879|0.879	-0.353
ENSMUSG00000078588	Ccdc24	SE	chr4	-	117871988_117872180_117871063_117871189_117872394_117872554	47|40|49	26|24|26	43|56|50	6|7|8	322	130	1.29416e-07	1.57067e-05	0.422|0.402|0.432	0.743|0.764|0.716	-0.322
ENSMUSG00000029283	Cdc7	SE	chr5	+	106979294_106979444_106976629_106976712_106982963_106984432	19|21|25	3|3|1	9|12|8	1|0|0	280	130	0.0014184	0.0421704	0.746|0.765|0.921	0.807|1.0|1.0	-0.125
ENSMUSG00000006673	Qrich1	SE	chr9	+	108518702_108518826_108517113_108517240_108528588_108528918	42|64|36	16|24|96	57|44|46	125|112|124	254	130	0.00257418	0.0672617	0.573|0.577|0.161	0.189|0.167|0.16	0.265
ENSMUSG00000022672	Prkdc	SE	chr16	+	15736752_15736872_15734899_15735037_15737819_15737960	13|12|15	1|3|2	4|1|5	0|0|0	250	130	0.000775556	0.0262979	0.871|0.675|0.796	1.0|1.0|1.0	-0.219
ENSMUSG00000038685	Rtel1	SE	chr2	+	181355008_181355125_181354352_181354442_181355327_181355552	7|3|5	4|6|3	7|9|9	0|2|5	247	130	0.0328378	0.451875	0.479|0.208|0.467	1.0|0.703|0.486	-0.345
ENSMUSG00000021709	Erbin	SE	chr13	-	103824719_103824926_103823313_103823406_103833497_103835028	46|32|66	4|2|0	56|51|35	0|0|0	337	130	0.0190785	0.304626	0.816|0.861|1.0	1.0|1.0|1.0	-0.108
ENSMUSG00000060261	Gtf2i	SE	chr5	-	134276371_134276428_134274538_134274595_134282786_134282830	15|29|29	35|29|40	19|14|10	49|42|42	187	130	0.0039859	0.0940775	0.23|0.41|0.335	0.212|0.188|0.142	0.144
ENSMUSG00000038127	Ccdc50	SE	chr16	+	27436367_27436412_27435561_27435677_27436497_27436602	189|198|191	86|88|82	198|207|254	140|152|187	175	130	7.74688e-05	0.00400658	0.62|0.626|0.634	0.512|0.503|0.502	0.121
ENSMUSG00000028910	Mecr	SE	chr4	+	131862917_131862991_131861775_131861878_131865056_131865117	16|12|19	0|0|6	14|31|30	0|0|0	204	130	0.00973601	0.186733	1.0|1.0|0.669	1.0|1.0|1.0	-0.11
ENSMUSG00000041020	Map7d2	SE	chrX	+	159491767_159491824_159490679_159490784_159492323_159492411	39|46|69	7|7|9	16|23|29	2|0|0	187	130	4.6807e-05	0.00269322	0.795|0.82|0.842	0.848|1.0|1.0	-0.13
ENSMUSG00000020448	Rnf185	SE	chr11	-	3428883_3428902_3426565_3426678_3452208_3452363	3|1|3	1|1|1	2|3|3	5|4|3	149	130	0.0211445	0.326805	0.724|0.466|0.724	0.259|0.396|0.466	0.264
ENSMUSG00000047793	Sned1	SE	chr1	+	93275296_93275470_93274604_93274718_93280480_93280594	1|0|4	2|1|1	4|10|12	0|1|0	304	130	0.000104958	0.00510091	0.176|0.0|0.631	1.0|0.81|1.0	-0.668
ENSMUSG00000109238	Gm35060	SE	chr18	-	32460697_32460719_32460533_32460617_32460939_32461029	4|11|6	1|1|0	5|12|17	1|6|1	152	130	0.00532975	0.117318	0.774|0.904|1.0	0.81|0.631|0.936	0.1
ENSMUSG00000028668	Tceb3	SE	chr4	-	136009749_136009864_136009245_136009401_136010228_136011408	36|37|37	2|2|5	35|45|27	1|0|0	245	130	0.000342206	0.013452	0.905|0.908|0.797	0.949|1.0|1.0	-0.113
ENSMUSG00000031174	Rpgr	SE	chrX	-	10176002_10176881_10166075_10166276_10178270_10178336	395|459|419	8|5|14	507|465|552	2|0|3	1009	130	1.03011e-06	0.000103058	0.864|0.922|0.794	0.97|1.0|0.96	-0.117
ENSMUSG00000038406	Scaf1	SE	chr7	-	45006305_45008972_45005840_45005923_45012122_45012238	71|91|65	3|1|2	48|55|68	0|0|1	2797	130	0.00019877	0.00862244	0.524|0.809|0.602	1.0|1.0|0.76	-0.275
ENSMUSG00000020843	Timm22	SE	chr11	+	76409641_76409838_76407142_76407442_76411126_76411199	21|25|21	4|5|3	12|4|16	11|4|4	327	130	0.0098974	0.189175	0.676|0.665|0.736	0.303|0.284|0.614	0.292
ENSMUSG00000034156	Bzrap1	SE	chr11	+	87777766_87778606_87777046_87777235_87779228_87779328	0|1|2	1|3|1	19|15|20	6|3|8	970	130	0.000121511	0.00575431	0.0|0.043|0.211	0.298|0.401|0.251	-0.232
ENSMUSG00000045302	Preb	SE	chr5	-	30955929_30956089_30950852_30955737_30956261_30956334	23|12|23	2|1|2	15|18|23	0|1|0	290	130	0.00413301	0.0964162	0.838|0.843|0.838	1.0|0.89|1.0	-0.124
ENSMUSG00000038346	Zfp384	SE	chr6	+	125031670_125031853_125030797_125031022_125033239_125033318	157|186|146	34|43|41	271|260|298	20|36|27	313	130	8.04403e-07	8.38769e-05	0.657|0.642|0.597	0.849|0.75|0.821	-0.175
ENSMUSG00000037426	Depdc5	SE	chr5	+	32986935_32986996_32983858_32984030_32990741_32990824	18|40|25	4|4|0	25|19|20	0|0|0	191	130	0.000576432	0.020616	0.754|0.872|1.0	1.0|1.0|1.0	-0.125
ENSMUSG00000035469	Rcbtb1	SE	chr14	+	59223192_59223300_59221416_59221575_59226307_59226498	2|5|6	0|2|2	5|3|4	0|0|0	238	130	0.0433182	0.552929	1.0|0.577|0.621	1.0|1.0|1.0	-0.267
ENSMUSG00000032580	Rbm5	SE	chr9	-	107755852_107755913_107754422_107754488_107756908_107756992	48|49|52	4|7|11	41|46|39	1|2|3	191	130	0.00302272	0.0769892	0.891|0.827|0.763	0.965|0.94|0.898	-0.107
ENSMUSG00000050944	Efcab5	SE	chr11	-	77105341_77105442_77089914_77090491_77113607_77113760	141|190|136	16|16|20	233|187|250	46|46|69	231	130	1.93804e-05	0.00130607	0.832|0.87|0.793	0.74|0.696|0.671	0.129
ENSMUSG00000087574	C030037D09Rik	SE	chr11	+	88720692_88720831_88720488_88720572_88724078_88724173	6|4|4	0|2|3	47|44|50	0|0|2	269	130	0.00135823	0.040631	1.0|0.491|0.392	1.0|1.0|0.924	-0.347
ENSMUSG00000032595	Cdhr4	SE	chr9	+	107997919_107998062_107996237_107996331_107998996_107999027	41|25|39	1|0|2	31|23|27	2|2|4	273	130	0.0126348	0.22796	0.951|1.0|0.903	0.881|0.846|0.763	0.121
ENSMUSG00000071645	Tut1	SE	chr19	+	8962343_8962822_8959742_8959843_8964019_8964129	52|56|51	3|3|0	66|61|80	0|0|0	609	130	0.00390911	0.093156	0.787|0.799|1.0	1.0|1.0|1.0	-0.138
ENSMUSG00000111836	RP23-212M11.2	SE	chr9	+	51924101_51924337_51914446_51914559_51926532_51927003	37|45|58	3|6|4	23|15|21	7|17|7	366	130	4.16316e-05	0.00243326	0.814|0.727|0.837	0.539|0.239|0.516	0.361
ENSMUSG00000032580	Rbm5	SE	chr9	-	107750007_107750092_107749707_107749799_107750462_107750548	32|39|58	28|37|15	37|35|56	10|7|15	215	130	0.00946773	0.183329	0.409|0.389|0.7	0.691|0.751|0.693	-0.212
ENSMUSG00000090206	Tepp	SE	chr8	+	95312954_95313179_95311514_95311690_95319675_95319737	287|293|261	72|63|64	367|330|404	4|10|3	355	130	0	0	0.593|0.63|0.599	0.971|0.924|0.98	-0.351
ENSMUSG00000028009	1700061I17Rik	SE	chr3	-	117061479_117061682_117061103_117061345_117062450_117062487	3|5|7	1|0|1	16|2|3	0|3|1	333	130	0.0296897	0.419738	0.539|1.0|0.732	1.0|0.207|0.539	0.175
ENSMUSG00000023971	Rrp36	SE	chr17	-	46672335_46672440_46670110_46670185_46672524_46672591	31|39|50	2|0|7	15|16|28	0|0|0	235	130	0.000202104	0.00873293	0.896|1.0|0.798	1.0|1.0|1.0	-0.102
ENSMUSG00000027134	Lpcat4	SE	chr2	+	112243003_112243062_112242700_112242761_112243258_112243293	46|45|55	2|5|9	86|67|126	0|0|0	189	130	2.90346e-08	4.24249e-06	0.941|0.861|0.808	1.0|1.0|1.0	-0.13
ENSMUSG00000028009	1700061I17Rik	SE	chr3	-	117068971_117069059_117067718_117067825_117076997_117077227	1|5|2	3|2|0	4|1|2	2|0|0	218	130	0.00417779	0.0972627	0.166|0.599|1.0	0.544|1.0|1.0	-0.26
ENSMUSG00000068394	Cep152	SE	chr2	-	125571668_125571833_125569554_125569651_125576713_125576855	12|21|17	11|17|14	11|11|14	19|15|24	295	130	0.029608	0.419117	0.325|0.352|0.349	0.203|0.244|0.204	0.125
ENSMUSG00000106880	4930425K10Rik	SE	chr5	-	67938514_67938687_67933609_67933826_67942917_67943083	25|28|31	0|0|0	24|20|8	1|2|2	303	130	0.0155458	0.264653	1.0|1.0|1.0	0.911|0.811|0.632	0.215
ENSMUSG00000025026	Add3	SE	chr19	+	53203413_53203475_53142755_53143089_53216800_53217015	3|3|2	6|12|36	26|31|34	43|47|63	192	130	0.000136385	0.00632382	0.253|0.145|0.036	0.29|0.309|0.268	-0.144
ENSMUSG00000025026	Add3	SE	chr19	+	53244309_53244405_53242503_53242627_53244997_53247399	95|126|119	6|11|13	137|131|142	4|3|0	226	130	3.18773e-06	0.000275315	0.901|0.868|0.84	0.952|0.962|1.0	-0.102
ENSMUSG00000085940	4930405D11Rik	SE	chr11	+	90887622_90887740_90883344_90883490_90894695_90894999	0|0|0	28|26|27	19|21|14	12|14|17	248	130	0	0	0.0|0.0|0.0	0.454|0.44|0.302	-0.399
ENSMUSG00000001151	Pcnt	SE	chr10	-	76403623_76403644_76401331_76401535_76403757_76403874	12|3|6	18|14|17	3|3|1	21|15|27	151	130	0.00204487	0.0562087	0.365|0.156|0.233	0.11|0.147|0.031	0.155
ENSMUSG00000001151	Pcnt	SE	chr10	-	76392193_76393039_76388851_76389532_76399855_76400026	75|81|83	1|3|3	48|46|46	0|1|0	976	130	0.00106775	0.0337359	0.909|0.782|0.787	1.0|0.86|1.0	-0.127
ENSMUSG00000034101	Ctnnd1	SE	chr2	-	84612531_84612549_84612023_84612092_84612935_84613089	27|37|27	3|6|6	16|24|15	0|2|1	148	130	0.00363189	0.0882542	0.888|0.844|0.798	1.0|0.913|0.929	-0.104
ENSMUSG00000035401	Emsy	SE	chr7	-	98645166_98645208_98641492_98641668_98646448_98646523	8|6|11	7|9|10	8|14|8	4|2|3	172	130	0.00619439	0.131026	0.463|0.335|0.454	0.602|0.841|0.668	-0.286
ENSMUSG00000021747	4930452B06Rik	SE	chr14	-	8482416_8482620_8473350_8473412_8510861_8511193	35|46|38	0|9|0	50|45|54	0|0|0	334	130	0.000402321	0.0152745	1.0|0.665|1.0	1.0|1.0|1.0	-0.112
ENSMUSG00000021747	4930452B06Rik	SE	chr14	-	8644396_8644469_8578347_8578462_8659388_8659482	12|9|17	1|3|3	14|19|21	0|0|0	203	130	0.000112806	0.00541128	0.885|0.658|0.784	1.0|1.0|1.0	-0.224
ENSMUSG00000096141	Dnah7a	SE	chr1	-	53518620_53518840_53503503_53504376_53521097_53521224	26|31|36	1|3|1	52|50|47	0|0|0	350	130	0.0451097	0.569706	0.906|0.793|0.93	1.0|1.0|1.0	-0.124
ENSMUSG00000029775	Klhdc10	SE	chr6	+	30427708_30427795_30401895_30402150_30439643_30439865	201|188|215	105|114|132	107|102|107	160|124|129	217	130	2.91516e-10	6.81534e-08	0.534|0.497|0.494	0.286|0.33|0.332	0.192
ENSMUSG00000058925	1700011I03Rik	SE	chr18	+	57667234_57667367_57594078_57594135_57730714_57731065	464|458|449	149|166|158	548|543|583	128|94|103	263	130	4.37318e-07	4.88082e-05	0.606|0.577|0.584	0.679|0.741|0.737	-0.13
ENSMUSG00000038116	Phf20	SE	chr2	+	156254225_156254310_156251775_156251947_156267154_156267542	11|16|12	0|3|4	9|9|9	4|6|5	215	130	0.0177327	0.290017	1.0|0.763|0.645	0.576|0.476|0.521	0.278
ENSMUSG00000026584	Scyl3	SE	chr1	+	163939880_163939983_163938739_163938796_163941106_163941218	22|14|35	4|6|3	60|23|36	1|2|5	233	130	0.0357371	0.482506	0.754|0.566|0.867	0.971|0.865|0.801	-0.15
ENSMUSG00000021569	Trip13	SE	chr13	-	73920347_73920434_73919994_73920101_73921172_73921236	22|30|27	5|3|4	15|6|4	1|0|0	217	130	0.000161401	0.00730084	0.725|0.857|0.802	0.9|1.0|1.0	-0.172
ENSMUSG00000029815	Malsu1	SE	chr6	+	49075085_49075264_49073794_49074103_49082844_49082926	9|16|27	1|2|8	21|27|25	47|27|15	309	130	3.03504e-05	0.00188346	0.791|0.771|0.587	0.158|0.296|0.412	0.428
ENSMUSG00000025237	Parp6	SE	chr9	+	59641023_59641096_59639763_59639812_59648829_59648909	4|6|12	3|5|6	3|6|16	1|1|3	203	130	0.0161892	0.271953	0.461|0.435|0.562	0.658|0.793|0.774	-0.256
ENSMUSG00000025237	Parp6	SE	chr9	+	59640039_59640149_59639763_59639812_59648829_59648909	37|46|55	3|5|6	52|45|54	1|1|3	240	130	0.00871053	0.172324	0.87|0.833|0.832	0.966|0.961|0.907	-0.1
ENSMUSG00000024163	Mapk8ip3	SE	chr17	-	24917994_24918139_24914458_24914705_24923815_24923907	34|23|25	0|0|3	14|10|10	2|0|5	275	130	0.0049396	0.110482	1.0|1.0|0.798	0.768|1.0|0.486	0.181
ENSMUSG00000025237	Parp6	SE	chr9	+	59639763_59639812_59637633_59637701_59648829_59648909	28|22|35	2|4|2	28|23|25	0|0|0	179	130	0.00068399	0.0239612	0.91|0.8|0.927	1.0|1.0|1.0	-0.121
ENSMUSG00000109907	Gm45321	SE	chr8	+	49897331_49897470_49821435_49821527_49946593_49948071	10|8|12	5|4|1	13|13|13	4|0|0	269	130	0.037773	0.503565	0.491|0.491|0.853	0.611|1.0|1.0	-0.259
ENSMUSG00000013787	Ehmt2	SE	chr17	+	34905609_34905711_34905341_34905456_34905909_34906058	1056|1319|1314	2251|2905|3047	523|425|500	3277|2609|2920	232	130	0	0	0.208|0.203|0.195	0.082|0.084|0.088	0.117
ENSMUSG00000064294	Aox3	SE	chr1	+	58138215_58138296_58127626_58127707_58141350_58141495	32|29|32	3|2|1	31|53|33	6|9|7	211	130	0.00476435	0.107537	0.868|0.899|0.952	0.761|0.784|0.744	0.143
ENSMUSG00000013787	Ehmt2	SE	chr17	+	34911362_34911478_34910977_34911055_34911578_34911665	545|513|470	155|154|142	307|283|334	176|165|217	246	130	1.37036e-10	3.34459e-08	0.65|0.638|0.636	0.48|0.475|0.449	0.173
ENSMUSG00000029526	1700123K08Rik	SE	chr5	-	138562286_138562551_138561839_138562007_138562818_138563015	37|30|32	9|5|3	46|42|45	1|4|3	395	130	0.0145456	0.251686	0.575|0.664|0.778	0.938|0.776|0.832	-0.176
ENSMUSG00000101683	1700028D13Rik	SE	chr5	+	112207296_112207454_112206805_112206971_112209539_112209652	25|17|24	46|38|44	42|63|40	26|27|44	288	130	3.94798e-05	0.00233826	0.197|0.168|0.198	0.422|0.513|0.291	-0.221
ENSMUSG00000031697	Orc6	SE	chr8	+	85301108_85301238_85299790_85299992_85302795_85302959	56|48|52	4|1|0	17|26|27	6|1|2	260	130	0.0175068	0.286956	0.875|0.96|1.0	0.586|0.929|0.871	0.15
ENSMUSG00000043015	Nemp2	SE	chr1	+	52640828_52641060_52637364_52637480_52645260_52645486	21|20|23	1|0|5	14|13|17	3|2|6	362	130	0.0447415	0.566539	0.883|1.0|0.623	0.626|0.7|0.504	0.225
ENSMUSG00000027677	Ttc14	SE	chr3	+	33803449_33803605_33803074_33803204_33803999_33804071	39|27|17	29|26|22	18|16|15	7|8|2	286	130	0.00851001	0.169058	0.379|0.321|0.26	0.539|0.476|0.773	-0.276
ENSMUSG00000026504	Sdccag8	SE	chr1	+	176828869_176828983_176814659_176815055_176831056_176831182	79|67|83	15|13|16	68|76|78	38|21|35	244	130	0.00119359	0.0367169	0.737|0.733|0.734	0.488|0.658|0.543	0.172
ENSMUSG00000002428	Hltf	SE	chr3	+	20105640_20105765_20099775_20099955_20106349_20106528	11|11|10	0|0|0	2|0|2	1|1|0	255	130	0.0488282	0.604838	1.0|1.0|1.0	0.505|0.0|1.0	0.498
ENSMUSG00000087017	4930417H01Rik	SE	chr2	+	122717894_122718230_122707121_122707204_122719271_122719364	10|12|25	0|2|2	19|19|15	6|2|9	466	130	0.0138961	0.243978	1.0|0.626|0.777	0.469|0.726|0.317	0.297
ENSMUSG00000097248	Gm2694	SE	chr8	+	87513808_87513896_87473393_87473448_87521735_87521813	46|42|55	19|21|22	72|73|64	43|50|58	218	130	0.0130569	0.233225	0.591|0.544|0.599	0.5|0.465|0.397	0.124
ENSMUSG00000085293	Gm13817	SE	chr2	-	92536822_92536897_92530313_92530443_92540290_92540330	3|9|8	4|2|3	4|7|1	0|0|1	205	130	0.000182137	0.00809051	0.322|0.741|0.628	1.0|1.0|0.388	-0.232
ENSMUSG00000003099	Ppp5c	SE	chr7	-	17022414_17022656_17015397_17015545_17027692_17027916	93|117|88	26|31|45	99|104|116	7|5|3	372	130	2.9019e-12	9.34076e-10	0.556|0.569|0.406	0.832|0.879|0.931	-0.37
ENSMUSG00000026991	Pkp4	SE	chr2	+	59214677_59214814_59160849_59161128_59266387_59266500	23|34|42	1|0|3	25|18|33	7|3|1	267	130	0.00912556	0.177944	0.918|1.0|0.872	0.635|0.745|0.941	0.156
ENSMUSG00000040860	Crocc	SE	chr4	-	141046771_141046855_141046635_141046697_141051040_141051195	6|8|10	0|2|1	4|3|3	2|0|3	214	130	0.0101104	0.192254	1.0|0.708|0.859	0.549|1.0|0.378	0.213
ENSMUSG00000099722	Gm29154	SE	chr9	-	103939451_103939545_103919391_103919876_103945714_103945804	0|0|0	1|1|1	1|1|4	3|4|6	224	130	0.00183182	0.0513697	0.0|0.0|0.0	0.162|0.127|0.279	-0.189
ENSMUSG00000084925	1810062O18Rik	SE	chr14	+	20569869_20570022_20565010_20565047_20570341_20570680	12|24|20	7|5|14	14|13|12	14|15|10	283	130	0.043526	0.555263	0.441|0.688|0.396	0.315|0.285|0.355	0.19
ENSMUSG00000099722	Gm29154	SE	chr9	-	103936778_103936993_103934774_103934867_103939451_103939545	2|0|1	1|1|1	3|3|4	0|2|3	345	130	0.0254841	0.372614	0.43|0.0|0.274	1.0|0.361|0.334	-0.33
ENSMUSG00000026565	Pou2f1	SE	chr1	-	165883046_165883118_165880129_165880475_165891809_165891915	44|47|63	11|29|22	51|70|51	15|10|7	202	130	0.0124306	0.225191	0.72|0.511|0.648	0.686|0.818|0.824	-0.15
ENSMUSG00000097343	9030407P20Rik	SE	chr7	-	120676407_120676656_120673435_120675276_120677300_120677520	0|2|3	3|1|1	1|0|0	3|4|2	379	130	0.0260685	0.378419	0.0|0.407|0.507	0.103|0.0|0.0	0.27
ENSMUSG00000028041	Adam15	SE	chr3	-	89340862_89340937_89340054_89340179_89341507_89341577	16|18|15	3|5|4	12|7|17	2|0|0	205	130	0.000248807	0.010329	0.772|0.695|0.704	0.792|1.0|1.0	-0.207
ENSMUSG00000035203	Epn1	SE	chr7	+	5082017_5082121_5080234_5080477_5083662_5083982	70|75|67	6|6|9	67|69|77	17|12|12	234	130	0.0166705	0.27631	0.866|0.874|0.805	0.686|0.762|0.781	0.105
ENSMUSG00000035203	Epn1	SE	chr7	+	5082017_5082121_5080234_5080477_5083729_5083982	19|16|14	0|2|1	18|16|19	9|1|5	234	130	0.00115404	0.0356982	1.0|0.816|0.886	0.526|0.899|0.679	0.199
ENSMUSG00000023353	Agap3	SE	chr5	+	24496732_24496903_24492957_24493126_24498069_24498207	1|0|11	2|1|0	10|6|6	0|0|0	301	130	0.018838	0.302088	0.178|0.0|1.0	1.0|1.0|1.0	-0.607
ENSMUSG00000107008	Gm2762	SE	chr13	+	53397591_53397651_53394290_53394384_53397898_53398170	4|1|6	22|19|16	22|22|14	10|9|6	190	130	1.85673e-11	5.02901e-09	0.111|0.035|0.204	0.601|0.626|0.615	-0.497
ENSMUSG00000024154	Gtf2a1l	SE	chr17	+	88671498_88671619_88668659_88668731_88711440_88711698	2|1|2	1|0|0	1|1|0	0|1|1	251	130	0.023246	0.35003	0.509|1.0|1.0	1.0|0.341|0.0	0.389
ENSMUSG00000026027	Stradb	SE	chr1	+	58992203_58992375_58991012_58991136_58992650_58992755	29|22|17	1|3|1	17|26|18	0|1|0	302	130	0.0230838	0.348769	0.926|0.759|0.88	1.0|0.918|1.0	-0.118
ENSMUSG00000038611	Phrf1	SE	chr7	+	141260959_141261114_141258031_141260707_141261212_141261542	82|87|61	0|0|2	51|49|67	3|4|4	285	130	0.00012852	0.00600933	1.0|1.0|0.933	0.886|0.848|0.884	0.105
ENSMUSG00000087177	E130307A14Rik	SE	chr10	-	39632949_39633016_39622624_39622727_39681472_39681549	2|3|1	0|0|0	1|2|5	2|2|0	197	130	0.00966018	0.18576	1.0|1.0|1.0	0.248|0.398|1.0	0.451
ENSMUSG00000110089	Gm45661	SE	chr8	+	91211779_91211904_91210569_91210891_91213697_91213761	2|3|5	1|2|1	1|0|2	0|1|3	255	130	0.0145345	0.251686	0.505|0.433|0.718	1.0|0.0|0.254	0.134
ENSMUSG00000107386	Gm42800	SE	chr5	-	75388107_75388431_75387774_75388020_75390883_75391013	21|16|6	2|4|3	38|37|28	0|1|0	454	130	6.12759e-07	6.54296e-05	0.75|0.534|0.364	1.0|0.914|1.0	-0.422
ENSMUSG00000022884	Eif4a2	SE	chr16	+	23109119_23109259_23108718_23108851_23109984_23110153	179|157|163	34|29|41	155|134|178	16|14|10	270	130	1.16394e-05	0.000861703	0.717|0.723|0.657	0.823|0.822|0.896	-0.148
ENSMUSG00000026159	Agfg1	SE	chr1	+	82886374_82886467_82886110_82886187_82893423_82893582	550|597|570	139|137|145	602|611|712	79|78|73	223	130	1.6764e-09	3.32435e-07	0.698|0.718|0.696	0.816|0.82|0.85	-0.125
ENSMUSG00000022672	Prkdc	SE	chr16	+	15795027_15795139_15791872_15791981_15799866_15800053	38|41|35	4|0|2	13|15|14	4|5|1	242	130	0.00745302	0.152423	0.836|1.0|0.904	0.636|0.617|0.883	0.201
ENSMUSG00000001054	Rmnd5b	SE	chr11	-	51627879_51628025_51627621_51627762_51629475_51629661	216|261|350	14|17|35	423|458|408	5|1|5	276	130	4.44089e-16	2.19183e-13	0.879|0.879|0.825	0.976|0.995|0.975	-0.121
ENSMUSG00000109323	Gm44968	SE	chr7	+	81208478_81208744_81206288_81206342_81208875_81208984	3|8|3	0|1|1	13|0|5	6|2|2	396	130	0.000700614	0.0243135	1.0|0.724|0.496	0.416|0.0|0.451	0.451
ENSMUSG00000039187	Fanci	SE	chr7	+	79399135_79399208_79395892_79395995_79401824_79401955	17|14|23	4|0|1	18|5|12	0|0|0	203	130	0.0495117	0.61058	0.731|1.0|0.936	1.0|1.0|1.0	-0.111
ENSMUSG00000039296	Spdye4a	SE	chr5	-	143218962_143219131_143218670_143218773_143221337_143221423	36|33|40	5|5|8	24|13|9	6|12|7	299	130	0.00328275	0.0818294	0.758|0.742|0.685	0.635|0.32|0.359	0.29
ENSMUSG00000087177	E130307A14Rik	SE	chr10	-	39681472_39681549_39645555_39645808_39731737_39731814	8|12|10	0|0|1	15|7|5	2|1|6	207	130	5.78536e-05	0.0032366	1.0|1.0|0.863	0.825|0.815|0.344	0.293
ENSMUSG00000107384	Gm42557	SE	chr5	-	150073852_150073926_150073634_150073669_150082616_150082795	1|0|0	1|1|1	8|2|6	3|1|0	204	130	4.86126e-06	0.000399884	0.389|0.0|0.0	0.63|0.56|1.0	-0.6
ENSMUSG00000024985	Tcf7l2	SE	chr19	+	55755013_55755082_55743072_55743197_55817763_55817865	2|11|1	6|11|2	0|0|0	1|3|1	199	130	9.55868e-07	9.73845e-05	0.179|0.395|0.246	0.0|0.0|0.0	0.273
ENSMUSG00000035642	Aamdc	SE	chr7	-	97565150_97565300_97550541_97550741_97579365_97579482	42|71|64	5|1|5	81|70|76	0|0|3	280	130	0.00094737	0.0306861	0.796|0.971|0.856	1.0|1.0|0.922	-0.1
ENSMUSG00000018820	Zfyve27	SE	chr19	+	42177388_42177459_42171545_42171743_42179288_42179490	55|67|54	2|2|1	42|39|27	7|3|9	201	130	4.09169e-05	0.00240414	0.947|0.956|0.972	0.795|0.894|0.66	0.175
ENSMUSG00000036748	Cuedc2	SE	chr19	-	46338312_46338420_46332617_46332701_46338568_46338660	6|3|5	15|12|13	4|9|16	8|9|12	238	130	0.0116897	0.214039	0.179|0.12|0.174	0.215|0.353|0.421	-0.172
ENSMUSG00000028107	Tars2	SE	chr3	-	95751505_95751630_95750700_95750765_95753006_95753130	14|8|18	1|2|3	9|16|22	0|1|0	255	130	0.00109002	0.0342423	0.877|0.671|0.754	1.0|0.891|1.0	-0.196
ENSMUSG00000035245	Eogt	SE	chr6	-	97120711_97120804_97120143_97120215_97125519_97125623	4|5|8	1|3|2	3|3|1	0|0|0	223	130	5.39852e-05	0.00303547	0.7|0.493|0.7	1.0|1.0|1.0	-0.369
ENSMUSG00000085293	Gm13817	SE	chr2	-	92532214_92532316_92530313_92530443_92540890_92540980	85|76|79	49|45|64	96|63|103	21|13|22	232	130	5.80962e-09	1.02406e-06	0.493|0.486|0.409	0.719|0.731|0.724	-0.262
ENSMUSG00000091474	2610021A01Rik	SE	chr7	+	41611675_41611925_41599260_41599400_41612370_41612497	7|4|5	0|4|0	4|10|5	0|0|0	380	130	0.0451554	0.569706	1.0|0.255|1.0	1.0|1.0|1.0	-0.248
ENSMUSG00000040560	Wdr7	SE	chr18	+	63794224_63794343_63779868_63779957_63825124_63825238	21|26|16	0|0|0	18|22|18	0|0|6	249	130	0.0102923	0.194879	1.0|1.0|1.0	1.0|1.0|0.61	0.13
ENSMUSG00000025006	Sorbs1	SE	chr19	-	40344355_40344439_40336985_40337035_40349898_40350013	25|20|36	12|17|11	21|23|25	16|30|26	214	130	0.0228202	0.345964	0.559|0.417|0.665	0.444|0.318|0.369	0.17
ENSMUSG00000100795	Gm29208	SE	chr9	-	106125758_106126011_106122078_106122209_106126260_106126448	3|4|11	0|1|0	10|6|10	2|2|1	383	130	0.00142895	0.0422319	1.0|0.576|1.0	0.629|0.505|0.772	0.223
ENSMUSG00000025006	Sorbs1	SE	chr19	-	40340044_40340146_40336985_40337035_40349898_40350013	7|12|13	12|17|11	6|10|13	16|30|26	232	130	0.0482959	0.598578	0.246|0.283|0.398	0.174|0.157|0.219	0.126
ENSMUSG00000036644	Tbc1d9b	SE	chr11	+	50161454_50161695_50159642_50159711_50162045_50162111	11|18|16	0|6|0	9|12|18	0|0|0	371	130	0.00558107	0.121644	1.0|0.512|1.0	1.0|1.0|1.0	-0.163
ENSMUSG00000036644	Tbc1d9b	SE	chr11	+	50146102_50146361_50145026_50145255_50148020_50148228	15|15|15	2|1|4	11|9|11	0|0|1	389	130	2.10413e-05	0.00138429	0.715|0.834|0.556	1.0|1.0|0.786	-0.227
ENSMUSG00000022391	Rangap1	SE	chr15	-	81729216_81729264_81724485_81724632_81729711_81729919	2|4|4	21|15|32	10|4|12	13|2|9	178	130	4.44302e-06	0.000370976	0.065|0.163|0.084	0.36|0.594|0.493	-0.378
ENSMUSG00000030512	Snrpa1	SE	chr7	+	66070118_66070198_66069423_66069526_66070589_66070665	172|181|167	10|11|8	104|89|117	21|14|23	210	130	5.14555e-07	5.65756e-05	0.914|0.911|0.928	0.754|0.797|0.759	0.148
ENSMUSG00000034807	Colgalt1	SE	chr8	+	71619651_71619771_71618074_71618279_71620600_71620677	40|23|32	8|3|1	6|7|11	0|0|0	250	130	9.72979e-06	0.000732537	0.722|0.799|0.943	1.0|1.0|1.0	-0.179
ENSMUSG00000086128	St8sia3os	SE	chr18	-	64250010_64250145_64170375_64170478_64275299_64275369	7|15|9	1|0|5	3|2|3	1|0|0	265	130	0.00388291	0.0927306	0.774|1.0|0.469	0.595|1.0|1.0	-0.117
ENSMUSG00000087574	C030037D09Rik	SE	chr11	+	88720692_88720831_88720488_88720572_88722649_88722698	6|5|8	16|22|19	53|49|55	0|0|1	269	130	0	0	0.153|0.099|0.169	1.0|1.0|0.964	-0.848
ENSMUSG00000029127	Zbtb49	SE	chr5	-	38213307_38214383_38205888_38205962_38216446_38216613	3|10|10	2|1|2	6|3|5	4|3|6	1206	130	0.0389063	0.512831	0.139|0.519|0.35	0.139|0.097|0.082	0.23
ENSMUSG00000086128	St8sia3os	SE	chr18	-	64275299_64275369_64269399_64269955_64277075_64277180	12|18|21	0|2|0	14|15|10	2|8|6	200	130	3.34474e-06	0.000284623	1.0|0.854|1.0	0.82|0.549|0.52	0.322
ENSMUSG00000090307	1700071M16Rik	SE	chr17	-	43591844_43591962_43589396_43589549_43592181_43592432	2|2|4	0|1|4	7|6|9	0|0|0	248	130	0.00160532	0.0462439	1.0|0.512|0.344	1.0|1.0|1.0	-0.381
ENSMUSG00000099751	1700022A22Rik	SE	chr15	+	46359708_46359892_46353904_46354006_46373776_46373858	20|17|14	5|2|3	24|24|24	2|0|1	314	130	0.00102966	0.0327632	0.624|0.779|0.659	0.832|1.0|0.909	-0.226
ENSMUSG00000063179	Pstk	SE	chr7	+	131373535_131373830_131371140_131371389_131374064_131374263	8|10|10	1|4|9	6|6|2	0|0|0	425	130	5.66073e-10	1.26995e-07	0.71|0.433|0.254	1.0|1.0|1.0	-0.534
ENSMUSG00000099751	1700022A22Rik	SE	chr15	+	46353904_46354006_46338523_46338618_46373776_46373907	5|4|3	1|0|4	3|2|8	0|0|0	232	130	0.00381478	0.0918659	0.737|1.0|0.296	1.0|1.0|1.0	-0.322
ENSMUSG00000099751	1700022A22Rik	SE	chr15	+	46359708_46359892_46338523_46338618_46373776_46373858	7|7|7	1|0|4	15|2|9	0|0|0	314	130	0.00362509	0.0881854	0.743|1.0|0.42	1.0|1.0|1.0	-0.279
ENSMUSG00000099983	1700022E09Rik	SE	chr16	-	59467996_59468137_59466869_59467061_59469184_59469238	6|2|1	1|0|0	12|12|9	3|2|3	271	130	0.000277465	0.0113192	0.742|1.0|1.0	0.657|0.742|0.59	0.251
ENSMUSG00000050312	Nsun3	SE	chr16	-	62776287_62776631_62770657_62770812_62785787_62785897	4|5|3	0|1|1	3|2|5	1|3|1	474	130	0.00306802	0.0777862	1.0|0.578|0.451	0.451|0.155|0.578	0.282
ENSMUSG00000086128	St8sia3os	SE	chr18	-	64275299_64275369_64250010_64250145_64277075_64277180	13|25|20	1|4|0	8|11|10	11|7|6	200	130	1.19959e-06	0.000116855	0.894|0.802|1.0	0.321|0.505|0.52	0.45
ENSMUSG00000101243	Gm28919	SE	chrY	+	6603992_6604059_6596925_6596960_6611817_6611935	5|6|3	2|5|6	3|3|7	1|1|0	197	130	0.000148901	0.00680469	0.623|0.442|0.248	0.664|0.664|1.0	-0.338
ENSMUSG00000041144	Dnah7b	SE	chr1	+	46299813_46300008_46298247_46298374_46303545_46303638	70|70|80	6|3|3	101|81|114	0|2|0	325	130	8.11508e-05	0.00416249	0.824|0.903|0.914	1.0|0.942|1.0	-0.1
ENSMUSG00000028456	Unc13b	SE	chr4	+	43161442_43161478_43115102_43115160_43165743_43165978	11|13|15	14|16|20	6|3|7	23|13|13	166	130	0.0113866	0.209524	0.381|0.389|0.37	0.17|0.153|0.297	0.173
ENSMUSG00000034903	Cobll1	SE	chr2	-	65105714_65105828_65103159_65103394_65107011_65107086	2|1|3	3|4|3	0|0|0	2|3|1	244	130	0.00133101	0.0402202	0.262|0.118|0.348	0.0|0.0|0.0	0.243
ENSMUSG00000016356	Col20a1	SE	chr2	+	181003344_181003483_181002328_181002367_181006704_181006847	7|8|7	0|2|3	4|6|7	0|0|0	269	130	0.00329994	0.0820734	1.0|0.659|0.53	1.0|1.0|1.0	-0.27
ENSMUSG00000025453	Nnt	SE	chr13	-	119372395_119372591_119369911_119370145_119381675_119381863	51|46|70	2|6|6	53|52|53	0|0|0	326	130	6.04758e-07	6.48873e-05	0.91|0.754|0.823	1.0|1.0|1.0	-0.171
ENSMUSG00000039108	Lsm14b	SE	chr2	+	180031360_180031528_180027899_180028035_180032060_180032222	32|50|47	4|6|6	14|25|28	1|0|2	298	130	0.00322278	0.0807876	0.777|0.784|0.774	0.859|1.0|0.859	-0.128
ENSMUSG00000039108	Lsm14b	SE	chr2	+	180031793_180031871_180027899_180028035_180032060_180032222	30|27|22	4|6|6	27|20|24	1|0|2	208	130	0.000193886	0.00847677	0.824|0.738|0.696	0.944|1.0|0.882	-0.189
ENSMUSG00000104614	Fbxw27	SE	chr9	-	109770472_109770651_109770052_109770177_109773123_109773278	5|5|7	0|5|3	1|1|0	5|5|5	309	130	4.50165e-06	0.000374463	1.0|0.296|0.495	0.078|0.078|0.0	0.545
ENSMUSG00000025197	Cyp2c44	SE	chr19	-	44007023_44007165_44005021_44005622_44012282_44012470	3|3|3	1|0|1	0|1|4	1|3|0	272	130	0.00184378	0.0515099	0.589|1.0|0.589	0.0|0.137|1.0	0.347
ENSMUSG00000041362	Shtn1	SE	chr19	-	58995017_58995138_58973357_58975208_58999892_58999946	5|2|5	5|8|2	1|0|3	32|17|50	251	130	2.96148e-06	0.000259978	0.341|0.115|0.564	0.016|0.0|0.03	0.325
ENSMUSG00000028035	Dnajb4	SE	chr3	-	152193376_152193618_152186414_152186983_152209834_152210083	511|507|595	109|98|109	692|695|671	73|77|58	372	130	9.04286e-08	1.16769e-05	0.621|0.644|0.656	0.768|0.759|0.802	-0.136
ENSMUSG00000040651	Fam208a	SE	chr14	+	27479628_27479807_27477111_27477220_27479923_27480091	28|31|20	2|0|3	21|24|18	1|0|0	309	130	0.0407629	0.527897	0.855|1.0|0.737	0.898|1.0|1.0	-0.102
ENSMUSG00000017801	Mlx	SE	chr11	+	101088235_101088325_101087753_101087790_101088597_101088704	15|20|13	0|2|3	19|16|26	0|1|0	220	130	0.0314012	0.435615	1.0|0.855|0.719	1.0|0.904|1.0	-0.11
ENSMUSG00000041491	Cep78	SE	chr19	-	15959531_15959700_15955773_15956403_15960942_15961109	20|9|18	1|2|2	7|8|8	1|0|0	299	130	0.0143641	0.249434	0.897|0.662|0.796	0.753|1.0|1.0	-0.133
ENSMUSG00000060147	Serpinb6a	SE	chr13	-	33935626_33935794_33931471_33931646_33935921_33935996	1|2|8	5|5|1	14|11|7	1|0|2	298	130	0.000247392	0.0102895	0.08|0.149|0.777	0.859|1.0|0.604	-0.486
ENSMUSG00000086134	Gm16159	SE	chr8	-	25555437_25555632_25554478_25554576_25555966_25556083	24|22|21	55|46|39	101|103|95	46|69|88	325	130	8.88701e-08	1.15427e-05	0.149|0.161|0.177	0.468|0.374|0.302	-0.219
ENSMUSG00000022603	Mroh4	SE	chr15	-	74624684_74624780_74616262_74616398_74634641_74634903	5|2|4	5|2|4	1|1|4	0|0|0	226	130	7.2079e-09	1.23144e-06	0.365|0.365|0.365	1.0|1.0|1.0	-0.635
ENSMUSG00000039748	Exo1	SE	chr1	+	175891933_175892146_175888723_175888861_175892873_175893061	32|31|22	2|2|2	28|16|25	0|0|0	343	130	0.00152145	0.0444038	0.858|0.855|0.807	1.0|1.0|1.0	-0.16
ENSMUSG00000022565	Plec	SE	chr15	-	76178518_76181899_76170974_76178385_76182909_76183008	912|1195|1638	57|94|70	1431|1295|1227	231|233|206	3511	130	1.1845e-12	4.17582e-10	0.372|0.32|0.464	0.187|0.171|0.181	0.206
ENSMUSG00000027201	Myef2	SE	chr2	-	125098449_125098518_125097562_125097634_125100318_125100420	51|60|68	3|1|0	53|75|69	11|11|1	199	130	9.19764e-05	0.00460089	0.917|0.975|1.0	0.759|0.817|0.978	0.113
ENSMUSG00000025060	Slk	SE	chr19	+	47611574_47611623_47608904_47609069_47611901_47612051	57|46|47	5|7|7	15|28|23	3|9|11	179	130	0.00742738	0.152112	0.892|0.827|0.83	0.784|0.693|0.603	0.156
ENSMUSG00000027201	Myef2	SE	chr2	-	125097976_125098075_125097562_125097634_125100318_125100420	190|210|217	3|1|0	102|99|102	11|11|1	229	130	2.70501e-08	3.97869e-06	0.973|0.992|1.0	0.84|0.836|0.983	0.102
ENSMUSG00000087561	Gm11608	SE	chr1	-	63270876_63271028_63269432_63269526_63272820_63273115	50|70|69	15|12|18	83|67|73	41|28|20	282	130	0.0413694	0.533573	0.606|0.729|0.639	0.483|0.525|0.627	0.113
ENSMUSG00000027201	Myef2	SE	chr2	-	125098796_125098847_125098449_125098518_125100318_125100420	169|172|166	92|119|102	53|42|54	102|110|117	181	130	0	0	0.569|0.509|0.539	0.272|0.215|0.249	0.294
ENSMUSG00000034032	Rpap1	SE	chr2	-	119787220_119787297_119783733_119783970_119787414_119787528	14|13|6	7|16|15	14|16|15	6|6|5	207	130	0.00905525	0.17704	0.557|0.338|0.201	0.594|0.626|0.653	-0.259
ENSMUSG00000079048	4933413L06Rik	SE	chr13	-	117718479_117718645_117716824_117716974_117719834_117719987	31|34|26	11|6|13	38|52|70	3|10|2	296	130	0.00155178	0.0449348	0.553|0.713|0.468	0.848|0.695|0.939	-0.249
ENSMUSG00000019792	Trmt11	SE	chr10	-	30587438_30587595_30566425_30566506_30590024_30590159	5|15|10	0|1|0	1|1|0	0|0|4	287	130	0.0268127	0.386926	1.0|0.872|1.0	1.0|1.0|0.0	0.291
ENSMUSG00000106764	Gm42529	SE	chr5	-	150562849_150563209_150560208_150560468_150566305_150566426	75|75|88	33|17|15	190|166|185	27|22|18	490	130	0.00411901	0.0962982	0.376|0.539|0.609	0.651|0.667|0.732	-0.175
ENSMUSG00000000881	Dlg3	SE	chrX	+	100771306_100771360_100767722_100768428_100771614_100771665	1|0|0	2|7|6	3|1|1	2|9|5	184	130	0.0281652	0.4028	0.261|0.0|0.0	0.515|0.073|0.124	-0.15
ENSMUSG00000021254	Gpatch2l	SE	chr12	+	86281448_86281543_86244034_86244706_86288799_86291414	15|22|17	1|0|0	16|11|17	0|4|1	225	130	0.0307903	0.42903	0.897|1.0|1.0	1.0|0.614|0.908	0.125
ENSMUSG00000101969	Gm20125	SE	chr10	-	16959447_16959550_16955898_16956045_16963151_16963180	2|4|4	3|1|0	1|4|1	0|0|0	233	130	0.0233443	0.351272	0.271|0.691|1.0	1.0|1.0|1.0	-0.346
ENSMUSG00000072479	Xlr5b	SE	chrX	+	73156469_73156568_73154982_73155082_73157787_73157892	14|17|7	2|5|6	8|3|6	1|0|2	229	130	0.0349147	0.474284	0.799|0.659|0.398	0.82|1.0|0.63	-0.198
ENSMUSG00000032580	Rbm5	SE	chr9	-	107759775_107759849_107756908_107756992_107760321_107760391	44|23|42	5|12|17	27|38|30	3|5|5	204	130	0.0335222	0.459586	0.849|0.55|0.612	0.852|0.829|0.793	-0.154
ENSMUSG00000010342	Tex14	SE	chr11	+	87542489_87542567_87538995_87539070_87543283_87543377	116|151|159	33|26|42	104|100|145	34|55|51	208	130	0.00658385	0.137561	0.687|0.784|0.703	0.657|0.532|0.64	0.115
ENSMUSG00000030733	Sh2b1	SE	chr7	-	126467949_126468049_126466995_126467773_126468419_126468641	155|134|141	23|32|29	84|82|100	4|5|5	230	130	5.91514e-07	6.37744e-05	0.792|0.703|0.733	0.922|0.903|0.919	-0.172
ENSMUSG00000031938	4931406C07Rik	SE	chr9	-	15294685_15294759_15294431_15294533_15297842_15297941	36|44|42	1|7|3	21|27|24	8|5|3	204	130	0.0373962	0.49944	0.958|0.8|0.899	0.626|0.775|0.836	0.14
ENSMUSG00000034647	Ankrd12	SE	chr17	-	66042532_66042601_66037492_66037639_66049785_66049933	36|16|56	7|10|8	16|11|9	12|6|7	199	130	0.01421	0.248116	0.771|0.511|0.821	0.466|0.545|0.456	0.212
ENSMUSG00000028576	Ift74	SE	chr4	+	94624730_94624779_94621853_94621989_94626976_94627075	276|267|299	83|77|58	472|435|479	67|56|50	179	130	2.45431e-07	2.85394e-05	0.707|0.716|0.789	0.837|0.849|0.874	-0.116
ENSMUSG00000020778	Ten1	SE	chr11	+	116205610_116205768_116204844_116204979_116214838_116215318	18|14|8	0|1|4	8|26|17	0|0|1	288	130	0.0131318	0.233888	1.0|0.863|0.474	1.0|1.0|0.885	-0.183
ENSMUSG00000022718	Dgcr8	SE	chr16	-	18277165_18277264_18272720_18272803_18278038_18278140	27|34|12	3|2|2	14|16|16	0|1|0	229	130	0.00204088	0.0561684	0.836|0.906|0.773	1.0|0.901|1.0	-0.129
ENSMUSG00000045095	Magi1	SE	chr6	-	93769507_93769543_93760707_93760765_93773606_93773689	5|7|9	1|2|6	1|2|1	1|0|0	166	130	0.000567889	0.0204007	0.797|0.733|0.54	0.439|1.0|1.0	-0.123
ENSMUSG00000105308	4930572K03Rik	SE	chr5	+	127174117_127174291_127170564_127170609_127177621_127177777	55|52|56	9|3|6	161|154|177	5|11|7	304	130	0.0274594	0.394739	0.723|0.881|0.8	0.932|0.857|0.915	-0.1
ENSMUSG00000031788	Kifc3	SE	chr8	-	95100646_95100673_95099827_95100452_95101408_95101517	25|25|17	14|22|15	19|18|20	26|23|32	157	130	0.0205592	0.322415	0.597|0.485|0.484	0.377|0.393|0.341	0.152
ENSMUSG00000023930	Crisp2	SE	chr17	-	40786138_40786255_40783765_40783908_40793237_40793320	2|4|8	0|0|0	3|2|5	4|4|1	247	130	1.55024e-09	3.13773e-07	1.0|1.0|1.0	0.283|0.208|0.725	0.595
ENSMUSG00000110665	RP23-189N8.4	SE	chr8	-	47747245_47747365_47746356_47746620_47750090_47750134	17|17|13	21|24|39	34|28|33	8|14|7	250	130	7.00772e-08	9.26438e-06	0.296|0.269|0.148	0.688|0.51|0.71	-0.398
ENSMUSG00000023930	Crisp2	SE	chr17	-	40790586_40790664_40783765_40783908_40793237_40793320	7|9|10	0|0|0	6|3|9	4|4|1	208	130	1.36632e-07	1.64923e-05	1.0|1.0|1.0	0.484|0.319|0.849	0.449
ENSMUSG00000110665	RP23-189N8.4	SE	chr8	-	47748279_47748405_47744711_47745117_47750090_47750134	17|14|15	1|4|3	19|6|7	2|0|1	256	130	0.0467829	0.584911	0.896|0.64|0.717	0.828|1.0|0.78	-0.118
ENSMUSG00000109293	Dcst2	SE	chr3	+	89370427_89370595_89368704_89368869_89370699_89370800	128|97|118	10|21|15	158|154|133	14|8|7	298	130	0.00884855	0.174071	0.848|0.668|0.774	0.831|0.894|0.892	-0.109
ENSMUSG00000028957	Per3	SE	chr4	-	151018217_151018333_151017898_151018066_151018851_151018987	27|30|19	5|7|1	11|15|10	0|0|0	246	130	1.05912e-06	0.000105014	0.741|0.694|0.909	1.0|1.0|1.0	-0.219
ENSMUSG00000035325	Sec31a	SE	chr5	-	100388533_100388611_100386127_100386203_100389067_100389106	59|58|63	6|4|12	24|33|22	14|8|12	208	130	0.00026705	0.0109275	0.86|0.901|0.766	0.517|0.721|0.534	0.252
ENSMUSG00000031028	Tub	SE	chr7	+	109024489_109024657_109022609_109022753_109025607_109025726	32|62|44	2|7|1	83|81|65	0|0|0	298	130	1.20552e-05	0.000883649	0.875|0.794|0.95	1.0|1.0|1.0	-0.127
ENSMUSG00000037697	Ddhd1	SE	chr14	-	45599101_45599185_45594650_45595664_45601564_45601756	251|281|216	95|77|106	383|360|480	82|71|83	214	130	1.96906e-05	0.00131749	0.616|0.689|0.553	0.739|0.755|0.778	-0.138
ENSMUSG00000028832	Stmn1	SE	chr4	+	134470102_134470175_134468319_134468429_134472803_134472995	9|7|7	2|2|2	2|7|4	0|1|0	203	130	0.000578754	0.0206326	0.742|0.691|0.691	1.0|0.818|1.0	-0.231
ENSMUSG00000097725	4930593A02Rik	SE	chr3	+	58740246_58740345_58696053_58696126_58750372_58750497	3|7|8	0|0|0	16|9|15	0|3|2	229	130	0.0166707	0.27631	1.0|1.0|1.0	1.0|0.63|0.81	0.187
ENSMUSG00000037386	Rims2	SE	chr15	+	39452223_39452432_39436996_39437922_39454359_39454479	7|9|5	1|2|3	6|1|8	0|0|0	339	130	1.79225e-05	0.00122104	0.729|0.633|0.39	1.0|1.0|1.0	-0.416
ENSMUSG00000097725	4930593A02Rik	SE	chr3	+	58737820_58737825_58732829_58732953_58738366_58738515	2|2|1	2|5|1	6|5|12	2|2|1	135	130	0.00235332	0.0623834	0.491|0.278|0.491	0.743|0.707|0.92	-0.37
ENSMUSG00000097725	4930593A02Rik	SE	chr3	+	58738366_58738515_58732829_58732953_58740246_58740345	8|16|15	0|3|0	17|20|12	1|3|7	279	130	0.0102328	0.193917	1.0|0.713|1.0	0.888|0.756|0.444	0.208
ENSMUSG00000010086	Rnf112	SE	chr11	-	61453427_61453496_61452627_61452913_61453618_61453659	1|1|3	4|0|0	0|2|2	2|3|1	199	130	0.0195272	0.309784	0.14|1.0|1.0	0.0|0.303|0.566	0.424
ENSMUSG00000031948	Kars	SE	chr8	-	112008481_112008539_112008206_112008386_112011209_112011266	32|42|49	13|27|18	11|14|14	32|31|36	188	130	9.3246e-11	2.32696e-08	0.63|0.518|0.653	0.192|0.238|0.212	0.386
ENSMUSG00000070719	Pla2g4d	SE	chr2	-	120269520_120269687_120268768_120268955_120269952_120270147	4|16|8	4|10|8	14|22|28	2|1|4	297	130	6.65138e-06	0.000522004	0.304|0.412|0.304	0.754|0.906|0.754	-0.465
ENSMUSG00000046085	4931422A03Rik	SE	chr2	-	104027221_104027287_104026129_104026212_104027777_104028308	3|2|4	4|8|12	3|0|1	63|13|12	196	130	0.000848494	0.0280016	0.332|0.142|0.181	0.031|0.0|0.052	0.191
ENSMUSG00000031273	Col4a6	SE	chrX	-	141192594_141192816_141192055_141192217_141193762_141193870	8|7|4	0|0|0	0|1|0	1|0|2	352	130	1.12857e-06	0.000110421	1.0|1.0|1.0	0.0|1.0|0.0	0.667
ENSMUSG00000098950	Gm28036	SE	chr2	-	156103348_156103429_156079338_156079464_156111785_156111926	9|20|17	3|7|5	13|11|11	1|0|2	211	130	0.00101577	0.0324608	0.649|0.638|0.677	0.889|1.0|0.772	-0.232
ENSMUSG00000073152	Gm10475	SE	chr5	+	21952440_21952769_21950641_21950939_21953035_21954014	10|17|8	0|1|0	7|4|11	0|4|0	459	130	0.0468956	0.58547	1.0|0.828|1.0	1.0|0.221|1.0	0.202
ENSMUSG00000109083	Gm44992	SE	chr7	-	39910133_39910251_39903773_39903919_39910584_39910610	5|14|7	14|17|14	55|41|16	7|24|23	248	130	0.0079793	0.161256	0.158|0.302|0.208	0.805|0.472|0.267	-0.292
ENSMUSG00000056770	Setd3	SE	chr12	-	108119105_108119164_108113318_108113393_108157753_108158010	31|32|37	14|15|23	33|22|27	4|6|6	189	130	0.00166215	0.0475725	0.604|0.595|0.525	0.85|0.716|0.756	-0.199
ENSMUSG00000100127	Gsdmcl-ps	SE	chr15	+	63915775_63915999_63915067_63915254_63916951_63917063	132|116|127	28|38|40	132|171|134	11|14|14	354	130	6.87801e-08	9.14734e-06	0.634|0.529|0.538	0.815|0.818|0.779	-0.237
ENSMUSG00000111342	RP23-402F24.5	SE	chr10	+	43830790_43830910_43825891_43825986_43832670_43833392	53|34|42	8|12|19	29|27|30	17|11|26	250	130	0.0301873	0.424342	0.775|0.596|0.535	0.47|0.561|0.375	0.167
ENSMUSG00000040250	Asun	SE	chr6	-	146554927_146555098_146554491_146554646_146556130_146556309	259|247|244	19|15|11	303|345|347	1|2|0	301	130	3.0087e-14	1.26547e-11	0.855|0.877|0.905	0.992|0.987|1.0	-0.114
ENSMUSG00000022770	Dlg1	SE	chr16	+	31771756_31771855_31743105_31743270_31781781_31781835	35|29|39	39|37|29	14|21|16	23|33|29	229	130	0.0400898	0.523978	0.338|0.308|0.433	0.257|0.265|0.239	0.106
ENSMUSG00000053333	Dis3l2	SE	chr1	+	86791415_86791457_86760287_86760389_86821221_86821450	29|29|16	10|19|14	22|15|22	20|34|20	172	130	0.0290745	0.413673	0.687|0.536|0.463	0.454|0.25|0.454	0.176
ENSMUSG00000020792	Exoc7	SE	chr11	-	116293274_116293313_116292518_116292584_116293971_116294038	57|44|52	16|13|13	73|70|106	1|3|6	169	130	1.49952e-09	3.08374e-07	0.733|0.722|0.755	0.983|0.947|0.931	-0.217
ENSMUSG00000035919	Bbs9	SE	chr9	+	22476569_22476625_22475721_22476055_22490817_22490940	28|27|32	31|17|21	33|32|27	12|5|14	186	130	0.00785637	0.159409	0.387|0.526|0.516	0.658|0.817|0.574	-0.207
ENSMUSG00000050565	Tor1aip2	SE	chr1	+	156041074_156041134_156040916_156041002_156051293_156051623	15|14|12	8|10|12	6|6|2	12|11|10	190	130	0.00238861	0.0632311	0.562|0.489|0.406	0.255|0.272|0.12	0.27
ENSMUSG00000020792	Exoc7	SE	chr11	-	116297570_116297663_116295543_116295689_116300265_116300433	55|57|61	18|13|10	63|76|77	39|34|38	223	130	0.000764451	0.0259609	0.64|0.719|0.781	0.485|0.566|0.542	0.182
ENSMUSG00000101396	Gm28510	SE	chrY	+	10441009_10441127_10433830_10433865_10441880_10441980	35|28|29	0|2|0	18|20|33	3|3|2	248	130	0.00113164	0.0353498	1.0|0.88|1.0	0.759|0.778|0.896	0.149
ENSMUSG00000021000	Mia2	SE	chr12	+	59144698_59144770_59137697_59137786_59146846_59146957	63|73|63	11|18|19	49|52|47	4|4|5	202	130	0.000711304	0.024646	0.787|0.723|0.681	0.887|0.893|0.858	-0.149
ENSMUSG00000032534	Cep63	SE	chr9	-	102621695_102621728_102619691_102619760_102625903_102626124	214|224|239	122|147|216	469|323|329	678|352|347	163	130	3.7967e-05	0.0022729	0.583|0.549|0.469	0.356|0.423|0.431	0.13
ENSMUSG00000040731	Eif4h	SE	chr5	-	134624440_134624500_134621948_134622086_134625365_134625462	412|428|420	33|23|16	222|213|247	165|188|173	190	130	0	0	0.895|0.927|0.947	0.479|0.437|0.494	0.453
ENSMUSG00000101396	Gm28510	SE	chrY	+	10433830_10433865_10414164_10414296_10441009_10441127	11|5|7	6|6|1	5|6|6	0|0|0	165	130	6.6501e-08	8.89751e-06	0.591|0.396|0.847	1.0|1.0|1.0	-0.389
ENSMUSG00000101396	Gm28510	SE	chrY	+	10433830_10433865_10426124_10426159_10441009_10441127	10|3|7	0|0|0	5|6|7	4|4|1	165	130	3.08752e-07	3.5166e-05	1.0|1.0|1.0	0.496|0.542|0.847	0.372
ENSMUSG00000099983	1700022E09Rik	SE	chr16	-	59467996_59468137_59463930_59464099_59469184_59469238	2|1|1	2|0|3	5|7|3	1|0|1	271	130	0.000400176	0.0152222	0.324|1.0|0.138	0.706|1.0|0.59	-0.278
ENSMUSG00000020954	Strn3	SE	chr12	-	51633578_51633719_51629373_51629507_51643103_51643214	38|70|63	6|6|5	29|49|44	1|4|0	271	130	0.0168919	0.279352	0.752|0.848|0.858	0.933|0.855|1.0	-0.11
ENSMUSG00000026991	Pkp4	SE	chr2	+	59350493_59350622_59347923_59348041_59352261_59352335	35|33|48	7|4|10	28|36|45	0|4|1	259	130	0.000731931	0.025048	0.715|0.805|0.707	1.0|0.819|0.958	-0.183
ENSMUSG00000107933	Gm30498	SE	chr6	-	118305674_118305804_118302240_118302319_118306544_118306632	6|6|7	1|4|1	1|2|3	0|0|0	260	130	6.91797e-05	0.00366702	0.75|0.429|0.778	1.0|1.0|1.0	-0.348
ENSMUSG00000063704	Mapk15	SE	chr15	+	75995071_75995101_75994844_75994943_75995233_75995324	24|19|32	8|11|15	39|40|40	7|7|5	160	130	0.00120835	0.0370016	0.709|0.584|0.634	0.819|0.823|0.867	-0.194
ENSMUSG00000097797	Gm26901	SE	chr1	-	7383643_7383840_7382026_7382082_7397717_7397869	1|15|4	4|2|3	1|3|0	4|10|5	327	130	0.00190548	0.052901	0.09|0.749|0.346	0.09|0.107|0.0	0.329
ENSMUSG00000020167	Tcf3	SE	chr10	-	80410397_80410624_80409513_80410274_80412826_80413062	13|19|23	4|10|8	6|5|1	3|0|0	357	130	0.0439791	0.560078	0.542|0.409|0.511	0.421|1.0|1.0	-0.32
ENSMUSG00000037148	Arhgap10	SE	chr8	-	77259056_77259209_77257325_77257417_77277147_77277307	19|22|13	8|4|5	4|23|13	1|2|1	283	130	0.00986526	0.188886	0.522|0.716|0.544	0.648|0.841|0.857	-0.188
ENSMUSG00000078812	Eif5a	SE	chr11	-	69920340_69920434_69919448_69919478_69921162_69921386	8|8|16	2|2|2	3|4|2	0|0|0	224	130	0.000476045	0.017651	0.699|0.699|0.823	1.0|1.0|1.0	-0.26
ENSMUSG00000019978	Epb41l2	SE	chr10	+	25501823_25502387_25488950_25489093_25506174_25506273	483|525|536	136|134|133	422|398|369	178|151|183	694	130	8.03972e-06	0.000620008	0.399|0.423|0.43	0.308|0.331|0.274	0.113
ENSMUSG00000100717	1700120G07Rik	SE	chr7	-	135192826_135193014_135191763_135192234_135195970_135196002	14|13|12	10|6|4	31|36|46	0|2|1	318	130	4.86414e-10	1.10237e-07	0.364|0.47|0.551	1.0|0.88|0.95	-0.482
ENSMUSG00000036817	Sun1	SE	chr5	+	139229752_139229944_139226705_139226885_139231126_139231237	14|16|11	1|2|1	8|20|16	4|2|6	322	130	0.0331449	0.455255	0.85|0.764|0.816	0.447|0.801|0.518	0.221
ENSMUSG00000100000	1700023F02Rik	SE	chr10	-	66121950_66122032_66120608_66120843_66122914_66123076	6|5|9	3|10|10	43|44|39	5|3|11	212	130	1.18324e-05	0.000870191	0.551|0.235|0.356	0.841|0.9|0.685	-0.428
ENSMUSG00000100000	1700023F02Rik	SE	chr10	-	66121950_66122032_66120608_66120843_66124036_66124064	0|1|8	8|3|5	14|15|20	9|6|10	212	130	0.00487022	0.109371	0.0|0.17|0.495	0.488|0.605|0.551	-0.326
ENSMUSG00000078812	Eif5a	SE	chr11	-	69920340_69920434_69919150_69919336_69921162_69921386	213|245|226	69|99|180	241|243|259	95|64|71	224	130	0.0396745	0.519558	0.642|0.59|0.422	0.596|0.688|0.679	-0.103
ENSMUSG00000029767	Calu	SE	chr6	+	29361559_29361753_29361293_29361487_29366039_29366206	48|52|49	22|26|34	6|11|14	16|12|10	324	130	0.00888772	0.174687	0.467|0.445|0.366	0.131|0.269|0.36	0.173
ENSMUSG00000093867	Gsdmcl2	SE	chr15	+	63882042_63882266_63881383_63881521_63883255_63883442	20|25|44	1|3|3	32|16|33	0|1|0	354	130	0.00088859	0.0289803	0.88|0.754|0.843	1.0|0.855|1.0	-0.126
ENSMUSG00000106589	4931419H13Rik	SE	chr3	+	55061004_55061114_55059613_55059712_55083723_55083773	6|8|16	16|24|25	26|24|18	17|11|8	240	130	3.27067e-06	0.00028047	0.169|0.153|0.257	0.453|0.542|0.549	-0.322
ENSMUSG00000028149	Rap1gds1	SE	chr3	-	138983721_138983868_138965867_138965996_139015545_139015671	15|2|3	1|2|4	2|1|2	0|0|1	277	130	0.000187211	0.00822891	0.876|0.319|0.26	1.0|1.0|0.484	-0.343
ENSMUSG00000026245	Farsb	SE	chr1	-	78482307_78482363_78479956_78480111_78488784_78488859	41|35|60	2|4|1	23|26|27	9|4|2	186	130	0.00504247	0.112218	0.935|0.859|0.977	0.641|0.82|0.904	0.135
ENSMUSG00000015126	Tsr3	SE	chr17	+	25242158_25242222_25241687_25241861_25242453_25242798	83|77|93	0|0|1	48|48|65	16|16|19	194	130	0	0	1.0|1.0|0.984	0.668|0.668|0.696	0.317
ENSMUSG00000035621	Midn	SE	chr10	+	80153590_80153719_80151660_80151723_80153815_80154133	36|31|55	19|13|14	27|23|26	4|5|4	259	130	0.016039	0.269868	0.487|0.545|0.664	0.772|0.698|0.765	-0.18
ENSMUSG00000027215	Cd82	SE	chr2	-	93443368_93443444_93437387_93437470_93462329_93462502	15|19|6	1|6|1	6|10|14	0|0|0	206	130	1.55723e-05	0.00109104	0.904|0.666|0.791	1.0|1.0|1.0	-0.213
ENSMUSG00000033392	Clasp2	SE	chr9	+	113875264_113875327_113870622_113870730_113876243_113876350	2|0|4	17|12|8	0|0|0	7|8|6	193	130	0.0241126	0.358701	0.073|0.0|0.252	0.0|0.0|0.0	0.108
ENSMUSG00000041199	Rpusd1	SE	chr17	+	25728202_25728391_25727750_25727847_25728522_25728646	14|9|4	1|1|3	3|4|3	0|0|1	319	130	0.00271944	0.0705594	0.851|0.786|0.352	1.0|1.0|0.55	-0.187
ENSMUSG00000006464	Bbs1	SE	chr19	-	4894260_4894419_4892887_4893021_4894961_4895031	34|32|28	4|2|0	17|33|35	0|0|0	289	130	0.00823974	0.165465	0.793|0.878|1.0	1.0|1.0|1.0	-0.11
ENSMUSG00000082305	Gm2420	SE	chr5	+	32721353_32721435_32720390_32720524_32721689_32721868	2|5|1	3|7|7	5|4|2	0|0|0	212	130	6.42153e-13	2.30036e-10	0.29|0.305|0.081	1.0|1.0|1.0	-0.775
ENSMUSG00000082305	Gm2420	SE	chr5	+	32721689_32721868_32720329_32720524_32722382_32722455	11|28|23	8|10|6	1|1|1	6|3|5	309	130	5.36745e-07	5.87247e-05	0.366|0.541|0.617	0.066|0.123|0.078	0.419
ENSMUSG00000041757	Plekha6	SE	chr1	+	133280338_133280407_133273857_133274374_133281782_133281863	42|57|58	35|55|71	44|35|34	83|65|57	199	130	0.00162882	0.0467812	0.439|0.404|0.348	0.257|0.26|0.28	0.131
ENSMUSG00000026094	Stk17b	SE	chr1	-	53776516_53776679_53771609_53771822_53785073_53785224	66|84|69	4|3|4	50|52|62	0|0|0	293	130	9.85739e-05	0.00487601	0.88|0.926|0.884	1.0|1.0|1.0	-0.103
ENSMUSG00000053825	Ppfia2	SE	chr10	+	106929053_106929145_106927702_106927862_106931122_106933467	30|23|19	1|1|0	13|25|11	2|4|4	222	130	5.32918e-05	0.00300409	0.946|0.931|1.0	0.792|0.785|0.617	0.228
ENSMUSG00000038002	Cramp1l	SE	chr17	-	24985521_24985607_24983943_24984025_24992269_24992318	36|29|32	3|3|5	17|21|17	0|0|0	216	130	1.5787e-05	0.00110064	0.878|0.853|0.794	1.0|1.0|1.0	-0.158
ENSMUSG00000040599	Mis12	SE	chr11	+	71020005_71020189_71019610_71019723_71024549_71024711	17|16|34	4|1|0	14|11|14	1|0|0	314	130	0.0341948	0.467651	0.638|0.869|1.0	0.853|1.0|1.0	-0.115
ENSMUSG00000035469	Rcbtb1	SE	chr14	+	59228254_59228381_59226307_59226498_59229886_59230038	26|20|25	1|1|1	6|6|5	2|0|4	257	130	0.0128314	0.230598	0.929|0.91|0.927	0.603|1.0|0.387	0.259
ENSMUSG00000040367	Lrrd1	SE	chr5	+	3865664_3865782_3845172_3845446_3866362_3866596	35|51|49	1|0|0	49|26|54	4|4|2	248	130	0.000124495	0.00587058	0.948|1.0|1.0	0.865|0.773|0.934	0.125
ENSMUSG00000040367	Lrrd1	SE	chr5	+	3863829_3863991_3858628_3858827_3866362_3866596	35|34|24	2|2|4	24|32|40	0|1|1	292	130	0.00222039	0.0598014	0.886|0.883|0.728	1.0|0.934|0.947	-0.128
ENSMUSG00000111836	RP23-212M11.2	SE	chr9	+	51924101_51924337_51914446_51914559_51924549_51924682	60|68|67	2|4|2	29|19|35	10|4|7	366	130	6.1624e-06	0.000490562	0.914|0.858|0.922	0.507|0.628|0.64	0.306
ENSMUSG00000003778	Brd8	SE	chr18	-	34610409_34610628_34609804_34609949_34611131_34611268	52|65|71	27|24|32	56|79|63	17|20|13	349	130	0.0112142	0.207211	0.418|0.502|0.452	0.551|0.595|0.644	-0.139
ENSMUSG00000097775	4931440J10Rik	SE	chr14	+	62828806_62828906_62760500_62760586_62829762_62830126	57|80|64	13|13|7	47|48|58	29|18|10	230	130	0.01685	0.278867	0.713|0.777|0.838	0.478|0.601|0.766	0.161
ENSMUSG00000021514	Zfp369	SE	chr13	+	65291822_65292305_65284920_65285016_65294395_65294484	10|12|20	3|1|0	5|10|14	0|0|0	613	130	0.0305432	0.42692	0.414|0.718|1.0	1.0|1.0|1.0	-0.289
ENSMUSG00000089879	4930448H16Rik	SE	chr5	+	143228546_143228693_143227717_143227823_143234509_143234748	31|35|30	0|0|0	42|50|64	6|4|3	277	130	5.92049e-06	0.000474708	1.0|1.0|1.0	0.767|0.854|0.909	0.157
ENSMUSG00000036825	Ssx2ip	SE	chr3	+	146414695_146414799_146404641_146404784_146417606_146417790	30|30|39	4|4|5	18|15|15	62|14|17	234	130	5.3757e-13	1.9899e-10	0.806|0.806|0.813	0.139|0.373|0.329	0.528
ENSMUSG00000036825	Ssx2ip	SE	chr3	+	146414695_146414799_146404685_146404935_146417606_146417790	42|46|65	88|99|284	25|26|21	242|213|208	234	130	1.28019e-10	3.15921e-08	0.21|0.205|0.113	0.054|0.064|0.053	0.119
ENSMUSG00000048249	Crebrf	SE	chr17	+	26736788_26736983_26715649_26715774_26739542_26739668	22|31|27	0|1|4	35|24|34	0|0|0	325	130	0.0401625	0.524095	1.0|0.925|0.73	1.0|1.0|1.0	-0.115
ENSMUSG00000021745	Ptprg	SE	chr14	+	12179263_12179350_12166744_12166877_12190681_12190773	2|0|3	2|3|1	0|0|0	1|2|6	217	130	0.00830098	0.165945	0.375|0.0|0.643	0.0|0.0|0.0	0.339
ENSMUSG00000023764	Sfi1	SE	chr11	-	3143694_3143790_3143259_3143336_3144216_3144292	7|14|8	11|15|16	16|9|11	6|4|9	226	130	0.00938811	0.182423	0.268|0.349|0.223	0.605|0.564|0.413	-0.247
ENSMUSG00000102483	Gm7068	SE	chr1	+	177879740_177880195_177871848_177872312_177881552_177881611	27|24|30	1|3|3	21|28|29	0|0|1	585	130	0.000167162	0.00753076	0.857|0.64|0.69	1.0|1.0|0.866	-0.226
ENSMUSG00000021918	Nek4	SE	chr14	+	30974214_30974358_30970162_30970564_30975222_30975372	85|94|105	51|53|34	170|145|193	52|52|56	274	130	0.0280409	0.401416	0.442|0.457|0.594	0.608|0.57|0.621	-0.102
ENSMUSG00000030881	Arfip2	SE	chr7	-	105637818_105638040_105637120_105637278_105638208_105638327	22|35|26	2|2|3	20|16|16	0|0|1	352	130	0.00096617	0.0311899	0.802|0.866|0.762	1.0|1.0|0.855	-0.142
ENSMUSG00000000028	Cdc45	SE	chr16	-	18808731_18808869_18807279_18807423_18810388_18810481	158|169|151	36|58|38	132|110|105	14|11|10	268	130	1.35876e-06	0.00012952	0.68|0.586|0.658	0.821|0.829|0.836	-0.187
ENSMUSG00000108669	4930441H08Rik	SE	chr7	+	71935164_71935313_71909692_71909953_71939100_71939191	2|1|1	2|1|1	6|6|9	0|1|0	279	130	1.21603e-06	0.000117939	0.318|0.318|0.318	1.0|0.737|1.0	-0.594
ENSMUSG00000026648	Dclre1c	SE	chr2	+	3436437_3436493_3433746_3433806_3436988_3437090	0|3|1	1|0|0	3|0|1	1|4|0	186	130	0.00949695	0.183415	0.0|1.0|1.0	0.677|0.0|1.0	0.108
ENSMUSG00000078716	Tmem8b	SE	chr4	+	43681045_43681314_43680658_43680792_43681958_43682284	73|99|66	7|11|8	73|97|79	4|4|2	399	130	0.00343755	0.0848312	0.773|0.746|0.729	0.856|0.888|0.928	-0.141
ENSMUSG00000039183	Nubp2	SE	chr17	-	24885418_24885617_24884400_24884555_24885718_24885837	311|279|327	78|87|119	368|326|424	69|60|67	329	130	3.3786e-05	0.00205586	0.612|0.559|0.521	0.678|0.682|0.714	-0.127
ENSMUSG00000013236	Ptprs	SE	chr17	-	56425326_56425926_56424879_56424977_56426386_56426504	3|3|8	2|0|3	4|6|9	2|0|0	730	130	0.00832712	0.166019	0.211|1.0|0.322	0.263|1.0|1.0	-0.243
ENSMUSG00000081218	Gm4297	SE	chrX	-	24566937_24566972_24563721_24563847_24567511_24567578	9|15|8	2|4|1	9|3|3	0|1|0	165	130	0.00120951	0.0370016	0.78|0.747|0.863	1.0|0.703|1.0	-0.104
ENSMUSG00000009621	Vav2	SE	chr2	-	27268150_27268237_27267229_27267384_27268898_27269022	0|1|0	32|41|48	6|5|4	27|21|24	217	130	1.7564e-06	0.000163906	0.0|0.014|0.0	0.117|0.125|0.091	-0.106
ENSMUSG00000029074	Ttll10	SE	chr4	-	156043625_156043797_156043046_156043187_156045324_156045410	736|831|850	91|135|110	1625|1483|1546	48|36|54	302	130	0	0	0.777|0.726|0.769	0.936|0.947|0.925	-0.179
ENSMUSG00000029074	Ttll10	SE	chr4	-	156044718_156044890_156043046_156043187_156045324_156045410	503|514|526	91|135|110	841|823|885	48|36|54	302	130	0	0	0.704|0.621|0.673	0.883|0.908|0.876	-0.223
ENSMUSG00000024597	Slc12a2	SE	chr18	+	57934950_57934998_57932479_57932605_57936307_57936430	23|32|30	2|2|3	23|34|34	0|0|0	178	130	0.00281831	0.0727844	0.894|0.921|0.88	1.0|1.0|1.0	-0.102
ENSMUSG00000028849	Map7d1	SE	chr4	-	126238521_126238632_126236895_126237278_126240022_126240137	7|5|4	3|1|6	4|3|4	0|0|0	241	130	8.72849e-09	1.45759e-06	0.557|0.73|0.264	1.0|1.0|1.0	-0.483
ENSMUSG00000038695	Josd2	SE	chr7	+	44468305_44468417_44468071_44468190_44468806_44468969	35|27|33	15|23|14	36|36|60	8|11|14	242	130	0.00785918	0.159409	0.556|0.387|0.559	0.707|0.637|0.697	-0.18
ENSMUSG00000019984	Med23	SE	chr10	+	24883203_24883221_24882553_24882649_24888399_24888600	3|3|3	20|20|22	6|9|5	16|7|16	148	130	0.0055641	0.121393	0.116|0.116|0.107	0.248|0.53|0.215	-0.218
ENSMUSG00000022770	Dlg1	SE	chr16	+	31847635_31847669_31842769_31842839_31853842_31853884	23|18|31	0|3|1	16|13|8	5|2|1	164	130	0.0166383	0.27631	1.0|0.826|0.961	0.717|0.837|0.864	0.123
ENSMUSG00000020630	Rnaseh1	SE	chr12	+	28658170_28658295_28657632_28657717_28658992_28659591	42|39|44	3|5|5	48|24|37	0|0|0	255	130	1.23398e-06	0.00011916	0.877|0.799|0.818	1.0|1.0|1.0	-0.169
ENSMUSG00000037884	1700017G19Rik	SE	chr3	-	40506918_40507021_40504866_40506013_40508210_40508676	35|24|38	3|6|5	31|34|39	12|14|8	233	130	0.0210696	0.326557	0.867|0.691|0.809	0.59|0.575|0.731	0.157
ENSMUSG00000032246	Calml4	SE	chr9	+	62868676_62868817_62858241_62858272_62871265_62871454	13|10|10	0|2|0	12|4|8	4|4|3	271	130	3.32794e-05	0.00203059	1.0|0.706|1.0	0.59|0.324|0.561	0.41
ENSMUSG00000078671	Chd2	SE	chr7	-	73493424_73493641_73491334_73491424_73497706_73497831	28|22|29	2|3|1	6|13|17	0|0|0	347	130	0.00217694	0.0588914	0.84|0.733|0.916	1.0|1.0|1.0	-0.17
ENSMUSG00000045983	Eif4g1	SE	chr16	+	20673867_20673961_20672722_20672876_20675343_20675520	1|2|1	3|0|2	1|3|1	0|0|0	224	130	6.20206e-05	0.00340118	0.162|1.0|0.225	1.0|1.0|1.0	-0.538
ENSMUSG00000030929	Eri2	SE	chr7	-	119787403_119787485_119786738_119786827_119787733_119787834	16|6|14	3|1|0	4|8|7	4|2|2	212	130	0.0165301	0.275419	0.766|0.786|1.0	0.38|0.71|0.682	0.26
ENSMUSG00000097207	6030443J06Rik	SE	chr5	+	22690706_22690776_22663671_22663730_22694679_22694890	2|5|6	3|3|0	4|6|5	0|3|0	200	130	0.0415915	0.536127	0.302|0.52|1.0	1.0|0.565|1.0	-0.248
ENSMUSG00000032212	Sltm	SE	chr9	+	70573456_70573925_70572148_70572176_70574575_70574625	480|539|504	106|88|100	684|641|708	61|67|63	599	130	1.40296e-08	2.24172e-06	0.496|0.571|0.522	0.709|0.675|0.709	-0.168
ENSMUSG00000030609	Aen	SE	chr7	+	78902343_78902830_78895933_78896014_78905842_78906043	10|17|24	2|5|2	5|6|9	0|1|1	617	130	0.00491537	0.110162	0.513|0.417|0.717	1.0|0.558|0.655	-0.189
ENSMUSG00000109643	Gm45298	SE	chr8	-	82797296_82797525_82796145_82796432_82802953_82803361	3|5|5	1|0|0	10|12|5	2|0|4	359	130	0.00114409	0.0356385	0.521|1.0|1.0	0.644|1.0|0.312	0.188
ENSMUSG00000032582	Rbm6	SE	chr9	-	107833433_107833507_107800698_107800773_107860348_107860459	25|23|23	21|16|20	19|25|22	33|30|30	204	130	0.0234238	0.35202	0.431|0.478|0.423	0.268|0.347|0.318	0.133
ENSMUSG00000102045	Gm21294	SE	chrY	+	89060409_89060444_89059689_89059756_89067478_89067545	3|6|14	0|4|3	11|15|18	0|0|0	165	130	0.000131132	0.00611858	1.0|0.542|0.786	1.0|1.0|1.0	-0.224
ENSMUSG00000028347	Tmeff1	SE	chr4	+	48638979_48639045_48617231_48617331_48650294_48650418	30|12|30	0|0|1	19|19|8	2|1|1	196	130	0.0451846	0.569706	1.0|1.0|0.952	0.863|0.926|0.841	0.107
ENSMUSG00000087177	E130307A14Rik	SE	chr10	-	39640379_39640511_39622624_39622727_39681472_39681549	3|3|5	0|0|0	3|1|4	2|2|0	262	130	0.00470119	0.106762	1.0|1.0|1.0	0.427|0.199|1.0	0.458
ENSMUSG00000028101	Pias3	RI	chr3	+	96699419_96699837_96699419_96699653_96699758_96699837	9|2|5	0|5|3	1|3|1	0|0|0	235	130	8.31007e-06	0.000344868	1.0|0.181|0.48	1.0|1.0|1.0	-0.446
ENSMUSG00000062202	Btbd9	RI	chr17	-	30215523_30220570_30215523_30220144_30220344_30220570	7|11|10	3|0|2	13|5|14	8|6|4	330	130	0.0374616	0.28418	0.479|1.0|0.663	0.39|0.247|0.58	0.308
