# Supplementary material for: hnRNPH1 recruits PTBP2 and SRSF3 to modulate alternative splicing in germ cells
Source: Nat Commun. 2022 Jun 23;13:3588. doi: 10.1038/s41467-022-31364-7 (PMC9226075; doi:10.1038/s41467-022-31364-7)
Supplement: Supplementary file 7 — Supplementary Data 4 [file 41467_2022_31364_MOESM7_ESM.xls]

## Sheet: NSH1-Table 4  spermatocyte. dif
Supplementary Table 4. The differential expressed genes identified from purified pachytene spermatocytes in hnRNPH1 cKO mice were determined by RNA-Seq.
Geneid	SC_CKO_1	SC_CKO_2	SC_CKO_3	SC_WT_1	SC_WT_2	SC_WT_3	uniprotAc	Refseq	pfam	interpro	eggNOG	GO(GO_term,class,description)	KEGG(KO,pathway,description)
Plekhg1	1.91239	2.32407	2.31587	0.210182	0.220059	0.207127	F6S200,Pleckstrin homology domain-containing, family G	-	PF00621,RhoGEF domain	IPR011993,PH-like domain superfamily;IPR000219,Dbl homology (DH) domain;IPR001849,Pleckstrin homology domain;IPR035899,Dbl homology (DH) domain superfamily	ENOG410XR81,-;KOG3518,Putative guanine nucleotide exchange factor	GO:0008150,biological_process,biological_process;GO:0065009,biological_process,regulation of molecular function;GO:0035023,biological_process,regulation of Rho protein signal transduction;GO:0005654,cellular_component,nucleoplasm;GO:0005089,molecular_function,Rho guanyl-nucleotide exchange factor activity;GO:0005634,cellular_component,nucleus;GO:0003674,molecular_function,molecular_function	-
Mthfd1l	0.889738	0.802057	0.729455	0.0760695	0.0433619	0.0749637	B2GUZ3,Methylenetetrahydrofolate dehydrogenase	NP_001101932.2,monofunctional C1-tetrahydrofolate synthase, mitochondrial	PF00763,Tetrahydrofolate dehydrogenase/cyclohydrolase, catalytic domain;PF01268,ormate--tetrahydrofolate ligase;PF02882,Tetrahydrofolate dehydrogenase/cyclohydrolase, NAD(P)-binding domain	IPR036291,NAD(P)-binding domain superfamily;IPR020630,Tetrahydrofolate dehydrogenase/cyclohydrolase, catalytic domain;IPR027417,P-loop containing nucleoside triphosphate hydrolase;IPR000672,Tetrahydrofolate dehydrogenase/cyclohydrolase;IPR020631,Tetrahydrofolate dehydrogenase/cyclohydrolase, NAD(P)-binding domain;IPR020628,Formate-tetrahydrofolate ligase, FTHFS, conserved site;IPR000559,Formate-t…	KOG4230,C1-tetrahydrofolate synthase;COG0190,5,10-methylene-tetrahydrofolate dehydrogenase/Methenyl tetrahydrofolate cyclohydrolase;COG2759,Formyltetrahydrofolate synthetase	GO:0009113,biological_process,purine nucleobase biosynthetic process;GO:0008150,biological_process,biological_process;GO:0005737,cellular_component,cytoplasm;GO:0042803,molecular_function,protein homodimerization activity;GO:0016020,cellular_component,membrane;GO:0004329,molecular_function,formate-tetrahydrofolate ligase activity;GO:0015942,biological_process,formate metabolic process;GO:0048703,…	K13402,ko00670,One carbon pool by folate
Gm21781	0.919576	0.782682	0.800876	0.224695	0.206699	0.282513	Q4YJ79,Uncharacterized protein	XP_673041.1,-	-	-	-	-	-
Rmnd1	2.29728	2.46598	2.31681	0.79499	0.632985	0.639282	E9PU34,RCG41110	XP_006227896.1,required for meiotic nuclear division protein 1 homolog isoform X1;XP_017444360.1,-;XP_006227899.1,-	PF02582,Uncharacterised ACR, YagE family COG1723	IPR003734,Domain of unknown function DUF155	KOG2861,Uncharacterized conserved protein;COG1723,Uncharacterized conserved protein	GO:0005739,cellular_component,mitochondrion;GO:0070131,biological_process,positive regulation of mitochondrial translation	-
Gm16153	1.08036	1.15173	1.1236	0.345907	0.205479	0.17941	A0A1U7Q8D4,required for meiotic nuclear division protein 1 homolog	XP_005065943.1,required for meiotic nuclear division protein 1 homolog	-	IPR003734,Domain of unknown function DUF155	-	-	-
Ccdc170	1.62213	1.72482	1.9047	0.108739	0.131858	0.146125	D3YXL0,Coiled-coil domain-containing 170	-	-	-	ENOG410YFHT,-;ENOG410IG1D,-	GO:0005575,cellular_component,cellular_component;GO:0003674,molecular_function,molecular_function;GO:0008150,biological_process,biological_process	-
Esr1	0.124602	0.148392	0.170727	0.0246957	0.036601	0.0189286	E7FJU2,Estrogen receptor	XP_006512497.1,-;NP_001289461.1,-;XP_011241368.1,-;XP_011241370.1,-;NP_001289460.1,-;XP_006512496.1,-;NP_031982.1,estrogen receptor isoform 1;NP_001289462.1,estrogen receptor isoform 2;XP_006512498.1,-;XP_011241369.1,-	PF12743,Oestrogen-type nuclear receptor final C-terminal;PF00105,Zinc finger, C4 type (two domains);PF00104,Ligand-binding domain of nuclear hormone receptor;PF02159,Oestrogen receptor	IPR000536,Nuclear hormone receptor, ligand-binding domain;IPR035500,Nuclear hormone receptor-like domain superfamily;IPR001723,Nuclear hormone receptor;IPR001628,Zinc finger, nuclear hormone receptor-type;IPR001292,Oestrogen receptor;IPR024178,Oestrogen receptor/oestrogen-related receptor;IPR024736,Oestrogen-type nuclear receptor final C-terminal domain;IPR013088,Zinc finger, NHR/GATA-type	KOG3575,FOG: Hormone receptors;ENOG410XRZC,-	GO:0019901,molecular_function,protein kinase binding;GO:0032991,cellular_component,protein-containing complex;GO:0005496,molecular_function,steroid binding;GO:0003677,molecular_function,DNA binding;GO:0000122,biological_process,negative regulation of transcription by RNA polymerase II;GO:0006355,biological_process,regulation of transcription, DNA-templated;GO:0005886,cellular_component,plasma mem…	K08550,ko04917,Prolactin signaling pathway;K08550,ko04961,Endocrine and other factor-regulated calcium reabsorption;K08550,ko04919,Thyroid hormone signaling pathway;K08550,ko01522,Endocrine resistance;K08550,ko04915,Estrogen signaling pathway;K08550,ko05205,Proteoglycans in cancer
Syne1	0.959248	1.13543	1.26721	0.196263	0.206126	0.192498	A0A1L1STC6,Nesprin-1	NP_001334661.1,nesprin-1 isoform 5	-	IPR001715,Calponin homology domain;IPR002017,Spectrin repeat;IPR018159,Spectrin/alpha-actinin;IPR036872,CH domain superfamily;IPR012315,KASH domain;IPR030265,Nesprin-1;IPR001589,Actinin-type actin-binding domain, conserved site	-	GO:0090286,biological_process,cytoskeletal anchoring at nuclear membrane;GO:0034993,cellular_component,meiotic nuclear membrane microtubule tethering complex;GO:0016020,cellular_component,membrane;GO:0051015,molecular_function,actin filament binding;GO:0005635,cellular_component,nuclear envelope;GO:0016021,cellular_component,integral component of membrane;GO:0003779,molecular_function,actin bindi…	-
Mtrf1l	1.26937	1.39576	1.23432	0.137941	0.176918	0.11328	G3GU28,Peptide chain release factor 1-like, mitochondrial	XP_007623954.1,-;XP_003495928.1,peptide chain release factor 1-like, mitochondrial	PF00472,RF-1 domain;PF03462,PCRF domain	IPR005139,Peptide chain release factor;IPR000352,Peptide chain release factor class I/class II	-	GO:0005739,cellular_component,mitochondrion;GO:0003747,molecular_function,translation release factor activity;GO:0006415,biological_process,translational termination	-
Rgs17	0.181822	0.22125	0.199468	0.0135522	0.0185404	0.0133552	G5E8E0,Regulator of G-protein signaling 17, isoform CRA_b	NP_001155294.1,regulator of G-protein signaling 17 isoform 1	PF00615,Regulator of G protein signaling domain	IPR036305,RGS domain superfamily;IPR016137,RGS domain	ENOG410YMJD,-;KOG3589,G protein signaling regulators	-	-
Cnksr3	2.12739	2.25285	2.45099	0.156311	0.270647	0.202176	G3GU34,Connector enhancer of kinase suppressor of ras 3	XP_007643136.1,connector enhancer of kinase suppressor of ras 3 isoform X1	PF06663,Protein of unknown function (DUF1170);PF10534,Connector enhancer of kinase suppressor of ras;PF00595,PDZ domain (Also known as DHR or GLGF);PF00536,SAM domain (Sterile alpha motif)	IPR036034,PDZ superfamily;IPR001478,PDZ domain;IPR017874,CRIC domain;IPR010599,Connector enhancer of kinase suppressor of ras 2;IPR001660,Sterile alpha motif domain;IPR013761,Sterile alpha motif/pointed domain superfamily	-	GO:0005737,cellular_component,cytoplasm;GO:0009966,biological_process,regulation of signal transduction;GO:0016310,biological_process,phosphorylation;GO:0016301,molecular_function,kinase activity;GO:0016020,cellular_component,membrane	-
Epm2a	0.588472	0.60509	0.572222	0.273699	0.234025	0.236005	H2QTV6,EPM2A, laforin glucan phosphatase	XP_001161292.2,laforin	PF00686,Starch binding domain;PF00782,ual specificity phosphatase, catalytic domain	IPR013783,Immunoglobulin-like fold;IPR029021,Protein-tyrosine phosphatase-like;IPR016130,Protein-tyrosine phosphatase, active site;IPR000340,Dual specificity phosphatase, catalytic domain;IPR034831,Laforin, CBM20 domain;IPR020422,Dual specificity protein phosphatase domain;IPR002044,Carbohydrate binding module family 20;IPR000387,Tyrosine specific protein phosphatases domain;IPR024950,Dual specif…	COG2453,Predicted protein-tyrosine phosphatase;KOG1716,Dual specificity phosphatase	GO:0005844,cellular_component,polysome;GO:0008138,molecular_function,protein tyrosine/serine/threonine phosphatase activity;GO:0016311,biological_process,dephosphorylation;GO:0005634,cellular_component,nucleus;GO:0004722,molecular_function,protein serine/threonine phosphatase activity;GO:0046838,biological_process,phosphorylated carbohydrate dephosphorylation;GO:0005737,cellular_component,cytopla…	-
Utrn	3.94922	4.67374	4.58754	1.63177	1.64944	1.61104	E9Q6R7,Utrophin	XP_006512770.1,-;XP_006512771.1,-;NP_035812.3,utrophin;XP_006512772.1,-;XP_006512773.1,-	PF00435,Spectrin repeat;PF09069,-hand;PF00397,WW domain;PF00569,Zinc finger, ZZ type;PF09068,hand;PF00307,Calponin homology (CH) domain	IPR001715,Calponin homology domain;IPR002017,Spectrin repeat;IPR015154,EF-hand domain, type 2;IPR015153,EF-hand domain, type 1;IPR036872,CH domain superfamily;IPR000433,Zinc finger, ZZ-type;IPR001202,WW domain;IPR011992,EF-hand domain pair;IPR001589,Actinin-type actin-binding domain, conserved site;IPR035436,Dystrophin/utrophin;IPR036020,WW domain superfamily;IPR018159,Spectrin/alpha-actinin	COG5069,Ca2+-binding actin-bundling protein fimbrin/plastin (EF-Hand superfamily);KOG4286,Dystrophin-like protein	GO:0019901,molecular_function,protein kinase binding;GO:0005856,cellular_component,cytoskeleton;GO:0005886,cellular_component,plasma membrane;GO:0016010,cellular_component,dystrophin-associated glycoprotein complex;GO:0045202,cellular_component,synapse;GO:0007527,biological_process,adult somatic muscle development;GO:0005737,cellular_component,cytoplasm;GO:0042383,cellular_component,sarcolemma;GO…	-
Plagl1	0.64815	0.797356	0.683174	0.110265	0.118057	0.103938	Q9JLQ4,Pleiomorphic adenoma gene-like 1	NP_033564.2,zinc finger protein PLAGL1	PF00096,Zinc finger, C2H2 type	IPR013087,Zinc finger C2H2-type;IPR036236,Zinc finger C2H2 superfamily;IPR027770,Zinc finger protein PLAGL1	KOG1721,FOG: Zn-finger;COG5048,FOG: Zn-finger	GO:0043231,cellular_component,intracellular membrane-bounded organelle;GO:0005794,cellular_component,Golgi apparatus;GO:0003677,molecular_function,DNA binding;GO:0000981,molecular_function,RNA polymerase II transcription factor activity, sequence-specific DNA binding;GO:0005515,molecular_function,protein binding;GO:0006357,biological_process,regulation of transcription by RNA polymerase II;GO:000…	-
Phactr2	2.39306	2.64088	2.51365	0.695955	0.72725	0.676357	B1AVP0,Phosphatase and actin regulator	-	PF02755,RPEL repeat	IPR029991,Phosphatase and actin regulator 2;IPR004018,RPEL repeat	ENOG4111M01,-;KOG4339,RPEL repeat-containing protein	GO:0008150,biological_process,biological_process;GO:0004864,molecular_function,protein phosphatase inhibitor activity;GO:0003779,molecular_function,actin binding;GO:0005575,cellular_component,cellular_component;GO:0032515,biological_process,negative regulation of phosphoprotein phosphatase activity;GO:0003674,molecular_function,molecular_function	-
Fuca2	2.19772	2.01766	2.19809	0.231203	0.305898	0.269813	Q505Q3,Fucosidase, alpha-L-2, plasma	NP_080075.2,plasma alpha-L-fucosidase precursor;NP_001317127.1,-;XP_006512890.1,-	PF01120,Alpha-L-fucosidase;PF16757,Alpha-L-fucosidase C-terminal domain	IPR031919,Alpha-L-fucosidase, C-terminal;IPR016286,Alpha-L-fucosidase, metazoa-type;IPR000933,Glycoside hydrolase, family 29;IPR017853,Glycoside hydrolase superfamily;IPR018526,Glycoside hydrolase, family 29, conserved site;IPR013780,Glycosyl hydrolase, all-beta	KOG3340,Alpha-L-fucosidase;COG3669,Alpha-L-fucosidase	GO:0005975,biological_process,carbohydrate metabolic process;GO:0009617,biological_process,response to bacterium;GO:2000535,biological_process,regulation of entry of bacterium into host cell;GO:0004560,molecular_function,alpha-L-fucosidase activity;GO:0006004,biological_process,fucose metabolic process;GO:0016139,biological_process,glycoside catabolic process;GO:0005615,cellular_component,extrace…	K01206,ko00511,Other glycan degradation
Hivep2	0.250952	0.284356	0.274183	0.0437147	0.0224268	0.0350019	B2RWU2,Immunodeficiency virus type I enhancer binding protein 2	-	PF00096,Zinc finger, C2H2 type	IPR013087,Zinc finger C2H2-type;IPR036236,Zinc finger C2H2 superfamily	KOG1721,FOG: Zn-finger;COG5048,FOG: Zn-finger	GO:0003676,molecular_function,nucleic acid binding	-
Gm8355	16.6821	10.7764	14.1813	5.25588	4.57881	4.64199	D4A4S3,Heat shock cognate 71 kDa protein	-	PF00012,Hsp70 protein	IPR018181,Heat shock protein 70, conserved site;IPR013126,Heat shock protein 70 family;IPR029047,Heat shock protein 70kD, peptide-binding domain superfamily;IPR029048,Heat shock protein 70kD, C-terminal domain superfamily	COG0443,Molecular chaperone;KOG0101,Molecular chaperones HSP70/HSC70, HSP70 superfamily	GO:0000166,molecular_function,nucleotide binding;GO:0005524,molecular_function,ATP binding	-
Cited2	13.4261	13.6241	14.8331	1.23808	1.17262	1.35148	Q99MA1,Cbp/p300-interacting transactivator, with Glu/Asp-rich carboxy-terminal domain, 2	NP_446150.1,cbp/p300-interacting transactivator 2	PF04487,CITED	IPR007576,CITED	ENOG410IH9P,-;ENOG410Y09Y,-	GO:0000122,biological_process,negative regulation of transcription by RNA polymerase II;GO:0003714,molecular_function,transcription corepressor activity;GO:0001666,biological_process,response to hypoxia;GO:0061308,biological_process,cardiac neural crest cell development involved in heart development;GO:0007417,biological_process,central nervous system development;GO:0005634,cellular_component,nuc…	-
Txlnb	0.238977	0.229325	0.225543	0.0408634	0.055904	0.0536925	A0A0G2K2T1,Taxilin beta	XP_006227719.1,beta-taxilin isoform X1	PF09728,Myosin-like coiled-coil protein	IPR026183,Taxilin family	-	GO:0005737,cellular_component,cytoplasm;GO:0019905,molecular_function,syntaxin binding	-
Abracl	2.34897	1.70626	1.3052	0.0929005	0.142981	0.0915501	E9QMV2,Costars family protein ABRACL	NP_082716.1,costars family protein ABRACL;XP_011241512.1,-	PF14705,Costars	IPR038095,Costars domain superfamily;IPR027817,Costars domain	KOG3376,Uncharacterized conserved protein;ENOG410XR7V,-	-	-
Nhsl1	2.70339	2.74697	2.70498	1.00419	1.07441	1.02866	A0A140LIZ7,NHS-like protein 1	XP_006512751.1,NHS-like protein 1 isoform X3	PF15273,NHS-like	IPR024845,Nance-Horan syndrome protein family	-	-	-
Hebp2	0.295314	0.223847	0.421167	0.0476913	0.00978676	0.046998	D3ZHC4,Heme binding protein 2	NP_001100985.1,heme-binding protein 2	PF04832,SOUL heme-binding protein	IPR011256,Regulatory factor, effector binding domain superfamily;IPR006917,SOUL haem-binding protein	ENOG410IZTQ,-;ENOG410ZWW6,-	GO:0070062,cellular_component,extracellular exosome;GO:0010917,biological_process,negative regulation of mitochondrial membrane potential;GO:0005737,cellular_component,cytoplasm;GO:0035794,biological_process,positive regulation of mitochondrial membrane permeability;GO:1901031,biological_process,regulation of response to reactive oxygen species;GO:0005739,cellular_component,mitochondrion;GO:00109…	-
Arfgef3	0.520096	0.705733	0.634748	1.12875	1.02889	1.11488	A0A1U7Q3J3,brefeldin A-inhibited guanine nucleotide-exchange protein 3 isoform X2	XP_005065899.1,brefeldin A-inhibited guanine nucleotide-exchange protein 3 isoform X2	-	IPR016024,Armadillo-type fold;IPR032629,Mon2, dimerisation and cyclophilin-binding domain;IPR015403,Sec7, C-terminal;IPR000904,Sec7 domain	-	GO:0032012,biological_process,regulation of ARF protein signal transduction;GO:0005086,molecular_function,ARF guanyl-nucleotide exchange factor activity;GO:0065009,biological_process,regulation of molecular function	-
Tnfaip3	1.23671	1.42916	1.29627	0.166002	0.106454	0.127804	Q3U695,Uncharacterized protein	-	PF02338,OTU-like cysteine protease;PF01754,A20-like zinc finger	IPR002653,Zinc finger, A20-type;IPR003323,OTU domain;IPR033478,A20 peptidase	ENOG410IQZK,-;ENOG41117NJ,-	GO:0003677,molecular_function,DNA binding;GO:0016579,biological_process,protein deubiquitination;GO:0008270,molecular_function,zinc ion binding;GO:0016567,biological_process,protein ubiquitination	-
Ifngr1	3.8591	3.64081	3.63362	1.19816	1.02673	1.33645	Q3U8T2,Uncharacterized protein	-	PF01108,Tissue factor;PF07140,Interferon gamma receptor (IFNGR1)	IPR021126,Interferon gamma receptor, poxvirus/mammal;IPR003961,Fibronectin type III;IPR036116,Fibronectin type III superfamily;IPR008355,Interferon gamma receptor alpha subunit;IPR013783,Immunoglobulin-like fold	ENOG410IG11,-;ENOG411218K,-	GO:0019955,molecular_function,cytokine binding;GO:0016021,cellular_component,integral component of membrane;GO:0016020,cellular_component,membrane	-
Map3k5	0.432248	0.427359	0.41413	0.123186	0.164313	0.139604	E9PWG9,Mitogen-activated protein kinase kinase kinase 5	-	PF00069,Protein kinase domain;PF13281,omain of unknown function (DUF4071)	IPR013761,Sterile alpha motif/pointed domain superfamily;IPR025136,Domain of unknown function DUF4071;IPR011009,Protein kinase-like domain superfamily;IPR017441,Protein kinase, ATP binding site;IPR008271,Serine/threonine-protein kinase, active site;IPR000719,Protein kinase domain	KOG4279,Serine/threonine protein kinase;ENOG410XQGS,-	GO:0000187,biological_process,activation of MAPK activity;GO:0045663,biological_process,positive regulation of myoblast differentiation;GO:1901216,biological_process,positive regulation of neuron death;GO:0032991,cellular_component,protein-containing complex;GO:0010941,biological_process,regulation of cell death;GO:0019901,molecular_function,protein kinase binding;GO:0004672,molecular_function,pr…	-
Sgk1	1.01785	0.826914	0.89	0.0917447	0.0549121	0.0753426	A0A1U7Q6M3,serine/threonine-protein kinase Sgk1 isoform X1	XP_005065874.1,-	-	IPR036871,PX domain superfamily;IPR017892,Protein kinase, C-terminal;IPR011009,Protein kinase-like domain superfamily;IPR000961,AGC-kinase, C-terminal;IPR017441,Protein kinase, ATP binding site;IPR008271,Serine/threonine-protein kinase, active site;IPR000719,Protein kinase domain	-	GO:0016301,molecular_function,kinase activity;GO:0035091,molecular_function,phosphatidylinositol binding;GO:0016740,molecular_function,transferase activity;GO:0016310,biological_process,phosphorylation;GO:0004674,molecular_function,protein serine/threonine kinase activity;GO:0006468,biological_process,protein phosphorylation;GO:0000166,molecular_function,nucleotide binding;GO:0005524,molecular_fu…	-
4930444G20Rik	1.54919	2.00627	1.8671	0.613128	0.715874	0.8334	D3Z741,RIKEN cDNA 4930444G20 gene	NP_444494.1,SUMO/sentrin specific peptidase-like	PF02902,Ulp1 protease family, C-terminal catalytic domain	IPR003653,Ulp1 protease family, C-terminal catalytic domain	COG5160,Protease, Ulp1 family;KOG0778,Protease, Ulp1 family	GO:0006508,biological_process,proteolysis;GO:0004175,molecular_function,endopeptidase activity;GO:0008234,molecular_function,cysteine-type peptidase activity;GO:0005634,cellular_component,nucleus;GO:0016926,biological_process,protein desumoylation	K03345,ko04310,Wnt signaling pathway;K03345,ko03013,RNA transport
Slc18b1	0.344352	0.457857	0.381028	0.0230113	0.0472216	0.0566919	E9PU92,MFS-type transporter SLC18B1	NP_898939.2,MFS-type transporter SLC18B1	-	IPR036259,MFS transporter superfamily;IPR020846,Major facilitator superfamily domain;IPR011701,Major facilitator superfamily	ENOG410INZN,-;ENOG410XYVZ,-	GO:0055085,biological_process,transmembrane transport;GO:0016021,cellular_component,integral component of membrane;GO:0016020,cellular_component,membrane	-
Vnn1	0.208162	0.0474942	0.0934218	1.27227	1.57605	1.31493	Q4KLZ0,Vanin 1	NP_001020794.1,pantetheinase precursor	PF00795,Carbon-nitrogen hydrolase	IPR036526,Carbon-nitrogen hydrolase superfamily;IPR012101,Biotinidase-like, eukaryotic;IPR003010,Carbon-nitrogen hydrolase	COG0388,Predicted amidohydrolase;KOG0806,Carbon-nitrogen hydrolase	GO:0008150,biological_process,biological_process;GO:1902176,biological_process,negative regulation of oxidative stress-induced intrinsic apoptotic signaling pathway;GO:0003674,molecular_function,molecular_function;GO:0002544,biological_process,chronic inflammatory response;GO:0098609,biological_process,cell-cell adhesion;GO:0045087,biological_process,innate immune response;GO:0017159,molecular_fu…	K08069,ko00770,Pantothenate and CoA biosynthesis
Stx7	3.85314	4.02376	3.86711	1.16954	1.1077	1.22642	Q8BH40,Syntaxin-7	XP_006512864.1,-;XP_006512863.1,-;NP_058077.2,syntaxin-7	PF05739,SNARE domain;PF14523,Syntaxin-like protein	IPR000727,Target SNARE coiled-coil homology domain;IPR010989,SNARE;IPR006012,Syntaxin/epimorphin, conserved site;IPR006011,Syntaxin, N-terminal domain	COG5325,t-SNARE complex subunit, syntaxin;KOG0811,SNARE protein PEP12/VAM3/Syntaxin 7/Syntaxin 17	GO:1903076,biological_process,regulation of protein localization to plasma membrane;GO:0005770,cellular_component,late endosome;GO:0019905,molecular_function,syntaxin binding;GO:0005886,cellular_component,plasma membrane;GO:0005769,cellular_component,early endosome;GO:0005484,molecular_function,SNAP receptor activity;GO:0061025,biological_process,membrane fusion;GO:0042582,cellular_component,azur…	K08488,ko04130,SNARE interactions in vesicular transport;K08488,ko04145,Phagosome
Gm15270	1.69593	1.5836	1.55749	0.127812	0.168611	0.179934	Q6IN11,Connective tissue growth factor	-	PF00093,von Willebrand factor type C domain;PF00090,Thrombospondin type 1 domain;PF00219,Insulin-like growth factor binding protein	IPR000867,Insulin-like growth factor-binding protein, IGFBP;IPR000884,Thrombospondin type-1 (TSP1) repeat;IPR017891,Insulin-like growth factor binding protein, N-terminal, Cys-rich conserved site;IPR009030,Growth factor receptor cysteine-rich domain superfamily;IPR001007,VWFC domain;IPR036383,Thrombospondin type-1 (TSP1) repeat superfamily	ENOG410IH0W,-;ENOG4111F77,-	GO:0001558,biological_process,regulation of cell growth;GO:0005520,molecular_function,insulin-like growth factor binding;GO:0005576,cellular_component,extracellular region	-
Ctgf	1.70376	1.52406	1.60412	0.157226	0.18821	0.206588	A0A1A6GKP4,Uncharacterized protein	-	PF00093,von Willebrand factor type C domain;PF00090,Thrombospondin type 1 domain;PF00007,Cystine-knot domain;PF00219,Insulin-like growth factor binding protein	IPR012395,IGFBP-related, CNN;IPR000867,Insulin-like growth factor-binding protein, IGFBP;IPR000884,Thrombospondin type-1 (TSP1) repeat;IPR017891,Insulin-like growth factor binding protein, N-terminal, Cys-rich conserved site;IPR009030,Growth factor receptor cysteine-rich domain superfamily;IPR006207,Cystine knot, C-terminal;IPR001007,VWFC domain;IPR006208,Glycoprotein hormone subunit beta;IPR0363…	-	GO:0001558,biological_process,regulation of cell growth;GO:0005520,molecular_function,insulin-like growth factor binding;GO:0005576,cellular_component,extracellular region	-
Enpp1	0.101835	0.149161	0.150369	0.0292369	0.0449979	0.0360149	A0A0R4J1Q7,Ectonucleotide pyrophosphatase/phosphodiesterase 1, isoform CRA_a	NP_001295256.1,ectonucleotide pyrophosphatase/phosphodiesterase family member 1 isoform 1	PF01223,NA/RNA non-specific endonuclease;PF01663,Type I phosphodiesterase / nucleotide pyrophosphatase;PF01033,Somatomedin B domain	IPR020436,Somatomedin B, chordata;IPR002591,Type I phosphodiesterase/nucleotide pyrophosphatase/phosphate transferase;IPR001212,Somatomedin B domain;IPR036024,Somatomedin B-like domain superfamily;IPR017850,Alkaline-phosphatase-like, core domain superfamily;IPR020821,Extracellular Endonuclease, subunit A;IPR017849,Alkaline phosphatase-like, alpha/beta/alpha;IPR001604,DNA/RNA non-specific endonucl…	-	GO:0045719,biological_process,negative regulation of glycogen biosynthetic process;GO:0008152,biological_process,metabolic process;GO:0030247,molecular_function,polysaccharide binding;GO:0003676,molecular_function,nucleic acid binding;GO:0005158,molecular_function,insulin receptor binding;GO:0005886,cellular_component,plasma membrane;GO:0050427,biological_process,3'-phosphoadenosine 5'-phosphosul…	K01513,ko00760,Nicotinate and nicotinamide metabolism;K01513,ko00500,Starch and sucrose metabolism;K01513,ko00230,Purine metabolism;K01513,ko00770,Pantothenate and CoA biosynthesis
Mir6905	12.1585	8.74255	17.7341	21.4202	21.9783	25.8583	-	-	-	-	-	-	-
Epb41l2	30.6959	31.4283	32.9156	10.4546	10.1583	10.0295	Q80UE3,Protein 4.1G	-	PF04382,SAB domain;PF05902,4.1 protein C-terminal domain (CTD);PF09380,RM C-terminal PH-like domain;PF09379,RM N-terminal domain;PF08736,RM adjacent (FA);PF00373,RM central domain	IPR019748,FERM central domain;IPR014847,FERM adjacent (FA);IPR035963,FERM superfamily, second domain;IPR018980,FERM, C-terminal PH-like domain;IPR000299,FERM domain;IPR019747,FERM conserved site;IPR030546,Band 4.1-like protein 2;IPR008379,Band 4.1, C-terminal;IPR018979,FERM, N-terminal;IPR019749,Band 4.1 domain;IPR014352,FERM/acyl-CoA-binding protein superfamily;IPR029071,Ubiquitin-like domain su…	KOG3527,Erythrocyte membrane protein 4.1 and related proteins of the ERM family;ENOG410Y7NQ,-	GO:0030866,biological_process,cortical actin cytoskeleton organization;GO:0005856,cellular_component,cytoskeleton;GO:0005198,molecular_function,structural molecule activity;GO:0003779,molecular_function,actin binding;GO:0008092,molecular_function,cytoskeletal protein binding	-
L3mbtl3	1.00646	1.06909	1.07572	0.088656	0.0578873	0.0873672	H0WJ13,L3MBTL3, histone methyl-lysine binding protein	XP_003781711.1,lethal(3)malignant brain tumor-like protein 3 isoform X1	PF02820,mbt repeat;PF00536,SAM domain (Sterile alpha motif)	IPR004092,Mbt repeat;IPR002515,Zinc finger, C2HC-type;IPR013761,Sterile alpha motif/pointed domain superfamily;IPR001660,Sterile alpha motif domain	ENOG410Y4AQ,-;KOG3766,Polycomb group protein SCM/L(3)MBT (tumor-supressor in Drosophila and humans)	GO:0005730,cellular_component,nucleolus;GO:0003700,molecular_function,DNA binding transcription factor activity;GO:0043249,biological_process,erythrocyte maturation;GO:0030099,biological_process,myeloid cell differentiation;GO:0006355,biological_process,regulation of transcription, DNA-templated;GO:0030851,biological_process,granulocyte differentiation;GO:0030225,biological_process,macrophage dif…	-
Arhgap18	1.99208	2.17635	2.37291	0.241281	0.247567	0.247284	F1LXP8,Rho GTPase activating protein 18	NP_001164046.1,rho GTPase-activating protein 18	PF00620,RhoGAP domain	IPR008936,Rho GTPase activation protein;IPR000198,Rho GTPase-activating protein domain	KOG2200,Tumour suppressor protein p122-RhoGAP/DLC1;ENOG410XQ10,-	GO:0032956,biological_process,regulation of actin cytoskeleton organization;GO:0008360,biological_process,regulation of cell shape;GO:0008150,biological_process,biological_process;GO:0005737,cellular_component,cytoplasm;GO:0051056,biological_process,regulation of small GTPase mediated signal transduction;GO:0030833,biological_process,regulation of actin filament polymerization;GO:0005096,molecula…	-
Ptprk	0.958229	1.0217	0.742978	0.364112	0.386052	0.346859	A0A1W2P7Y1,Receptor-type tyrosine-protein phosphatase kappa	XP_006512672.1,receptor-type tyrosine-protein phosphatase kappa isoform X5	-	IPR003961,Fibronectin type III;IPR007110,Immunoglobulin-like domain;IPR029021,Protein-tyrosine phosphatase-like;IPR000387,Tyrosine specific protein phosphatases domain;IPR000242,PTP type protein phosphatase;IPR036116,Fibronectin type III superfamily;IPR013320,Concanavalin A-like lectin/glucanase domain superfamily;IPR003595,Protein-tyrosine phosphatase, catalytic;IPR036179,Immunoglobulin-like dom…	-	GO:0016787,molecular_function,hydrolase activity;GO:0004725,molecular_function,protein tyrosine phosphatase activity;GO:0004721,molecular_function,phosphoprotein phosphatase activity;GO:0035335,biological_process,peptidyl-tyrosine dephosphorylation;GO:0006470,biological_process,protein dephosphorylation;GO:0016020,cellular_component,membrane;GO:0016311,biological_process,dephosphorylation;GO:0016…	-
Ncoa7	0.681081	0.753026	0.779774	0.113538	0.0910127	0.104895	B9EIW5,Ncoa7 protein	XP_006512707.1,nuclear receptor coactivator 7 isoform X3	PF01476,LysM domain;PF07534,TLD	IPR006571,TLDc domain;IPR018392,LysM domain;IPR036779,LysM domain superfamily	ENOG4110T63,-;ENOG410KCPQ,-	-	-
Hddc2	0.805043	0.719615	0.739918	0.0854854	0.142533	0.126364	D3ZKT8,HD domain containing 2	XP_008756894.1,-;NP_001101930.1,HD domain-containing protein 2	PF13023,HD domain	IPR003607,HD/PDEase domain;IPR006674,HD domain	COG1896,Predicted hydrolases of HD superfamily;KOG3197,Predicted hydrolases of HD superfamily	GO:0005739,cellular_component,mitochondrion;GO:0070062,cellular_component,extracellular exosome	-
Tpd52l1	11.1117	11.5931	12.9658	0.963342	0.959369	1.08895	B2RUC1,Tpd52l1 protein	-	PF04201,Tumour protein D52 family	IPR007327,Tumour protein D52	ENOG4111M9H,-;KOG4010,Coiled-coil protein TPD52	-	-
Rnf217	0.270483	0.288263	0.245935	0.0408448	0.0314317	0.0368969	A0A1U7QGT2,probable E3 ubiquitin-protein ligase RNF217	XP_005065770.1,-	-	IPR002867,IBR domain;IPR031127,E3 ubiquitin ligase RBR family;IPR013083,Zinc finger, RING/FYVE/PHD-type	-	GO:0016567,biological_process,protein ubiquitination;GO:0016740,molecular_function,transferase activity;GO:0046872,molecular_function,metal ion binding;GO:0016874,molecular_function,ligase activity;GO:0016020,cellular_component,membrane;GO:0016021,cellular_component,integral component of membrane;GO:0004842,molecular_function,ubiquitin-protein transferase activity	-
Rsph4a	0.116588	0.136228	0.206125	0.328639	0.347738	0.283379	D4A8S8,Radial spoke head protein 4 homolog A	XP_017443557.1,-;XP_003752013.1,-;XP_003752009.1,radial spoke head protein 4 homolog A	PF04712,Radial spokehead-like protein	IPR006802,Radial spokehead-like protein	ENOG410IF1Z,-;ENOG410XQP5,-	GO:0003341,biological_process,cilium movement;GO:0005930,cellular_component,axoneme;GO:0035082,biological_process,axoneme assembly	-
RP24-74P1.1	4.80963	6.47815	5.96463	2.56656	1.66322	2.59582	A0A0V1G7T9,Uncharacterized protein	-	-	-	-	-	-
Marcks	3.44047	3.52439	3.07597	0.824159	0.76962	0.803053	A0A0A1HAM8,80K protein	-	PF02063,MARCKS family	IPR002101,Myristoylated alanine-rich C-kinase substrate MARCKS	ENOG4111SZ0,-;ENOG410J04K,-	GO:0005516,molecular_function,calmodulin binding	-
Lama4	0.147461	0.16481	0.193264	0.0590174	0.0573679	0.0704036	F1LTF8,Laminin subunit alpha 4	-	PF02210,Laminin G domain;PF00053,Laminin EGF domain;PF06008,Laminin Domain I;PF06009,Laminin Domain II	IPR010307,Laminin domain II;IPR013320,Concanavalin A-like lectin/glucanase domain superfamily;IPR001791,Laminin G domain;IPR009254,Laminin alpha, domain I;IPR002049,Laminin EGF domain;IPR000742,EGF-like domain	ENOG410Z3D5,-;ENOG410KCXD,-	GO:0050873,biological_process,brown fat cell differentiation;GO:0030334,biological_process,regulation of cell migration;GO:0031012,cellular_component,extracellular matrix;GO:0007155,biological_process,cell adhesion;GO:0070062,cellular_component,extracellular exosome;GO:0045995,biological_process,regulation of embryonic development;GO:0005604,cellular_component,basement membrane;GO:0005102,molecul…	-
Fyn	9.38115	10.1517	10.3119	0.859165	0.705239	0.728141	A0A1U7Q8Y9,Tyrosine-protein kinase	XP_005073313.1,-	-	IPR001245,Serine-threonine/tyrosine-protein kinase, catalytic domain;IPR036860,SH2 domain superfamily;IPR035750,Fyn/Yrk, SH3 domain;IPR000980,SH2 domain;IPR011009,Protein kinase-like domain superfamily;IPR036028,SH3-like domain superfamily;IPR017441,Protein kinase, ATP binding site;IPR008266,Tyrosine-protein kinase, active site;IPR020635,Tyrosine-protein kinase, catalytic domain;IPR001452,SH3 dom…	-	GO:0016301,molecular_function,kinase activity;GO:0018108,biological_process,peptidyl-tyrosine phosphorylation;GO:0016740,molecular_function,transferase activity;GO:0016310,biological_process,phosphorylation;GO:0004715,molecular_function,non-membrane spanning protein tyrosine kinase activity;GO:0004713,molecular_function,protein tyrosine kinase activity;GO:0004672,molecular_function,protein kinase…	-
Mfsd4b4	1.72589	1.41699	1.5212	0.625897	0.571963	0.693899	J3QNS5,Major facilitator superfamily domain-containing 4B4	-	-	IPR036259,MFS transporter superfamily;IPR020846,Major facilitator superfamily domain;IPR011701,Major facilitator superfamily	ENOG410IG4W,-;ENOG410Y4JH,-	GO:0055085,biological_process,transmembrane transport;GO:1904659,biological_process,glucose transmembrane transport;GO:0005355,molecular_function,glucose transmembrane transporter activity;GO:0016021,cellular_component,integral component of membrane;GO:0016020,cellular_component,membrane	-
Wasf1	3.78186	4.39578	3.9015	1.73373	1.50937	1.64381	D2HSZ3,WAS protein family member 1	XP_002925692.1,wiskott-Aldrich syndrome protein family member 1 isoform X2	PF02205,WH2 motif	IPR003124,WH2 domain;IPR028288,SCAR/WAVE family	ENOG410XRBQ,-;KOG1830,Wiskott Aldrich syndrome proteins	GO:0006898,biological_process,receptor-mediated endocytosis;GO:0031209,cellular_component,SCAR complex;GO:0005741,cellular_component,mitochondrial outer membrane;GO:0051388,biological_process,positive regulation of neurotrophin TRK receptor signaling pathway;GO:2000601,biological_process,positive regulation of Arp2/3 complex-mediated actin nucleation;GO:0005737,cellular_component,cytoplasm;GO:007…	K05753,ko04810,Regulation of actin cytoskeleton;K05753,ko04666,Fc gamma R-mediated phagocytosis;K05753,ko05131,Shigellosis;K05753,ko04520,Adherens junction;K05753,ko05132,Salmonella infection;K05753,ko05100,Bacterial invasion of epithelial cells;K05753,ko05231,Choline metabolism in cancer
Smpd2	0.398291	0.342423	0.463067	0.100677	0.111908	0.132285	Q8C6H6,Uncharacterized protein	-	PF03372,ndonuclease/Exonuclease/phosphatase family	IPR036691,Endonuclease/exonuclease/phosphatase superfamily;IPR005135,Endonuclease/exonuclease/phosphatase	ENOG410ZFPY,-;KOG3873,Sphingomyelinase family protein	GO:0016021,cellular_component,integral component of membrane;GO:0016020,cellular_component,membrane	-
Ccdc162	0.254789	0.20679	0.244056	0.0847501	0.0756158	0.130724	I3LDH9,Uncharacterized protein	-	-	IPR029376,Protein of unknown function DUF4549	ENOG410IEDK,-;ENOG410Z631,-	-	-
BC048559	0.327156	0.30324	0.188885	0.148594	0.0609862	0.0780982	Q3TZL0,Predicted gene 14226	XP_011237992.1,agouti-signaling protein isoform X2	PF00429,NV polyprotein (coat polyprotein)	IPR018154,TLV/ENV coat polyprotein;IPR008981,F-MuLV receptor-binding	ENOG41115RF,-;ENOG410IWQY,-	GO:0003674,molecular_function,molecular_function;GO:0005575,cellular_component,cellular_component;GO:0008150,biological_process,biological_process;GO:0016021,cellular_component,integral component of membrane;GO:0016020,cellular_component,membrane	-
Foxo3	3.68926	3.90519	3.64204	0.401045	0.431815	0.419612	D3ZBQ1,Forkhead box O3	NP_001099865.1,forkhead box protein O3	PF00250,orkhead domain;PF16675,KIX-binding domain of forkhead box O, CR2;PF16676,Transactivation domain of FOXO protein family	IPR001766,Fork head domain;IPR032067,FOXO protein, transactivation domain;IPR036388,Winged helix-like DNA-binding domain superfamily;IPR030456,Fork head domain conserved site 2;IPR036390,Winged helix DNA-binding domain superfamily;IPR032068,FOXO protein, KIX-binding domain	KOG2294,Transcription factor of the Forkhead/HNF3 family;COG5025,Transcription factor of the Forkhead/HNF3 family	GO:2000377,biological_process,regulation of reactive oxygen species metabolic process;GO:1990090,biological_process,cellular response to nerve growth factor stimulus;GO:0045665,biological_process,negative regulation of neuron differentiation;GO:0032991,cellular_component,protein-containing complex;GO:0071386,biological_process,cellular response to corticosterone stimulus;GO:0006417,biological_pro…	K09408,ko04722,Neurotrophin signaling pathway;K09408,ko04068,FoxO signaling pathway;K09408,ko04151,PI3K-Akt signaling pathway;K09408,ko04211,Longevity regulating pathway;K09408,ko01521,EGFR tyrosine kinase inhibitor resistance;K09408,ko05223,Non-small cell lung cancer;K09408,ko04917,Prolactin signaling pathway;K09408,ko04152,AMPK signaling pathway;K09408,ko04213,Longevity regulating pathway - mul…
Sobp	1.6093	1.73637	1.70093	0.115256	0.229561	0.207118	A0A1U7QG76,sine oculis-binding protein homolog isoform X1	XP_005073270.1,sine oculis-binding protein homolog isoform X1	-	IPR026092,Retinoic acid-induced protein 2/sine oculis-binding protein homologue	-	-	-
Bend3	0.408477	0.336548	0.281348	0.159419	0.0507637	0.102928	A0A1A6GS32,Uncharacterized protein	-	PF10523,BEN domain	IPR033583,BEN domain-containing protein 3;IPR018379,BEN domain	-	GO:0000183,biological_process,chromatin silencing at rDNA;GO:0005720,cellular_component,nuclear heterochromatin;GO:0003677,molecular_function,DNA binding	-
Cd24a	1.93431	1.52698	1.80799	0.305113	0.521771	0.42954	A0A1L1SQ70,CD24a antigen	-	-	IPR028029,Signal transducer CD24	-	GO:0007155,biological_process,cell adhesion	-
Prep	0.576772	0.706689	0.488588	0.0754301	0.0844313	0.0709549	Q543B9,Prolyl endopeptidase	NP_035286.1,prolyl endopeptidase	PF02897,Prolyl oligopeptidase, N-terminal beta-propeller domain;PF00326,Prolyl oligopeptidase family	IPR002471,Peptidase S9, serine active site;IPR001375,Peptidase S9, prolyl oligopeptidase, catalytic domain;IPR029058,Alpha/Beta hydrolase fold;IPR023302,Peptidase S9A, N-terminal domain;IPR002470,Peptidase S9A, prolyl oligopeptidase	COG1505,Serine proteases of the peptidase family S9A;KOG2237,Predicted serine protease	GO:0006508,biological_process,proteolysis;GO:0005737,cellular_component,cytoplasm;GO:0070008,molecular_function,serine-type exopeptidase activity;GO:0004252,molecular_function,serine-type endopeptidase activity;GO:0008236,molecular_function,serine-type peptidase activity;GO:0005829,cellular_component,cytosol;GO:0005634,cellular_component,nucleus	K01322,ko04614,Renin-angiotensin system
Dcbld1	0.716173	1.07476	1.05703	0.235445	0.330582	0.305293	D3ZFM7,Discoidin, CUB and LCCL domain-containing 1	XP_001058071.2,discoidin, CUB and LCCL domain-containing protein 1 isoform X2;XP_228172.5,-	PF00431,CUB domain;PF03815,LCCL domain	IPR004043,LCCL domain;IPR000859,CUB domain;IPR035914,Spermadhesin, CUB domain superfamily;IPR036609,LCCL domain superfamily	ENOG410II5Z,-;ENOG4110JCT,-	GO:0070492,molecular_function,oligosaccharide binding;GO:0016021,cellular_component,integral component of membrane;GO:0016020,cellular_component,membrane	-
Gja1	11.4875	12.1459	13.46	1.00202	1.00336	1.14212	Q7TMQ1,Gap junction protein	-	PF00029,Connexin;PF03508,ap junction alpha-1 protein (Cx43)	IPR017990,Connexin, conserved site;IPR013124,Gap junction alpha-1 protein (Cx43), C-terminal;IPR035091,Gap junction alpha-1 protein (Cx43), alpha helix domain superfamily;IPR013092,Connexin, N-terminal;IPR002261,Gap junction alpha-1 protein (Cx43);IPR019570,Gap junction protein, cysteine-rich domain;IPR038359,Connexin, N-terminal domain superfamily;IPR000500,Connexin;IPR034634,Connexin, C-terminal	ENOG410IF97,-;ENOG4110JTW,-	GO:0030054,cellular_component,cell junction;GO:0007267,biological_process,cell-cell signaling;GO:0007507,biological_process,heart development;GO:0005921,cellular_component,gap junction;GO:0005922,cellular_component,connexin complex;GO:0055085,biological_process,transmembrane transport;GO:0022857,molecular_function,transmembrane transporter activity;GO:0007154,biological_process,cell communication…	-
Serinc1	5.88931	6.08265	5.91659	1.76873	1.77	2.05145	A9CLV6,Axotomy induced glycoprotein 2	NP_062734.1,serine incorporator 1 precursor	PF03348,Serine incorporator (Serinc)	IPR029552,Serine incorporator 1;IPR005016,Serine incorporator/TMS membrane protein	KOG2592,Tumor differentially expressed (TDE) protein;ENOG410XP7K,-	GO:0019899,molecular_function,enzyme binding;GO:0006665,biological_process,sphingolipid metabolic process;GO:0016020,cellular_component,membrane;GO:1904222,biological_process,positive regulation of serine C-palmitoyltransferase activity;GO:0005886,cellular_component,plasma membrane;GO:0044091,biological_process,membrane biogenesis;GO:1904219,biological_process,positive regulation of CDP-diacylgly…	-
Edar	0.4042	0.441695	0.444753	0.74208	0.983493	0.680509	Q6NV51,Ectodysplasin-A receptor	-	-	IPR034052,Tumor necrosis factor receptor EDAR, N-terminal;IPR011029,Death-like domain superfamily	ENOG410IGTD,-;ENOG41104RU,-	GO:0016021,cellular_component,integral component of membrane;GO:0016020,cellular_component,membrane	-
Sowahc	1.99386	2.21026	2.24096	0.259269	0.317513	0.33792	M0R7U6,RCG63233	NP_001102834.1,ankyrin repeat domain-containing protein SOWAHC	PF12796,Ankyrin repeats (3 copies)	IPR020683,Ankyrin repeat-containing domain;IPR002110,Ankyrin repeat;IPR036770,Ankyrin repeat-containing domain superfamily	KOG0504,FOG: Ankyrin repeat;COG0666,FOG: Ankyrin repeat	-	-
P4ha1	7.47581	7.2983	7.55283	1.23919	1.17798	1.09546	Q3TN84,Uncharacterized protein	-	PF08336,Prolyl 4-Hydroxylase alpha-subunit, N-terminal region;PF13640,2OG-Fe(II) oxygenase superfamily	IPR013026,Tetratricopeptide repeat-containing domain;IPR019734,Tetratricopeptide repeat;IPR005123,Oxoglutarate/iron-dependent dioxygenase;IPR013547,Prolyl 4-hydroxylase alpha-subunit, N-terminal;IPR011990,Tetratricopeptide-like helical domain superfamily;IPR006620,Prolyl 4-hydroxylase, alpha subunit	KOG1591,Prolyl 4-hydroxylase alpha subunit;ENOG410XS5J,-	GO:0031418,molecular_function,L-ascorbic acid binding;GO:0016705,molecular_function,oxidoreductase activity, acting on paired donors, with incorporation or reduction of molecular oxygen;GO:0005783,cellular_component,endoplasmic reticulum;GO:0019511,biological_process,peptidyl-proline hydroxylation;GO:0016491,molecular_function,oxidoreductase activity;GO:0046872,molecular_function,metal ion bindin…	-
Oit3	1.23496	1.57769	1.21435	0.134452	0.0965688	0.066249	M0R8R4,Oncoprotein-induced transcript 3 protein	-	PF14670,Coagulation Factor Xa inhibitory site;PF00100,Zona pellucida-like domain	IPR001881,EGF-like calcium-binding domain;IPR001507,Zona pellucida domain;IPR000742,EGF-like domain	ENOG410IHDE,-;ENOG4110JPJ,-	GO:1903118,biological_process,urate homeostasis;GO:0005509,molecular_function,calcium ion binding	-
Ddit4	2.82397	2.11105	2.94692	0.37819	0.456522	0.241154	G3V620,DNA damage-inducible transcript 4 protein	-	PF07809,RTP801 C-terminal region	IPR038281,RTP801-like, C-terminal domain superfamily;IPR012918,RTP801-like	ENOG4111N0W,-;ENOG410IIEE,-	GO:0045820,biological_process,negative regulation of glycolytic process;GO:0051607,biological_process,defense response to virus;GO:0009968,biological_process,negative regulation of signal transduction;GO:0005737,cellular_component,cytoplasm;GO:0032007,biological_process,negative regulation of TOR signaling;GO:0005622,cellular_component,intracellular;GO:0071889,molecular_function,14-3-3 protein bi…	-
Psap	46.1442	42.7788	45.3909	6.88506	7.48495	7.48502	J3QPG5,Prosaposin	-	PF02199,Saposin A-type domain;PF03489,Saposin-like type B, region 2;PF05184,Saposin-like type B, region 1	IPR008139,Saposin B type domain;IPR021165,Saposin, chordata;IPR003119,Saposin A-type domain;IPR008138,Saposin B type, region 2;IPR008373,Saposin;IPR007856,Saposin-like type B, region 1;IPR011001,Saposin-like	ENOG410XSI5,-;KOG1340,Prosaposin	GO:0006629,biological_process,lipid metabolic process;GO:0006665,biological_process,sphingolipid metabolic process;GO:0005764,cellular_component,lysosome	-
Cdh23	1.62382	1.77481	1.881	0.349648	0.322428	0.340204	K4DI74,Cadherin-23	NP_001239564.1,cadherin-23 isoform 2 precursor	PF00028,Cadherin domain	IPR020894,Cadherin conserved site;IPR002126,Cadherin;IPR015919,Cadherin-like;IPR033030,Cadherin-23	KOG1219,Uncharacterized conserved protein, contains laminin, cadherin and EGF domains;ENOG410XPEI,-	GO:0007155,biological_process,cell adhesion;GO:0007605,biological_process,sensory perception of sound;GO:0007156,biological_process,homophilic cell adhesion via plasma membrane adhesion molecules;GO:0005509,molecular_function,calcium ion binding;GO:0060122,biological_process,inner ear receptor cell stereocilium organization;GO:0005886,cellular_component,plasma membrane;GO:0016020,cellular_compone…	-
Vsir	0.393497	0.32802	0.382631	0.052333	0.0383546	0.0294699	A0A171EBK7,RIKEN cDNA 4632428N05, isoform CRA_b	NP_083008.1,V-type immunoglobulin domain-containing suppressor of T-cell activation isoform 1 precursor	PF07686,Immunoglobulin V-set domain	IPR003599,Immunoglobulin subtype;IPR013783,Immunoglobulin-like fold;IPR036179,Immunoglobulin-like domain superfamily;IPR013106,Immunoglobulin V-set domain;IPR007110,Immunoglobulin-like domain	-	GO:0042802,molecular_function,identical protein binding;GO:0016021,cellular_component,integral component of membrane;GO:0016020,cellular_component,membrane	-
Sgpl1	2.60091	2.54659	2.51684	0.280698	0.306794	0.288644	Q69ZN1,MKIAA1252 protein	-	PF00282,Pyridoxal-dependent decarboxylase conserved domain	IPR015421,Pyridoxal phosphate-dependent transferase, major domain;IPR015424,Pyridoxal phosphate-dependent transferase;IPR002129,Pyridoxal phosphate-dependent decarboxylase;IPR015422,Pyridoxal phosphate-dependent transferase domain 1	KOG1383,Glutamate decarboxylase/sphingosine phosphate lyase;COG0076,Glutamate decarboxylase and related PLP-dependent proteins	GO:0030170,molecular_function,pyridoxal phosphate binding;GO:0016831,molecular_function,carboxy-lyase activity;GO:0003824,molecular_function,catalytic activity;GO:0016020,cellular_component,membrane;GO:0019752,biological_process,carboxylic acid metabolic process;GO:0016021,cellular_component,integral component of membrane;GO:0016829,molecular_function,lyase activity	-
Pald1	2.78787	2.84583	2.8077	0.0964761	0.242975	0.259292	A0A0R4J007,Paladin	NP_038781.2,paladin	PF14566,Inositol hexakisphosphate	IPR003595,Protein-tyrosine phosphatase, catalytic;IPR029021,Protein-tyrosine phosphatase-like	-	GO:0005829,cellular_component,cytosol	-
Col13a1	0.142815	0.240871	0.220561	0.0488408	0.00835222	0.0401091	D3Z7B9,Collagen alpha-1	-	PF01391,Collagen triple helix repeat (20 copies)	IPR008160,Collagen triple helix repeat	-	-	-
2010107G23Rik	0.506125	0.62871	0.656199	0.188621	0.21934	0.309799	D3Z2E9,Uncharacterized protein FAM241B	-	PF15378,omain of unknown function (DUF4605)	IPR027953,Domain of unknown function DUF4605	ENOG410J073,-;ENOG410XYRT,-	-	-
Dnajc12	2.24493	2.14974	2.32022	0.902932	0.85627	1.02463	G3HAB2,DnaJ-like subfamily C member 12	XP_007639919.1,dnaJ homolog subfamily C member 12 isoform X1;XP_007619171.1,-	PF00226,naJ domain	IPR036869,Chaperone J-domain superfamily;IPR029827,J domain-containing protein 1-like;IPR001623,DnaJ domain	-	GO:0005737,cellular_component,cytoplasm	-
Gm26576	1.68677	1.66769	1.68279	0.424523	0.413804	0.543857	-	-	-	-	-	-	-
Reep3	0.325153	0.377385	0.378034	0.0821897	0.105414	0.114743	B0BNL5,Receptor expression-enhancing protein	NP_001099856.2,receptor expression-enhancing protein 3	PF03134,TB2/DP1, HVA22 family	IPR004345,TB2/DP1/HVA22-related protein	COG5052,Protein involved in membrane traffic;KOG1726,HVA22/DP1 gene product-related proteins	GO:0007084,biological_process,mitotic nuclear envelope reassembly;GO:0006998,biological_process,nuclear envelope organization;GO:0016021,cellular_component,integral component of membrane;GO:0016020,cellular_component,membrane	-
Egr2	1.78744	1.6209	1.61631	0.0772211	0.079233	0.141326	Q3U207,Early growth response 2, isoform CRA_c	NP_034248.2,E3 SUMO-protein ligase EGR2 isoform 1;NP_001334387.1,E3 SUMO-protein ligase EGR2 isoform 2	PF00096,Zinc finger, C2H2 type;PF11928,omain of unknown function (DUF3446)	IPR013087,Zinc finger C2H2-type;IPR036236,Zinc finger C2H2 superfamily;IPR021849,Early growth response protein	KOG1721,FOG: Zn-finger;COG5048,FOG: Zn-finger	GO:0006355,biological_process,regulation of transcription, DNA-templated;GO:0007611,biological_process,learning or memory;GO:0003677,molecular_function,DNA binding;GO:0031625,molecular_function,ubiquitin protein ligase binding;GO:0071837,molecular_function,HMG box domain binding;GO:0045944,biological_process,positive regulation of transcription by RNA polymerase II;GO:0003700,molecular_function,D…	K12496,ko05166,HTLV-I infection;K12496,ko05203,Viral carcinogenesis;K12496,ko05161,Hepatitis B
Rtkn2	0.18133	0.131012	0.223795	0.0270311	0.041603	0.0399572	E9QP76,Rhotekin-2	NP_001074815.1,rhotekin-2	PF08174,Cell division protein anillin;PF00169,PH domain	IPR030469,Rhotekin-2;IPR012966,Anillin homology domain;IPR011072,HR1 rho-binding domain;IPR001849,Pleckstrin homology domain;IPR011993,PH-like domain superfamily	ENOG410IIHF,-;ENOG410ZX8Y,-	GO:0030097,biological_process,hemopoiesis;GO:0007165,biological_process,signal transduction	-
Arid5b	4.27838	4.35766	4.58713	0.475448	0.52207	0.476757	A0A1U7Q6G9,AT-rich interactive domain-containing protein 5B isoform X1	XP_005070858.1,AT-rich interactive domain-containing protein 5B isoform X1	-	IPR001606,ARID DNA-binding domain;IPR036431,ARID DNA-binding domain superfamily;IPR030408,AT-rich interactive domain-containing protein 5B	-	GO:0006355,biological_process,regulation of transcription, DNA-templated;GO:0003677,molecular_function,DNA binding;GO:0005634,cellular_component,nucleus	-
Ccdc6	1.9025	1.88697	1.92655	0.657535	0.614428	0.705832	A0A1U7Q6G6,coiled-coil domain-containing protein 6	XP_005070848.1,coiled-coil domain-containing protein 6	-	IPR019152,Protein of unknown function DUF2046	-	-	-
Ube2d1	0.592993	0.63879	0.619649	0.0514555	0.0439968	0.033805	A0A218UXC3,Ubiquitin-conjugating enzyme E2 D1	-	-	IPR016135,Ubiquitin-conjugating enzyme/RWD-like;IPR023313,Ubiquitin-conjugating enzyme, active site;IPR000608,Ubiquitin-conjugating enzyme E2	-	GO:0000166,molecular_function,nucleotide binding;GO:0005524,molecular_function,ATP binding	-
Bcr	4.28465	4.58141	4.25265	1.74324	1.75924	1.59923	M3XUS8,BCR, RhoGEF and GTPase activating protein	XP_004742507.1,breakpoint cluster region protein	PF09036,Bcr-Abl oncoprotein oligomerisation domain;PF00621,RhoGEF domain;PF00168,C2 domain;PF00620,RhoGAP domain	IPR001331,Guanine-nucleotide dissociation stimulator, CDC24, conserved site;IPR035899,Dbl homology (DH) domain superfamily;IPR001849,Pleckstrin homology domain;IPR036481,Bcr-Abl oncoprotein oligomerisation domain superfamily;IPR000198,Rho GTPase-activating protein domain;IPR000008,C2 domain;IPR015123,Bcr-Abl oncoprotein oligomerisation;IPR035892,C2 domain superfamily;IPR008936,Rho GTPase activati…	KOG4269,Rac GTPase-activating protein BCR/ABR;ENOG410XPGZ,-	GO:0002692,biological_process,negative regulation of cellular extravasation;GO:0060216,biological_process,definitive hemopoiesis;GO:0050766,biological_process,positive regulation of phagocytosis;GO:0043547,biological_process,positive regulation of GTPase activity;GO:0005886,cellular_component,plasma membrane;GO:0005096,molecular_function,GTPase activator activity;GO:0030336,biological_process,neg…	-
Lrrc75b	0.395186	0.307585	0.400625	0.114061	0.108673	0.216777	A0A0G2JUZ2,Leucine-rich repeat-containing 75B	NP_001094486.2,leucine-rich repeat-containing protein 75B	-	IPR032675,Leucine-rich repeat domain superfamily	-	-	-
Ggt1	0.113416	0.13456	0.143369	0.296718	0.293173	0.324894	Q4FK56,Gamma-glutamyltransferase 1, isoform CRA_a	XP_006513294.1,-;NP_032142.1,glutathione hydrolase 1 proenzyme precursor;NP_001292921.1,-;XP_006513293.1,-	PF01019,amma-glutamyltranspeptidase	IPR000101,Gamma-glutamyltranspeptidase;IPR029055,Nucleophile aminohydrolases, N-terminal	KOG2410,Gamma-glutamyltransferase;COG0405,Gamma-glutamyltransferase	GO:0006508,biological_process,proteolysis;GO:0036374,molecular_function,glutathione hydrolase activity;GO:0006751,biological_process,glutathione catabolic process;GO:0016740,molecular_function,transferase activity;GO:0016020,cellular_component,membrane;GO:0016021,cellular_component,integral component of membrane	K18592,ko00590,Arachidonic acid metabolism;K18592,ko00430,Taurine and hypotaurine metabolism;K18592,ko00460,Cyanoamino acid metabolism;K18592,ko00480,Glutathione metabolism
Susd2	0.80819	0.810801	0.843657	0.241841	0.295407	0.170233	A0A0G2K0Q8,Sushi domain-containing 2	XP_006256400.1,sushi domain-containing protein 2 isoform X1	PF00084,Sushi repeat (SCR repeat);PF00094,von Willebrand factor type D domain;PF03782,AMOP domain;PF01033,Somatomedin B domain	IPR001212,Somatomedin B domain;IPR001846,von Willebrand factor, type D domain;IPR000436,Sushi/SCR/CCP domain;IPR035976,Sushi/SCR/CCP superfamily;IPR036024,Somatomedin B-like domain superfamily;IPR005533,AMOP domain	-	GO:0006898,biological_process,receptor-mediated endocytosis;GO:0005044,molecular_function,scavenger receptor activity;GO:0070062,cellular_component,extracellular exosome;GO:0030247,molecular_function,polysaccharide binding;GO:1902807,biological_process,negative regulation of cell cycle G1/S phase transition;GO:0006955,biological_process,immune response;GO:0005886,cellular_component,plasma membran…	-
Mmp11	0.571568	0.743559	0.585036	0.189467	0.119633	0.172351	Q3UQT3,Matrix metallopeptidase 11, isoform CRA_a	NP_032632.1,stromelysin-3 preproprotein;NP_001293113.1,-	PF00413,Matrixin;PF00045,Hemopexin	IPR001818,Peptidase M10, metallopeptidase;IPR018486,Hemopexin, conserved site;IPR036375,Hemopexin-like domain superfamily;IPR021190,Peptidase M10A;IPR000585,Hemopexin-like domain;IPR028705,Stromelysin-3;IPR024079,Metallopeptidase, catalytic domain superfamily;IPR006026,Peptidase, metallopeptidase;IPR018487,Hemopexin-like repeats;IPR033739,Peptidase M10A, catalytic domain	KOG1565,Gelatinase A and related matrix metalloproteases;ENOG410XQ5D,-	GO:0006508,biological_process,proteolysis;GO:0016787,molecular_function,hydrolase activity;GO:0005578,,;GO:0008237,molecular_function,metallopeptidase activity;GO:0031012,cellular_component,extracellular matrix;GO:0046872,molecular_function,metal ion binding;GO:0004222,molecular_function,metalloendopeptidase activity;GO:0008270,molecular_function,zinc ion binding;GO:0007275,biological_process,mul…	-
Gm867	2.34462	2.03617	1.78692	0.614011	0.567007	0.756357	Q3UMK1,Uncharacterized protein	-	PF15874,Putative Interleukin 2 receptor, gamma chain	-	ENOG410J7T3,-;ENOG41128DY,-	GO:0005575,cellular_component,cellular_component;GO:0003674,molecular_function,molecular_function;GO:0008150,biological_process,biological_process	-
Zfp280b	1.70775	1.75597	1.76391	0.463327	0.475398	0.456592	Q505F4,Suppressor of hairy wing homolog 2	XP_006514005.1,-;NP_803426.2,zinc finger protein 280b;XP_006514006.1,-	PF13836,omain of unknown function (DUF4195)	IPR013087,Zinc finger C2H2-type;IPR025243,Domain of unknown function DUF4195	KOG1721,FOG: Zn-finger;COG5048,FOG: Zn-finger	GO:0003676,molecular_function,nucleic acid binding;GO:0005575,cellular_component,cellular_component	-
Prmt2	1.01069	1.48083	1.338	0.495557	0.43583	0.372079	Q3UID4,Protein arginine N-methyltransferase 2	NP_001289894.1,protein arginine N-methyltransferase 2 isoform 1	PF13649,Methyltransferase domain;PF00018,SH3 domain;PF06325,Ribosomal protein L11 methyltransferase (PrmA);PF05175,Methyltransferase small domain	IPR036028,SH3-like domain superfamily;IPR001452,SH3 domain;IPR025799,Protein arginine N-methyltransferase;IPR029063,S-adenosyl-L-methionine-dependent methyltransferase;IPR007848,Methyltransferase small domain	-	GO:0060765,biological_process,regulation of androgen receptor signaling pathway;GO:0033142,molecular_function,progesterone receptor binding;GO:0005634,cellular_component,nucleus;GO:0030331,molecular_function,estrogen receptor binding;GO:0050681,molecular_function,androgen receptor binding;GO:0042054,molecular_function,histone methyltransferase activity;GO:0005737,cellular_component,cytoplasm;GO:0…	-
Col6a2	0.227675	0.206725	0.153616	0.0315154	0.0692925	0.0931719	F1LNH3,Collagen type VI alpha 2 chain	NP_001094211.1,collagen alpha-2(VI) chain precursor	PF00092,von Willebrand factor type A domain;PF01391,Collagen triple helix repeat (20 copies)	IPR008160,Collagen triple helix repeat;IPR002035,von Willebrand factor, type A;IPR036465,von Willebrand factor A-like domain superfamily	ENOG410IS7F,-;ENOG410XT53,-	GO:0003674,molecular_function,molecular_function;GO:0005578,,;GO:0070062,cellular_component,extracellular exosome;GO:1903561,cellular_component,extracellular vesicle;GO:0042383,cellular_component,sarcolemma;GO:0031012,cellular_component,extracellular matrix;GO:0070208,biological_process,protein heterotrimerization;GO:0005581,cellular_component,collagen trimer;GO:0005575,cellular_component,cellula…	K06238,ko04510,Focal adhesion;K06238,ko04974,Protein digestion and absorption;K06238,ko04512,ECM-receptor interaction;K06238,ko04151,PI3K-Akt signaling pathway
Col6a1	1.04223	0.829594	0.824501	0.273866	0.237094	0.269885	D3ZUL3,Collagen type VI alpha 1 chain	-	PF00092,von Willebrand factor type A domain;PF01391,Collagen triple helix repeat (20 copies)	IPR008160,Collagen triple helix repeat;IPR002035,von Willebrand factor, type A;IPR036465,von Willebrand factor A-like domain superfamily	ENOG410ZQTS,-;KOG3544,Collagens (type IV and type XIII), and related proteins	GO:0008150,biological_process,biological_process;GO:0005578,,;GO:0070062,cellular_component,extracellular exosome;GO:0001649,biological_process,osteoblast differentiation;GO:0035987,biological_process,endodermal cell differentiation;GO:0003674,molecular_function,molecular_function;GO:0042383,cellular_component,sarcolemma;GO:0031012,cellular_component,extracellular matrix;GO:0048407,molecular_func…	-
Col18a1	5.68088	5.48044	5.35255	0.517886	0.597117	0.862874	E9QPX1,Collagen alpha-1	XP_006513236.1,collagen alpha-1(XVIII) chain isoform X1	PF06121,omain of Unknown Function (DUF959);PF01392,z domain;PF13385,Concanavalin A-like lectin/glucanases superfamily;PF01391,Collagen triple helix repeat (20 copies);PF06482,Collagenase NC10 and Endostatin	IPR008160,Collagen triple helix repeat;IPR016187,C-type lectin fold;IPR010363,Domain of unknown function DUF959, collagen XVIII, N-terminal;IPR016186,C-type lectin-like/link domain superfamily;IPR036790,Frizzled cysteine-rich domain superfamily;IPR001791,Laminin G domain;IPR013320,Concanavalin A-like lectin/glucanase domain superfamily;IPR035523,Collagen alpha-1(XVIII) chain, frizzled domain;IPR0…	ENOG410XQ04,-;KOG3546,Collagens (type XV)	GO:0031012,cellular_component,extracellular matrix;GO:0007155,biological_process,cell adhesion;GO:0005581,cellular_component,collagen trimer;GO:0005198,molecular_function,structural molecule activity	-
Pfkl	4.27792	4.18603	4.36521	0.511745	0.481322	0.504307	A0A1U7QER6,ATP-dependent 6-phosphofructokinase	XP_005070759.1,ATP-dependent 6-phosphofructokinase, liver type isoform X1	-	IPR022953,ATP-dependent 6-phosphofructokinase;IPR035966,Phosphofructokinase superfamily;IPR009161,ATP-dependent 6-phosphofructokinase, eukaryotic-type;IPR015912,Phosphofructokinase, conserved site;IPR000023,Phosphofructokinase domain	-	GO:0016301,molecular_function,kinase activity;GO:0016310,biological_process,phosphorylation;GO:0006096,biological_process,glycolytic process;GO:0005737,cellular_component,cytoplasm;GO:0006002,biological_process,fructose 6-phosphate metabolic process;GO:0003824,molecular_function,catalytic activity;GO:0016740,molecular_function,transferase activity;GO:0046872,molecular_function,metal ion binding;G…	-
Cstb	2.5188	3.19271	2.51204	0.563219	0.513683	1.17173	A0A1A6GRL3,Uncharacterized protein	-	PF00031,Cystatin domain	IPR001713,Proteinase inhibitor I25A, stefin;IPR000010,Cystatin domain;IPR018073,Proteinase inhibitor I25, cystatin, conserved site	-	GO:0004866,molecular_function,endopeptidase inhibitor activity;GO:0010951,biological_process,negative regulation of endopeptidase activity;GO:0004869,molecular_function,cysteine-type endopeptidase inhibitor activity;GO:0005622,cellular_component,intracellular	-
Syde1	0.211786	0.325718	0.423315	0.0798046	0.0467907	0.0561747	G3X960,MCG5982	NP_082151.1,rho GTPase-activating protein SYDE1	PF00620,RhoGAP domain	IPR008936,Rho GTPase activation protein;IPR000198,Rho GTPase-activating protein domain	KOG1452,Predicted Rho GTPase-activating protein;ENOG410XYAD,-	GO:1901165,biological_process,positive regulation of trophoblast cell migration;GO:0051493,biological_process,regulation of cytoskeleton organization;GO:0007165,biological_process,signal transduction	-
C2cd4c	0.148991	0.203963	0.195027	0.0555256	0.0170917	0.0437748	H0XBI5,C2 calcium dependent domain containing 4C	XP_012659909.1,C2 calcium-dependent domain-containing protein 4C	PF00168,C2 domain	IPR030533,C2 calcium-dependent domain-containing protein 4C;IPR000008,C2 domain;IPR035892,C2 domain superfamily	ENOG41101WY,-;ENOG410IFYM,-	-	-
Shc2	1.27161	1.3263	1.18893	0.155709	0.097249	0.0733872	E9QLZ0,MCG18215	NP_001019710.1,SHC-transforming protein 2	PF00640,Phosphotyrosine interaction domain (PTB/PID);PF00017,SH2 domain	IPR029591,SHC-transforming protein 2;IPR036860,SH2 domain superfamily;IPR011993,PH-like domain superfamily;IPR006019,Phosphotyrosine interaction domain, Shc-like;IPR035676,SH2 adaptor protein C, SH2 domain;IPR000980,SH2 domain;IPR006020,PTB/PI domain	KOG3697,Adaptor protein SHC and related proteins;ENOG410XTJN,-	GO:0000187,biological_process,activation of MAPK activity;GO:0030971,molecular_function,receptor tyrosine kinase binding;GO:0005622,cellular_component,intracellular;GO:0035556,biological_process,intracellular signal transduction	K17447,ko04370,VEGF signaling pathway;K17447,ko04722,Neurotrophin signaling pathway;K17447,ko04510,Focal adhesion;K17447,ko04915,Estrogen signaling pathway;K17447,ko04650,Natural killer cell mediated cytotoxicity;K17447,ko01521,EGFR tyrosine kinase inhibitor resistance;K17447,ko04910,Insulin signaling pathway;K17447,ko05220,Chronic myeloid leukemia;K17447,ko04014,Ras signaling pathway;K17447,ko04…
Fstl3	3.56008	3.39467	3.21559	1.04254	0.786544	0.770537	Q542M9,Follistatin-like 3	NP_113557.1,follistatin-related protein 3 precursor	PF07648,Kazal-type serine protease inhibitor domain;PF09289,ollistatin/Osteonectin-like EGF domain	IPR002350,Kazal domain;IPR015369,Follistatin/Osteonectin EGF domain;IPR003645,Follistatin-like, N-terminal;IPR036058,Kazal domain superfamily;IPR017878,TB domain;IPR036773,TGF-beta binding (TB) domain superfamily	KOG3649,FOG: Kazal-type serine protease inhibitor domain;ENOG410YC3T,-	GO:0007283,biological_process,spermatogenesis;GO:0022409,biological_process,positive regulation of cell-cell adhesion;GO:0005634,cellular_component,nucleus;GO:0005615,cellular_component,extracellular space;GO:0005794,cellular_component,Golgi apparatus;GO:0048185,molecular_function,activin binding;GO:0001968,molecular_function,fibronectin binding;GO:0008584,biological_process,male gonad developmen…	-
Prss57	1.97309	1.99114	1.75982	0.619701	0.392331	0.33783	A0A1A6HA91,Uncharacterized protein	-	PF00089,Trypsin	IPR009003,Peptidase S1, PA clan;IPR018114,Serine proteases, trypsin family, histidine active site;IPR001314,Peptidase S1A, chymotrypsin family;IPR001254,Serine proteases, trypsin domain	-	GO:0006508,biological_process,proteolysis;GO:0004252,molecular_function,serine-type endopeptidase activity	-
Abca7	0.664632	0.498501	0.668564	0.144345	0.176588	0.246197	E9Q6G4,ATP-binding cassette sub-family A member 7	NP_001334010.1,ATP-binding cassette sub-family A member 7 isoform 1	PF12698,ABC-2 family transporter protein;PF00005,ABC transporter	IPR003439,ABC transporter-like;IPR027417,P-loop containing nucleoside triphosphate hydrolase;IPR026082,ABC transporter A;IPR030369,ATP-binding cassette subfamily A member 7;IPR003593,AAA+ ATPase domain;IPR017871,ABC transporter, conserved site	COG1131,ABC-type multidrug transport system, ATPase component;KOG0059,Lipid exporter ABCA1 and related proteins, ABC superfamily	GO:0042626,molecular_function,ATPase activity, coupled to transmembrane movement of substances;GO:0034188,molecular_function,apolipoprotein A-I receptor activity;GO:0005794,cellular_component,Golgi apparatus;GO:0033344,biological_process,cholesterol efflux;GO:0030054,cellular_component,cell junction;GO:0055085,biological_process,transmembrane transport;GO:0038027,biological_process,apolipoprotein…	-
Midn	4.87731	4.8932	4.68149	0.617938	0.982312	0.97776	A0A250Y211,Midnolin	XP_020026304.1,midnolin isoform X1	-	IPR000626,Ubiquitin domain;IPR029071,Ubiquitin-like domain superfamily	-	-	-
Gamt	4.04544	3.41695	4.01188	0.259594	0.239721	0.358148	A0A1A6H941,Guanidinoacetate N-methyltransferase	-	-	IPR016550,Guanidinoacetate N-methyltransferase;IPR026480,Arginine N-methyltransferase 2-like domain;IPR029063,S-adenosyl-L-methionine-dependent methyltransferase	-	GO:0032259,biological_process,methylation;GO:0006601,biological_process,creatine biosynthetic process;GO:0008168,molecular_function,methyltransferase activity;GO:0016740,molecular_function,transferase activity;GO:0030731,molecular_function,guanidinoacetate N-methyltransferase activity	-
Apc2	0.109738	0.12545	0.120046	0.245893	0.238661	0.248868	D3YTR0,Adenomatous polyposis coli protein 2	-	PF16629,Armadillo-associated region on APC;PF05956,APC basic domain;PF11414,Adenomatous polyposis coli tumour suppressor protein;PF05924,SAMP Motif;PF05923,APC repeat;PF16689,Coiled-coil N-terminus of APC, dimerisation domain;PF00514,Armadillo/beta-catenin-like repeat	IPR009224,SAMP;IPR026837,Adenomatous polyposis coli 2;IPR036149,APC, N-terminal coiled-coil domain superfamily;IPR000225,Armadillo;IPR032038,Adenomatous polyposis coli, N-terminal dimerisation domain;IPR016024,Armadillo-type fold;IPR026818,Adenomatous polyposis coli (APC) family;IPR009223,Adenomatous polyposis coli protein repeat;IPR009234,Adenomatous polyposis coli protein basic domain;IPR011989…	KOG2122,Beta-catenin-binding protein APC, contains ARM repeats;ENOG410XR2V,-	GO:0030496,cellular_component,midbody;GO:0030178,biological_process,negative regulation of Wnt signaling pathway;GO:0031941,cellular_component,filamentous actin;GO:0016055,biological_process,Wnt signaling pathway;GO:0031258,cellular_component,lamellipodium membrane;GO:0005884,cellular_component,actin filament;GO:0005737,cellular_component,cytoplasm;GO:0035414,-,-;GO:0008017,molecular_function,mic…	-
Adamtsl5	0.0573492	0.105301	0.119498	1.00024	1.10776	1.00135	D3Z689,ADAMTS-like 5	XP_011241829.1,-;NP_001272364.1,ADAMTS-like protein 5 precursor	PF05986,ADAM-TS Spacer 1;PF00090,Thrombospondin type 1 domain;PF01759,UNC-6/NTR/C345C module	IPR008993,Tissue inhibitor of metalloproteinases-like, OB-fold;IPR010294,ADAM-TS Spacer 1;IPR000884,Thrombospondin type-1 (TSP1) repeat;IPR001134,Netrin domain;IPR018933,Netrin module, non-TIMP type;IPR036383,Thrombospondin type-1 (TSP1) repeat superfamily	ENOG410XPKZ,-;KOG3538,Disintegrin metalloproteinases with thrombospondin repeats	GO:0001527,cellular_component,microfibril;GO:0005578,,;GO:0008150,biological_process,biological_process;GO:0005576,cellular_component,extracellular region;GO:0008201,molecular_function,heparin binding	-
Mex3d	14.1431	12.4607	12.7044	5.63543	5.47606	5.50827	D3YTR3,RNA-binding protein MEX3D	NP_941017.2,RNA-binding protein MEX3D	PF13920,Zinc finger, C3HC4 type (RING finger);PF00013,KH domain	IPR004087,K Homology domain;IPR001841,Zinc finger, RING-type;IPR004088,K Homology domain, type 1;IPR036612,K Homology domain, type 1 superfamily;IPR013083,Zinc finger, RING/FYVE/PHD-type	ENOG410YCYR,-;KOG2113,Predicted RNA binding protein, contains KH domain	GO:0003723,molecular_function,RNA binding;GO:0003676,molecular_function,nucleic acid binding;GO:0017091,molecular_function,AU-rich element binding;GO:0048471,cellular_component,perinuclear region of cytoplasm;GO:0005634,cellular_component,nucleus	-
Gm22721	79.7028	63.5941	72.5163	25.2913	26.4136	28.0391	A0A250Y0N1,RNA-binding protein MEX3D	-	-	IPR004087,K Homology domain;IPR001841,Zinc finger, RING-type;IPR004088,K Homology domain, type 1;IPR036612,K Homology domain, type 1 superfamily;IPR013083,Zinc finger, RING/FYVE/PHD-type	-	GO:0003723,molecular_function,RNA binding;GO:0003676,molecular_function,nucleic acid binding	-
Tcf3	2.56694	2.80307	2.2539	0.853838	1.03797	0.823135	E9PWE2,Transcription factor E2-alpha	NP_001157619.1,transcription factor E2-alpha isoform 1	PF00010,Helix-loop-helix DNA-binding domain	IPR011598,Myc-type, basic helix-loop-helix (bHLH) domain;IPR036638,Helix-loop-helix DNA-binding domain superfamily	KOG3910,Helix loop helix transcription factor;ENOG410XYUA,-	GO:0046983,molecular_function,protein dimerization activity;GO:0016607,cellular_component,nuclear speck;GO:0001078,molecular_function,transcriptional repressor activity, RNA polymerase II proximal promoter sequence-specific DNA binding;GO:0000122,biological_process,negative regulation of transcription by RNA polymerase II;GO:0008134,molecular_function,transcription factor binding;GO:0006351,biolo…	-
Klf16	2.38714	1.64495	1.66002	0.224295	0.230139	0.23485	B2RPU7,Kruppel-like factor 16	NP_510962.2,Krueppel-like factor 16	PF00096,Zinc finger, C2H2 type	IPR013087,Zinc finger C2H2-type;IPR036236,Zinc finger C2H2 superfamily	KOG1721,FOG: Zn-finger;COG5048,FOG: Zn-finger	GO:0003677,molecular_function,DNA binding;GO:0001078,molecular_function,transcriptional repressor activity, RNA polymerase II proximal promoter sequence-specific DNA binding;GO:0006357,biological_process,regulation of transcription by RNA polymerase II;GO:0003700,molecular_function,DNA binding transcription factor activity;GO:0000122,biological_process,negative regulation of transcription by RNA …	-
Amh	0.743518	0.712137	0.745579	0.247651	0.231003	0.266238	Q5EC55,Anti-Mullerian hormone	NP_031471.2,muellerian-inhibiting factor precursor	PF00019,Transforming growth factor beta like domain;PF04709,Anti-Mullerian hormone, N terminal region	IPR001839,Transforming growth factor-beta, C-terminal;IPR021203,Muellerian-inhibiting factor;IPR006799,Anti-Mullerian hormone, N-terminal;IPR017948,Transforming growth factor beta, conserved site;IPR029034,Cystine-knot cytokine	ENOG410XT8Z,-;KOG3900,Transforming growth factor beta, bone morphogenetic protein and related proteins	GO:0001546,biological_process,preantral ovarian follicle growth;GO:0008083,molecular_function,growth factor activity;GO:0008406,biological_process,gonad development;GO:0010628,biological_process,positive regulation of gene expression;GO:0001655,biological_process,urogenital system development;GO:2000355,biological_process,negative regulation of ovarian follicle development;GO:0014070,biological_p…	K04665,ko04024,cAMP signaling pathway;K04665,ko04060,Cytokine-cytokine receptor interaction;K04665,ko04350,TGF-beta signaling pathway;K04665,ko04390,Hippo signaling pathway
Jsrp1	1.10283	0.659954	0.818393	0.112484	0.144268	0.166274	M0QW57,Junctional sarcoplasmic reticulum protein 1	NP_082277.2,junctional sarcoplasmic reticulum protein 1	PF15312,Junctional sarcoplasmic reticulum protein	IPR026178,Junctional sarcoplasmic reticulum protein 1	ENOG4111EBH,-;ENOG410J9EZ,-	GO:0003009,biological_process,skeletal muscle contraction	-
Tmprss9	3.69493	3.39064	3.7435	0.546684	0.582924	0.623245	D3YTR8,Transmembrane protease serine 9	NP_001075157.2,transmembrane protease serine 9	PF00089,Trypsin;PF00057,Low-density lipoprotein receptor domain class A;PF01390,SEA domain	IPR017324,Transmembrane protease serine 9;IPR018114,Serine proteases, trypsin family, histidine active site;IPR001254,Serine proteases, trypsin domain;IPR033116,Serine proteases, trypsin family, serine active site;IPR036364,SEA domain superfamily;IPR009003,Peptidase S1, PA clan;IPR000082,SEA domain;IPR002172,Low-density lipoprotein (LDL) receptor class A repeat;IPR001314,Peptidase S1A, chymotryps…	KOG3627,Trypsin;COG5640,Secreted trypsin-like serine protease	GO:0006508,biological_process,proteolysis;GO:0016787,molecular_function,hydrolase activity;GO:0004252,molecular_function,serine-type endopeptidase activity;GO:0008236,molecular_function,serine-type peptidase activity;GO:0005887,cellular_component,integral component of plasma membrane;GO:0008233,molecular_function,peptidase activity	-
Gadd45b	6.50881	6.25393	5.22965	1.21398	1.15447	1.42976	Q5U3Z2,Growth arrest and DNA-damage-inducible 45 beta	NP_001008322.1,growth arrest and DNA damage-inducible protein GADD45 beta	PF01248,Ribosomal protein L7Ae/L30e/S12e/Gadd45 family	IPR029064,50S ribosomal protein L30e-like;IPR004038,Ribosomal protein L7Ae/L30e/S12e/Gadd45;IPR024824,Growth arrest and DNA damage-inducible protein GADD45	ENOG4111K8B,-;ENOG410IH6M,-	GO:0006469,biological_process,negative regulation of protein kinase activity;GO:0000185,biological_process,activation of MAPKKK activity;GO:0005737,cellular_component,cytoplasm;GO:1900745,biological_process,positive regulation of p38MAPK cascade;GO:0046330,biological_process,positive regulation of JNK cascade;GO:0051726,biological_process,regulation of cell cycle;GO:0006950,biological_process,res…	K04402,ko04210,Apoptosis;K04402,ko04010,MAPK signaling pathway;K04402,ko04110,Cell cycle;K04402,ko04068,FoxO signaling pathway;K04402,ko04115,p53 signaling pathway
Diras1	1.21093	0.919984	1.1651	0.209967	0.139401	0.158229	G3HSM5,GTP-binding protein Di-Ras1	-	PF00071,Ras family;PF02535,ZIP Zinc transporter	IPR020849,Small GTPase superfamily, Ras type;IPR001806,Small GTPase superfamily;IPR005225,Small GTP-binding protein domain;IPR003689,Zinc/iron permease;IPR027417,P-loop containing nucleoside triphosphate hydrolase	-	GO:0030001,biological_process,metal ion transport;GO:0055085,biological_process,transmembrane transport;GO:0005525,molecular_function,GTP binding;GO:0007165,biological_process,signal transduction;GO:0016020,cellular_component,membrane;GO:0003924,molecular_function,GTPase activity;GO:0000166,molecular_function,nucleotide binding;GO:0016021,cellular_component,integral component of membrane;GO:00468…	-
Tbxa2r	0.702188	0.54238	0.682797	0.0637868	0.0218162	0.0628595	Q5FW61,Thromboxane A2 receptor	NP_001264194.1,-;NP_033351.1,thromboxane A2 receptor;XP_006513523.1,-	PF00001,7 transmembrane receptor (rhodopsin family)	IPR017452,GPCR, rhodopsin-like, 7TM;IPR000276,G protein-coupled receptor, rhodopsin-like;IPR008365,Prostanoid receptor;IPR001105,Thromboxane receptor	ENOG410XRW9,-;KOG3656,FOG: 7 transmembrane receptor	GO:0016020,cellular_component,membrane;GO:0007584,biological_process,response to nutrient;GO:0090051,biological_process,negative regulation of cell migration involved in sprouting angiogenesis;GO:0045471,biological_process,response to ethanol;GO:0016607,cellular_component,nuclear speck;GO:0045766,biological_process,positive regulation of angiogenesis;GO:0045987,biological_process,positive regulat…	K04264,ko04611,Platelet activation;K04264,ko04020,Calcium signaling pathway;K04264,ko04080,Neuroactive ligand-receptor interaction
Gipc3	2.72012	2.31584	2.68174	0.219641	0.0751211	0.324672	D3ZEK6,GIPC PDZ domain-containing family, member 3	NP_001102752.1,PDZ domain-containing protein GIPC3	PF00595,PDZ domain (Also known as DHR or GLGF)	IPR036034,PDZ superfamily;IPR017379,PDZ domain-containing protein GIPC1/2/3;IPR001478,PDZ domain	ENOG410XQ87,-;KOG3938,RGS-GAIP interacting protein GIPC, contains PDZ domain	GO:0031982,cellular_component,vesicle	-
Gm16104	2.79775	2.95688	3.00192	0.934797	1.15098	0.736967	-	-	-	-	-	-	-
Aes	17.7117	14.3399	12.9303	2.36442	3.21652	2.82748	A0A1U7R8E9,amino-terminal enhancer of split isoform X1	XP_005083299.1,-	-	IPR005617,Groucho/TLE, N-terminal Q-rich domain	-	-	-
Tle2	0.827079	0.891505	0.755864	0.0723074	0.0865565	0.0890704	Q3UN01,Transducin-like enhancer protein 2	NP_062699.1,transducin-like enhancer protein 2 isoform 1;NP_001239330.1,transducin-like enhancer protein 2 isoform 2	PF00400,WD domain, G-beta repeat;PF03920,roucho/TLE N-terminal Q-rich domain	IPR019775,WD40 repeat, conserved site;IPR017986,WD40-repeat-containing domain;IPR009146,Groucho/transducin-like enhancer;IPR036322,WD40-repeat-containing domain superfamily;IPR015943,WD40/YVTN repeat-like-containing domain superfamily;IPR001680,WD40 repeat;IPR005617,Groucho/TLE, N-terminal Q-rich domain	ENOG410XPX3,-;KOG0639,Transducin-like enhancer of split protein (contains WD40 repeats)	GO:0006355,biological_process,regulation of transcription, DNA-templated;GO:0005634,cellular_component,nucleus	-
Tle6	1.91677	2.00657	1.70547	0.691925	0.63522	0.849343	D3Z5E1,Transducin-like enhancer of split 6, homolog of Drosophila E	NP_001333624.1,transducin-like enhancer protein 6 isoform 2	-	IPR036322,WD40-repeat-containing domain superfamily;IPR015943,WD40/YVTN repeat-like-containing domain superfamily;IPR001680,WD40 repeat;IPR017986,WD40-repeat-containing domain	ENOG410XPX3,-;KOG0639,Transducin-like enhancer of split protein (contains WD40 repeats)	GO:0045666,biological_process,positive regulation of neuron differentiation;GO:0005938,cellular_component,cell cortex;GO:0050769,biological_process,positive regulation of neurogenesis;GO:0005634,cellular_component,nucleus	-
Slc41a2	3.1678	3.35364	3.28427	0.80591	0.934765	0.669887	B2RQZ3,Solute carrier family 41, member 2	XP_006513874.1,-;XP_011241800.1,-;NP_796362.1,solute carrier family 41 member 2	PF01769,ivalent cation transporter	IPR036739,SLC41 divalent cation transporters, integral membrane domain superfamily;IPR006667,SLC41 divalent cation transporters, integral membrane domain	ENOG410XSTG,-;KOG3788,Predicted divalent cation transporter	GO:0098655,biological_process,cation transmembrane transport;GO:0008324,molecular_function,cation transmembrane transporter activity;GO:0006812,biological_process,cation transport;GO:0016020,cellular_component,membrane;GO:0072509,molecular_function,divalent inorganic cation transmembrane transporter activity;GO:0016021,cellular_component,integral component of membrane;GO:0070838,biological_proces…	-
D10Wsu102e	0.269781	0.291882	0.308751	0.0766876	0.0774367	0.0800713	F1M6B3,Similar to DNA segment, Chr 10, Wayne State University 102,-expressed	NP_001258269.1,uncharacterized protein C12orf45 homolog	PF15370,omain of unknown function (DUF4598)	IPR027921,Protein of unknown function DUF4598	ENOG410J22I,-;ENOG410YT0H,-	-	-
1500009L16Rik	7.03679	6.54042	7.66231	0.911211	0.999431	1.14568	F7HDD5,Chromosome 12 open reading frame 75	XP_009002776.1,overexpressed in colon carcinoma 1 protein isoform X2;XP_009002777.1,-	PF15506,OCC1 family	IPR029133,Overexpressed in colon carcinoma 1	ENOG41115A6,-;ENOG410JMVI,-	-	-
RP23-269O24.3	1.18165	1.21908	1.94833	3.53448	2.96254	3.38498	-	-	-	-	-	-	-
RP23-269O24.6	2.92584	3.21417	0.790291	6.14256	7.59543	10.0888	A2AEW1,Transcription factor E3	NP_766060.2,transcription factor E3 isoform a	PF15951,MITF/TFEB/TFEC/TFE3 N-terminus;PF11851,omain of unknown function (DUF3371);PF00010,Helix-loop-helix DNA-binding domain	IPR031867,MiT/TFE transcription factors, N-terminal;IPR024100,Transcription factor E3;IPR011598,Myc-type, basic helix-loop-helix (bHLH) domain;IPR021802,MiT/TFE transcription factors, C-terminal;IPR036638,Helix-loop-helix DNA-binding domain superfamily	ENOG410ZYYV,-;KOG1318,Helix loop helix transcription factor EB	GO:0006366,biological_process,transcription by RNA polymerase II;GO:0046983,molecular_function,protein dimerization activity;GO:0045670,biological_process,regulation of osteoclast differentiation;GO:0006959,biological_process,humoral immune response;GO:0045785,biological_process,positive regulation of cell adhesion;GO:0045944,biological_process,positive regulation of transcription by RNA polymera…	K09105,ko05202,Transcriptional misregulation in cancer
RP23-269O24.7	2.1167	1.8256	1.70791	4.18928	4.43275	3.78435	Q7R7B5,Uncharacterized protein	-	-	-	-	GO:0016021,cellular_component,integral component of membrane;GO:0016020,cellular_component,membrane	-
Syn3	1.03629	0.971632	1.00768	0.11903	0.122131	0.129331	A0A096MIT7,Synapsin-3	-	PF02078,Synapsin, N-terminal domain;PF02750,Synapsin, ATP binding domain;PF10581,Synapsin N-terminal	IPR028712,Synapsin-3;IPR001359,Synapsin;IPR019735,Synapsin, conserved site;IPR019736,Synapsin, phosphorylation site;IPR013815,ATP-grasp fold, subdomain 1;IPR020898,Synapsin, ATP-binding domain;IPR020897,Synapsin, pre-ATP-grasp domain;IPR016185,Pre-ATP-grasp domain superfamily	KOG3895,Synaptic vesicle protein Synapsin;ENOG410XQH5,-	GO:0007269,biological_process,neurotransmitter secretion;GO:0014069,cellular_component,postsynaptic density;GO:0030672,cellular_component,synaptic vesicle membrane;GO:0008021,cellular_component,synaptic vesicle;GO:0045202,cellular_component,synapse;GO:0005524,molecular_function,ATP binding	-
Timp3	3.80971	3.71027	4.12023	0.271566	0.297532	0.267619	Q54AE5,Brain cDNA, clone MNCb-5810, similar to Mus musculus tissue inhibitor of metalloproteinase 3	NP_035725.1,metalloproteinase inhibitor 3 precursor	PF00965,Tissue inhibitor of metalloproteinase	IPR008993,Tissue inhibitor of metalloproteinases-like, OB-fold;IPR001134,Netrin domain;IPR027465,Proteinase inhibitor I35b (TIMP), C-terminal;IPR030490,Tissue inhibitor of metalloproteinase, conserved site;IPR001820,Protease inhibitor I35 (TIMP);IPR015612,Metalloproteinase inhibitor 3	ENOG41103NU,-;KOG4745,Metalloproteinase inhibitor TIMP and related proteins	GO:0008191,molecular_function,metalloendopeptidase inhibitor activity;GO:0005604,cellular_component,basement membrane;GO:0070373,biological_process,negative regulation of ERK1 and ERK2 cascade;GO:1903984,biological_process,positive regulation of TRAIL-activated apoptotic signaling pathway;GO:1904684,biological_process,negative regulation of metalloendopeptidase activity;GO:0031012,cellular_compon…	K16866,ko05206,MicroRNAs in cancer;K16866,ko05205,Proteoglycans in cancer
Gm5174	2.01071	2.65063	1.53808	3.94856	4.4779	4.88955	B7ZNH4,EG212225 protein	-	PF00069,Protein kinase domain	IPR015940,Ubiquitin-associated domain;IPR011009,Protein kinase-like domain superfamily;IPR017441,Protein kinase, ATP binding site;IPR000719,Protein kinase domain	KOG0586,Serine/threonine protein kinase;ENOG410XNQ0,-	GO:0006468,biological_process,protein phosphorylation;GO:0005524,molecular_function,ATP binding;GO:0004672,molecular_function,protein kinase activity	-
Dram1	1.43564	1.84649	1.75426	0.369314	0.479985	0.376077	A0A1U7Q8U1,DNA damage-regulated autophagy modulator protein 1	XP_005068032.1,DNA damage-regulated autophagy modulator protein 1	-	IPR019402,Frag1/DRAM/Sfk1	-	GO:0016021,cellular_component,integral component of membrane;GO:0016020,cellular_component,membrane	-
Gnptab	3.28139	3.49784	3.53606	1.27436	1.41217	1.2056	D3ZKE0,N-acetylglucosamine-1-phosphate transferase, alpha and beta subunits	XP_343195.3,N-acetylglucosamine-1-phosphotransferase subunits alpha/beta isoform X1;XP_001079967.2,-	PF06464,MAP1-binding Domain;PF00066,LNR domain;PF17103,Stealth protein CR4, conserved region 4;PF11380,Stealth protein CR2, conserved region 2;PF17101,Stealth protein CR1, conserved region 1;PF17102,Stealth protein CR3, conserved region 3	IPR018247,EF-Hand 1, calcium-binding site;IPR021520,Stealth protein CR2, conserved region 2;IPR031357,Stealth protein CR3, conserved region 3;IPR000800,Notch domain;IPR010506,DMAP1-binding domain;IPR031356,Stealth protein CR4, conserved region 4;IPR002048,EF-hand domain;IPR035993,Notch-like domain superfamily;IPR031358,Stealth protein CR1, conserved region 1	ENOG410XYNB,-;ENOG410IEF9,-	GO:0005794,cellular_component,Golgi apparatus;GO:0046835,biological_process,carbohydrate phosphorylation;GO:0005509,molecular_function,calcium ion binding;GO:0009306,biological_process,protein secretion;GO:0003976,molecular_function,UDP-N-acetylglucosamine-lysosomal-enzyme N-acetylglucosaminephosphotransferase activity;GO:0016021,cellular_component,integral component of membrane;GO:0000139,cellul…	K08239,ko04142,Lysosome
Ano4	0.18105	0.305357	0.248542	0.0103194	0.0264707	0.0203389	A0A061IPS9,Anoctamin	-	PF16178,imerisation domain of Ca+-activated chloride-channel, anoctamin;PF04547,Calcium-activated chloride channel	IPR007632,Anoctamin;IPR032394,Anoctamin, dimerisation domain;IPR031293,Anoctamin-4	-	GO:0046983,molecular_function,protein dimerization activity;GO:0006821,biological_process,chloride transport;GO:0061591,biological_process,calcium activated galactosylceramide scrambling;GO:0017128,molecular_function,phospholipid scramblase activity;GO:0005622,cellular_component,intracellular;GO:0005886,cellular_component,plasma membrane;GO:0016020,cellular_component,membrane;GO:0061589,biologica…	-
Ikbip	1.02734	0.767609	0.739698	0.182373	0.132547	0.202188	E9QMH7,Inhibitor of nuclear factor kappa-B kinase-interacting protein	NP_080442.2,inhibitor of nuclear factor kappa-B kinase-interacting protein isoform 1	-	IPR024152,Inhibitor of nuclear factor kappa-B kinase-interacting protein	ENOG410IJN2,-;ENOG410YFQ8,-	GO:0005783,cellular_component,endoplasmic reticulum	-
Hal	0.306756	0.255037	0.237272	0	0.020794	0.0266286	B2RXW1,Histidine ammonia-lyase	NP_034531.1,histidine ammonia-lyase	PF12053,N-terminal of Par3 and HAL proteins;PF00221,Aromatic amino acid lyase	IPR008948,L-Aspartase-like;IPR024083,Fumarase/histidase, N-terminal;IPR001106,Aromatic amino acid lyase;IPR021922,Par3/HAL, N-terminal;IPR022313,Phenylalanine/histidine ammonia-lyases, active site;IPR005921,Histidine ammonia-lyase	COG2986,Histidine ammonia-lyase;KOG0222,Phenylalanine and histidine ammonia-lyase	GO:0019557,biological_process,histidine catabolic process to glutamate and formate;GO:0019556,biological_process,histidine catabolic process to glutamate and formamide;GO:0006547,biological_process,histidine metabolic process;GO:0005737,cellular_component,cytoplasm;GO:0003824,molecular_function,catalytic activity;GO:0004397,molecular_function,histidine ammonia-lyase activity;GO:0006548,biological…	K01745,ko00340,Histidine metabolism
Ntn4	1.32366	1.27802	1.23683	0.0601208	0.0205624	0.0592469	Q0VEM1,Netrin 4	NP_067295.2,netrin-4 precursor	PF00055,Laminin N-terminal (Domain VI);PF00053,Laminin EGF domain;PF01759,UNC-6/NTR/C345C module	IPR008993,Tissue inhibitor of metalloproteinases-like, OB-fold;IPR008211,Laminin, N-terminal;IPR001134,Netrin domain;IPR035811,Netrin-4, NTR domain;IPR018933,Netrin module, non-TIMP type;IPR002049,Laminin EGF domain;IPR038684,Laminin, N-terminal domain superfamily	KOG0994,Extracellular matrix glycoprotein Laminin subunit beta;ENOG410XPEG,-	GO:0005576,cellular_component,extracellular region	K06845,ko04360,Axon guidance
Bcl9l	3.05622	3.45149	3.00968	0.452691	0.367718	0.427523	A0A1U8BMG5,B-cell CLL/lymphoma 9-like protein isoform X1	XP_012968377.1,B-cell CLL/lymphoma 9-like protein isoform X1;XP_012968378.1,-	-	IPR015668,B Cell Lymphoma 9;IPR024670,B-cell lymphoma 9, beta-catenin binding domain;IPR013083,Zinc finger, RING/FYVE/PHD-type	-	GO:0008013,molecular_function,beta-catenin binding;GO:0060070,biological_process,canonical Wnt signaling pathway;GO:0003713,molecular_function,transcription coactivator activity;GO:1903506,biological_process,regulation of nucleic acid-templated transcription	-
Plxnc1	2.32038	2.27949	2.50114	0.483157	0.559554	0.414849	D4A7M0,Plexin C1	-	PF01437,Plexin repeat;PF01833,IPT/TIG domain;PF08337,Plexin cytoplasmic RasGAP domain	IPR031148,Plexin family;IPR001627,Sema domain;IPR016201,PSI domain;IPR036352,Sema domain superfamily;IPR013548,Plexin, cytoplasmic RasGAP domain;IPR002165,Plexin repeat;IPR008936,Rho GTPase activation protein;IPR015943,WD40/YVTN repeat-like-containing domain superfamily;IPR013783,Immunoglobulin-like fold;IPR002909,IPT domain	ENOG410KCS7,-;ENOG41107MM,-	GO:0016020,cellular_component,membrane;GO:0007162,biological_process,negative regulation of cell adhesion;GO:0050772,biological_process,positive regulation of axonogenesis;GO:0043087,biological_process,regulation of GTPase activity;GO:0017154,molecular_function,semaphorin receptor activity;GO:0016021,cellular_component,integral component of membrane;GO:0071526,biological_process,semaphorin-plexin…	-
Atp2b1	2.32768	2.67687	2.28451	0.315445	0.291297	0.310859	A0A1U8BVM2,Calcium-transporting ATPase	XP_012967334.1,-	-	IPR006408,P-type ATPase, subfamily IIB;IPR004014,Cation-transporting P-type ATPase, N-terminal;IPR036412,HAD-like superfamily;IPR023299,P-type ATPase, cytoplasmic domain N;IPR018303,P-type ATPase, phosphorylation site;IPR023298,P-type ATPase, transmembrane domain superfamily;IPR030320,Plasma membrane calcium-transporting ATPase 1;IPR022141,Plasma membrane calcium transporting P-type ATPase, C-ter…	-	GO:0016787,molecular_function,hydrolase activity;GO:0000166,molecular_function,nucleotide binding;GO:0005388,molecular_function,calcium-transporting ATPase activity;GO:0005524,molecular_function,ATP binding;GO:0006811,biological_process,ion transport;GO:0016020,cellular_component,membrane;GO:0099132,biological_process,ATP hydrolysis coupled cation transmembrane transport;GO:0006816,biological_pro…	-
Dusp6	1.2591	1.53213	1.23778	0.120661	0.0825364	0.105695	Q566K7,Dual specificity protein phosphatase	NP_001184196.1,-	PF00581,Rhodanese-like domain;PF00782,ual specificity phosphatase, catalytic domain	IPR008343,Mitogen-activated protein (MAP) kinase phosphatase;IPR029021,Protein-tyrosine phosphatase-like;IPR036873,Rhodanese-like domain superfamily;IPR000340,Dual specificity phosphatase, catalytic domain;IPR001763,Rhodanese-like domain;IPR020422,Dual specificity protein phosphatase domain;IPR000387,Tyrosine specific protein phosphatases domain;IPR024950,Dual specificity phosphatase	-	GO:0016787,molecular_function,hydrolase activity;GO:0004721,molecular_function,phosphoprotein phosphatase activity;GO:0004725,molecular_function,protein tyrosine phosphatase activity;GO:0035335,biological_process,peptidyl-tyrosine dephosphorylation;GO:0000188,biological_process,inactivation of MAPK activity;GO:0006470,biological_process,protein dephosphorylation;GO:0017017,molecular_function,MAP …	-
Kitl	1.85881	2.02356	2.09459	0.201569	0.200149	0.179416	G3HII0,Kit ligand	XP_003503644.1,kit ligand isoform X1;XP_007606922.1,-	PF02404,Stem cell factor	IPR009079,Four-helical cytokine-like, core;IPR003452,Stem cell factor	-	GO:0001755,biological_process,neural crest cell migration;GO:0008083,molecular_function,growth factor activity;GO:0002763,biological_process,positive regulation of myeloid leukocyte differentiation;GO:0005886,cellular_component,plasma membrane;GO:0005615,cellular_component,extracellular space;GO:0007155,biological_process,cell adhesion;GO:0043066,biological_process,negative regulation of apoptoti…	K05461,ko04640,Hematopoietic cell lineage;K05461,ko05200,Pathways in cancer;K05461,ko04015,Rap1 signaling pathway;K05461,ko04151,PI3K-Akt signaling pathway;K05461,ko04060,Cytokine-cytokine receptor interaction;K05461,ko04916,Melanogenesis;K05461,ko04072,Phospholipase D signaling pathway;K05461,ko04014,Ras signaling pathway
Gm25287	14.0677	6.25887	9.23347	1.3631	2.09793	0.671645	-	-	-	-	-	-	-
Pawr	1.01583	1.3182	1.23472	0.225568	0.336648	0.181873	G3V6S1,PRKC apoptosis WT1 regulator protein	XP_006241379.1,PRKC apoptosis WT1 regulator protein isoform X1	-	IPR026117,Prostate apoptosis response 4	ENOG410IFBP,-;ENOG4111M3H,-	GO:0019899,molecular_function,enzyme binding;GO:0006915,biological_process,apoptotic process;GO:2000774,biological_process,positive regulation of cellular senescence;GO:0042986,biological_process,positive regulation of amyloid precursor protein biosynthetic process;GO:0005737,cellular_component,cytoplasm;GO:1901300,biological_process,positive regulation of hydrogen peroxide-mediated programmed ce…	-
Tspan8	1.47424	1.10574	1.60654	0.418693	0.657038	0.339794	O55158,Tetraspanin	NP_598210.1,tetraspanin-8	PF00335,Tetraspanin family	IPR018503,Tetraspanin, conserved site;IPR018499,Tetraspanin/Peripherin;IPR008952,Tetraspanin, EC2 domain superfamily;IPR000301,Tetraspanin	KOG3882,Tetraspanin family integral membrane protein;ENOG4111IRY,-	GO:0007283,biological_process,spermatogenesis;GO:0009986,cellular_component,cell surface;GO:0070062,cellular_component,extracellular exosome;GO:0007166,biological_process,cell surface receptor signaling pathway;GO:0005178,molecular_function,integrin binding;GO:0016020,cellular_component,membrane;GO:0010468,biological_process,regulation of gene expression;GO:0030195,biological_process,negative reg…	-
Ptprb	0.230584	0.253664	0.309482	0.0472028	0.0452038	0.0899323	A0A1W2P7W3,Protein tyrosine phosphatase, receptor type, B, isoform CRA_b	XP_006513441.1,receptor-type tyrosine-protein phosphatase beta isoform X1	-	IPR003961,Fibronectin type III;IPR029021,Protein-tyrosine phosphatase-like;IPR016130,Protein-tyrosine phosphatase, active site;IPR000242,PTP type protein phosphatase;IPR036116,Fibronectin type III superfamily;IPR035992,Ricin B-like lectins;IPR003595,Protein-tyrosine phosphatase, catalytic;IPR000772,Ricin B, lectin domain;IPR013783,Immunoglobulin-like fold;IPR000387,Tyrosine specific protein phosp…	-	GO:0016787,molecular_function,hydrolase activity;GO:0004721,molecular_function,phosphoprotein phosphatase activity;GO:0004725,molecular_function,protein tyrosine phosphatase activity;GO:0035335,biological_process,peptidyl-tyrosine dephosphorylation;GO:0006470,biological_process,protein dephosphorylation;GO:0016020,cellular_component,membrane;GO:0016311,biological_process,dephosphorylation;GO:0016…	-
Kcnmb4os2	11.8638	12.7873	12.2792	23.3057	23.1722	22.7845	B1WBP1,Potassium large conductance calcium-activated channel, subfamily M, beta member 4	NP_076450.1,calcium-activated potassium channel subunit beta-4	PF03185,Calcium-activated potassium channel, beta subunit	IPR003930,Potassium channel, calcium-activated, BK, beta subunit	ENOG410XSTD,-;ENOG410IJVB,-	GO:0015269,molecular_function,calcium-activated potassium channel activity;GO:0005513,biological_process,detection of calcium ion;GO:0071805,biological_process,potassium ion transmembrane transport;GO:0001508,biological_process,action potential;GO:0019228,biological_process,neuronal action potential;GO:0016020,cellular_component,membrane;GO:0008076,cellular_component,voltage-gated potassium chann…	K04941,ko04270,Vascular smooth muscle contraction;K04941,ko04022,cGMP-PKG signaling pathway;K04941,ko04911,Insulin secretion
Slc35e3	0.944378	0.757943	0.669818	0.35526	0.320332	0.339487	B2GUZ8,Slc35e3 protein	NP_001128159.1,solute carrier family 35 member E3	PF03151,Triose-phosphate Transporter family	IPR004853,Sugar phosphate transporter domain	ENOG410XP1S,-;KOG1441,Glucose-6-phosphate/phosphate and phosphoenolpyruvate/phosphate antiporter	GO:0016021,cellular_component,integral component of membrane;GO:0016020,cellular_component,membrane	-
Rap1b	11.3153	11.811	11.6534	4.2597	4.08563	3.55899	A0A091VTV7,Ras-related protein Rap-1b	XP_009929882.1,-	PF00071,Ras family	IPR020849,Small GTPase superfamily, Ras type;IPR001806,Small GTPase superfamily;IPR005225,Small GTP-binding protein domain;IPR027417,P-loop containing nucleoside triphosphate hydrolase	-	GO:0003924,molecular_function,GTPase activity;GO:0005525,molecular_function,GTP binding;GO:0000166,molecular_function,nucleotide binding;GO:0007165,biological_process,signal transduction;GO:0016020,cellular_component,membrane	-
Dyrk2	3.51199	3.29329	3.27418	0.912138	0.719925	0.898879	A0A1U7QXZ3,dual specificity tyrosine-phosphorylation-regulated kinase 2	XP_005081565.1,dual specificity tyrosine-phosphorylation-regulated kinase 2	-	IPR011009,Protein kinase-like domain superfamily;IPR017441,Protein kinase, ATP binding site;IPR008271,Serine/threonine-protein kinase, active site;IPR000719,Protein kinase domain	-	GO:0004672,molecular_function,protein kinase activity;GO:0016301,molecular_function,kinase activity;GO:0006468,biological_process,protein phosphorylation;GO:0016310,biological_process,phosphorylation;GO:0005524,molecular_function,ATP binding	-
4932442E05Rik	0.968222	1.15436	1.13532	0.358711	0.382213	0.217537	Q9D4F7,Uncharacterized protein	-	-	-	-	GO:0005575,cellular_component,cellular_component;GO:0003674,molecular_function,molecular_function;GO:0008150,biological_process,biological_process	-
Grip1	2.54955	2.40392	2.86202	1.14936	1.10101	0.892963	D3YZL8,Glutamate receptor-interacting protein 1	-	PF00595,PDZ domain (Also known as DHR or GLGF)	IPR030026,Glutamate receptor-interacting protein 1;IPR036034,PDZ superfamily;IPR001478,PDZ domain	ENOG410XSUX,-;KOG3528,FOG: PDZ domain	GO:0016358,biological_process,dendrite development;GO:0030159,molecular_function,receptor signaling complex scaffold activity	-
Tbc1d30	0.462249	0.409975	0.376773	0.171256	0.108134	0.149294	D3ZG06,TBC1 domain family, member 30	-	PF00566,Rab-GTPase-TBC domain;PF15733,omain of unknown function (DUF4682)	IPR035969,Rab-GTPase-TBC domain superfamily;IPR000195,Rab-GTPase-TBC domain;IPR032738,TBC1 domain family member 30, C-terminal	COG5210,GTPase-activating protein;KOG2058,Ypt/Rab GTPase activating protein	GO:1902018,biological_process,negative regulation of cilium assembly;GO:0012505,cellular_component,endomembrane system;GO:0017137,molecular_function,Rab GTPase binding;GO:0031338,biological_process,regulation of vesicle fusion;GO:0005096,molecular_function,GTPase activator activity;GO:0005929,cellular_component,cilium;GO:0043547,biological_process,positive regulation of GTPase activity;GO:0090630…	-
Rassf3	0.835847	0.904567	0.812765	0.207948	0.202136	0.19414	G3RH57,Ras association domain family member 3	XP_004053553.1,ras association domain-containing protein 3	PF00788,Ras association (RalGDS/AF-6) domain;PF16517,Novel Ras effector 1 C-terminal SARAH (Sav/Rassf/Hpo) domain	IPR000159,Ras-associating (RA) domain;IPR033614,C-terminal RASSF family;IPR029071,Ubiquitin-like domain superfamily;IPR033619,Ras association domain-containing protein 3;IPR011524,SARAH domain	-	GO:0042981,biological_process,regulation of apoptotic process;GO:0007165,biological_process,signal transduction	-
Srgap1	0.563432	0.552871	0.572589	0.258605	0.155836	0.226529	D3YZW1,SLIT-ROBO Rho GTPase-activating protein 1	NP_001074506.1,SLIT-ROBO Rho GTPase-activating protein 1 isoform 1	PF00018,SH3 domain;PF00611,es/CIP4, and EFC/F-BAR homology domain;PF00620,RhoGAP domain	IPR035648,srGAP1/2/3, SH3 domain;IPR036028,SH3-like domain superfamily;IPR031160,F-BAR domain;IPR001060,FCH domain;IPR027267,AH/BAR domain superfamily;IPR008936,Rho GTPase activation protein;IPR001452,SH3 domain;IPR000198,Rho GTPase-activating protein domain;IPR037451,SLIT-ROBO Rho GTPase-activating protein 1, F-BAR domain	KOG3565,Cdc42-interacting protein CIP4;ENOG410XS44,-	GO:0043547,biological_process,positive regulation of GTPase activity;GO:0007165,biological_process,signal transduction;GO:0005096,molecular_function,GTPase activator activity	-
Lrig3	0.592232	0.68942	0.529436	0.0555338	0.0759743	0.109453	G3V8Y2,Leucine-rich repeats and immunoglobulin-like domains 3	XP_216905.5,-;XP_001055013.2,leucine-rich repeats and immunoglobulin-like domains protein 3	PF13927,Immunoglobulin domain;PF13855,Leucine rich repeat;PF07679,Immunoglobulin I-set domain	IPR001611,Leucine-rich repeat;IPR007110,Immunoglobulin-like domain;IPR000483,Cysteine-rich flanking region, C-terminal;IPR032675,Leucine-rich repeat domain superfamily;IPR036179,Immunoglobulin-like domain superfamily;IPR003591,Leucine-rich repeat, typical subtype;IPR013783,Immunoglobulin-like fold;IPR003599,Immunoglobulin subtype;IPR003598,Immunoglobulin subtype 2;IPR013098,Immunoglobulin I-set	KOG4194,Membrane glycoprotein LIG-1;COG4886,Leucine-rich repeat (LRR) protein	GO:0005615,cellular_component,extracellular space;GO:0032474,biological_process,otolith morphogenesis;GO:0016021,cellular_component,integral component of membrane;GO:0016020,cellular_component,membrane	-
Ctdsp2	1.38247	1.60848	1.52254	0.643875	0.607494	0.561582	A0A1U7QV78,carboxy-terminal domain RNA polymerase II polypeptide A small phosphatase 2	XP_005079841.1,carboxy-terminal domain RNA polymerase II polypeptide A small phosphatase 2	-	IPR004274,FCP1 homology domain;IPR023214,HAD superfamily;IPR036412,HAD-like superfamily;IPR011948,Dullard phosphatase domain, eukaryotic	-	GO:0016311,biological_process,dephosphorylation;GO:0016791,molecular_function,phosphatase activity	-
Slc26a10	1.39724	1.17422	1.12089	0.220004	0.277829	0.250161	F8WGV3,Solute carrier family 26 member 10	NP_808283.2,solute carrier family 26 member 10	PF00916,Sulfate permease family;PF01740,STAS domain	IPR002645,STAS domain;IPR001902,SLC26A/SulP transporter;IPR030324,Solute carrier family 26 member 10;IPR011547,SLC26A/SulP transporter domain;IPR036513,STAS domain superfamily	KOG0236,Sulfate/bicarbonate/oxalate exchanger SAT-1 and related transporters (SLC26 family);COG0659,Sulfate permease and related transporters (MFS superfamily)	GO:1902358,biological_process,sulfate transmembrane transport;GO:0055085,biological_process,transmembrane transport;GO:0008271,molecular_function,secondary active sulfate transmembrane transporter activity;GO:0008272,biological_process,sulfate transport;GO:0015116,molecular_function,sulfate transmembrane transporter activity;GO:0016020,cellular_component,membrane;GO:0016021,cellular_component,int…	-
Arhgef25	10.0484	9.50207	10.0545	4.30288	4.14107	4.11653	G5E825,DNA segment, Chr 10, ERATO Doi 610, expressed, isoform CRA_b	NP_082303.2,rho guanine nucleotide exchange factor 25 isoform 1	PF00621,RhoGEF domain	IPR011993,PH-like domain superfamily;IPR030738,Rho guanine nucleotide exchange factor 25;IPR000219,Dbl homology (DH) domain;IPR001849,Pleckstrin homology domain;IPR035899,Dbl homology (DH) domain superfamily	ENOG410ZKYJ,-;ENOG410KCZR,-	GO:0035023,biological_process,regulation of Rho protein signal transduction;GO:0005089,molecular_function,Rho guanyl-nucleotide exchange factor activity;GO:0065009,biological_process,regulation of molecular function	-
Lrp1	3.45658	3.71757	3.84948	0.249663	0.340833	0.298159	A0A0R4J0I9,Low density lipoprotein receptor-related protein 1	NP_032538.2,prolow-density lipoprotein receptor-related protein 1 precursor	PF12662,Complement Clr-like EGF-like;PF00058,Low-density lipoprotein receptor repeat class B;PF00008,-like domain;PF16472,omain of unknown function (DUF5050);PF14670,Coagulation Factor Xa inhibitory site;PF00057,Low-density lipoprotein receptor domain class A;PF07645,Calcium-binding EGF domain	IPR023415,Low-density lipoprotein (LDL) receptor class A, conserved site;IPR018097,EGF-like calcium-binding, conserved site;IPR000033,LDLR class B repeat;IPR002172,Low-density lipoprotein (LDL) receptor class A repeat;IPR009030,Growth factor receptor cysteine-rich domain superfamily;IPR011042,Six-bladed beta-propeller, TolB-like;IPR001881,EGF-like calcium-binding domain;IPR026823,Complement Clr-l…	-	GO:0032050,molecular_function,clathrin heavy chain binding;GO:1905167,biological_process,positive regulation of lysosomal protein catabolic process;GO:0010977,biological_process,negative regulation of neuron projection development;GO:1903078,biological_process,positive regulation of protein localization to plasma membrane;GO:0016964,molecular_function,alpha-2 macroglobulin receptor activity;GO:00…	K04550,ko05010,Alzheimer's disease;K04550,ko05144,Malaria
Stat6	0.536087	0.660358	0.487101	0.0766397	0.122323	0.033567	Q8R4D4,Signal transducer and activator of transcription	-	PF02864,STAT protein, DNA binding domain;PF01017,STAT protein, all-alpha domain;PF00017,SH2 domain;PF02865,STAT protein, protein interaction domain;PF14596,STAT6 C-terminal	IPR036860,SH2 domain superfamily;IPR015988,STAT transcription factor, coiled coil;IPR035857,STAT6, SH2 domain;IPR036535,STAT transcription factor, N-terminal domain superfamily;IPR008967,p53-like transcription factor, DNA-binding;IPR013801,STAT transcription factor, DNA-binding;IPR000980,SH2 domain;IPR012345,STAT transcription factor, DNA-binding, N-terminal;IPR013800,STAT transcription factor, a…	KOG3667,STAT protein;ENOG410XPN8,-	GO:0003677,molecular_function,DNA binding;GO:0005737,cellular_component,cytoplasm;GO:0003700,molecular_function,DNA binding transcription factor activity;GO:0004871,molecular_function,signal transducer activity;GO:0006355,biological_process,regulation of transcription, DNA-templated;GO:0006351,biological_process,transcription, DNA-templated;GO:0005634,cellular_component,nucleus;GO:0007165,biologi…	-
Rbms2	1.49668	1.45248	1.54254	0.126978	0.109715	0.14489	Q4QR81,RNA binding motif, single stranded interacting protein 2, isoform CRA_a	NP_001020574.1,RNA-binding motif, single-stranded-interacting protein 2	PF00076,RNA recognition motif. (a.k.a. RRM, RBD, or RNP domain)	IPR000504,RNA recognition motif domain;IPR035979,RNA-binding domain superfamily;IPR012677,Nucleotide-binding alpha-beta plait domain superfamily;IPR002343,Paraneoplastic encephalomyelitis antigen	ENOG410XRB5,-;KOG4733,FOG: RRM domain	GO:0003723,molecular_function,RNA binding;GO:0003676,molecular_function,nucleic acid binding	-
Stat2	2.99142	2.56615	3.13981	6.41948	6.70045	6.56141	E9QJX9,Signal transducer and activator of transcription	-	PF12188,Signal transducer and activator of transcription 2 C terminal;PF02865,STAT protein, protein interaction domain;PF01017,STAT protein, all-alpha domain;PF00017,SH2 domain;PF02864,STAT protein, DNA binding domain	IPR036860,SH2 domain superfamily;IPR015988,STAT transcription factor, coiled coil;IPR036535,STAT transcription factor, N-terminal domain superfamily;IPR008967,p53-like transcription factor, DNA-binding;IPR013801,STAT transcription factor, DNA-binding;IPR000980,SH2 domain;IPR012345,STAT transcription factor, DNA-binding, N-terminal;IPR013800,STAT transcription factor, all-alpha domain;IPR035854,ST…	KOG3667,STAT protein;ENOG410XPN8,-	GO:0051607,biological_process,defense response to virus;GO:0060337,biological_process,type I interferon signaling pathway;GO:0003677,molecular_function,DNA binding;GO:0001932,biological_process,regulation of protein phosphorylation;GO:0005737,cellular_component,cytoplasm;GO:0003700,molecular_function,DNA binding transcription factor activity;GO:0004871,molecular_function,signal transducer activit…	-
Cnpy2	2.7008	2.59504	2.18235	1.21634	0.680743	1.34395	G3HRP2,Protein canopy-like 2	XP_007607728.1,-;XP_007607727.1,-;XP_003506233.1,protein canopy homolog 2;XP_007644869.1,-	PF11938,TLR4 regulator and MIR-interacting MSAP	IPR008139,Saposin B type domain;IPR021852,Domain of unknown function DUF3456	-	GO:0010629,biological_process,negative regulation of gene expression;GO:0045716,biological_process,positive regulation of low-density lipoprotein particle receptor biosynthetic process;GO:0010988,biological_process,regulation of low-density lipoprotein particle clearance	-
Esyt1	1.65783	1.45235	1.28556	0.579513	0.58418	0.500955	A0A1U7QS81,extended synaptotagmin-1	XP_005079769.1,extended synaptotagmin-1	-	IPR031468,Synaptotagmin-like mitochondrial-lipid-binding domain;IPR037733,Extended synaptotagmin, C2A domain;IPR037749,Extended synaptotagmin, C2B domain;IPR037752,Extended synaptotagmin, C-terminal C2 domain;IPR000008,C2 domain;IPR035892,C2 domain superfamily	-	GO:0006869,biological_process,lipid transport;GO:0016020,cellular_component,membrane;GO:0008289,molecular_function,lipid binding;GO:0016021,cellular_component,integral component of membrane;GO:0061817,biological_process,endoplasmic reticulum-plasma membrane tethering	-
Patz1	0.49144	0.518274	0.586186	0.215871	0.117262	0.143908	Q5NBY9,POZ	-	PF00096,Zinc finger, C2H2 type;PF13894,C2H2-type zinc finger;PF13912,C2H2-type zinc finger;PF16637,Putative zinc-finger between two C2H2 zinc-fingers on Patz;PF00651,BTB/POZ domain	IPR013087,Zinc finger C2H2-type;IPR000637,HMG-I/HMG-Y, DNA-binding, conserved site;IPR000210,BTB/POZ domain;IPR011333,SKP1/BTB/POZ domain superfamily;IPR036236,Zinc finger C2H2 superfamily	-	GO:0007283,biological_process,spermatogenesis;GO:0010596,biological_process,negative regulation of endothelial cell migration;GO:0030217,biological_process,T cell differentiation;GO:0003677,molecular_function,DNA binding;GO:0005515,molecular_function,protein binding;GO:0003676,molecular_function,nucleic acid binding;GO:0045892,biological_process,negative regulation of transcription, DNA-templated…	-
Inpp5j	0.334287	0.24788	0.354607	0.132509	0.120855	0.116074	Q3TBW1,Uncharacterized protein	-	PF03372,ndonuclease/Exonuclease/phosphatase family	IPR036691,Endonuclease/exonuclease/phosphatase superfamily;IPR000300,Inositol polyphosphate-related phosphatase;IPR005135,Endonuclease/exonuclease/phosphatase	COG5411,Phosphatidylinositol 5-phosphate phosphatase;KOG0565,Inositol polyphosphate 5-phosphatase and related proteins	GO:0046856,biological_process,phosphatidylinositol dephosphorylation;GO:0016787,molecular_function,hydrolase activity	-
Smtn	2.12862	2.17441	2.42197	0.179724	0.158063	0.210847	D3Z3Q3,Smoothelin	-	PF00307,Calponin homology (CH) domain;PF12510,Smoothelin cytoskeleton protein	IPR001715,Calponin homology domain;IPR022189,Smoothelin;IPR036872,CH domain superfamily	COG5069,Ca2+-binding actin-bundling protein fimbrin/plastin (EF-Hand superfamily);KOG4678,FOG: Calponin homology domain	-	-
Gm11946	0.694321	0.985699	0.908853	0.0603768	0.0884997	0.0849988	D3Z3Q3,Smoothelin	-	PF00307,Calponin homology (CH) domain;PF12510,Smoothelin cytoskeleton protein	IPR001715,Calponin homology domain;IPR022189,Smoothelin;IPR036872,CH domain superfamily	COG5069,Ca2+-binding actin-bundling protein fimbrin/plastin (EF-Hand superfamily);KOG4678,FOG: Calponin homology domain	-	-
Tcn2	1.54531	1.89663	1.62354	0.292585	0.406164	0.288332	G3V6K1,Transcobalamin 2, isoform CRA_a	XP_006251432.1,-;XP_006251428.1,-;XP_006251429.1,-;XP_006251430.1,-;NP_071979.2,transcobalamin-2 precursor;XP_017454859.1,-	PF14478,omain of unknown function (DUF4430);PF01122,ukaryotic cobalamin-binding protein	IPR027954,Domain of unknown function DUF4430;IPR002157,Cobalamin (vitamin B12)-binding protein	ENOG410XSU1,-;ENOG410IDZK,-	GO:0031419,molecular_function,cobalamin binding;GO:0005615,cellular_component,extracellular space;GO:0015889,biological_process,cobalamin transport	K14619,ko04977,Vitamin digestion and absorption
Gatsl3	1.00771	1.23931	1.02768	0.238153	0.122179	0.117346	A0A1A6HR61,Uncharacterized protein	-	PF13840,ACT domain	IPR027795,CASTOR, ACT domain;IPR030415,Cytosolic arginine sensor for mTORC1 subunit 1;IPR026249,CASTOR family	-	GO:1903432,biological_process,regulation of TORC1 signaling	-
Nipsnap1	0.46733	0.664189	0.525429	0.113206	0.0725972	0.0418352	Q5SVF7,4-nitrophenylphosphatase domain and non-neuronal SNAP25-like protein homolog 1	NP_032724.1,protein NipSnap homolog 1	PF07978,NIPSNAP	IPR012577,NIPSNAP;IPR011008,Dimeric alpha-beta barrel	ENOG410XSWP,-;KOG2883,NIPSNAP1 protein	GO:0019233,biological_process,sensory perception of pain;GO:0042165,molecular_function,neurotransmitter binding;GO:0005743,cellular_component,mitochondrial inner membrane;GO:0005739,cellular_component,mitochondrion;GO:0016020,cellular_component,membrane;GO:0097060,cellular_component,synaptic membrane	-
Gas2l1	8.81537	8.10746	8.10325	2.22454	2.29511	2.44049	A0A1A6H9B3,Uncharacterized protein	-	PF02187,rowth-Arrest-Specific Protein 2 Domain;PF00307,Calponin homology (CH) domain	IPR003108,GAR domain;IPR036534,GAR domain superfamily;IPR029931,GAS2-like protein 1;IPR036872,CH domain superfamily;IPR001715,Calponin homology domain	-	GO:0005856,cellular_component,cytoskeleton;GO:0008093,molecular_function,cytoskeletal adaptor activity;GO:0008017,molecular_function,microtubule binding	-
Rasl10a	1.31418	1.46173	1.30451	0.132645	0.163321	0.209146	A0A0G2KAY0,RAS-like, family 10, member A	-	PF00071,Ras family	IPR020849,Small GTPase superfamily, Ras type;IPR001806,Small GTPase superfamily;IPR027417,P-loop containing nucleoside triphosphate hydrolase	-	GO:0003924,molecular_function,GTPase activity;GO:0005525,molecular_function,GTP binding;GO:0007165,biological_process,signal transduction;GO:0016020,cellular_component,membrane	-
Aebp1	2.36426	2.4035	1.98379	0.258647	0.303298	0.227578	A0A0H2UHL3,Adipocyte enhancer-binding protein 1	XP_006251378.1,adipocyte enhancer-binding protein 1 isoform X1	PF00246,Zinc carboxypeptidase;PF00754,5/8 type C domain;PF13620,Carboxypeptidase regulatory-like domain	IPR000834,Peptidase M14, carboxypeptidase A;IPR000421,Coagulation factor 5/8 C-terminal domain;IPR034243,AEBP1/CPX, carboxypeptidase domain;IPR008979,Galactose-binding-like domain superfamily;IPR008969,Carboxypeptidase-like, regulatory domain superfamily	-	GO:0006508,biological_process,proteolysis;GO:0006355,biological_process,regulation of transcription, DNA-templated;GO:0031012,cellular_component,extracellular matrix;GO:0004181,molecular_function,metallocarboxypeptidase activity;GO:0000122,biological_process,negative regulation of transcription by RNA polymerase II;GO:0001227,molecular_function,transcriptional repressor activity, RNA polymerase I…	-
Igfbp3	0.568551	0.635441	0.588906	0.0239523	0	0.0236041	A0A061IIN3,Insulin-like growth factor-binding protein 3	-	PF00086,Thyroglobulin type-1 repeat;PF00219,Insulin-like growth factor binding protein	IPR012211,Insulin-like growth factor binding protein 3;IPR022321,Insulin-like growth factor-binding protein family 1-6, chordata;IPR000716,Thyroglobulin type-1;IPR000867,Insulin-like growth factor-binding protein, IGFBP;IPR017891,Insulin-like growth factor binding protein, N-terminal, Cys-rich conserved site;IPR009030,Growth factor receptor cysteine-rich domain superfamily;IPR036857,Thyroglobulin…	-	GO:0045663,biological_process,positive regulation of myoblast differentiation;GO:0048662,biological_process,negative regulation of smooth muscle cell proliferation;GO:0043568,biological_process,positive regulation of insulin-like growth factor receptor signaling pathway;GO:0014912,biological_process,negative regulation of smooth muscle cell migration;GO:0031994,molecular_function,insulin-like gro…	-
Tns3	1.16937	1.14589	1.19427	0.0972165	0.0515945	0.0991069	C5NTX8,Tensin3	-	PF10409,C2 domain of PTEN tumour-suppressor protein;PF00017,SH2 domain;PF08416,Phosphotyrosine-binding domain	IPR014020,Tensin phosphatase, C2 domain;IPR036860,SH2 domain superfamily;IPR029021,Protein-tyrosine phosphatase-like;IPR000980,SH2 domain;IPR003595,Protein-tyrosine phosphatase, catalytic;IPR006020,PTB/PI domain;IPR029023,Tensin-type phosphatase domain;IPR033929,Tensin, phosphotyrosine-binding domain;IPR011993,PH-like domain superfamily;IPR035012,Tensin-like, SH2 domain;IPR013625,Tensin/EPS8 phos…	KOG2283,Clathrin coat dissociation kinase GAK/PTEN/Auxilin and related tyrosine phosphatases;KOG1930,Focal adhesion protein Tensin, contains PTB domain;COG2453,Predicted protein-tyrosine phosphatase	-	-
Pkd1l1	0.0557	0.0901146	0.123095	0.171726	0.171166	0.140219	A0A0A0MQK4,Polycystic kidney disease protein 1-like 1	-	PF01477,PLAT/LH2 domain;PF00801,PKD domain;PF02010,REJ domain;PF08016,Polycystin cation channel	IPR000601,PKD domain;IPR035986,PKD domain superfamily;IPR013122,Polycystin cation channel, PKD1/PKD2;IPR036392,PLAT/LH2 domain superfamily;IPR014010,REJ domain;IPR002859,PKD/REJ-like domain;IPR013783,Immunoglobulin-like fold;IPR001024,PLAT/LH2 domain;IPR022409,PKD/Chitinase domain	ENOG410ZBZ7,-;ENOG410IQ5F,-	GO:0005262,molecular_function,calcium channel activity;GO:0097730,cellular_component,non-motile cilium;GO:0016020,cellular_component,membrane;GO:0034704,cellular_component,calcium channel complex;GO:0016021,cellular_component,integral component of membrane;GO:0070588,biological_process,calcium ion transmembrane transport	-
Vstm2a	1.19347	1.2201	1.09735	0.503476	0.524665	0.457395	F6Y6A6,V-set and transmembrane domain-containing protein 2A	-	PF07686,Immunoglobulin V-set domain	IPR003599,Immunoglobulin subtype;IPR013783,Immunoglobulin-like fold;IPR036179,Immunoglobulin-like domain superfamily;IPR013106,Immunoglobulin V-set domain;IPR007110,Immunoglobulin-like domain	-	GO:0010628,biological_process,positive regulation of gene expression;GO:0042802,molecular_function,identical protein binding;GO:0010884,biological_process,positive regulation of lipid storage;GO:0071773,biological_process,cellular response to BMP stimulus;GO:0070352,biological_process,positive regulation of white fat cell proliferation;GO:0090336,biological_process,positive regulation of brown fa…	-
Gm12663	0.282675	0.159702	0.314136	1.40864	1.28474	1.04112	A0A1U7QSB4,ubiquitin-like domain-containing CTD phosphatase 1	XP_012970251.1,-;XP_005071973.1,ubiquitin-like domain-containing CTD phosphatase 1	-	IPR023214,HAD superfamily;IPR036412,HAD-like superfamily;IPR011943,HAD-superfamily hydrolase, subfamily IIID;IPR004274,FCP1 homology domain;IPR000626,Ubiquitin domain;IPR029071,Ubiquitin-like domain superfamily	-	GO:0006470,biological_process,protein dephosphorylation;GO:0005634,cellular_component,nucleus;GO:0004721,molecular_function,phosphoprotein phosphatase activity	-
Ppp3r1	2.93622	4.28935	3.34459	0.394827	0.524265	0.320425	A0A0S7HHU0,CANB1	-	PF13499,-hand domain pair;PF00036,hand;PF13202,hand	IPR002048,EF-hand domain;IPR018247,EF-Hand 1, calcium-binding site;IPR011992,EF-hand domain pair	-	GO:0005509,molecular_function,calcium ion binding	-
Gm12020	3.14491	3.85858	3.37124	0.0917859	0.0376709	0.108542	Q3TGR3,Uncharacterized protein	-	PF00076,RNA recognition motif. (a.k.a. RRM, RBD, or RNP domain)	IPR034230,Nucleolin, RNA recognition motif 1;IPR034233,Nucleolin, RNA recognition motif 2;IPR012677,Nucleotide-binding alpha-beta plait domain superfamily;IPR000504,RNA recognition motif domain;IPR034235,Nucleolin, RNA recognition motif 4;IPR035979,RNA-binding domain superfamily;IPR034234,Nucleolin, RNA recognition motif 3	ENOG410XSFV,-;ENOG410IRS7,-	GO:0003723,molecular_function,RNA binding;GO:0003676,molecular_function,nucleic acid binding	-
Meis1	0.334261	0.30506	0.317887	0.121012	0.116861	0.119253	A0A287D915,Meis homeobox 1	XP_005322136.1,-	-	IPR008422,Homeobox KN domain;IPR001356,Homeobox domain;IPR009057,Homeobox-like domain superfamily;IPR032453,Homeobox protein PKNOX/Meis, N-terminal	-	GO:0006355,biological_process,regulation of transcription, DNA-templated;GO:0003677,molecular_function,DNA binding;GO:0005634,cellular_component,nucleus	-
Spred2	0.971551	1.13446	0.757406	0.284041	0.2165	0.295908	Q5SRF8,Sprouty-related, EVH1 domain-containing protein 2	-	PF00568,WH1 domain;PF05210,Sprouty protein (Spry)	IPR007875,Sprouty;IPR023337,c-Kit-binding domain;IPR011993,PH-like domain superfamily;IPR000697,WH1/EVH1 domain	-	GO:0019901,molecular_function,protein kinase binding;GO:0031410,cellular_component,cytoplasmic vesicle;GO:0090311,biological_process,regulation of protein deacetylation;GO:0030291,molecular_function,protein serine/threonine kinase inhibitor activity;GO:0000188,biological_process,inactivation of MAPK activity;GO:0005173,molecular_function,stem cell factor receptor binding;GO:0005886,cellular_compo…	-
Actr2	3.64262	3.15309	3.53481	1.32539	1.23427	1.22804	A0A287DAX6,ARP2 actin related protein 2 homolog	XP_005322132.1,-	-	IPR004000,Actin family;IPR027306,Actin-related protein 2;IPR020902,Actin/actin-like conserved site	-	GO:0007015,biological_process,actin filament organization;GO:0005856,cellular_component,cytoskeleton;GO:0034314,biological_process,Arp2/3 complex-mediated actin nucleation;GO:0005524,molecular_function,ATP binding;GO:0005885,cellular_component,Arp2/3 protein complex	-
Gm12033	1.00383	0.877963	1.16383	0.261874	0.268696	0.368667	A0A0A0MQF6,Glyceraldehyde-3-phosphate dehydrogenase	NP_001276655.1,glyceraldehyde-3-phosphate dehydrogenase isoform 1	PF02800,lyceraldehyde 3-phosphate dehydrogenase, C-terminal domain;PF00044,lyceraldehyde 3-phosphate dehydrogenase, NAD binding domain	IPR036291,NAD(P)-binding domain superfamily;IPR020828,Glyceraldehyde 3-phosphate dehydrogenase, NAD(P) binding domain;IPR020829,Glyceraldehyde 3-phosphate dehydrogenase, catalytic domain;IPR020831,Glyceraldehyde/Erythrose phosphate dehydrogenase family;IPR006424,Glyceraldehyde-3-phosphate dehydrogenase, type I;IPR020830,Glyceraldehyde 3-phosphate dehydrogenase, active site	COG0057,Glyceraldehyde-3-phosphate dehydrogenase/erythrose-4-phosphate dehydrogenase;KOG0657,Glyceraldehyde 3-phosphate dehydrogenase	GO:0051287,molecular_function,NAD binding;GO:0006006,biological_process,glucose metabolic process;GO:0006096,biological_process,glycolytic process;GO:0016491,molecular_function,oxidoreductase activity;GO:0050661,molecular_function,NADP binding;GO:0004365,molecular_function,glyceraldehyde-3-phosphate dehydrogenase (NAD+) (phosphorylating) activity;GO:0016620,molecular_function,oxidoreductase activ…	-
Lgalsl	0.347846	0.269553	0.265108	0.0546566	0.0747742	0.0359081	E1BKC9,Galectin	NP_001192760.1,-	PF00337,alactoside-binding lectin	IPR001079,Galectin, carbohydrate recognition domain;IPR013320,Concanavalin A-like lectin/glucanase domain superfamily;IPR030651,Galectin-related protein	ENOG4111EA0,-;KOG3587,Galectin, galactose-binding lectin	GO:0030246,molecular_function,carbohydrate binding;GO:0005622,cellular_component,intracellular	-
4932414J04Rik	1.4841	1.57681	1.3785	0.0321947	0.0991004	0.0423023	Q8C0Q8,Uncharacterized protein	-	PF00069,Protein kinase domain	IPR011009,Protein kinase-like domain superfamily;IPR000719,Protein kinase domain	KOG0586,Serine/threonine protein kinase;ENOG410XNQ0,-	GO:0006468,biological_process,protein phosphorylation;GO:0005524,molecular_function,ATP binding;GO:0004672,molecular_function,protein kinase activity	-
B3gnt2	0.61205	0.605128	0.381793	0.0223793	0.0574059	0.066162	Q3TVJ9,Hexosyltransferase	NP_058584.3,N-acetyllactosaminide beta-1,3-N-acetylglucosaminyltransferase 2;NP_001162585.1,-	PF01762,alactosyltransferase	IPR002659,Glycosyl transferase, family 31	ENOG410ZZ1B,-;KOG2287,Galactosyltransferases	GO:0005794,cellular_component,Golgi apparatus;GO:0008378,molecular_function,galactosyltransferase activity;GO:0008532,molecular_function,N-acetyllactosaminide beta-1,3-N-acetylglucosaminyltransferase activity;GO:0030311,biological_process,poly-N-acetyllactosamine biosynthetic process;GO:0007411,biological_process,axon guidance;GO:0006486,biological_process,protein glycosylation;GO:0016757,molecul…	K00741,ko00533,Glycosaminoglycan biosynthesis - keratan sulfate;K00741,ko00601,Glycosphingolipid biosynthesis - lacto and neolacto series
Rel	1.40423	1.35761	1.39568	0.130541	0.216368	0.178122	A4QPD3,Proto-oncogene c-Rel	NP_033070.2,proto-oncogene c-Rel	PF00554,Rel homology DNA-binding domain;PF16179,Rel homology dimerisation domain	IPR030505,Proto-oncogene c-Rel;IPR011539,Rel homology domain (RHD), DNA-binding domain;IPR008967,p53-like transcription factor, DNA-binding;IPR032397,Rel homology dimerisation domain;IPR030492,Rel homology domain, conserved site;IPR037059,Rel homology domain (RHD), DNA-binding domain superfamily;IPR013783,Immunoglobulin-like fold;IPR014756,Immunoglobulin E-set;IPR002909,IPT domain;IPR033926,NFkap…	ENOG410IG8F,-;ENOG410XT64,-	GO:0006366,biological_process,transcription by RNA polymerase II;GO:0001205,molecular_function,transcriptional activator activity, RNA polymerase II distal enhancer sequence-specific DNA binding;GO:0003677,molecular_function,DNA binding;GO:0005667,cellular_component,transcription factor complex;GO:0043565,molecular_function,sequence-specific DNA binding;GO:0003700,molecular_function,DNA binding t…	K09254,ko04014,Ras signaling pathway;K09254,ko05202,Transcriptional misregulation in cancer;K09254,ko05203,Viral carcinogenesis
Gm12070	1.7374	1.7941	2.36519	0.411516	0.307082	0.553001	A0A0A0MQF6,Glyceraldehyde-3-phosphate dehydrogenase	NP_001276655.1,glyceraldehyde-3-phosphate dehydrogenase isoform 1	PF02800,lyceraldehyde 3-phosphate dehydrogenase, C-terminal domain;PF00044,lyceraldehyde 3-phosphate dehydrogenase, NAD binding domain	IPR036291,NAD(P)-binding domain superfamily;IPR020828,Glyceraldehyde 3-phosphate dehydrogenase, NAD(P) binding domain;IPR020829,Glyceraldehyde 3-phosphate dehydrogenase, catalytic domain;IPR020831,Glyceraldehyde/Erythrose phosphate dehydrogenase family;IPR006424,Glyceraldehyde-3-phosphate dehydrogenase, type I;IPR020830,Glyceraldehyde 3-phosphate dehydrogenase, active site	COG0057,Glyceraldehyde-3-phosphate dehydrogenase/erythrose-4-phosphate dehydrogenase;KOG0657,Glyceraldehyde 3-phosphate dehydrogenase	GO:0051287,molecular_function,NAD binding;GO:0006006,biological_process,glucose metabolic process;GO:0006096,biological_process,glycolytic process;GO:0016491,molecular_function,oxidoreductase activity;GO:0050661,molecular_function,NADP binding;GO:0004365,molecular_function,glyceraldehyde-3-phosphate dehydrogenase (NAD+) (phosphorylating) activity;GO:0016620,molecular_function,oxidoreductase activ…	-
Sptbn1	3.65807	4.58538	4.55277	0.855057	0.73441	0.760266	A0A1U7QBK2,Spectrin beta chain	XP_005070395.1,spectrin beta chain, non-erythrocytic 1 isoform X1;XP_012969041.1,-;XP_012969042.1,-	-	IPR001715,Calponin homology domain;IPR002017,Spectrin repeat;IPR018159,Spectrin/alpha-actinin;IPR036872,CH domain superfamily;IPR001849,Pleckstrin homology domain;IPR011993,PH-like domain superfamily;IPR001589,Actinin-type actin-binding domain, conserved site;IPR016343,Spectrin, beta subunit;IPR001605,Pleckstrin homology domain, spectrin-type	-	GO:0051693,biological_process,actin filament capping;GO:0005737,cellular_component,cytoplasm;GO:0007010,biological_process,cytoskeleton organization;GO:0008091,cellular_component,spectrin;GO:0005856,cellular_component,cytoskeleton;GO:0003779,molecular_function,actin binding;GO:0005543,molecular_function,phospholipid binding;GO:0005200,molecular_function,structural constituent of cytoskeleton	-
Rhbdf1	0.313306	0.246402	0.26311	0.0620961	0.10619	0.0679927	G3IA46,Inactive rhomboid protein	XP_007650548.1,-;XP_003511894.1,inactive rhomboid protein 1 isoform X2;XP_016835847.1,-;XP_016820705.1,-	PF12595,Rhomboid serine protease;PF01694,Rhomboid family	IPR022241,Rhomboid serine protease;IPR002610,Peptidase S54, rhomboid;IPR035952,Rhomboid-like superfamily;IPR022764,Peptidase S54, rhomboid domain	-	GO:0006508,biological_process,proteolysis;GO:0050709,biological_process,negative regulation of protein secretion;GO:0008283,biological_process,cell proliferation;GO:0016020,cellular_component,membrane;GO:0042058,biological_process,regulation of epidermal growth factor receptor signaling pathway;GO:0061136,biological_process,regulation of proteasomal protein catabolic process;GO:0000139,cellular_c…	-
Slit3	0.146659	0.170218	0.260417	0.0370714	0.0126791	0.0304438	Q3UHN1,Uncharacterized protein	NP_035542.2,slit homolog 3 protein precursor	PF01463,Leucine rich repeat C-terminal domain;PF13855,Leucine rich repeat;PF00008,-like domain;PF02210,Laminin G domain;PF01462,Leucine rich repeat N-terminal domain;PF12661,Human growth factor-like EGF	IPR001611,Leucine-rich repeat;IPR018097,EGF-like calcium-binding, conserved site;IPR000483,Cysteine-rich flanking region, C-terminal;IPR001881,EGF-like calcium-binding domain;IPR032675,Leucine-rich repeat domain superfamily;IPR009030,Growth factor receptor cysteine-rich domain superfamily;IPR006207,Cystine knot, C-terminal;IPR000372,Leucine-rich repeat N-terminal domain;IPR013320,Concanavalin A-l…	KOG4237,Extracellular matrix protein slit, contains leucine-rich and EGF-like repeats;COG4886,Leucine-rich repeat (LRR) protein	GO:0005576,cellular_component,extracellular region;GO:0005509,molecular_function,calcium ion binding	K06850,ko04360,Axon guidance
Wwc1	0.20279	0.208208	0.242696	0.0151151	0.0155089	0.044686	Q0KIX1,KIBRA	-	PF00397,WW domain;PF00168,C2 domain	IPR036020,WW domain superfamily;IPR001202,WW domain;IPR037771,WWC, C2 domain;IPR000008,C2 domain;IPR035892,C2 domain superfamily	KOG3209,WW domain-containing protein;COG5021,Ubiquitin-protein ligase	-	-
Nudcd2	2.20364	1.86215	2.52739	0.948996	0.861369	0.863263	F7B1E3,NudC domain containing 2	XP_001503401.1,-	PF04969,CS domain	IPR037902,NudC domain-containing protein 2, p23 domain;IPR007052,CS domain;IPR008978,HSP20-like chaperone;IPR037898,NudC family	KOG2265,Nuclear distribution protein NUDC;ENOG410XQVU,-	GO:0005737,cellular_component,cytoplasm;GO:0032502,biological_process,developmental process;GO:0006457,biological_process,protein folding;GO:0051082,molecular_function,unfolded protein binding;GO:0005622,cellular_component,intracellular	-
Ccng1	1.432	1.60095	1.63882	0.512328	0.317596	0.483844	A0A0P6CBI3,Cyclin-G1	-	PF00134,Cyclin, N-terminal domain	IPR028860,Cyclin-G1;IPR013763,Cyclin-like;IPR036915,Cyclin-like superfamily;IPR006671,Cyclin, N-terminal	-	GO:0051726,biological_process,regulation of cell cycle	-
Atp10b	0.102469	0.167552	0.176286	0.0611008	0.0352646	0.0225797	B1AWN4,Phospholipid-transporting ATPase	XP_017170095.1,-;NP_795973.2,probable phospholipid-transporting ATPase VB	PF13246,Cation transport ATPase (P-type);PF16209,Phospholipid-translocating ATPase N-terminal;PF16212,Phospholipid-translocating P-type ATPase C-terminal	IPR032630,P-type ATPase, C-terminal;IPR023214,HAD superfamily;IPR036412,HAD-like superfamily;IPR023299,P-type ATPase, cytoplasmic domain N;IPR018303,P-type ATPase, phosphorylation site;IPR006539,P-type ATPase, subfamily IV;IPR023298,P-type ATPase, transmembrane domain superfamily;IPR032631,P-type ATPase, N-terminal;IPR030359,Probable phospholipid-transporting ATPase VB;IPR008250,P-type ATPase, A …	COG0474,Cation transport ATPase;KOG0206,P-type ATPase	GO:0016787,molecular_function,hydrolase activity;GO:0045332,biological_process,phospholipid translocation;GO:0005783,cellular_component,endoplasmic reticulum;GO:0005886,cellular_component,plasma membrane;GO:0000287,molecular_function,magnesium ion binding;GO:0016020,cellular_component,membrane;GO:0015914,biological_process,phospholipid transport;GO:0004012,molecular_function,phospholipid-transloc…	-
Ccnjl	0.834653	0.893981	0.865711	0.188707	0.262775	0.106265	F1LPN6,Cyclin J-like	NP_001032862.2,cyclin-J-like protein;XP_006246195.1,-	PF02984,Cyclin, C-terminal domain;PF00134,Cyclin, N-terminal domain	IPR004367,Cyclin, C-terminal domain;IPR013763,Cyclin-like;IPR036915,Cyclin-like superfamily;IPR006671,Cyclin, N-terminal	ENOG410Y1BM,-;ENOG410IEPY,-	GO:0005634,cellular_component,nucleus	-
Trim7	3.2387	3.06614	3.21363	0.300988	0.263265	0.277163	Q5NCB7,E3 ubiquitin-protein ligase TRIM7	NP_001334375.1,E3 ubiquitin-protein ligase TRIM7 isoform 2	PF15227,zinc finger of C3HC4-type, RING;PF00643,B-box zinc finger;PF13765,SPRY-associated domain;PF00622,SPRY domain	IPR017907,Zinc finger, RING-type, conserved site;IPR003879,Butyrophylin-like, SPRY domain;IPR001870,B30.2/SPRY domain;IPR003877,SPRY domain;IPR001841,Zinc finger, RING-type;IPR013320,Concanavalin A-like lectin/glucanase domain superfamily;IPR020457,Zinc finger, B-box, chordata;IPR013083,Zinc finger, RING/FYVE/PHD-type;IPR000315,B-box-type zinc finger;IPR006574,SPRY-associated	ENOG4111G04,-;KOG2177,Predicted E3 ubiquitin ligase	GO:0005737,cellular_component,cytoplasm;GO:0046872,molecular_function,metal ion binding;GO:0005634,cellular_component,nucleus;GO:0008270,molecular_function,zinc ion binding;GO:0005622,cellular_component,intracellular	-
Gm16170	2.95763	2.7204	3.01624	0.359476	0.307368	0.216486	A0A1A6GQ69,Uncharacterized protein	-	PF15227,zinc finger of C3HC4-type, RING;PF00643,B-box zinc finger;PF13765,SPRY-associated domain;PF00622,SPRY domain	IPR017907,Zinc finger, RING-type, conserved site;IPR003879,Butyrophylin-like, SPRY domain;IPR001870,B30.2/SPRY domain;IPR003877,SPRY domain;IPR001841,Zinc finger, RING-type;IPR013320,Concanavalin A-like lectin/glucanase domain superfamily;IPR020457,Zinc finger, B-box, chordata;IPR013083,Zinc finger, RING/FYVE/PHD-type;IPR000315,B-box-type zinc finger;IPR006574,SPRY-associated	-	GO:0046872,molecular_function,metal ion binding;GO:0008270,molecular_function,zinc ion binding;GO:0005622,cellular_component,intracellular	-
Irgm1	0.213073	0.256747	0.271936	0.0129037	0.0397198	0.0317904	A0A1G5SJL2,Immunity related GTPase family M member 1	-	-	IPR030385,IRG-type guanine nucleotide-binding (G) domain;IPR007743,Immunity-related GTPases-like;IPR027417,P-loop containing nucleoside triphosphate hydrolase	-	GO:0005525,molecular_function,GTP binding;GO:0016020,cellular_component,membrane	-
1700024J04Rik	2.6768	2.4995	2.70617	1.13218	0.675883	0.953433	Q9D9Z9,Uncharacterized protein	-	PF15229,POM121 family	-	-	-	-
Gfpt2	0.297533	0.18471	0.262403	0.0871596	0.0756719	0.0330356	Q6IE69,Glutamine-fructose-6-phosphate transaminase 2	-	PF13522,lutamine amidotransferase domain;PF01380,SIS domain	IPR035490,GlmS/FrlB, SIS domain 2;IPR017932,Glutamine amidotransferase type 2 domain;IPR001347,Sugar isomerase (SIS);IPR005855,Glucosamine-fructose-6-phosphate aminotransferase, isomerising;IPR035466,GlmS/AgaS, SIS domain 1;IPR029055,Nucleophile aminohydrolases, N-terminal	KOG1268,Glucosamine 6-phosphate synthetases, contain amidotransferase and phosphosugar isomerase domains;COG0449,Glucosamine 6-phosphate synthetase, contains amidotransferase and phosphosugar isomerase domains	GO:0097367,molecular_function,carbohydrate derivative binding;GO:1901135,biological_process,carbohydrate derivative metabolic process;GO:0004360,molecular_function,glutamine-fructose-6-phosphate transaminase (isomerizing) activity;GO:1901137,biological_process,carbohydrate derivative biosynthetic process	-
Mgat4b	7.93927	7.10392	6.29501	1.69573	1.6126	1.42653	A0A1U7QPI9,alpha-1,3-mannosyl-glycoprotein 4-beta-N-acetylglucosaminyltransferase B	XP_005071914.1,alpha-1,3-mannosyl-glycoprotein 4-beta-N-acetylglucosaminyltransferase B	-	IPR006759,Glycosyl transferase family 54	-	GO:0016758,molecular_function,transferase activity, transferring hexosyl groups;GO:0005975,biological_process,carbohydrate metabolic process;GO:0016757,molecular_function,transferase activity, transferring glycosyl groups;GO:0016740,molecular_function,transferase activity;GO:0016020,cellular_component,membrane	-
Hnrnph1	39.1365	39.6563	42.7563	89.2795	88.2216	92.9076	A0A1U8C3T5,heterogeneous nuclear ribonucleoprotein H isoform X1	XP_012970239.1,heterogeneous nuclear ribonucleoprotein H isoform X1	-	IPR012996,Zinc finger, CHHC-type;IPR000504,RNA recognition motif domain;IPR035979,RNA-binding domain superfamily;IPR012677,Nucleotide-binding alpha-beta plait domain superfamily	-	GO:0003723,molecular_function,RNA binding;GO:0003676,molecular_function,nucleic acid binding;GO:0030529,,	-
BC049762	8.68887	9.53148	9.05242	3.04694	3.86677	3.47675	Q8C601,BC049762 protein	NP_808235.1,uncharacterized protein LOC193286 isoform 1;XP_006532648.1,-	-	-	ENOG410KF0P,-;ENOG41116D9,-	GO:0005575,cellular_component,cellular_component;GO:0008150,biological_process,biological_process;GO:0003674,molecular_function,molecular_function	-
Jade2	0.226508	0.327033	0.311151	0.0661916	0.0464689	0.0686626	G3V9F5,Jade family PHD finger 2	NP_001100468.1,protein Jade-2;XP_008765904.1,-	PF13832,PHD-zinc-finger like domain;PF13831,PHD-finger;PF10513,nhancer of polycomb-like	IPR001965,Zinc finger, PHD-type;IPR011011,Zinc finger, FYVE/PHD-type;IPR019542,Enhancer of polycomb-like, N-terminal;IPR013083,Zinc finger, RING/FYVE/PHD-type;IPR019787,Zinc finger, PHD-finger;IPR034732,Extended PHD (ePHD) domain;IPR019786,Zinc finger, PHD-type, conserved site	COG5141,PHD zinc finger-containing protein;KOG0954,PHD finger protein	GO:0043981,biological_process,histone H4-K5 acetylation;GO:0000209,biological_process,protein polyubiquitination;GO:0061630,molecular_function,ubiquitin protein ligase activity;GO:0050767,biological_process,regulation of neurogenesis;GO:0043966,biological_process,histone H3 acetylation;GO:0043984,biological_process,histone H4-K16 acetylation;GO:0046872,molecular_function,metal ion binding;GO:0043…	-
Vdac1	6.95465	6.59862	6.15956	0.65814	0.557845	0.549877	G1MHG2,Uncharacterized protein	-	PF01459,ukaryotic porin	IPR001925,Porin, eukaryotic type;IPR027246,Eukaryotic porin/Tom40;IPR023614,Porin domain superfamily;IPR030270,Voltage-dependent anion-selective channel protein 1	KOG3126,Porin/voltage-dependent anion-selective channel protein;ENOG410ZBK1,-	GO:0008308,molecular_function,voltage-gated anion channel activity;GO:0043209,cellular_component,myelin sheath;GO:0005741,cellular_component,mitochondrial outer membrane;GO:0007268,biological_process,chemical synaptic transmission;GO:0007612,biological_process,learning;GO:0001662,biological_process,behavioral fear response;GO:0055085,biological_process,transmembrane transport;GO:1903146,biologica…	-
Shroom1	0.227071	0.349227	0.343467	0.0488939	0.0668904	0.0963664	D3Z3D5,Protein Shroom1	-	PF08688,Apx/Shroom domain ASD1;PF08687,Apx/Shroom domain ASD2	IPR014799,Apx/Shrm Domain 2;IPR027685,Shroom family;IPR014800,Apx/Shrm Domain 1	ENOG4111N2C,-;ENOG410IH4T,-	GO:0000902,biological_process,cell morphogenesis;GO:0051015,molecular_function,actin filament binding;GO:0051017,biological_process,actin filament bundle assembly;GO:0016460,cellular_component,myosin II complex;GO:0003779,molecular_function,actin binding	-
2021-09-08	0.476665	0.452424	0.488222	0.153957	0.107418	0.121375	B1AQZ0,Septin-8	NP_001334425.1,septin-8 isoform 4	PF00735,Septin	IPR030379,Septin-type guanine nucleotide-binding (G) domain;IPR027417,P-loop containing nucleoside triphosphate hydrolase;IPR030646,Septin 8;IPR016491,Septin	KOG2655,Septin family protein (P-loop GTPase);COG5019,Septin family protein	GO:0005525,molecular_function,GTP binding;GO:0000166,molecular_function,nucleotide binding	-
A430108G06Rik	1.10605	1.24613	1.02549	0.274161	0.485889	0.515791	-	-	-	-	-	-	-
Irf1	4.18386	3.59784	4.02102	0.348832	0.290206	0.418089	Q5SX13,Interferon regulatory factor	NP_001152868.1,-;NP_032416.1,interferon regulatory factor 1 isoform a	PF00605,Interferon regulatory factor transcription factor	IPR019817,Interferon regulatory factor, conserved site;IPR036388,Winged helix-like DNA-binding domain superfamily;IPR031215,Interferon regulatory factor 1;IPR017431,Interferon regulatory factor-1/2;IPR036390,Winged helix DNA-binding domain superfamily;IPR001346,Interferon regulatory factor DNA-binding domain	ENOG410IER3,-;ENOG4111HM7,-	GO:0051607,biological_process,defense response to virus;GO:0035458,biological_process,cellular response to interferon-beta;GO:0032481,biological_process,positive regulation of type I interferon production;GO:0006355,biological_process,regulation of transcription, DNA-templated;GO:0043374,biological_process,CD8-positive, alpha-beta T cell differentiation;GO:0044212,molecular_function,transcription…	K09444,ko04917,Prolactin signaling pathway;K09444,ko05160,Hepatitis C;K09444,ko05133,Pertussis
Gm17334	2.04734	1.89767	2.23965	0.165316	0.127217	0.122185	Q8C6U3,Predicted gene, 17334	-	-	-	-	-	-
P4ha2	0.458852	0.459793	0.349709	0.0480658	0.0184943	0.0355254	Q5SX75,Procollagen-proline, 2-oxoglutarate 4-dioxygenase	NP_035161.2,prolyl 4-hydroxylase subunit alpha-2 isoform 2 precursor	PF08336,Prolyl 4-Hydroxylase alpha-subunit, N-terminal region;PF13640,2OG-Fe(II) oxygenase superfamily	IPR013026,Tetratricopeptide repeat-containing domain;IPR019734,Tetratricopeptide repeat;IPR005123,Oxoglutarate/iron-dependent dioxygenase;IPR013547,Prolyl 4-hydroxylase alpha-subunit, N-terminal;IPR011990,Tetratricopeptide-like helical domain superfamily;IPR006620,Prolyl 4-hydroxylase, alpha subunit	KOG1591,Prolyl 4-hydroxylase alpha subunit;ENOG410XS5J,-	GO:0031418,molecular_function,L-ascorbic acid binding;GO:0005581,cellular_component,collagen trimer;GO:0016705,molecular_function,oxidoreductase activity, acting on paired donors, with incorporation or reduction of molecular oxygen;GO:0019511,biological_process,peptidyl-proline hydroxylation;GO:0005783,cellular_component,endoplasmic reticulum;GO:0043231,cellular_component,intracellular membrane-b…	K00472,ko00330,Arginine and proline metabolism
Gpx3	0.853528	0.738391	0.871456	0.186083	0.190931	0.183378	A0A0G2K531,Glutathione peroxidase	-	PF00255,lutathione peroxidase	IPR000889,Glutathione peroxidase;IPR036249,Thioredoxin-like superfamily;IPR029760,Glutathione peroxidase conserved site	-	GO:0051289,biological_process,protein homotetramerization;GO:0004602,molecular_function,glutathione peroxidase activity;GO:0098869,biological_process,cellular oxidant detoxification;GO:0016491,molecular_function,oxidoreductase activity;GO:0006979,biological_process,response to oxidative stress;GO:0042744,biological_process,hydrogen peroxide catabolic process;GO:0055114,biological_process,oxidatio…	-
Anxa6	1.5052	1.51428	1.46363	0.383809	0.223158	0.37823	Q3UI56,Annexin	NP_038500.2,annexin A6 isoform a;NP_001103681.1,annexin A6 isoform b	PF00191,Annexin	IPR018502,Annexin repeat;IPR001464,Annexin;IPR018252,Annexin repeat, conserved site;IPR002393,Annexin A6;IPR037104,Annexin superfamily	ENOG410XPUN,-;KOG0819,Annexin	GO:0005544,molecular_function,calcium-dependent phospholipid binding;GO:0005509,molecular_function,calcium ion binding	-
Ccdc69	1.21418	1.09696	0.916019	0.101421	0.104064	0.0399789	D3ZTN8,Coiled-coil domain-containing 69	NP_001102501.1,coiled-coil domain-containing protein 69	-	-	ENOG410IYDA,-;ENOG4111TAG,-	GO:0051255,biological_process,spindle midzone assembly;GO:0051233,cellular_component,spindle midzone	-
Slc36a3	1.21407	1.15168	1.37198	0.508707	0.505649	0.595308	A0A1U7QHV7,proton-coupled amino acid transporter 3	XP_005067809.1,proton-coupled amino acid transporter 3	-	IPR013057,Amino acid transporter, transmembrane domain	-	GO:0016021,cellular_component,integral component of membrane;GO:0016020,cellular_component,membrane	-
Sparc	57.3143	51.9507	52.2856	5.45259	5.68604	5.59763	A0A1L1SSH9,SPARC	-	-	IPR001999,Osteonectin-like, conserved site;IPR018247,EF-Hand 1, calcium-binding site;IPR002350,Kazal domain;IPR019577,SPARC/Testican, calcium-binding domain;IPR015369,Follistatin/Osteonectin EGF domain;IPR003645,Follistatin-like, N-terminal;IPR036058,Kazal domain superfamily;IPR011992,EF-hand domain pair;IPR037641,SPARC	-	GO:0005578,,;GO:0005518,molecular_function,collagen binding;GO:0005509,molecular_function,calcium ion binding;GO:0050840,molecular_function,extracellular matrix binding;GO:0007165,biological_process,signal transduction;GO:0005615,cellular_component,extracellular space	-
Hand1	1.49165	1.72377	1.26209	0.638208	0.654836	0.36996	Q80UL7,Heart and neural crest derivatives expressed transcript 1	-	PF00010,Helix-loop-helix DNA-binding domain	IPR011598,Myc-type, basic helix-loop-helix (bHLH) domain;IPR036638,Helix-loop-helix DNA-binding domain superfamily	KOG4029,Transcription factor HAND2/Transcription factor TAL1/TAL2/LYL1;ENOG411227D,-	GO:0046983,molecular_function,protein dimerization activity	-
Olfr333-ps1	1.39929	0.732421	1.08051	0.478536	0.491004	0.392984	D3ZX55,Olfactory receptor	NP_001000782.1,olfactory receptor Olr1414	PF13853,Olfactory receptor	IPR017452,GPCR, rhodopsin-like, 7TM;IPR000725,Olfactory receptor;IPR000276,G protein-coupled receptor, rhodopsin-like	ENOG410IFXB,-;ENOG4111DX4,-	GO:0050896,biological_process,response to stimulus;GO:0004984,molecular_function,olfactory receptor activity;GO:0007608,biological_process,sensory perception of smell;GO:0007186,biological_process,G-protein coupled receptor signaling pathway;GO:0004871,molecular_function,signal transducer activity;GO:0050911,biological_process,detection of chemical stimulus involved in sensory perception of smell…	K04257,ko04740,Olfactory transduction
Btnl10	3.67788	3.62833	3.6311	0.467885	0.552086	0.499507	D3Z841,Butyrophilin-like 10	-	PF00622,SPRY domain;PF08205,CD80-like C2-set immunoglobulin domain;PF07686,Immunoglobulin V-set domain;PF13765,SPRY-associated domain	IPR007110,Immunoglobulin-like domain;IPR036179,Immunoglobulin-like domain superfamily;IPR003879,Butyrophylin-like, SPRY domain;IPR001870,B30.2/SPRY domain;IPR003877,SPRY domain;IPR013162,CD80-like, immunoglobulin C2-set;IPR013320,Concanavalin A-like lectin/glucanase domain superfamily;IPR013783,Immunoglobulin-like fold;IPR003599,Immunoglobulin subtype;IPR013106,Immunoglobulin V-set domain;IPR0065…	ENOG411157Z,-;ENOG410IHJF,-	GO:0016021,cellular_component,integral component of membrane;GO:0016020,cellular_component,membrane	-
Olfr222	0.344016	0.556569	0.471363	0.0151517	0	0	Q7TS30,Olfactory receptor	NP_001011789.1,olfactory receptor 222	PF13853,Olfactory receptor	IPR017452,GPCR, rhodopsin-like, 7TM;IPR000725,Olfactory receptor;IPR000276,G protein-coupled receptor, rhodopsin-like	ENOG41117FE,-;ENOG410IVUR,-	GO:0050896,biological_process,response to stimulus;GO:0004984,molecular_function,olfactory receptor activity;GO:0007608,biological_process,sensory perception of smell;GO:0016020,cellular_component,membrane;GO:0004871,molecular_function,signal transducer activity;GO:0050911,biological_process,detection of chemical stimulus involved in sensory perception of smell;GO:0005886,cellular_component,plasm…	K04257,ko04740,Olfactory transduction
Rasd1	4.51459	4.96212	5.02038	0.395562	0.429743	0.573254	Q5SWR8,Rasd1 protein	NP_033052.1,dexamethasone-induced Ras-related protein 1	PF00071,Ras family	IPR020849,Small GTPase superfamily, Ras type;IPR001806,Small GTPase superfamily;IPR005225,Small GTP-binding protein domain;IPR027417,P-loop containing nucleoside triphosphate hydrolase	COG1100,GTPase SAR1 and related small G proteins;KOG0395,Ras-related GTPase	GO:0007263,biological_process,nitric oxide mediated signal transduction;GO:0005737,cellular_component,cytoplasm;GO:0045892,biological_process,negative regulation of transcription, DNA-templated;GO:0048471,cellular_component,perinuclear region of cytoplasm;GO:0005525,molecular_function,GTP binding;GO:0016020,cellular_component,membrane;GO:0003924,molecular_function,GTPase activity;GO:0016529,cellu…	K07843,ko04713,Circadian entrainment
Srebf1	1.57931	1.54787	1.52234	0.518966	0.546141	0.550763	F6XZS9,Sterol regulatory element-binding protein 1	-	PF00010,Helix-loop-helix DNA-binding domain	IPR011598,Myc-type, basic helix-loop-helix (bHLH) domain;IPR036638,Helix-loop-helix DNA-binding domain superfamily	ENOG410XSVP,-;KOG2588,Predicted DNA-binding protein	GO:0046983,molecular_function,protein dimerization activity;GO:0019901,molecular_function,protein kinase binding;GO:0000122,biological_process,negative regulation of transcription by RNA polymerase II;GO:0006355,biological_process,regulation of transcription, DNA-templated;GO:0009267,biological_process,cellular response to starvation;GO:0044212,molecular_function,transcription regulatory region D…	-
Tom1l2	2.67501	2.90225	3.11193	1.219	1.1981	1.27294	A0A1U7Q8K2,TOM1-like protein 2 isoform X3	XP_005067734.1,TOM1-like protein 2 isoform X3	-	IPR027429,Target of Myb1-like 2;IPR008942,ENTH/VHS;IPR038425,GAT domain superfamily;IPR002014,VHS domain;IPR014645,Target of Myb protein 1;IPR004152,GAT domain	-	GO:0015031,biological_process,protein transport;GO:0006886,biological_process,intracellular protein transport;GO:0005622,cellular_component,intracellular	-
Myo15	0.191005	0.197838	0.17099	0.0763808	0.0753565	0.0868506	A0A0G2K1F7,Myosin XVA	-	PF07653,Variant SH3 domain;PF00784,MyTH4 domain;PF00373,RM central domain;PF00063,Myosin head (motor domain);PF00612,IQ calmodulin-binding motif	IPR019748,FERM central domain;IPR038185,MyTH4 domain superfamily;IPR036057,Class XV myosin, motor domain;IPR001609,Myosin head, motor domain;IPR035487,Unconventional myosin-XV;IPR027417,P-loop containing nucleoside triphosphate hydrolase;IPR000299,FERM domain;IPR011993,PH-like domain superfamily;IPR035963,FERM superfamily, second domain;IPR036028,SH3-like domain superfamily;IPR036961,Kinesin moto…	-	GO:0003777,molecular_function,microtubule motor activity;GO:0005575,cellular_component,cellular_component;GO:0008150,biological_process,biological_process;GO:0003674,molecular_function,molecular_function;GO:0007605,biological_process,sensory perception of sound;GO:0016459,cellular_component,myosin complex;GO:0032421,cellular_component,stereocilium bundle;GO:0032420,cellular_component,stereocilium…	-
Llgl1	2.23587	1.77004	2.15865	0.709307	0.996752	0.828159	A0A0R4J0S4,Lethal	NP_001152877.1,lethal(2) giant larvae protein homolog 1 isoform 1	PF08596,Lethal giant larvae(Lgl) like, C-terminal;PF08366,LLGL2	IPR019775,WD40 repeat, conserved site;IPR013905,Lethal giant larvae (Lgl)-like, C-terminal domain;IPR013577,Lethal giant larvae homologue 2;IPR000664,Lethal(2) giant larvae protein;IPR036322,WD40-repeat-containing domain superfamily;IPR015943,WD40/YVTN repeat-like-containing domain superfamily;IPR001680,WD40 repeat	-	GO:0005737,cellular_component,cytoplasm;GO:0030866,biological_process,cortical actin cytoskeleton organization;GO:0019901,molecular_function,protein kinase binding;GO:0065003,biological_process,protein-containing complex assembly;GO:0030864,cellular_component,cortical actin cytoskeleton	-
Usp22	5.26531	5.92596	5.52796	0.698151	0.676981	0.567035	D3ZTX7,Ubiquitinyl hydrolase 1	NP_001178573.1,ubiquitin carboxyl-terminal hydrolase 22	PF02148,Zn-finger in ubiquitin-hydrolases and other protein;PF00443,Ubiquitin carboxyl-terminal hydrolase	IPR001607,Zinc finger, UBP-type;IPR018200,Ubiquitin specific protease, conserved site;IPR028889,Ubiquitin specific protease domain;IPR001394,Peptidase C19, ubiquitin carboxyl-terminal hydrolase;IPR013083,Zinc finger, RING/FYVE/PHD-type	KOG1867,Ubiquitin-specific protease;ENOG410XQQ0,-	GO:0043967,biological_process,histone H4 acetylation;GO:0006511,biological_process,ubiquitin-dependent protein catabolic process;GO:0004843,molecular_function,thiol-dependent ubiquitin-specific protease activity;GO:0036459,molecular_function,thiol-dependent ubiquitinyl hydrolase activity;GO:0016607,cellular_component,nuclear speck;GO:0045931,biological_process,positive regulation of mitotic cell …	-
Mapk7	4.93922	5.05746	4.68297	2.06451	2.01326	1.96724	E9PTH2,Mitogen-activated protein kinase	XP_006246617.1,-;XP_017459558.1,-;XP_006246479.1,-;XP_017459559.1,-;XP_006246480.1,-;NP_001178476.1,mitogen-activated protein kinase 7;XP_006246618.1,-	PF00069,Protein kinase domain	IPR011009,Protein kinase-like domain superfamily;IPR017441,Protein kinase, ATP binding site;IPR003527,Mitogen-activated protein (MAP) kinase, conserved site;IPR008271,Serine/threonine-protein kinase, active site;IPR000719,Protein kinase domain	ENOG410XNY0,-;KOG0660,Mitogen-activated protein kinase	GO:0016301,molecular_function,kinase activity;GO:0004707,molecular_function,MAP kinase activity;GO:0000165,biological_process,MAPK cascade;GO:0016740,molecular_function,transferase activity;GO:0005524,molecular_function,ATP binding;GO:0004672,molecular_function,protein kinase activity;GO:0005622,cellular_component,intracellular;GO:0006468,biological_process,protein phosphorylation;GO:0000166,mole…	K04464,ko04011,MAPK signaling pathway - yeast;K04464,ko05206,MicroRNAs in cancer;K04464,ko04010,MAPK signaling pathway;K04464,ko04912,GnRH signaling pathway;K04464,ko04139,Regulation of mitophagy - yeast;K04464,ko04722,Neurotrophin signaling pathway;K04464,ko04540,Gap junction;K04464,ko04921,Oxytocin signaling pathway
Grap	2.30866	1.96256	1.80431	0.41813	0.214512	0.206026	Q4KM68,GRB2-related adaptor protein	NP_001020920.1,GRB2-related adapter protein	PF07653,Variant SH3 domain;PF00018,SH3 domain;PF00017,SH2 domain	IPR001452,SH3 domain;IPR035645,GRAP, N-terminal SH3 domain;IPR036028,SH3-like domain superfamily;IPR036860,SH2 domain superfamily;IPR000980,SH2 domain	ENOG410XR1G,-;KOG3601,Adaptor protein GRB2, contains SH2 and SH3 domains	GO:0004715,molecular_function,non-membrane spanning protein tyrosine kinase activity;GO:0038083,biological_process,peptidyl-tyrosine autophosphorylation;GO:0042127,biological_process,regulation of cell proliferation;GO:0045087,biological_process,innate immune response;GO:0005102,molecular_function,signaling receptor binding;GO:0007169,biological_process,transmembrane receptor protein tyrosine kin…	-
Lrrc75a	0.611126	0.878858	0.936394	0.143553	0.0920583	0.0707333	A0A1U7Q8I4,leucine-rich repeat-containing protein 75A	XP_005067685.1,leucine-rich repeat-containing protein 75A	-	IPR032675,Leucine-rich repeat domain superfamily	-	-	-
Mmgt2	0.197459	0.226462	0.253448	0.0306128	0.0314104	0.0226258	G3GVL3,Membrane magnesium transporter 2	XP_007647538.1,-;XP_007617111.1,-;XP_007617110.1,-;XP_007647552.1,-;XP_007617115.1,-;XP_016834537.1,-;XP_007647563.1,-;XP_007617116.1,-;XP_007617118.1,-;XP_007617113.1,-;XP_016834526.1,-;XP_007617117.1,-;XP_016823110.1,-;XP_016823109.1,-;XP_007617112.1,-;XP_007617114.1,-;XP_003496392.1,membrane magnesium transporter 2;XP_007647543.1,-;XP_007647565.1,-	PF10270,Membrane magnesium transporter	IPR018937,Magnesium transporter	-	GO:0006828,biological_process,manganese ion transport;GO:0015095,molecular_function,magnesium ion transmembrane transporter activity;GO:1903830,biological_process,magnesium ion transmembrane transport;GO:0022890,molecular_function,inorganic cation transmembrane transporter activity;GO:0035444,biological_process,nickel cation transmembrane transport;GO:0015675,biological_process,nickel cation tran…	-
Hs3st3b1	0.330853	0.342688	0.337036	0.106861	0.0704862	0.135396	Q3TA92,Sulfotransferase	-	PF00685,Sulfotransferase domain	IPR037359,Heparan sulfate sulfotransferase;IPR000863,Sulfotransferase domain;IPR027417,P-loop containing nucleoside triphosphate hydrolase	ENOG410XS59,-;KOG3704,Heparan sulfate D-glucosaminyl 3-O-sulfotransferase	GO:0008146,molecular_function,sulfotransferase activity;GO:0016740,molecular_function,transferase activity	-
Arhgap44	1.83492	1.72872	1.64849	5.1986	4.97051	5.34523	A0A1U7QKE1,rho GTPase-activating protein 44 isoform X3	XP_005067910.1,rho GTPase-activating protein 44 isoform X3	-	IPR008936,Rho GTPase activation protein;IPR000198,Rho GTPase-activating protein domain;IPR027267,AH/BAR domain superfamily;IPR004148,BAR domain	-	GO:0005737,cellular_component,cytoplasm;GO:0043547,biological_process,positive regulation of GTPase activity;GO:0007165,biological_process,signal transduction;GO:0005096,molecular_function,GTPase activator activity	-
Map2k4	2.21467	2.09121	2.16157	0.281301	0.189671	0.356415	Q4KSH6,Dual specificity mitogen-activated protein kinase kinase 4	NP_001025194.1,-	PF00069,Protein kinase domain	IPR011009,Protein kinase-like domain superfamily;IPR017441,Protein kinase, ATP binding site;IPR008271,Serine/threonine-protein kinase, active site;IPR000719,Protein kinase domain	KOG0984,Mitogen-activated protein kinase (MAPK) kinase MKK3/MKK6;ENOG410XT3F,-	GO:0051770,biological_process,positive regulation of nitric-oxide synthase biosynthetic process;GO:0071260,biological_process,cellular response to mechanical stimulus;GO:0004672,molecular_function,protein kinase activity;GO:0005634,cellular_component,nucleus;GO:0016301,molecular_function,kinase activity;GO:0043525,biological_process,positive regulation of neuron apoptotic process;GO:0005524,molec…	K04430,ko04664,Fc epsilon RI signaling pathway;K04430,ko04013,MAPK signaling pathway - fly;K04430,ko04620,Toll-like receptor signaling pathway;K04430,ko04668,TNF signaling pathway;K04430,ko04012,ErbB signaling pathway;K04430,ko05120,Epithelial cell signaling in Helicobacter pylori infection;K04430,ko04010,MAPK signaling pathway;K04430,ko05166,HTLV-I infection;K04430,ko05169,Epstein-Barr virus inf…
Myh1	1.09001	1.18003	1.15465	0.106208	0.0665956	0.133737	B2RWX0,Myosin, heavy polypeptide 1, skeletal muscle, adult	-	PF01576,Myosin tail;PF00063,Myosin head (motor domain);PF02736,Myosin N-terminal SH3-like domain	IPR002928,Myosin tail;IPR001609,Myosin head, motor domain;IPR027417,P-loop containing nucleoside triphosphate hydrolase;IPR004009,Myosin, N-terminal, SH3-like;IPR000048,IQ motif, EF-hand binding site;IPR036961,Kinesin motor domain superfamily;IPR008989,Myosin S1 fragment, N-terminal;IPR027401,Myosin IQ motif-containing domain superfamily	COG5022,Myosin heavy chain;KOG0161,Myosin class II heavy chain	GO:0016459,cellular_component,myosin complex;GO:0005524,molecular_function,ATP binding;GO:0007018,biological_process,microtubule-based movement;GO:0003779,molecular_function,actin binding;GO:0008017,molecular_function,microtubule binding;GO:0051015,molecular_function,actin filament binding;GO:0003774,molecular_function,motor activity;GO:0000166,molecular_function,nucleotide binding;GO:0003777,mol…	-
Myh13	0.519571	0.513695	0.493049	0.169837	0.174261	0.131503	B1AR69,Myosin, heavy polypeptide 13, skeletal muscle	NP_001074719.1,myosin-13	PF01576,Myosin tail;PF00063,Myosin head (motor domain);PF02736,Myosin N-terminal SH3-like domain	IPR002928,Myosin tail;IPR001609,Myosin head, motor domain;IPR027417,P-loop containing nucleoside triphosphate hydrolase;IPR004009,Myosin, N-terminal, SH3-like;IPR000048,IQ motif, EF-hand binding site;IPR036961,Kinesin motor domain superfamily;IPR008989,Myosin S1 fragment, N-terminal;IPR027401,Myosin IQ motif-containing domain superfamily	COG5022,Myosin heavy chain;KOG0161,Myosin class II heavy chain	GO:0030016,cellular_component,myofibril;GO:0003777,molecular_function,microtubule motor activity;GO:0003774,molecular_function,motor activity;GO:0009267,biological_process,cellular response to starvation;GO:0007018,biological_process,microtubule-based movement;GO:0003779,molecular_function,actin binding;GO:0008017,molecular_function,microtubule binding;GO:0051015,molecular_function,actin filament…	K10352,ko04530,Tight junction
Gas7	4.41708	4.33678	4.73623	0.505666	0.383196	0.465746	Q3U432,Growth arrest-specific protein 7	NP_001103127.1,growth arrest-specific protein 7 isoform b	PF00397,WW domain;PF16623,Unstructured linker region between on GAS7 protein;PF00611,es/CIP4, and EFC/F-BAR homology domain	IPR001202,WW domain;IPR036020,WW domain superfamily;IPR031160,F-BAR domain;IPR001060,FCH domain;IPR027267,AH/BAR domain superfamily;IPR037957,GAS7, F-BAR domain	KOG0940,Ubiquitin protein ligase RSP5/NEDD4;ENOG410Z5NV,-;KOG2398,Predicted proline-serine-threonine phosphatase-interacting protein (PSTPIP)	-	-
Glp2r	0.465697	0.342034	0.588689	0.154712	0.211657	0.228694	A0A158RFU9,Glucagon-like peptide 2 receptor	NP_783612.2,glucagon-like peptide 2 receptor precursor	PF00002,7 transmembrane receptor (Secretin family);PF02793,Hormone receptor domain	IPR000832,GPCR, family 2, secretin-like;IPR001879,GPCR, family 2, extracellular hormone receptor domain;IPR017981,GPCR, family 2-like;IPR017983,GPCR, family 2, secretin-like, conserved site;IPR036445,GPCR family 2, extracellular hormone receptor domain superfamily	-	GO:0007186,biological_process,G-protein coupled receptor signaling pathway;GO:0004888,molecular_function,transmembrane signaling receptor activity;GO:0016020,cellular_component,membrane;GO:0004871,molecular_function,signal transducer activity;GO:0007166,biological_process,cell surface receptor signaling pathway;GO:0016021,cellular_component,integral component of membrane;GO:0071377,biological_pro…	K04582,ko04080,Neuroactive ligand-receptor interaction
Pik3r6	1.38851	0.897608	1.24631	2.15266	2.39989	2.39674	A2TJT9,p87 phosphoinositide 3-kinase gamma adapter protein	NP_001074913.1,phosphoinositide 3-kinase regulatory subunit 6	PF10486,Phosphoinositide 3-kinase gamma adapter protein p101 subunit	IPR019522,Phosphoinositide 3-kinase regulatory subunit 5/6	ENOG410ITTQ,-;ENOG41103E9,-	GO:0016301,molecular_function,kinase activity;GO:0046935,molecular_function,1-phosphatidylinositol-3-kinase regulator activity;GO:0045766,biological_process,positive regulation of angiogenesis;GO:0042269,biological_process,regulation of natural killer cell mediated cytotoxicity;GO:0045582,biological_process,positive regulation of T cell differentiation;GO:0007186,biological_process,G-protein coup…	-
Rnf222	0.469194	0.452843	0.510551	0.0757717	0.0555327	0.0960047	D3ZTZ3,RCG35065	XP_006246827.1,-;XP_008766068.1,-;XP_006246826.1,-;XP_008766067.1,-;XP_008766069.1,-;NP_001102298.1,RING finger protein 222	PF13445,RING-type zinc-finger	IPR001841,Zinc finger, RING-type;IPR027370,RING-type zinc-finger, LisH dimerisation motif;IPR017907,Zinc finger, RING-type, conserved site;IPR013083,Zinc finger, RING/FYVE/PHD-type	ENOG411286J,-;ENOG410J277,-	GO:0061630,molecular_function,ubiquitin protein ligase activity;GO:0016567,biological_process,protein ubiquitination;GO:0046872,molecular_function,metal ion binding;GO:0043161,biological_process,proteasome-mediated ubiquitin-dependent protein catabolic process;GO:0033768,cellular_component,SUMO-targeted ubiquitin ligase complex;GO:0033234,biological_process,negative regulation of protein sumoylat…	-
Aloxe3	0.278187	0.364728	0.270505	0.070318	0.0901875	0.0808451	Q14B96,Arachidonate lipoxygenase 3	NP_035916.2,hydroperoxide isomerase ALOXE3	PF00305,Lipoxygenase;PF01477,PLAT/LH2 domain	IPR020834,Lipoxygenase, conserved site;IPR036392,PLAT/LH2 domain superfamily;IPR001024,PLAT/LH2 domain;IPR036226,Lipoxigenase, C-terminal domain superfamily;IPR020833,Lipoxygenase, iron binding site;IPR013819,Lipoxygenase, C-terminal;IPR001885,Lipoxygenase, mammalian;IPR000907,Lipoxygenase	ENOG410YN4N,-;ENOG410IF0U,-	GO:0051213,molecular_function,dioxygenase activity;GO:0046872,molecular_function,metal ion binding;GO:0016491,molecular_function,oxidoreductase activity;GO:0005506,molecular_function,iron ion binding;GO:0055114,biological_process,oxidation-reduction process;GO:0016702,molecular_function,oxidoreductase activity, acting on single donors with incorporation of molecular oxygen, incorporation of two a…	-
Gucy2e	0.117779	0.158035	0.155429	0.0326066	0.0543662	0.0441823	V9GZ79,Guanylate cyclase	-	PF00211,Adenylate and Guanylate cyclase catalytic domain;PF01094,Receptor family ligand binding region;PF07701,Heme NO binding associated;PF07714,Protein tyrosine kinase	IPR001054,Adenylyl cyclase class-3/4/guanylyl cyclase;IPR001245,Serine-threonine/tyrosine-protein kinase, catalytic domain;IPR029787,Nucleotide cyclase;IPR001828,Receptor, ligand binding region;IPR011009,Protein kinase-like domain superfamily;IPR028082,Periplasmic binding protein-like I;IPR011645,Haem NO binding associated;IPR018297,Adenylyl cyclase class-4/guanylyl cyclase, conserved site;IPR000…	KOG1023,Natriuretic peptide receptor, guanylate cyclase;COG2114,Adenylate cyclase, family 3 (some proteins contain HAMP domain)	GO:0009190,biological_process,cyclic nucleotide biosynthetic process;GO:0035556,biological_process,intracellular signal transduction;GO:0006182,biological_process,cGMP biosynthetic process;GO:0005524,molecular_function,ATP binding;GO:0016849,molecular_function,phosphorus-oxygen lyase activity;GO:0005622,cellular_component,intracellular;GO:0004672,molecular_function,protein kinase activity;GO:0016…	-
Atp1b2	9.95328	10.1403	9.58633	0.789165	0.988619	0.868123	Q3UR55,Sodium/potassium-transporting ATPase subunit beta	NP_038201.1,sodium/potassium-transporting ATPase subunit beta-2	PF00287,Sodium / potassium ATPase beta chain	IPR038702,Sodium/potassium-transporting ATPase subunit beta superfamily;IPR000402,Sodium/potassium-transporting ATPase subunit beta	KOG3927,Na+/K+ ATPase, beta subunit;ENOG411150A,-	GO:0030007,biological_process,cellular potassium ion homeostasis;GO:0086009,biological_process,membrane repolarization;GO:0005890,cellular_component,sodium:potassium-exchanging ATPase complex;GO:0032781,biological_process,positive regulation of ATPase activity;GO:0001671,molecular_function,ATPase activator activity;GO:0050821,biological_process,protein stabilization;GO:0005737,cellular_component,…	K01540,ko04971,Gastric acid secretion;K01540,ko04024,cAMP signaling pathway;K01540,ko04911,Insulin secretion;K01540,ko04919,Thyroid hormone signaling pathway;K01540,ko04978,Mineral absorption;K01540,ko04260,Cardiac muscle contraction;K01540,ko04974,Protein digestion and absorption;K01540,ko04961,Endocrine and other factor-regulated calcium reabsorption;K01540,ko04970,Salivary secretion;K01540,ko0…
Shbg	6.011	5.48586	5.91994	0.547595	0.408627	0.416991	A0A158SIS9,Sex hormone binding globulin	XP_011247139.1,-;NP_035497.1,sex hormone-binding globulin precursor	PF00054,Laminin G domain	IPR001791,Laminin G domain;IPR013320,Concanavalin A-like lectin/glucanase domain superfamily	-	-	-
Sat2	3.64041	3.30378	3.7248	0.6581	0.675245	0.674475	A0A158SIT0,Spermidine/spermine N1-acetyl transferase 2	NP_081267.1,diamine acetyltransferase 2 isoform 1;XP_006534175.1,-	PF00583,Acetyltransferase (GNAT) family	IPR032959,Diamine acetyltransferase 2;IPR016181,Acyl-CoA N-acyltransferase;IPR000182,GNAT domain	-	GO:0008080,molecular_function,N-acetyltransferase activity;GO:0004145,molecular_function,diamine N-acetyltransferase activity;GO:0016740,molecular_function,transferase activity;GO:0032919,biological_process,spermine acetylation;GO:0032918,biological_process,spermidine acetylation;GO:0032920,biological_process,putrescine acetylation;GO:0046204,biological_process,nor-spermidine metabolic process;GO…	K00657,ko00330,Arginine and proline metabolism
Tnfsfm13	4.36193	3.90188	4.17415	1.77783	1.61764	1.71893	Q8BXS2,Tumor necrosis factor	NP_001029269.1,tumor necrosis factor (ligand) superfamily, member 12-member 13 isoform a	PF00229,TNF(Tumour Necrosis Factor) family	IPR008983,Tumour necrosis factor-like domain superfamily;IPR006052,Tumour necrosis factor domain;IPR021184,Tumour necrosis factor, conserved site	ENOG410Y4KC,-;ENOG410II60,-	GO:0003674,molecular_function,molecular_function;GO:0005164,molecular_function,tumor necrosis factor receptor binding;GO:0008150,biological_process,biological_process;GO:0005125,molecular_function,cytokine activity;GO:0010469,biological_process,regulation of signaling receptor activity;GO:0006955,biological_process,immune response;GO:0016020,cellular_component,membrane;GO:0005575,cellular_compone…	-
Plscr3	0.466987	0.425255	0.50189	0.0952614	0.109961	0.0352037	Q5F283,Phospholipid scramblase	XP_006534220.1,-;NP_076053.1,phospholipid scramblase 3;XP_006534219.1,-;NP_001161969.1,-	PF03803,Scramblase	IPR005552,Scramblase	KOG0621,Phospholipid scramblase;ENOG410XSYS,-	GO:0048306,molecular_function,calcium-dependent protein binding;GO:0005886,cellular_component,plasma membrane;GO:0005739,cellular_component,mitochondrion	-
Acap1	0.475844	0.454781	0.485839	0.161376	0.134041	0.10602	D4ABD3,ArfGAP with coiled-coil, ankyrin repeat and PH domains 1	NP_001099266.2,arf-GAP with coiled-coil, ANK repeat and PH domain-containing protein 1	PF12796,Ankyrin repeats (3 copies);PF01412,Putative GTPase activating protein for Arf;PF16746,BAR domain of APPL family;PF00169,PH domain	IPR037278,ARFGAP/RecO-like zinc finger;IPR038508,ArfGAP domain superfamily;IPR001849,Pleckstrin homology domain;IPR011993,PH-like domain superfamily;IPR020683,Ankyrin repeat-containing domain;IPR027267,AH/BAR domain superfamily;IPR036770,Ankyrin repeat-containing domain superfamily;IPR001164,Arf GTPase activating protein;IPR002110,Ankyrin repeat	COG5347,GTPase-activating protein that regulates ARFs (ADP-ribosylation factors), involved in ARF-mediated vesicular transport;KOG0521,Putative GTPase activating proteins (GAPs)	GO:0043547,biological_process,positive regulation of GTPase activity;GO:0005096,molecular_function,GTPase activator activity;GO:0046872,molecular_function,metal ion binding;GO:0016020,cellular_component,membrane	K12489,ko04144,Endocytosis
Slc16a11	0.424124	0.673919	0.544973	0.10274	0.135536	0.173565	B5DFC0,Slc16a11 protein	XP_006246708.1,monocarboxylate transporter 11 isoform X2	-	IPR036259,MFS transporter superfamily;IPR030769,Monocarboxylate transporter 11;IPR020846,Major facilitator superfamily domain;IPR011701,Major facilitator superfamily	COG0477,Permeases of the major facilitator superfamily;KOG2504,Monocarboxylate transporter	GO:0015718,biological_process,monocarboxylic acid transport;GO:0006629,biological_process,lipid metabolic process;GO:0008028,molecular_function,monocarboxylic acid transmembrane transporter activity;GO:0050833,molecular_function,pyruvate transmembrane transporter activity;GO:0055085,biological_process,transmembrane transport;GO:0005886,cellular_component,plasma membrane;GO:0016020,cellular_compon…	-
Slc16a13	0.743678	0.705857	0.694216	0.100883	0.177449	0.198834	A0A1U7Q8E1,monocarboxylate transporter 13 isoform X2	XP_005067564.1,monocarboxylate transporter 13	-	IPR036259,MFS transporter superfamily;IPR020846,Major facilitator superfamily domain;IPR011701,Major facilitator superfamily	-	GO:0055085,biological_process,transmembrane transport;GO:0016021,cellular_component,integral component of membrane;GO:0016020,cellular_component,membrane	-
Alox12	1.60995	1.46066	1.53787	0.192703	0.216555	0.217031	A2CF85,Arachidonate 12-lipoxygenase	NP_031466.2,arachidonate 12-lipoxygenase, 12S-type isoform 1	PF00305,Lipoxygenase;PF01477,PLAT/LH2 domain	IPR020834,Lipoxygenase, conserved site;IPR036392,PLAT/LH2 domain superfamily;IPR001024,PLAT/LH2 domain;IPR036226,Lipoxigenase, C-terminal domain superfamily;IPR020833,Lipoxygenase, iron binding site;IPR013819,Lipoxygenase, C-terminal;IPR001885,Lipoxygenase, mammalian;IPR000907,Lipoxygenase	ENOG410YN4N,-;ENOG410IF0U,-	GO:0048661,biological_process,positive regulation of smooth muscle cell proliferation;GO:2001303,biological_process,lipoxin A4 biosynthetic process;GO:0097755,biological_process,positive regulation of blood vessel diameter;GO:0010656,biological_process,negative regulation of muscle cell apoptotic process;GO:0010942,biological_process,positive regulation of cell death;GO:0010595,biological_process…	K00458,ko04726,Serotonergic synapse;K00458,ko00590,Arachidonic acid metabolism;K00458,ko04750,Inflammatory mediator regulation of TRP channels
Gm12312	1.32158	1.12845	0.40889	19.3247	18.9921	22.0266	F6XHN8,FGFR1 oncogene partner 2	-	PF05769,SIKE family	IPR008555,SIKE family	ENOG410IHR3,-;ENOG410XS48,-	GO:0042060,biological_process,wound healing;GO:0042803,molecular_function,protein homodimerization activity	-
Arrb2	0.734289	0.362992	0.54212	0.0790552	0.0405574	0.0908904	J3JS97,Arrestin, beta 2	NP_001258288.1,-;NP_001258287.1,beta-arrestin-2 isoform a	PF00339,Arrestin (or S-antigen), N-terminal domain;PF02752,Arrestin (or S-antigen), C-terminal domain	IPR011022,Arrestin C-terminal-like domain;IPR014753,Arrestin, N-terminal;IPR011021,Arrestin-like, N-terminal;IPR014752,Arrestin, C-terminal;IPR000698,Arrestin;IPR017864,Arrestin, conserved site;IPR014756,Immunoglobulin E-set	KOG3865,Arrestin;ENOG410XR0F,-	GO:0031397,biological_process,negative regulation of protein ubiquitination;GO:0031691,molecular_function,alpha-1A adrenergic receptor binding;GO:0033138,biological_process,positive regulation of peptidyl-serine phosphorylation;GO:0007179,biological_process,transforming growth factor beta receptor signaling pathway;GO:0007186,biological_process,G-protein coupled receptor signaling pathway;GO:0005…	-
Kif1c	2.64253	2.53379	2.5437	1.10251	1.14181	0.873249	E9Q9B0,Kinesin-like protein KIF1C	-	PF16183,Kinesin-associated;PF00225,Kinesin motor domain;PF00498,HA domain	IPR019821,Kinesin motor domain, conserved site;IPR027417,P-loop containing nucleoside triphosphate hydrolase;IPR032405,Kinesin-associated;IPR000253,Forkhead-associated (FHA) domain;IPR008984,SMAD/FHA domain superfamily;IPR001752,Kinesin motor domain;IPR036961,Kinesin motor domain superfamily;IPR027640,Kinesin-like protein	COG5059,Kinesin-like protein;KOG0245,Kinesin-like protein	GO:0005794,cellular_component,Golgi apparatus;GO:0003777,molecular_function,microtubule motor activity;GO:0003774,molecular_function,motor activity;GO:0006890,biological_process,retrograde vesicle-mediated transport, Golgi to ER;GO:0008017,molecular_function,microtubule binding;GO:0007018,biological_process,microtubule-based movement;GO:0000166,molecular_function,nucleotide binding;GO:0005524,mol…	-
Aipl1	0.416639	0.254426	0.440881	0.724297	0.645703	0.83078	A0A1U7QHB0,aryl-hydrocarbon-interacting protein-like 1	XP_005067505.1,aryl-hydrocarbon-interacting protein-like 1	-	IPR031209,Aryl-hydrocarbon-interacting protein-like 1;IPR001179,FKBP-type peptidyl-prolyl cis-trans isomerase domain;IPR013026,Tetratricopeptide repeat-containing domain;IPR019734,Tetratricopeptide repeat;IPR011990,Tetratricopeptide-like helical domain superfamily	-	GO:0007601,biological_process,visual perception	-
Xaf1	0.305265	0.383384	0.336948	0.0799432	0.0492156	0.0315124	D3ZPQ3,XIAP associated factor-1	-	-	IPR031220,XIAP-associated factor 1	ENOG410IK96,-;ENOG4110HW5,-	GO:0005515,molecular_function,protein binding;GO:0006915,biological_process,apoptotic process;GO:0031333,biological_process,negative regulation of protein complex assembly;GO:0034097,biological_process,response to cytokine;GO:0035456,biological_process,response to interferon-beta;GO:0005634,cellular_component,nucleus	-
Trpv1	0.840775	0.613059	0.76646	1.81266	1.65091	1.64581	Q3V318,Uncharacterized protein	NP_001001445.1,transient receptor potential cation channel subfamily V member 1	PF12796,Ankyrin repeats (3 copies);PF00520,Ion transport protein	IPR002110,Ankyrin repeat;IPR008347,Transient receptor potential channel, vanilloid 1-4;IPR020683,Ankyrin repeat-containing domain;IPR004729,Transient receptor potential channel;IPR036770,Ankyrin repeat-containing domain superfamily;IPR005821,Ion transport domain;IPR024862,Transient receptor potential cation channel subfamily V;IPR024863,Transient receptor potential cation channel subfamily V memb…	KOG3676,Ca2+-permeable cation channel OSM-9 and related channels (OTRPC family);ENOG4110DG4,-	GO:0005216,molecular_function,ion channel activity;GO:0055085,biological_process,transmembrane transport;GO:0006811,biological_process,ion transport;GO:0016020,cellular_component,membrane;GO:0034220,biological_process,ion transmembrane transport;GO:0016021,cellular_component,integral component of membrane	K05222,ko04080,Neuroactive ligand-receptor interaction;K05222,ko04750,Inflammatory mediator regulation of TRP channels
Rtn4rl1	0.373143	0.292968	0.416197	0.0425366	0.0763784	0.0523978	A0A0S3NUC6,Reticulon 4 receptor-like 1	-	PF13855,Leucine rich repeat	IPR001611,Leucine-rich repeat;IPR003591,Leucine-rich repeat, typical subtype;IPR032675,Leucine-rich repeat domain superfamily	-	-	-
Serpinf1	0.54118	0.632343	0.765433	0.143013	0.11413	0.125275	A0A0S3NTJ2,Serine	-	PF00079,Serpin (serine protease inhibitor)	IPR023795,Serpin, conserved site;IPR023796,Serpin domain;IPR036186,Serpin superfamily;IPR000215,Serpin family;IPR033832,Pigment epithelium derived factor	-	GO:0016525,biological_process,negative regulation of angiogenesis;GO:0050769,biological_process,positive regulation of neurogenesis;GO:0005615,cellular_component,extracellular space	-
Wdr81	0.588153	0.565197	0.67881	0.0585875	0.103833	0.0997256	K4DI77,WD repeat-containing protein 81	-	PF00400,WD domain, G-beta repeat;PF02138,Beige/BEACH domain	IPR017986,WD40-repeat-containing domain;IPR036372,BEACH domain superfamily;IPR000409,BEACH domain;IPR036322,WD40-repeat-containing domain superfamily;IPR015943,WD40/YVTN repeat-like-containing domain superfamily;IPR011009,Protein kinase-like domain superfamily;IPR001680,WD40 repeat	KOG1786,Lysosomal trafficking regulator LYST and related BEACH and WD40 repeat proteins;ENOG410XR4I,-;KOG4190,Uncharacterized conserved protein	GO:0050821,biological_process,protein stabilization;GO:0006511,biological_process,ubiquitin-dependent protein catabolic process;GO:0070530,molecular_function,K63-linked polyubiquitin modification-dependent protein binding;GO:0035973,biological_process,aggrephagy;GO:0007005,biological_process,mitochondrion organization;GO:0043551,biological_process,regulation of phosphatidylinositol 3-kinase activ…	-
Mir22hg	1.66889	1.6699	1.68146	0.253279	0.379822	0.268798	A0A212DAW4,Uncharacterized protein	-	-	-	-	-	-
Tlcd2	1.01911	0.987827	0.796659	0.135536	0.238401	0.22897	D3ZPC3,TLC domain-containing 2	XP_573142.4,-;XP_001080690.3,TLC domain-containing protein 2 isoform X1	PF03798,TLC domain	IPR006634,TRAM/LAG1/CLN8 homology domain	ENOG410Z5I9,-;KOG4474,Uncharacterized conserved protein	GO:0016021,cellular_component,integral component of membrane;GO:0016020,cellular_component,membrane	-
Doc2b	0.310483	0.377136	0.336413	0.0515735	0.0529172	0.0677651	A0A0S3NTV1,Double C2-like domain-containing protein	-	PF00168,C2 domain	IPR000008,C2 domain;IPR001565,Synaptotagmin;IPR030534,Double C2-like domain-containing protein beta;IPR014638,Double C2 protein, alpha/beta/gamma;IPR035892,C2 domain superfamily	-	GO:0045956,biological_process,positive regulation of calcium ion-dependent exocytosis;GO:0032024,biological_process,positive regulation of insulin secretion;GO:0098793,cellular_component,presynapse;GO:0048791,biological_process,calcium ion-regulated exocytosis of neurotransmitter;GO:0005509,molecular_function,calcium ion binding;GO:0031340,biological_process,positive regulation of vesicle fusion;…	-
Gm12345	1.63705	1.53335	1.84319	0.125229	0.171323	0.0822727	F7HHJ4,Upstream transcription factor 1	-	PF00010,Helix-loop-helix DNA-binding domain	IPR011598,Myc-type, basic helix-loop-helix (bHLH) domain;IPR036638,Helix-loop-helix DNA-binding domain superfamily	ENOG410KCVR,-;ENOG4110B3H,-	GO:0003705,molecular_function,transcription factor activity, RNA polymerase II distal enhancer sequence-specific binding;GO:0046983,molecular_function,protein dimerization activity;GO:0019901,molecular_function,protein kinase binding;GO:0009411,biological_process,response to UV;GO:0001666,biological_process,response to hypoxia;GO:0046982,molecular_function,protein heterodimerization activity;GO:0…	-
Traf4	0.881367	0.941112	0.857029	0.341604	0.198619	0.370302	B1WC90,TNF receptor-associated factor 4	NP_001100487.1,TNF receptor-associated factor 4	PF02176,TRAF-type zinc finger;PF00097,Zinc finger, C3HC4 type (RING finger)	IPR008974,TRAF-like;IPR012227,TNF receptor-associated factor TRAF;IPR037307,TNF receptor-associated factor 4, MATH domain;IPR001293,Zinc finger, TRAF-type;IPR001841,Zinc finger, RING-type;IPR013083,Zinc finger, RING/FYVE/PHD-type;IPR018957,Zinc finger, C3HC4 RING-type;IPR002083,MATH/TRAF domain;IPR027138,TNF receptor-associated factor 4;IPR017907,Zinc finger, RING-type, conserved site	KOG0297,TNF receptor-associated factor;ENOG410Z7YX,-	GO:0042981,biological_process,regulation of apoptotic process;GO:0019901,molecular_function,protein kinase binding;GO:0030323,biological_process,respiratory tube development;GO:0005737,cellular_component,cytoplasm;GO:0050699,molecular_function,WW domain binding;GO:0005164,molecular_function,tumor necrosis factor receptor binding;GO:0045860,biological_process,positive regulation of protein kinase …	K09848,ko05222,Small cell lung cancer;K09848,ko04214,Apoptosis - fly;K09848,ko05200,Pathways in cancer
Rab34	1.07056	0.705635	0.630907	0.188606	0.112886	0.185864	B1AQD4,Ras-related protein Rab-34	-	PF00071,Ras family	IPR001806,Small GTPase superfamily;IPR005225,Small GTP-binding protein domain;IPR027417,P-loop containing nucleoside triphosphate hydrolase	ENOG410XPBI,-;KOG0094,GTPase Rab6/YPT6/Ryh1, small G protein superfamily	GO:0003924,molecular_function,GTPase activity;GO:0005525,molecular_function,GTP binding	-
Aldoc	0.758785	0.797091	0.841588	0.206784	0.212171	0.192457	A0A1A6GMB9,Fructose-bisphosphate aldolase	-	PF00274,ructose-bisphosphate aldolase class-I	IPR029768,Fructose-bisphosphate aldolase class-I active site;IPR000741,Fructose-bisphosphate aldolase, class-I;IPR013785,Aldolase-type TIM barrel	-	GO:0004332,molecular_function,fructose-bisphosphate aldolase activity;GO:0003824,molecular_function,catalytic activity;GO:0006096,biological_process,glycolytic process;GO:0016829,molecular_function,lyase activity	-
Unc119	4.69354	4.43734	4.05683	0.29094	0.408501	0.286711	B1AQD9,Protein unc-119 homolog A	NP_001300914.1,protein unc-119 homolog A isoform 1	PF05351,MP-PDE, delta subunit	IPR008015,GMP phosphodiesterase, delta subunit;IPR037036,GMP phosphodiesterase, delta subunit superfamily;IPR032977,Protein unc-119 homologue A-like;IPR014756,Immunoglobulin E-set	-	GO:0061098,biological_process,positive regulation of protein tyrosine kinase activity;GO:0045171,cellular_component,intercellular bridge;GO:0051233,cellular_component,spindle midzone;GO:0000281,biological_process,mitotic cytokinesis;GO:0007399,biological_process,nervous system development;GO:0008289,molecular_function,lipid binding;GO:0005813,cellular_component,centrosome;GO:0042953,biological_pr…	-
Slc13a2	0.433054	0.444014	0.358711	0.0155412	0.0478383	0.0765764	O35055,Sodium-dependent dicarboxylate transporter	NP_113934.1,solute carrier family 13 member 2	PF00939,Sodium:sulfate symporter transmembrane region	IPR031312,Sodium/sulphate symporter, conserved site;IPR001898,Solute carrier family 13	COG0471,Di- and tricarboxylate transporters;KOG1281,Na+/dicarboxylate, Na+/tricarboxylate and phosphate transporters	GO:0055085,biological_process,transmembrane transport;GO:0005215,molecular_function,transporter activity;GO:0006814,biological_process,sodium ion transport;GO:0016021,cellular_component,integral component of membrane;GO:0016020,cellular_component,membrane	-
Slc46a1	0.916912	0.894124	0.708388	0.21907	0.187315	0.13193	A0A1U7QQF0,proton-coupled folate transporter	XP_005077065.1,proton-coupled folate transporter	-	IPR036259,MFS transporter superfamily;IPR011701,Major facilitator superfamily;IPR020846,Major facilitator superfamily domain;IPR005829,Sugar transporter, conserved site	-	GO:0055085,biological_process,transmembrane transport;GO:0005215,molecular_function,transporter activity;GO:0016021,cellular_component,integral component of membrane;GO:0016020,cellular_component,membrane	-
Sarm1	0.783482	0.625133	0.628189	0.279692	0.307477	0.295314	D3ZUM2,Sterile alpha and TIR motif containing 1	NP_001099287.1,sterile alpha and TIR motif-containing protein 1	PF13676,TIR domain;PF07647,SAM domain (Sterile alpha motif)	IPR013761,Sterile alpha motif/pointed domain superfamily;IPR011989,Armadillo-like helical;IPR035897,Toll/interleukin-1 receptor homology (TIR) domain superfamily;IPR016024,Armadillo-type fold;IPR001660,Sterile alpha motif domain;IPR000157,Toll/interleukin-1 receptor homology (TIR) domain	ENOG410XQ4A,-;KOG3678,SARM protein (with sterile alpha and armadillo motifs)	GO:0048814,biological_process,regulation of dendrite morphogenesis;GO:0005874,cellular_component,microtubule;GO:0030425,cellular_component,dendrite;GO:0031315,cellular_component,extrinsic component of mitochondrial outer membrane;GO:0005737,cellular_component,cytoplasm;GO:0042981,biological_process,regulation of apoptotic process;GO:1901214,biological_process,regulation of neuron death;GO:0005739…	-
Utp6	4.23946	3.87821	4.53046	1.19502	1.23467	1.34939	A0A1U7QXW4,U3 small nucleolar RNA-associated protein 6 homolog	XP_005077042.1,U3 small nucleolar RNA-associated protein 6 homolog	-	IPR003107,HAT (Half-A-TPR) repeat;IPR011990,Tetratricopeptide-like helical domain superfamily;IPR013949,U3 small nucleolar RNA-associated protein 6	-	GO:0030515,molecular_function,snoRNA binding;GO:0006396,biological_process,RNA processing;GO:0000462,biological_process,maturation of SSU-rRNA from tricistronic rRNA transcript (SSU-rRNA, 5.8S rRNA, LSU-rRNA)	-
Crlf3	1.78859	1.68757	1.60677	0.263919	0.288848	0.208066	A0A1U7QMH8,cytokine receptor-like factor 3	XP_005077041.1,cytokine receptor-like factor 3	-	IPR003961,Fibronectin type III;IPR036116,Fibronectin type III superfamily;IPR013783,Immunoglobulin-like fold	-	-	-
Atad5	1.2327	1.39141	1.41841	0.388191	0.454476	0.397262	Z4YKQ9,ATPase family AAA domain-containing protein 5	XP_006533295.1,ATPase family AAA domain-containing protein 5 isoform X1	PF00004,ATPase family associated with various cellular activities (AAA)	IPR003959,ATPase, AAA-type, core;IPR003593,AAA+ ATPase domain;IPR027417,P-loop containing nucleoside triphosphate hydrolase	KOG1968,Replication factor C, subunit RFC1 (large subunit);ENOG410YF58,-	GO:1901990,biological_process,regulation of mitotic cell cycle phase transition;GO:0030890,biological_process,positive regulation of B cell proliferation;GO:0048304,biological_process,positive regulation of isotype switching to IgG isotypes;GO:0005524,molecular_function,ATP binding;GO:0002377,biological_process,immunoglobulin production	-
Rnf135	1.17505	1.51922	1.63479	0.122616	0.0898644	0.0690476	B2RRA5,Ring finger protein 135	NP_082295.1,E3 ubiquitin-protein ligase RNF135	PF15227,zinc finger of C3HC4-type, RING;PF00622,SPRY domain	IPR017907,Zinc finger, RING-type, conserved site;IPR003879,Butyrophylin-like, SPRY domain;IPR001870,B30.2/SPRY domain;IPR001841,Zinc finger, RING-type;IPR013320,Concanavalin A-like lectin/glucanase domain superfamily;IPR013083,Zinc finger, RING/FYVE/PHD-type;IPR003877,SPRY domain	ENOG4111G04,-;KOG2177,Predicted E3 ubiquitin ligase	GO:0032728,biological_process,positive regulation of interferon-beta production;GO:0016567,biological_process,protein ubiquitination;GO:0005737,cellular_component,cytoplasm;GO:0046872,molecular_function,metal ion binding;GO:0004842,molecular_function,ubiquitin-protein transferase activity;GO:0042802,molecular_function,identical protein binding;GO:0043021,molecular_function,ribonucleoprotein compl…	-
Cdk5r1	0.241672	0.312459	0.280191	0.063046	0.101653	0.0798809	Q542T9,Cyclin-dependent kinase 5 activator	NP_034001.1,cyclin-dependent kinase 5 activator 1	PF03261,Cyclin-dependent kinase 5 activator protein	IPR004944,Cyclin-dependent kinase 5 activator;IPR036915,Cyclin-like superfamily	KOG3932,CDK5 kinase activator p35/Nck5a;ENOG410YFUI,-	GO:0048013,biological_process,ephrin receptor signaling pathway;GO:0090314,biological_process,positive regulation of protein targeting to membrane;GO:0007213,biological_process,G-protein coupled acetylcholine receptor signaling pathway;GO:0007413,biological_process,axonal fasciculation;GO:0005509,molecular_function,calcium ion binding;GO:0019901,molecular_function,protein kinase binding;GO:002181…	K11716,ko05030,Cocaine addiction;K11716,ko05010,Alzheimer's disease
Slfn5	0.189578	0.187434	0.208129	0.0414792	0.0668798	0.0291973	A0A1G5SK44,Schlafen family member 5	-	-	IPR027417,P-loop containing nucleoside triphosphate hydrolase;IPR029684,Schlafen family;IPR018647,Domain of unknown function DUF2075;IPR007421,Schlafen, AAA domain;IPR029671,Schlafen family member 5;IPR038461,Schlafen, AAA domain superfamily	-	GO:0005524,molecular_function,ATP binding;GO:0005634,cellular_component,nucleus	-
Heatr9	2.68224	2.42751	2.08654	0.81968	0.882061	0.965377	A0A096MJ97,HEAT repeat-containing 9	XP_006247080.1,-;XP_006220813.1,protein HEATR9 isoform X1	-	IPR011989,Armadillo-like helical;IPR016024,Armadillo-type fold	ENOG410IGFK,-;ENOG4111TMS,-	GO:0002244,biological_process,hematopoietic progenitor cell differentiation	-
Mrm1	0.822823	0.720163	0.682053	0.0784212	0.18775	0.167443	D3ZK81,Mitochondrial rRNA methyltransferase 1	XP_017452915.1,-;NP_001102302.1,rRNA methyltransferase 1, mitochondrial	PF00588,SpoU rRNA Methylase family;PF08032,RNA 2'-O ribose methyltransferase substrate binding	IPR029028,Alpha/beta knot methyltransferases;IPR029064,50S ribosomal protein L30e-like;IPR001537,tRNA/rRNA methyltransferase, SpoU type;IPR029026,tRNA (guanine-N1-)-methyltransferase, N-terminal;IPR004441,RNA methyltransferase TrmH family;IPR013123,RNA 2-O ribose methyltransferase, substrate binding	KOG0838,RNA Methylase, SpoU family;COG0566,rRNA methylases	GO:0008173,molecular_function,RNA methyltransferase activity;GO:0000453,biological_process,enzyme-directed rRNA 2'-O-methylation;GO:0070039,molecular_function,rRNA (guanosine-2'-O-)-methyltransferase activity;GO:0003723,molecular_function,RNA binding;GO:0008168,molecular_function,methyltransferase activity;GO:0006396,biological_process,RNA processing;GO:0005739,cellular_component,mitochondrion	-
Tbx2	0.810852	0.727843	0.612094	0.330814	0.275789	0.244504	Q3UET7,Uncharacterized protein	NP_033350.2,T-box transcription factor TBX2	PF12598,T-box transcription factor;PF00907,T-box	IPR001699,Transcription factor, T-box;IPR018186,Transcription factor, T-box, conserved site;IPR002070,Transcription factor, Brachyury;IPR022582,Transcription factor, T-box, region of unknown function;IPR008967,p53-like transcription factor, DNA-binding;IPR036960,T-box superfamily	KOG3585,TBX2 and related T-box transcription factors;ENOG410XSTS,-	GO:0006355,biological_process,regulation of transcription, DNA-templated;GO:0003700,molecular_function,DNA binding transcription factor activity;GO:0003677,molecular_function,DNA binding;GO:0005634,cellular_component,nucleus;GO:0006351,biological_process,transcription, DNA-templated	K10176,ko04013,MAPK signaling pathway - fly
Brip1	0.659128	0.661937	0.71158	0.251445	0.273475	0.257701	A0A0G2K475,BRCA1-interacting protein C-terminal helicase 1	XP_001081096.1,-;XP_340870.3,Fanconi anemia group J protein isoform X1;XP_008766379.1,-;XP_006247125.1,-	PF13307,Helicase C-terminal domain;PF06733,AD_2	IPR014001,Helicase superfamily 1/2, ATP-binding domain;IPR013020,ATP-dependent helicase Rad3/Chl1-like;IPR027417,P-loop containing nucleoside triphosphate hydrolase;IPR006554,Helicase-like, DEXD box c2 type;IPR014013,Helicase superfamily 1/2, ATP-binding domain, DinG/Rad3-type;IPR010614,DEAD2;IPR006555,ATP-dependent helicase, C-terminal	-	GO:0007283,biological_process,spermatogenesis;GO:0003676,molecular_function,nucleic acid binding;GO:0072520,biological_process,seminiferous tubule development;GO:0032508,biological_process,DNA duplex unwinding;GO:0005524,molecular_function,ATP binding;GO:0016787,molecular_function,hydrolase activity;GO:0005737,cellular_component,cytoplasm;GO:0016818,molecular_function,hydrolase activity, acting o…	K15362,ko03460,Fanconi anemia pathway
Ypel2	0.830072	0.915379	1.00894	0.33255	0.293603	0.274367	A0A091MQ78,Protein yippee-like	XP_009070573.1,-	PF03226,Yippee zinc-binding/DNA-binding /Mis18, centromere assembly	IPR034751,Yippee domain;IPR004910,Yippee/Mis18/Cereblon	-	GO:0046872,molecular_function,metal ion binding	-
Mpo	0.836091	0.647904	0.922868	0.383174	0.314526	0.312872	Q7TMS4,Mpo protein	NP_034954.2,myeloperoxidase precursor	PF03098,Animal haem peroxidase	IPR029609,Myeloperoxidase;IPR019791,Haem peroxidase, animal type;IPR037120,Haem peroxidase domain superfamily, animal type;IPR010255,Haem peroxidase	ENOG410XPZ3,-;KOG2408,Peroxidase/oxygenase	GO:0002149,biological_process,hypochlorous acid biosynthetic process;GO:0006952,biological_process,defense response;GO:0098869,biological_process,cellular oxidant detoxification;GO:0006979,biological_process,response to oxidative stress;GO:0055114,biological_process,oxidation-reduction process;GO:0020037,molecular_function,heme binding;GO:0004601,molecular_function,peroxidase activity	K10789,ko05202,Transcriptional misregulation in cancer;K10789,ko04145,Phagosome
Lpo	0.0123401	0.0122005	0.0239986	2.86969	2.36783	2.61588	Q5SW46,Lactoperoxidase	NP_536345.2,lactoperoxidase precursor;XP_011247600.1,-	PF03098,Animal haem peroxidase	IPR019791,Haem peroxidase, animal type;IPR029587,Lactoperoxidase;IPR010255,Haem peroxidase;IPR037120,Haem peroxidase domain superfamily, animal type	ENOG410XPZ3,-;KOG2408,Peroxidase/oxygenase	GO:0005737,cellular_component,cytoplasm;GO:0018969,biological_process,thiocyanate metabolic process;GO:0001580,biological_process,detection of chemical stimulus involved in sensory perception of bitter taste;GO:0098869,biological_process,cellular oxidant detoxification;GO:0036393,molecular_function,thiocyanate peroxidase activity;GO:0016323,cellular_component,basolateral plasma membrane;GO:000697…	K12550,ko04970,Salivary secretion
Dynll2	30.6831	32.6148	26.096	11.5909	12.427	13.0426	R0K898,Dynein light chain 2, cytoplasmic	-	PF01221,ynein light chain type 1	IPR019763,Dynein light chain, type 1/2, conserved site;IPR001372,Dynein light chain, type 1/2;IPR037177,Dynein light chain superfamily	-	GO:0005875,cellular_component,microtubule associated complex;GO:0031475,cellular_component,myosin V complex;GO:0005868,cellular_component,cytoplasmic dynein complex;GO:0007017,biological_process,microtubule-based process;GO:0005813,cellular_component,centrosome;GO:0030286,cellular_component,dynein complex	-
2010015M23Rik	4.42035	3.03054	3.04331	1.31308	1.50768	1.60209	C5EWZ0,Uncharacterized protein	-	-	-	ENOG410Z673,-	-	-
Ccdc182	3.30953	1.96961	2.68699	1.02742	0.9903	0.951125	A0A1A6I052,Uncharacterized protein	-	PF15835,omain of unknown function (DUF4715)	IPR031678,Protein of unknown function DUF4715	-	-	-
Trim25	1.27744	1.20316	1.47752	0.241042	0.267376	0.288898	Q3U3X7,Uncharacterized protein	-	PF15227,zinc finger of C3HC4-type, RING;PF13765,SPRY-associated domain;PF00622,SPRY domain	IPR017907,Zinc finger, RING-type, conserved site;IPR003879,Butyrophylin-like, SPRY domain;IPR001870,B30.2/SPRY domain;IPR003877,SPRY domain;IPR001841,Zinc finger, RING-type;IPR013320,Concanavalin A-like lectin/glucanase domain superfamily;IPR013083,Zinc finger, RING/FYVE/PHD-type;IPR006574,SPRY-associated	ENOG410ITFP,-;ENOG410XQS1,-	GO:0046872,molecular_function,metal ion binding	-
4932411E22Rik	0.307083	0.346983	0.304697	0.0850146	0.0373841	0.0777946	A0A140LIW7,Ankyrin-repeat and fibronectin type III domain-containing 1	-	PF00041,ibronectin type III domain;PF13637,Ankyrin repeats (many copies)	IPR003961,Fibronectin type III;IPR002110,Ankyrin repeat;IPR036116,Fibronectin type III superfamily;IPR013783,Immunoglobulin-like fold;IPR036770,Ankyrin repeat-containing domain superfamily;IPR020683,Ankyrin repeat-containing domain	-	GO:0005575,cellular_component,cellular_component;GO:0045475,biological_process,locomotor rhythm;GO:0003674,molecular_function,molecular_function;GO:0050957,biological_process,equilibrioception;GO:0001662,biological_process,behavioral fear response	-
Mmd	0.44293	0.373835	0.378174	0.0732749	0.0859246	0.0928411	A0A1U7QYQ9,monocyte to macrophage differentiation factor	XP_005075871.1,monocyte to macrophage differentiation factor	-	IPR004254,AdipoR/Haemolysin-III-related;IPR005744,Hly-III	-	GO:0019835,biological_process,cytolysis;GO:0016021,cellular_component,integral component of membrane;GO:0016020,cellular_component,membrane	-
Epn3	0.98927	0.724157	0.610469	0.230424	0.189142	0.254323	Q3TZ84,Uncharacterized protein	-	PF01417,NTH domain	IPR027318,Epsin-3, metazoa;IPR013809,ENTH domain;IPR003903,Ubiquitin interacting motif;IPR008942,ENTH/VHS	ENOG410XSM0,-;KOG2056,Equilibrative nucleoside transporter protein	-	-
Acsf2	2.67151	2.54099	2.81695	0.109223	0.112069	0.193744	G3HBE7,Acyl-CoA synthetase family member 2, mitochondrial	XP_007640224.1,-;XP_003501432.1,acyl-CoA synthetase family member 2, mitochondrial isoform X1	PF00501,AMP-binding enzyme;PF13193,AMP-binding enzyme C-terminal domain	IPR000873,AMP-dependent synthetase/ligase;IPR025110,AMP-binding enzyme, C-terminal domain;IPR020845,AMP-binding, conserved site	-	GO:0003824,molecular_function,catalytic activity;GO:0005739,cellular_component,mitochondrion;GO:0008152,biological_process,metabolic process	-
Xylt2	0.991703	1.03816	0.94541	0.339149	0.30932	0.445625	Q3UCI0,Uncharacterized protein	NP_665827.2,xylosyltransferase 2	PF02485,Core-2/I-Branching enzyme;PF12529,Xylosyltransferase C terminal	IPR003406,Glycosyl transferase, family 14;IPR024448,Xylosyltransferase	ENOG410XQ7M,-;KOG0799,Branching enzyme	GO:0008375,molecular_function,acetylglucosaminyltransferase activity;GO:0030158,molecular_function,protein xylosyltransferase activity;GO:0006024,biological_process,glycosaminoglycan biosynthetic process;GO:0016020,cellular_component,membrane	K00771,ko00534,Glycosaminoglycan biosynthesis - heparan sulfate / heparin;K00771,ko00532,Glycosaminoglycan biosynthesis - chondroitin sulfate / dermatan sulfate
Col1a1	0.288835	0.27974	0.177686	0.0799626	0.0293021	0.0450287	Q99LL6,Col1a1 protein	-	PF01391,Collagen triple helix repeat (20 copies);PF01410,ibrillar collagen C-terminal domain	IPR008160,Collagen triple helix repeat;IPR000885,Fibrillar collagen, C-terminal	ENOG410XNMM,-;KOG3544,Collagens (type IV and type XIII), and related proteins	GO:0005201,molecular_function,extracellular matrix structural constituent	-
Sgca	12.1744	10.9565	11.4046	0.0432108	0.177346	0.106457	D3ZDQ9,Sarcoglycan, alpha	XP_006247253.1,-;NP_001100509.1,alpha-sarcoglycan precursor	PF05510,Sarcoglycan alpha/epsilon	IPR015919,Cadherin-like;IPR028658,Alpha-sarcoglycan;IPR006644,Dystroglycan-type cadherin-like;IPR008908,Sarcoglycan alpha/epsilon;IPR013783,Immunoglobulin-like fold	KOG4482,Sarcoglycan complex, alpha/epsilon subunits;ENOG4110FPC,-	GO:0045121,cellular_component,membrane raft;GO:0005911,cellular_component,cell-cell junction;GO:0003012,biological_process,muscle system process;GO:0003674,molecular_function,molecular_function;GO:0042383,cellular_component,sarcolemma;GO:0016020,cellular_component,membrane;GO:0061024,biological_process,membrane organization;GO:0005509,molecular_function,calcium ion binding;GO:0016011,cellular_com…	K12565,ko05416,Viral myocarditis;K12565,ko05414,Dilated cardiomyopathy;K12565,ko05412,Arrhythmogenic right ventricular cardiomyopathy (ARVC);K12565,ko05410,Hypertrophic cardiomyopathy (HCM)
Samd14	0.549552	0.498059	0.567775	0.110936	0.113827	0.0983913	A0A1U7QYT1,sterile alpha motif domain-containing protein 14 isoform X2	XP_005075912.1,sterile alpha motif domain-containing protein 14 isoform X2	-	IPR013761,Sterile alpha motif/pointed domain superfamily;IPR001660,Sterile alpha motif domain	-	-	-
Itga3	0.379409	0.395214	0.395284	1.20793	1.02386	1.0998	D3ZQM3,Integrin alpha 3 variant B	XP_008773502.1,-;XP_006247277.1,-;XP_006220864.1,integrin alpha-3 isoform X1;XP_008773504.1,-;XP_008766406.1,-	PF01839,-GAP repeat;PF08441,Integrin alpha	IPR013517,FG-GAP repeat;IPR032695,Integrin domain superfamily;IPR013649,Integrin alpha-2;IPR013519,Integrin alpha beta-propellor;IPR000413,Integrin alpha chain;IPR028994,Integrin alpha, N-terminal	ENOG410ZZD8,-;ENOG410IPB6,-	GO:0008305,cellular_component,integrin complex;GO:0097062,biological_process,dendritic spine maintenance;GO:0034667,cellular_component,integrin alpha3-beta1 complex;GO:1903078,biological_process,positive regulation of protein localization to plasma membrane;GO:0043236,molecular_function,laminin binding;GO:0002020,molecular_function,protease binding;GO:0005518,molecular_function,collagen binding;G…	-
Dlx4	0.402364	0.339312	0.368238	0.676548	0.753003	0.745815	D4AC19,Distal-less homeobox 4	NP_001100510.1,homeobox protein DLX-4	PF00046,Homeobox domain	IPR017970,Homeobox, conserved site;IPR001356,Homeobox domain;IPR020479,Homeobox domain, metazoa;IPR009057,Homeobox-like domain superfamily;IPR000047,Helix-turn-helix motif	KOG0850,Transcription factor DLX and related proteins with LIM Zn-binding and HOX domains;ENOG410ZHZR,-	GO:0003677,molecular_function,DNA binding;GO:0001078,molecular_function,transcriptional repressor activity, RNA polymerase II proximal promoter sequence-specific DNA binding;GO:0043565,molecular_function,sequence-specific DNA binding;GO:0000122,biological_process,negative regulation of transcription by RNA polymerase II;GO:0006355,biological_process,regulation of transcription, DNA-templated;GO:0…	-
Phb	4.88232	4.36348	4.70726	1.32301	1.50831	1.61985	G3HJP6,Prohibitin	XP_007642665.1,-;XP_007642664.1,-;XP_003503993.1,-	PF01145,SPFH domain / Band 7 family	IPR000163,Prohibitin;IPR001107,Band 7 domain;IPR036013,Band 7/SPFH domain superfamily	-	GO:0043209,cellular_component,myelin sheath;GO:0009986,cellular_component,cell surface;GO:0071897,biological_process,DNA biosynthetic process;GO:0000981,molecular_function,RNA polymerase II transcription factor activity, sequence-specific DNA binding;GO:0000122,biological_process,negative regulation of transcription by RNA polymerase II;GO:0005743,cellular_component,mitochondrial inner membrane;G…	-
Igf2bp1	0.439525	0.497762	0.481782	0.166481	0.174791	0.15643	A0A0D9S3X2,Insulin like growth factor 2 mRNA binding protein 1	XP_008011230.1,-	PF00076,RNA recognition motif. (a.k.a. RRM, RBD, or RNP domain);PF00013,KH domain	IPR004088,K Homology domain, type 1;IPR004087,K Homology domain;IPR012677,Nucleotide-binding alpha-beta plait domain superfamily;IPR034837,IGF2BP1, RNA recognition motif 1;IPR000504,RNA recognition motif domain;IPR035979,RNA-binding domain superfamily;IPR036612,K Homology domain, type 1 superfamily;IPR034842,IGF2BP1, RNA recognition motif 2	-	GO:0022013,biological_process,pallium cell proliferation in forebrain;GO:0003723,molecular_function,RNA binding;GO:0010494,cellular_component,cytoplasmic stress granule;GO:0048027,molecular_function,mRNA 5'-UTR binding;GO:0003730,molecular_function,mRNA 3'-UTR binding;GO:0005737,cellular_component,cytoplasm;GO:0003676,molecular_function,nucleic acid binding;GO:0010610,biological_process,regulatio…	-
Hoxb6	1.41823	1.22692	1.58976	0.30538	0.293752	0.376176	A0A1U7QKM8,homeobox protein Hox-B6	XP_005075941.1,-	-	IPR009057,Homeobox-like domain superfamily;IPR017995,Homeobox protein, antennapedia type;IPR017970,Homeobox, conserved site;IPR020479,Homeobox domain, metazoa;IPR001827,Homeobox protein, antennapedia type, conserved site;IPR001356,Homeobox domain	-	GO:0003677,molecular_function,DNA binding;GO:0043565,molecular_function,sequence-specific DNA binding;GO:0003700,molecular_function,DNA binding transcription factor activity;GO:0005634,cellular_component,nucleus;GO:0006355,biological_process,regulation of transcription, DNA-templated;GO:0007275,biological_process,multicellular organism development	-
Hoxb5	0.805383	0.604071	0.742635	0.255643	0.193276	0.172371	D3ZMA1,Homeo box B5	NP_001178854.1,-	PF00046,Homeobox domain	IPR009057,Homeobox-like domain superfamily;IPR017995,Homeobox protein, antennapedia type;IPR017970,Homeobox, conserved site;IPR020479,Homeobox domain, metazoa;IPR001827,Homeobox protein, antennapedia type, conserved site;IPR001356,Homeobox domain	ENOG410ZTBY,-;KOG0489,Transcription factor zerknullt and related HOX domain proteins	GO:0006366,biological_process,transcription by RNA polymerase II;GO:0048706,biological_process,embryonic skeletal system development;GO:0003677,molecular_function,DNA binding;GO:0043565,molecular_function,sequence-specific DNA binding;GO:0045446,biological_process,endothelial cell differentiation;GO:0003700,molecular_function,DNA binding transcription factor activity;GO:0005634,cellular_component…	-
Hoxb3	0.418622	0.40489	0.42476	0.141088	0.180955	0.173797	A0A1U7QYU5,homeobox protein Hox-B3	XP_005075936.1,homeobox protein Hox-B3	-	IPR009057,Homeobox-like domain superfamily;IPR017970,Homeobox, conserved site;IPR020479,Homeobox domain, metazoa;IPR001827,Homeobox protein, antennapedia type, conserved site;IPR025281,Domain of unknown function DUF4074;IPR001356,Homeobox domain	-	GO:0003677,molecular_function,DNA binding;GO:0043565,molecular_function,sequence-specific DNA binding;GO:0003700,molecular_function,DNA binding transcription factor activity;GO:0007275,biological_process,multicellular organism development;GO:0006355,biological_process,regulation of transcription, DNA-templated;GO:0005634,cellular_component,nucleus	-
Hoxb3os	0.322308	0.364186	0.340271	0.133844	0.164798	0.140692	A0A1U7QYU5,homeobox protein Hox-B3	XP_005075936.1,homeobox protein Hox-B3	-	IPR009057,Homeobox-like domain superfamily;IPR017970,Homeobox, conserved site;IPR020479,Homeobox domain, metazoa;IPR001827,Homeobox protein, antennapedia type, conserved site;IPR025281,Domain of unknown function DUF4074;IPR001356,Homeobox domain	-	GO:0003677,molecular_function,DNA binding;GO:0043565,molecular_function,sequence-specific DNA binding;GO:0003700,molecular_function,DNA binding transcription factor activity;GO:0007275,biological_process,multicellular organism development;GO:0006355,biological_process,regulation of transcription, DNA-templated;GO:0005634,cellular_component,nucleus	-
Copz2	0.788441	0.467714	0.204445	0	0.0696775	0.0167303	D4ADP9,Coatomer protein complex, subunit zeta 2	NP_001101764.1,coatomer subunit zeta-2	PF01217,Clathrin adaptor complex small chain	IPR011012,Longin-like domain superfamily;IPR022775,AP complex, mu/sigma subunit	COG5541,Vesicle coat complex COPI, zeta subunit;KOG3343,Vesicle coat complex COPI, zeta subunit	GO:0015031,biological_process,protein transport;GO:0030126,cellular_component,COPI vesicle coat;GO:0016020,cellular_component,membrane	-
Pnpo	0.476137	0.679976	0.591597	0.0897085	0.065747	0.101034	G3H5U1,Pyridoxine-5'-phosphate oxidase	XP_007615542.1,-;XP_003499613.1,pyridoxine-5'-phosphate oxidase isoform X1	PF10590,Pyridoxine 5'-phosphate oxidase C-terminal dimerisation region;PF01243,Pyridoxamine 5'-phosphate oxidase	IPR019740,Pyridoxamine 5'-phosphate oxidase, conserved site;IPR011576,Pyridoxamine 5'-phosphate oxidase, putative;IPR019576,Pyridoxine 5'-phosphate oxidase, dimerisation, C-terminal;IPR000659,Pyridoxamine 5'-phosphate oxidase;IPR012349,FMN-binding split barrel	-	GO:0010181,molecular_function,FMN binding;GO:0048037,molecular_function,cofactor binding;GO:0004733,molecular_function,pyridoxamine-phosphate oxidase activity;GO:0042823,biological_process,pyridoxal phosphate biosynthetic process;GO:0016638,molecular_function,oxidoreductase activity, acting on the CH-NH2 group of donors;GO:0016491,molecular_function,oxidoreductase activity;GO:0008615,biological_p…	K00275,ko00750,Vitamin B6 metabolism
Scrn2	2.1702	1.88445	2.36717	0.32914	0.337715	0.270296	G3H5U5,Secernin-2	XP_007615539.1,-;XP_007615538.1,-;XP_003499615.1,secernin-2;XP_007638516.1,-	PF03577,Peptidase family C69	IPR005322,Peptidase C69, dipeptidase A	-	GO:0016805,molecular_function,dipeptidase activity;GO:0006508,biological_process,proteolysis	-
Osbpl7	1.2939	1.27926	1.20733	0.246947	0.175418	0.237118	A2A716,Oxysterol-binding protein	NP_001297438.1,oxysterol-binding protein-related protein 7 isoform 1	PF15409,Pleckstrin homology domain;PF01237,Oxysterol-binding protein	IPR000648,Oxysterol-binding protein;IPR037239,Oxysterol-binding protein superfamily;IPR001849,Pleckstrin homology domain;IPR018494,Oxysterol-binding protein, conserved site;IPR011993,PH-like domain superfamily	KOG1737,Oxysterol-binding protein;ENOG410XP9E,-	GO:1901800,biological_process,positive regulation of proteasomal protein catabolic process;GO:0071397,biological_process,cellular response to cholesterol;GO:0005776,cellular_component,autophagosome;GO:0005886,cellular_component,plasma membrane;GO:0005829,cellular_component,cytosol;GO:0097038,cellular_component,perinuclear endoplasmic reticulum;GO:0006869,biological_process,lipid transport;GO:0015…	-
Tbkbp1	0.515815	0.356025	0.529962	0.773283	0.957921	0.827095	Z4YKN2,TANK-binding kinase 1-binding protein 1	NP_932768.2,TANK-binding kinase 1-binding protein 1	PF12845,TBD domain	IPR024581,Tbk1/Ikki binding domain	ENOG410ZK7E,-;ENOG410IGJJ,-	-	K12652,ko04622,RIG-I-like receptor signaling pathway
Gpr179	1.51225	1.50718	1.61636	0.239636	0.229756	0.224539	E9PY61,G protein-coupled receptor 179	XP_006533087.1,-;NP_001074689.1,probable G-protein coupled receptor 179 precursor	PF00003,7 transmembrane sweet-taste receptor of 3 GCPR	IPR032964,Probable G-protein coupled receptor 179;IPR017978,GPCR family 3, C-terminal	ENOG410XXEC,-;KOG4418,Predicted membrane protein	GO:0005515,molecular_function,protein binding;GO:0016020,cellular_component,membrane;GO:0072659,biological_process,protein localization to plasma membrane;GO:0005886,cellular_component,plasma membrane;GO:0007186,biological_process,G-protein coupled receptor signaling pathway;GO:0004930,molecular_function,G-protein coupled receptor activity;GO:0007601,biological_process,visual perception;GO:001602…	-
Mllt6	4.12251	3.76788	3.86225	0.301855	0.418121	0.347045	B1AR10,Myeloid/lymphoid or mixed-lineage leukemia; translocated to, 6	XP_006533395.1,protein AF-17 isoform X1	PF13832,PHD-zinc-finger like domain;PF13831,PHD-finger	IPR001965,Zinc finger, PHD-type;IPR011011,Zinc finger, FYVE/PHD-type;IPR019787,Zinc finger, PHD-finger;IPR013083,Zinc finger, RING/FYVE/PHD-type;IPR034732,Extended PHD (ePHD) domain;IPR019786,Zinc finger, PHD-type, conserved site	KOG0956,PHD finger protein AF10;COG5141,PHD zinc finger-containing protein	GO:0046872,molecular_function,metal ion binding;GO:2001161,biological_process,negative regulation of histone H3-K79 methylation;GO:0003014,biological_process,renal system process;GO:0003674,molecular_function,molecular_function;GO:0010765,biological_process,positive regulation of sodium ion transport;GO:0045944,biological_process,positive regulation of transcription by RNA polymerase II;GO:003581…	-
Cisd3	4.04045	3.62742	4.15467	1.03501	1.47753	1.10866	G3H5V7,CDGSH iron sulfur domain-containing protein 3, mitochondrial	XP_007615529.1,-;XP_003499620.1,CDGSH iron-sulfur domain-containing protein 3, mitochondrial	PF09360,Iron-binding zinc finger CDGSH type	IPR018967,Iron sulphur-containing domain, CDGSH-type	-	GO:0043231,cellular_component,intracellular membrane-bounded organelle;GO:0005739,cellular_component,mitochondrion;GO:0051537,molecular_function,2 iron, 2 sulfur cluster binding	-
Pip4k2b	1.10022	1.18333	1.0337	0.144064	0.147817	0.163265	Q3UJ95,Phosphatidylinositol-4-phosphate 5-kinase, type II, beta	NP_473392.1,phosphatidylinositol 5-phosphate 4-kinase type-2 beta	PF01504,Phosphatidylinositol-4-phosphate 5-Kinase	IPR023610,Phosphatidylinositol-4-phosphate 5-kinase;IPR002498,Phosphatidylinositol-4-phosphate 5-kinase, core;IPR027484,Phosphatidylinositol-4-phosphate 5-kinase, N-terminal;IPR027483,Phosphatidylinositol-4-phosphate 5-kinase, C-terminal	COG5253,Phosphatidylinositol-4-phosphate 5-kinase;KOG0229,Phosphatidylinositol-4-phosphate 5-kinase	GO:0010506,biological_process,regulation of autophagy;GO:0016310,biological_process,phosphorylation;GO:2000786,biological_process,positive regulation of autophagosome assembly;GO:0042803,molecular_function,protein homodimerization activity;GO:0016740,molecular_function,transferase activity;GO:0016308,molecular_function,1-phosphatidylinositol-4-phosphate 5-kinase activity;GO:0005524,molecular_func…	K00920,ko04070,Phosphatidylinositol signaling system;K00920,ko00562,Inositol phosphate metabolism;K00920,ko04810,Regulation of actin cytoskeleton
1700001P01Rik	6.3857	4.16812	5.54622	1.44174	1.72586	2.54558	F1LW61,Hypothetical protein LOC691189	XP_003752490.1,-;XP_002727854.1,uncharacterized protein C17orf98 homolog	PF15075,omain of unknown function (DUF4542)	IPR028027,Protein of unknown function DUF4542	ENOG410J1J5,-;ENOG4111VKW,-	-	-
Lasp1	5.25941	5.21171	5.58331	0.761827	1.0067	0.68819	Q543N3,LIM and SH3 protein 1, isoform CRA_b	XP_006532404.1,-;NP_034818.1,LIM and SH3 domain protein 1	PF14604,Variant SH3 domain;PF00880,Nebulin repeat;PF00412,LIM domain	IPR036028,SH3-like domain superfamily;IPR001452,SH3 domain;IPR000900,Nebulin repeat;IPR001781,Zinc finger, LIM-type;IPR035630,Lasp1, SH3 domain	ENOG4111GQ8,-;KOG1702,Nebulin repeat protein	GO:0005737,cellular_component,cytoplasm;GO:0046872,molecular_function,metal ion binding;GO:0030864,cellular_component,cortical actin cytoskeleton;GO:0006811,biological_process,ion transport;GO:0045296,molecular_function,cadherin binding;GO:0034220,biological_process,ion transmembrane transport;GO:0015075,molecular_function,ion transmembrane transporter activity	-
Fbxo47	3.47859	3.45662	3.6217	1.42996	1.34495	1.56016	D4AA98,F-box protein 47	-	PF00646,-box domain	IPR036047,F-box-like domain superfamily;IPR001810,F-box domain	ENOG410IIZ0,-;ENOG410Z5JV,-	-	-
Stac2	2.39093	2.16893	2.22903	1.027	1.06601	0.85908	D0IN10,SH3 and cysteine rich domain 2	XP_006247445.1,SH3 and cysteine-rich domain-containing protein 2 isoform X1	PF00130,Phorbol esters/diacylglycerol binding domain (C1 domain);PF14604,Variant SH3 domain;PF16664,Unstructured on SH3 and cysteine-rich domain-containing protein 2	IPR001452,SH3 domain;IPR002219,Protein kinase C-like, phorbol ester/diacylglycerol-binding domain;IPR036028,SH3-like domain superfamily;IPR035509,Stac2, SH3 domain	-	GO:0005622,cellular_component,intracellular;GO:0046872,molecular_function,metal ion binding;GO:0035556,biological_process,intracellular signal transduction	-
Ppp1r1b	0.964511	0.64009	0.642381	0.21764	0.236447	0.214477	A0A1U7QKR2,protein phosphatase 1 regulatory subunit 1B	XP_005075987.1,protein phosphatase 1 regulatory subunit 1B	-	IPR015670,Protein phosphatase 1 regulatory subunit 1B;IPR008466,Protein phosphatase inhibitor 1	-	GO:0004864,molecular_function,protein phosphatase inhibitor activity;GO:0032515,biological_process,negative regulation of phosphoprotein phosphatase activity;GO:0007165,biological_process,signal transduction	-
Pgap3	0.512163	0.247297	0.405365	0.115411	0.224993	0.0568665	B1WBW5,Perld1 protein	NP_001137367.1,post-GPI attachment to proteins factor 3 precursor	PF04080,Per1-like family	IPR007217,Per1-like	KOG2970,Predicted membrane protein;COG5237,Predicted membrane protein	GO:0006505,biological_process,GPI anchor metabolic process;GO:0016788,molecular_function,hydrolase activity, acting on ester bonds;GO:0016021,cellular_component,integral component of membrane;GO:0031227,cellular_component,intrinsic component of endoplasmic reticulum membrane;GO:0016020,cellular_component,membrane	-
Ormdl3	18.7231	17.986	19.1362	2.16262	2.20135	2.30032	G3INW0,ORM1-like protein 3	XP_007606151.1,-;XP_007606150.1,-;XP_007618515.1,-;XP_007618516.1,-	PF04061,ORMDL family	IPR029883,ORM1-like protein 3;IPR007203,ORMDL family	-	GO:1900060,biological_process,negative regulation of ceramide biosynthetic process;GO:0006672,biological_process,ceramide metabolic process;GO:0005783,cellular_component,endoplasmic reticulum;GO:0090156,biological_process,cellular sphingolipid homeostasis;GO:0035339,cellular_component,SPOTS complex;GO:0016020,cellular_component,membrane;GO:0005789,cellular_component,endoplasmic reticulum membrane…	-
Thra	1.30798	1.21859	1.32078	0.243728	0.26675	0.184142	G3V764,Thyroid hormone receptor alpha	NP_112396.2,c-erbAalpha2 isoform TRalpha2	PF00105,Zinc finger, C4 type (two domains);PF00104,Ligand-binding domain of nuclear hormone receptor	IPR000536,Nuclear hormone receptor, ligand-binding domain;IPR035500,Nuclear hormone receptor-like domain superfamily;IPR001723,Nuclear hormone receptor;IPR001628,Zinc finger, nuclear hormone receptor-type;IPR001728,Thyroid hormone receptor;IPR013088,Zinc finger, NHR/GATA-type	KOG3575,FOG: Hormone receptors;ENOG410XRZC,-	GO:0030218,biological_process,erythrocyte differentiation;GO:0050994,biological_process,regulation of lipid catabolic process;GO:0008134,molecular_function,transcription factor binding;GO:0006351,biological_process,transcription, DNA-templated;GO:0017025,molecular_function,TBP-class protein binding;GO:0009887,biological_process,animal organ morphogenesis;GO:0030878,biological_process,thyroid glan…	K05547,ko04080,Neuroactive ligand-receptor interaction;K05547,ko04919,Thyroid hormone signaling pathway
Nr1d1	5.19252	5.43213	5.07358	0.925865	0.962487	0.936417	G3V770,Nuclear receptor subfamily 1 group D member 1	-	PF00105,Zinc finger, C4 type (two domains);PF00104,Ligand-binding domain of nuclear hormone receptor	IPR001628,Zinc finger, nuclear hormone receptor-type;IPR000536,Nuclear hormone receptor, ligand-binding domain;IPR035500,Nuclear hormone receptor-like domain superfamily;IPR001723,Nuclear hormone receptor;IPR013088,Zinc finger, NHR/GATA-type	ENOG410IMDK,-;ENOG410ZPPI,-	GO:0045598,biological_process,regulation of fat cell differentiation;GO:0061469,biological_process,regulation of type B pancreatic cell proliferation;GO:0005978,biological_process,glycogen biosynthetic process;GO:0010498,biological_process,proteasomal protein catabolic process;GO:0060086,biological_process,circadian temperature homeostasis;GO:0000122,biological_process,negative regulation of tran…	-
Rara	4.88341	5.09982	4.87782	1.42556	1.20717	1.24404	Q3U3R3,Uncharacterized protein	NP_001170774.1,-;NP_033050.2,retinoic acid receptor alpha isoform 1;XP_006532656.1,-;XP_017169842.1,-;NP_001170773.1,-;XP_006532655.1,-	PF00105,Zinc finger, C4 type (two domains);PF00104,Ligand-binding domain of nuclear hormone receptor	IPR000536,Nuclear hormone receptor, ligand-binding domain;IPR035500,Nuclear hormone receptor-like domain superfamily;IPR001723,Nuclear hormone receptor;IPR001628,Zinc finger, nuclear hormone receptor-type;IPR003078,Retinoic acid receptor;IPR013088,Zinc finger, NHR/GATA-type	KOG3575,FOG: Hormone receptors;ENOG410XRZC,-	GO:0031641,biological_process,regulation of myelination;GO:0003700,molecular_function,DNA binding transcription factor activity;GO:0003708,molecular_function,retinoic acid receptor activity;GO:0034097,biological_process,response to cytokine;GO:0000790,cellular_component,nuclear chromatin;GO:0003713,molecular_function,transcription coactivator activity;GO:0051099,biological_process,positive regula…	K08527,ko05200,Pathways in cancer;K08527,ko05221,Acute myeloid leukemia;K08527,ko05202,Transcriptional misregulation in cancer
Igfbp4	0.534388	0.554328	0.511112	0.0848853	0.139355	0.175668	Q8BSM9,Uncharacterized protein	-	PF00086,Thyroglobulin type-1 repeat;PF00219,Insulin-like growth factor binding protein	IPR022321,Insulin-like growth factor-binding protein family 1-6, chordata;IPR000716,Thyroglobulin type-1;IPR000867,Insulin-like growth factor-binding protein, IGFBP;IPR022327,Insulin-like growth factor-binding protein 4;IPR017891,Insulin-like growth factor binding protein, N-terminal, Cys-rich conserved site;IPR009030,Growth factor receptor cysteine-rich domain superfamily;IPR036857,Thyroglobulin…	ENOG410IKZ1,-;ENOG4111HXV,-	GO:0001558,biological_process,regulation of cell growth;GO:0005520,molecular_function,insulin-like growth factor binding;GO:0005576,cellular_component,extracellular region	-
Hap1	25.9791	24.9845	25.1918	45.2691	46.4281	45.9058	F1LQG0,Huntingtin-associated protein 1	-	PF04849,HAP1 N-terminal conserved region	IPR006933,HAP1, N-terminal	ENOG410XSWD,-;KOG4360,Uncharacterized coiled coil protein	GO:0021549,biological_process,cerebellum development;GO:0048011,biological_process,neurotrophin TRK receptor signaling pathway;GO:0031587,biological_process,positive regulation of inositol 1,4,5-trisphosphate-sensitive calcium-release channel activity;GO:0031410,cellular_component,cytoplasmic vesicle;GO:0016234,cellular_component,inclusion body;GO:0008104,biological_process,protein localization;G…	-
Jup	0.757373	0.67155	0.800753	0.308689	0.33466	0.321421	G3HLU9,Junction plakoglobin	-	PF00514,Armadillo/beta-catenin-like repeat	IPR013284,Beta-catenin;IPR000225,Armadillo;IPR030461,Junction plakoglobin/protein humpback-2;IPR011989,Armadillo-like helical;IPR016024,Armadillo-type fold	-	GO:0007155,biological_process,cell adhesion;GO:0005913,cellular_component,cell-cell adherens junction;GO:0002159,biological_process,desmosome assembly;GO:0004871,molecular_function,signal transducer activity;GO:0005198,molecular_function,structural molecule activity;GO:0016342,cellular_component,catenin complex;GO:0045296,molecular_function,cadherin binding;GO:0034333,biological_process,adherens …	-
Hcrt	1.65281	1.58305	1.95874	2.6525	3.33782	3.84694	Q547R2,Orexin	NP_034540.1,orexin precursor	PF02072,Prepro-orexin	IPR001704,Prepro-orexin	ENOG410J4FI,-;ENOG410Y5WS,-	GO:0042755,biological_process,eating behavior;GO:0001659,biological_process,temperature homeostasis;GO:0046928,biological_process,regulation of neurotransmitter secretion;GO:0005783,cellular_component,endoplasmic reticulum;GO:0007200,biological_process,phospholipase C-activating G-protein coupled receptor signaling pathway;GO:0008156,biological_process,negative regulation of DNA replication;GO:00…	K05246,ko04080,Neuroactive ligand-receptor interaction
Stat5b	0.335247	0.386699	0.271658	0.0744428	0.0833262	0.086699	A0A0G2JSR4,Signal transducer and activator of transcription	NP_071775.1,signal transducer and activator of transcription 5B	PF02865,STAT protein, protein interaction domain;PF01017,STAT protein, all-alpha domain;PF00017,SH2 domain;PF02864,STAT protein, DNA binding domain	IPR036860,SH2 domain superfamily;IPR015988,STAT transcription factor, coiled coil;IPR035858,STAT5a/5b;IPR035886,STAT5b, SH2 domain;IPR036535,STAT transcription factor, N-terminal domain superfamily;IPR008967,p53-like transcription factor, DNA-binding;IPR013801,STAT transcription factor, DNA-binding;IPR000980,SH2 domain;IPR012345,STAT transcription factor, DNA-binding, N-terminal;IPR013800,STAT tr…	-	GO:0006631,biological_process,fatty acid metabolic process;GO:0046983,molecular_function,protein dimerization activity;GO:0032819,biological_process,positive regulation of natural killer cell proliferation;GO:0006103,biological_process,2-oxoglutarate metabolic process;GO:0046544,biological_process,development of secondary male sexual characteristics;GO:0006355,biological_process,regulation of tra…	K11224,ko05200,Pathways in cancer;K11224,ko05162,Measles;K11224,ko04012,ErbB signaling pathway;K11224,ko05221,Acute myeloid leukemia;K11224,ko04917,Prolactin signaling pathway;K11224,ko05161,Hepatitis B;K11224,ko05220,Chronic myeloid leukemia;K11224,ko05203,Viral carcinogenesis;K11224,ko04933,AGE-RAGE signaling pathway in diabetic complications;K11224,ko04630,Jak-STAT signaling pathway;K11224,ko0…
Ptrf	1.54227	1.59947	1.55212	0.156755	0.332401	0.236864	G3V8L9,Polymerase I and transcript release factor	NP_001099311.1,caveolae-associated protein 1	PF15237,PTRF/SDPR family	IPR033297,Caveolae-associated protein 1;IPR026752,Cavin family	ENOG410IV8W,-;ENOG410XT47,-	GO:0045121,cellular_component,membrane raft;GO:0005901,cellular_component,caveola;GO:0005737,cellular_component,cytoplasm;GO:2000147,biological_process,positive regulation of cell motility;GO:0009303,biological_process,rRNA transcription;GO:0006363,biological_process,termination of RNA polymerase I transcription;GO:0043231,cellular_component,intracellular membrane-bounded organelle;GO:0005886,cel…	-
Fam134c	5.17396	4.66785	4.07728	1.81734	1.65036	1.59537	B2GV94,Fam134c protein	NP_001129276.1,protein FAM134C	-	IPR033361,Reticulophagy regulator 3	ENOG410IHB8,-;ENOG4110GB7,-	GO:0010976,biological_process,positive regulation of neuron projection development;GO:0016021,cellular_component,integral component of membrane;GO:0016020,cellular_component,membrane	-
Wnk4	6.40728	5.76312	5.73155	0.668736	0.788155	0.525431	A0A1U7QLN2,serine/threonine-protein kinase WNK4 isoform X4	XP_005070201.1,serine/threonine-protein kinase WNK4 isoform X3	-	IPR011009,Protein kinase-like domain superfamily;IPR024678,Serine/threonine-protein kinase OSR1/WNK, CCT domain;IPR008271,Serine/threonine-protein kinase, active site;IPR000719,Protein kinase domain	-	GO:0016301,molecular_function,kinase activity;GO:0005524,molecular_function,ATP binding;GO:0004672,molecular_function,protein kinase activity;GO:0006468,biological_process,protein phosphorylation;GO:0016310,biological_process,phosphorylation;GO:0004674,molecular_function,protein serine/threonine kinase activity	-
Gm11615	3.97266	3.36663	3.49506	0.366605	0.517215	0.270957	A0A1A6GM31,Uncharacterized protein	-	PF00069,Protein kinase domain;PF12202,Oxidative-stress-responsive kinase 1 C-terminal domain	IPR011009,Protein kinase-like domain superfamily;IPR024678,Serine/threonine-protein kinase OSR1/WNK, CCT domain;IPR008271,Serine/threonine-protein kinase, active site;IPR000719,Protein kinase domain	-	GO:0005524,molecular_function,ATP binding;GO:0006468,biological_process,protein phosphorylation;GO:0004672,molecular_function,protein kinase activity;GO:0004674,molecular_function,protein serine/threonine kinase activity	-
Aoc3	0.376732	0.198651	0.244219	0.0567837	0.0582631	0.0559583	A0A1A6GNJ3,Amine oxidase	-	PF01179,Copper amine oxidase, enzyme domain;PF02727,Copper amine oxidase, N2 domain;PF02728,Copper amine oxidase, N3 domain	IPR000269,Copper amine oxidase;IPR015798,Copper amine oxidase, catalytic domain;IPR015800,Copper amine oxidase, N2-terminal;IPR015802,Copper amine oxidase, N3-terminal;IPR036460,Copper amine oxidase, catalytic domain superfamily;IPR016182,Copper amine oxidase, N-terminal	-	GO:0009308,biological_process,amine metabolic process;GO:0048038,molecular_function,quinone binding;GO:0046872,molecular_function,metal ion binding;GO:0016491,molecular_function,oxidoreductase activity;GO:0055114,biological_process,oxidation-reduction process;GO:0005507,molecular_function,copper ion binding;GO:0008131,molecular_function,primary amine oxidase activity	-
Ifi35	0.85123	0.708718	0.566337	0.173644	0.0668129	0.0855598	Q5M849,Interferon-induced protein 35	NP_001009625.1,interferon-induced 35 kDa protein	PF07292,Nmi/IFP 35 domain (NID);PF07334,Interferon-induced 35 kDa protein (IFP 35) N-terminus	IPR012677,Nucleotide-binding alpha-beta plait domain superfamily;IPR009938,Nmi/IFP 35 domain, N-terminal;IPR034460,Interferon-induced 35kDa protein;IPR009909,Nmi/IFP 35 domain	ENOG4111RNW,-;ENOG410IZG7,-	GO:0005634,cellular_component,nucleus	-
Arl4d	5.45861	4.70497	4.19186	0.244116	0.500952	0.400946	B2RZ70,ADP-ribosylation factor 4-like	NP_001100522.1,-;XP_008766276.1,-;XP_017452811.1,-	PF00025,ADP-ribosylation factor family	IPR006689,Small GTPase superfamily, ARF/SAR type;IPR005225,Small GTP-binding protein domain;IPR024156,Small GTPase superfamily, ARF type;IPR027417,P-loop containing nucleoside triphosphate hydrolase	COG1100,GTPase SAR1 and related small G proteins;KOG0070,GTP-binding ADP-ribosylation factor Arf1	GO:0005525,molecular_function,GTP binding;GO:0005737,cellular_component,cytoplasm;GO:0005886,cellular_component,plasma membrane;GO:0005622,cellular_component,intracellular;GO:0000166,molecular_function,nucleotide binding;GO:0005634,cellular_component,nucleus	-
Dusp3	1.73518	1.51949	1.63102	0.312244	0.427173	0.394494	B1AQF4,Dual-specificity protein phosphatase 3	-	PF00782,ual specificity phosphatase, catalytic domain	IPR029021,Protein-tyrosine phosphatase-like;IPR016130,Protein-tyrosine phosphatase, active site;IPR000340,Dual specificity phosphatase, catalytic domain;IPR020405,Atypical dual specificity phosphatase, subfamily A;IPR020422,Dual specificity protein phosphatase domain;IPR000387,Tyrosine specific protein phosphatases domain;IPR020417,Atypical dual specificity phosphatase;IPR024950,Dual specificity …	COG2453,Predicted protein-tyrosine phosphatase;KOG1716,Dual specificity phosphatase	GO:0019901,molecular_function,protein kinase binding;GO:0004721,molecular_function,phosphoprotein phosphatase activity;GO:0004725,molecular_function,protein tyrosine phosphatase activity;GO:0035335,biological_process,peptidyl-tyrosine dephosphorylation;GO:0070373,biological_process,negative regulation of ERK1 and ERK2 cascade;GO:0050868,biological_process,negative regulation of T cell activation;…	-
Mpp3	0.614197	0.493137	0.569178	0.0559185	0.0532771	0.0787223	Q6XE40,MAGUK p55 subfamily member 3	NP_031889.2,MAGUK p55 subfamily member 3;XP_006532201.1,-	PF07653,Variant SH3 domain;PF02828,L27 domain;PF00625,uanylate kinase;PF00595,PDZ domain (Also known as DHR or GLGF)	IPR014775,L27 domain, C-terminal;IPR036034,PDZ superfamily;IPR001478,PDZ domain;IPR027417,P-loop containing nucleoside triphosphate hydrolase;IPR036892,L27 domain superfamily;IPR035604,MPP3, SH3 domain;IPR036028,SH3-like domain superfamily;IPR020590,Guanylate kinase, conserved site;IPR008144,Guanylate kinase-like domain;IPR008145,Guanylate kinase/L-type calcium channel beta subunit;IPR001452,SH3 …	COG0194,Guanylate kinase;KOG0609,Calcium/calmodulin-dependent serine protein kinase/membrane-associated guanylate kinase	GO:0030165,molecular_function,PDZ domain binding;GO:0016301,molecular_function,kinase activity;GO:0016310,biological_process,phosphorylation	-
Gm11585	0.679897	1.07553	1.12391	4.4798	4.05574	4.09007	A0A1U7R1R5,Peptidyl-prolyl cis-trans isomerase	XP_005083907.1,peptidyl-prolyl cis-trans isomerase H isoform X2	-	IPR024936,Cyclophilin-type peptidyl-prolyl cis-trans isomerase;IPR029000,Cyclophilin-like domain superfamily;IPR020892,Cyclophilin-type peptidyl-prolyl cis-trans isomerase, conserved site;IPR002130,Cyclophilin-type peptidyl-prolyl cis-trans isomerase domain	-	GO:0000413,biological_process,protein peptidyl-prolyl isomerization;GO:0016853,molecular_function,isomerase activity;GO:0006457,biological_process,protein folding;GO:0003755,molecular_function,peptidyl-prolyl cis-trans isomerase activity	-
Nags	0.667943	0.862549	0.848324	0.0660418	0.0948675	0.0650819	D4A904,N-acetylglutamate synthase	NP_001100523.1,N-acetylglutamate synthase, mitochondrial	PF04768,NAT, N-acetyltransferase, of N-acetylglutamate synthase	IPR006855,Vertebrate-like NAGS Gcn5-related N-acetyltransferase (GNAT) domain;IPR016181,Acyl-CoA N-acyltransferase;IPR011243,N-acetylglutamate synthase, animal;IPR036393,Acetylglutamate kinase-like superfamily	KOG2436,Acetylglutamate kinase/acetylglutamate synthase;COG0548,Acetylglutamate kinase	GO:0004042,molecular_function,acetyl-CoA:L-glutamate N-acetyltransferase activity;GO:0006536,biological_process,glutamate metabolic process;GO:0008150,biological_process,biological_process;GO:0034618,molecular_function,arginine binding;GO:0003991,molecular_function,acetylglutamate kinase activity;GO:0016740,molecular_function,transferase activity;GO:0005739,cellular_component,mitochondrion;GO:000…	K11067,ko00220,Arginine biosynthesis;K11067,ko01230,Biosynthesis of amino acids;K11067,ko01210,2-Oxocarboxylic acid metabolism
BC030867	11.9427	10.6849	11.3772	23.9476	24.191	22.0522	A0A0G2K9P1,Ankyrin repeat and SOCS box-containing 16	XP_006247391.1,uncharacterized protein C17orf53 homolog isoform X1	PF15072,omain of unknown function (DUF4539)	IPR028045,Protein of unknown function DUF4539	-	-	-
Ubtf	7.34517	6.91768	7.57295	1.07559	0.974464	1.12197	A2AWT5,Nucleolar transcription factor 1	XP_011247190.1,-;XP_011247191.1,-;NP_035681.2,nucleolar transcription factor 1 isoform 1	PF00505,HMG (high mobility group) box;PF14887,HMG (high mobility group) box 5;PF09011,HMG-box domain	IPR009071,High mobility group box domain;IPR029215,High mobility group box domain 5;IPR036910,High mobility group box domain superfamily	KOG0381,HMG box-containing protein;COG5648,Chromatin-associated proteins containing the HMG domain	GO:0003677,molecular_function,DNA binding;GO:0005730,cellular_component,nucleolus;GO:0097110,molecular_function,scaffold protein binding;GO:0005634,cellular_component,nucleus;GO:0001650,cellular_component,fibrillar center;GO:0001165,molecular_function,RNA polymerase I upstream control element sequence-specific DNA binding;GO:0006360,biological_process,transcription by RNA polymerase I;GO:0001188,…	-
Grn	1.95992	1.97079	1.73254	0.302127	0.0774997	0.212668	Q3U9N4,Granulins	NP_032201.2,granulins precursor	PF00396,ranulin	IPR037277,Granulin superfamily;IPR000118,Granulin	ENOG410XR6S,-;KOG4296,Epithelin/granulin	GO:0005764,cellular_component,lysosome;GO:0005783,cellular_component,endoplasmic reticulum;GO:0005768,cellular_component,endosome	-
Plcd3	1.19718	1.5331	1.40804	0.254101	0.294728	0.217745	D4A978,Phosphoinositide phospholipase C	NP_001099315.2,1-phosphatidylinositol 4,5-bisphosphate phosphodiesterase delta-3	PF00388,Phosphatidylinositol-specific phospholipase C, X domain;PF00387,Phosphatidylinositol-specific phospholipase C, Y domain;PF00168,C2 domain;PF14788,hand	IPR000909,Phosphatidylinositol-specific phospholipase C, X domain;IPR001192,Phosphoinositide phospholipase C family;IPR017946,PLC-like phosphodiesterase, TIM beta/alpha-barrel domain superfamily;IPR001849,Pleckstrin homology domain;IPR011993,PH-like domain superfamily;IPR028406,1-phosphatidylinositol 4,5-bisphosphate phosphodiesterase delta-3;IPR000008,C2 domain;IPR035892,C2 domain superfamily;IP…	KOG0169,Phosphoinositide-specific phospholipase C;ENOG410XPSW,-	GO:0006629,biological_process,lipid metabolic process;GO:0004435,molecular_function,phosphatidylinositol phospholipase C activity;GO:0016787,molecular_function,hydrolase activity;GO:0008150,biological_process,biological_process;GO:0035556,biological_process,intracellular signal transduction;GO:0008081,molecular_function,phosphoric diester hydrolase activity;GO:0004871,molecular_function,signal tr…	K05857,ko04919,Thyroid hormone signaling pathway;K05857,ko04933,AGE-RAGE signaling pathway in diabetic complications;K05857,ko04070,Phosphatidylinositol signaling system;K05857,ko00562,Inositol phosphate metabolism;K05857,ko04020,Calcium signaling pathway
Acbd4	0.6586	0.625106	0.704454	0.0765789	0.078574	0.100621	E9Q289,Acyl-Coenzyme A-binding domain-containing 4	-	PF00887,Acyl CoA binding protein	IPR000582,Acyl-CoA-binding protein, ACBP;IPR022408,Acyl-CoA-binding protein, ACBP, conserved site;IPR035984,Acyl-CoA binding protein superfamily;IPR014352,FERM/acyl-CoA-binding protein superfamily	COG4281,Acyl-CoA-binding protein;KOG0817,Acyl-CoA-binding protein	GO:0003674,molecular_function,molecular_function;GO:0000062,molecular_function,fatty-acyl-CoA binding;GO:0016020,cellular_component,membrane;GO:0005575,cellular_component,cellular_component;GO:0016021,cellular_component,integral component of membrane;GO:0008150,biological_process,biological_process	-
Fmnl1	0.397352	0.361429	0.517748	3.68847	4.17962	3.93839	A0A1W2P6X3,Formin-like protein 1	XP_006533905.1,formin-like protein 1 isoform X6	-	IPR027657,Formin-like protein 1;IPR014768,Rho GTPase-binding/formin homology 3 (GBD/FH3) domain;IPR010473,Formin, GTPase-binding domain;IPR010472,Formin, FH3 domain;IPR016024,Armadillo-type fold;IPR014767,Diaphanous autoregulatory (DAD) domain;IPR015425,Formin, FH2 domain	-	GO:0030036,biological_process,actin cytoskeleton organization;GO:0016043,biological_process,cellular component organization;GO:0007010,biological_process,cytoskeleton organization;GO:0003779,molecular_function,actin binding;GO:0008360,biological_process,regulation of cell shape;GO:0017048,molecular_function,Rho GTPase binding	-
Crhr1	0.0314522	0.0310965	0.0611672	0.533328	0.406509	0.435477	Q3ZAT0,Corticotropin releasing hormone receptor 1	NP_031788.1,corticotropin-releasing factor receptor 1 isoform 1 precursor;NP_001300857.1,corticotropin-releasing factor receptor 1 isoform 2 precursor;NP_001300858.1,corticotropin-releasing factor receptor 1 isoform 3	PF00002,7 transmembrane receptor (Secretin family);PF02793,Hormone receptor domain	IPR001879,GPCR, family 2, extracellular hormone receptor domain;IPR036445,GPCR family 2, extracellular hormone receptor domain superfamily;IPR000832,GPCR, family 2, secretin-like;IPR017981,GPCR, family 2-like;IPR003052,GPCR, family 2, corticotropin releasing factor receptor, type 1;IPR017983,GPCR, family 2, secretin-like, conserved site;IPR003051,GPCR, family 2, corticotropin releasing factor rec…	ENOG410XRS2,-;KOG4564,Adenylate cyclase-coupled calcitonin receptor	GO:0035902,biological_process,response to immobilization stress;GO:0048266,biological_process,behavioral response to pain;GO:0030855,biological_process,epithelial cell differentiation;GO:0004888,molecular_function,transmembrane signaling receptor activity;GO:0007189,biological_process,adenylate cyclase-activating G-protein coupled receptor signaling pathway;GO:0007186,biological_process,G-protein…	K04578,ko04730,Long-term depression;K04578,ko04080,Neuroactive ligand-receptor interaction
Mapt	0.421228	0.39107	0.369635	0.119459	0.122572	0.137343	A2A5Y6,Microtubule-associated protein	-	PF00418,Tau and MAP protein, tubulin-binding repeat	IPR002955,Microtubule-associated protein Tau;IPR001084,Microtubule associated protein, tubulin-binding repeat	KOG2418,Microtubule-associated protein TAU;ENOG4111J07,-	GO:0005737,cellular_component,cytoplasm;GO:0005856,cellular_component,cytoskeleton;GO:0005874,cellular_component,microtubule;GO:0008017,molecular_function,microtubule binding;GO:0015631,molecular_function,tubulin binding	-
Ern1	1.30642	1.418	1.57873	0.490754	0.428244	0.470061	A0A0G2K2H4,Endoplasmic reticulum to nucleus-signaling 1	XP_006247696.1,serine/threonine-protein kinase/endoribonuclease IRE1 isoform X2	PF00069,Protein kinase domain;PF06479,Ribonuclease 2-5A	IPR011047,Quinoprotein alcohol dehydrogenase-like superfamily;IPR015943,WD40/YVTN repeat-like-containing domain superfamily;IPR011009,Protein kinase-like domain superfamily;IPR018391,Pyrrolo-quinoline quinone beta-propeller repeat;IPR008271,Serine/threonine-protein kinase, active site;IPR018997,PUB domain;IPR010513,KEN domain;IPR038357,KEN domain superfamily;IPR000719,Protein kinase domain	-	GO:1990597,cellular_component,AIP1-IRE1 complex;GO:0036289,biological_process,peptidyl-serine autophosphorylation;GO:0033120,biological_process,positive regulation of RNA splicing;GO:0030176,cellular_component,integral component of endoplasmic reticulum membrane;GO:0005783,cellular_component,endoplasmic reticulum;GO:0004672,molecular_function,protein kinase activity;GO:0001935,biological_process,…	-
Pitpnc1	0.830828	0.827217	1.10942	0.243779	0.162876	0.195541	A0A0A0MQ88,Cytoplasmic phosphatidylinositol transfer protein 1	XP_006534326.1,cytoplasmic phosphatidylinositol transfer protein 1 isoform X2	PF02121,Phosphatidylinositol transfer protein	IPR023393,START-like domain superfamily;IPR001666,Phosphatidylinositol transfer protein	COG5083,Uncharacterized protein involved in plasmid maintenance;KOG3668,Phosphatidylinositol transfer protein	GO:0015914,biological_process,phospholipid transport;GO:0005548,molecular_function,phospholipid transporter activity;GO:0005622,cellular_component,intracellular	-
Arsg	0.713109	0.440653	0.568216	0.18234	0.275713	0.189147	H2R3K2,Arylsulfatase G	XP_003953219.1,-;XP_016788301.1,-;XP_511646.3,arylsulfatase G	PF14707,C-terminal region of aryl-sulfatase;PF00884,Sulfatase	IPR024607,Sulfatase, conserved site;IPR000917,Sulfatase, N-terminal;IPR017850,Alkaline-phosphatase-like, core domain superfamily;IPR017849,Alkaline phosphatase-like, alpha/beta/alpha	KOG3867,Sulfatase;COG3119,Arylsulfatase A and related enzymes	GO:0006790,biological_process,sulfur compound metabolic process;GO:0003824,molecular_function,catalytic activity;GO:0005764,cellular_component,lysosome;GO:0004065,molecular_function,arylsulfatase activity;GO:0005783,cellular_component,endoplasmic reticulum;GO:0008152,biological_process,metabolic process;GO:0008484,molecular_function,sulfuric ester hydrolase activity;GO:0005615,cellular_component,…	K12381,ko04142,Lysosome
Fam20a	3.72596	3.17862	3.44709	5.73524	6.20218	6.30244	I7LRF5,FAM20A	NP_001012237.1,pseudokinase FAM20A	PF06702,olgi casein kinase, C-terminal, Fam20	IPR024869,FAM20;IPR009581,FAM20, C-terminal	ENOG410XQEJ,-;KOG3829,Uncharacterized conserved protein	GO:0031214,biological_process,biomineral tissue development;GO:0044691,biological_process,tooth eruption;GO:0005794,cellular_component,Golgi apparatus;GO:0070062,cellular_component,extracellular exosome;GO:0004674,molecular_function,protein serine/threonine kinase activity;GO:0005623,cellular_component,cell;GO:0005783,cellular_component,endoplasmic reticulum;GO:0071902,biological_process,positive…	-
Abca8a	0.709328	0.780585	0.737722	0.286878	0.171705	0.23559	F8WGE3,ATP-binding cassette sub-family A member 8-A	XP_006533125.1,-;XP_006533124.2,-;XP_006533126.1,-;NP_694785.3,ATP-binding cassette sub-family A member 8-A	PF12698,ABC-2 family transporter protein;PF00005,ABC transporter	IPR026082,ABC transporter A;IPR017871,ABC transporter, conserved site;IPR003593,AAA+ ATPase domain;IPR003439,ABC transporter-like;IPR027417,P-loop containing nucleoside triphosphate hydrolase	COG1131,ABC-type multidrug transport system, ATPase component;KOG0059,Lipid exporter ABCA1 and related proteins, ABC superfamily	GO:0042626,molecular_function,ATPase activity, coupled to transmembrane movement of substances;GO:0055085,biological_process,transmembrane transport;GO:0016887,molecular_function,ATPase activity;GO:0016020,cellular_component,membrane;GO:0000166,molecular_function,nucleotide binding;GO:0005524,molecular_function,ATP binding;GO:0016021,cellular_component,integral component of membrane	K05650,ko02010,ABC transporters
Abca6	0.329671	0.488914	0.390256	0.0972202	0.064127	0.0889637	M0R890,ATP-binding cassette subfamily A member 6	XP_006247717.1,-;XP_017459658.1,-;XP_008766628.1,-;XP_001081607.3,ATP-binding cassette sub-family A member 6 isoform X3;XP_006220948.1,-;XP_006247718.1,-;XP_008773685.1,-;XP_017453220.1,-;XP_002727881.3,-;XP_006220947.1,-	PF12698,ABC-2 family transporter protein;PF00005,ABC transporter	IPR026082,ABC transporter A;IPR003593,AAA+ ATPase domain;IPR030368,ATP-binding cassette subfamily A member 6;IPR003439,ABC transporter-like;IPR027417,P-loop containing nucleoside triphosphate hydrolase	COG1131,ABC-type multidrug transport system, ATPase component;KOG0059,Lipid exporter ABCA1 and related proteins, ABC superfamily	GO:0042626,molecular_function,ATPase activity, coupled to transmembrane movement of substances;GO:0008150,biological_process,biological_process;GO:0055085,biological_process,transmembrane transport;GO:0043231,cellular_component,intracellular membrane-bounded organelle;GO:0016887,molecular_function,ATPase activity;GO:0005654,cellular_component,nucleoplasm;GO:0016020,cellular_component,membrane;GO:…	K05649,ko02010,ABC transporters
Sox9	5.38893	6.29923	5.43116	0.516727	0.41857	0.455614	Q571J2,MKIAA4243 protein	-	PF12444,Sox developmental protein N terminal;PF00505,HMG (high mobility group) box	IPR029548,Transcription factor SOX-9;IPR009071,High mobility group box domain;IPR036910,High mobility group box domain superfamily;IPR022151,Sox developmental protein N-terminal	KOG0527,HMG-box transcription factor;ENOG410XT0K,-	GO:0006355,biological_process,regulation of transcription, DNA-templated;GO:0006357,biological_process,regulation of transcription by RNA polymerase II;GO:0003677,molecular_function,DNA binding;GO:0005634,cellular_component,nucleus;GO:0000981,molecular_function,RNA polymerase II transcription factor activity, sequence-specific DNA binding	-
Slc39a11	1.65847	1.66249	1.63507	0.535664	0.778629	0.637853	A0A1U7QB30,zinc transporter ZIP11 isoform X2	XP_005070022.1,zinc transporter ZIP11	-	IPR003689,Zinc/iron permease	-	GO:0055085,biological_process,transmembrane transport;GO:0030001,biological_process,metal ion transport;GO:0016020,cellular_component,membrane;GO:0016021,cellular_component,integral component of membrane;GO:0046873,molecular_function,metal ion transmembrane transporter activity	-
Gm11691	1.35225	1.56947	1.02906	2.96237	3.39027	2.91931	Q3V0R3,Uncharacterized protein	-	-	-	-	-	-
Ttyh2	4.93536	5.12505	4.51736	0.390995	0.483475	0.484109	D4A4P8,Protein tweety homolog	-	PF04906,Tweety	IPR006990,Tweety	KOG4433,Tweety transmembrane/cell surface protein;ENOG410ZNTN,-	GO:1902476,biological_process,chloride transmembrane transport;GO:0006821,biological_process,chloride transport;GO:0034707,cellular_component,chloride channel complex;GO:0005254,molecular_function,chloride channel activity;GO:0006811,biological_process,ion transport;GO:0016020,cellular_component,membrane;GO:0016021,cellular_component,integral component of membrane	-
Slc9a3r1	9.54593	9.99432	8.83287	1.6552	1.89812	1.42005	Q3TG37,Na	NP_036160.1,Na(+)/H(+) exchange regulatory cofactor NHE-RF1	PF09007,BP50, C-terminal;PF00595,PDZ domain (Also known as DHR or GLGF)	IPR017300,Na(+)/H(+) exchange regulatory cofactor NHERF;IPR001478,PDZ domain;IPR036034,PDZ superfamily;IPR031199,Na(+)/H(+) exchange regulatory cofactor NHERF-1;IPR015098,EBP50, C-terminal	ENOG410ITAB,-;ENOG4110SZZ,-	GO:0051683,biological_process,establishment of Golgi localization;GO:0007605,biological_process,sensory perception of sound;GO:0003096,biological_process,renal sodium ion transport;GO:0097225,cellular_component,sperm midpiece;GO:0044062,biological_process,regulation of excretion;GO:0007097,biological_process,nuclear migration;GO:0035414,-,-;GO:0017081,molecular_function,chloride channel regulator…	-
Tmem104	1.08254	0.954142	1.07713	0.504141	0.383785	0.408669	B2RU54,Transmembrane protein 104	-	PF01490,Transmembrane amino acid transporter protein	IPR013057,Amino acid transporter, transmembrane domain	KOG3832,Predicted amino acid transporter;ENOG410XP37,-	GO:0016021,cellular_component,integral component of membrane;GO:0016020,cellular_component,membrane	-
Grin2c	0.268814	0.205026	0.268859	0.029768	0.0381794	0.0220015	A2A6S2,Glutamate receptor, ionotropic, NMDA2C	NP_034480.2,glutamate receptor ionotropic, NMDA 2C precursor	PF10565,N-methyl D-aspartate receptor 2B3 C-terminus;PF00060,Ligand-gated ion channel;PF01094,Receptor family ligand binding region;PF10613,Ligated ion channel L-glutamate- and glycine-binding site	IPR001508,Ionotropic glutamate receptor, metazoa;IPR019594,Ionotropic glutamate receptor, L-glutamate and glycine-binding domain;IPR018884,Glutamate [NMDA] receptor, epsilon subunit, C-terminal;IPR028082,Periplasmic binding protein-like I;IPR001320,Ionotropic glutamate receptor;IPR001828,Receptor, ligand binding region	KOG1053,Glutamate-gated NMDA-type ion channel receptor subunit GRIN2A and related subunits;ENOG410XNUR,-	GO:0097553,biological_process,calcium ion transmembrane import into cytosol;GO:1903539,biological_process,protein localization to postsynaptic membrane;GO:0005886,cellular_component,plasma membrane;GO:0004972,molecular_function,NMDA glutamate receptor activity;GO:0045202,cellular_component,synapse;GO:0033058,biological_process,directional locomotion;GO:0042391,biological_process,regulation of mem…	K05211,ko04720,Long-term potentiation;K05211,ko04020,Calcium signaling pathway;K05211,ko04713,Circadian entrainment;K05211,ko04724,Glutamatergic synapse;K05211,ko04080,Neuroactive ligand-receptor interaction;K05211,ko05014,Amyotrophic lateral sclerosis (ALS);K05211,ko05030,Cocaine addiction;K05211,ko05034,Alcoholism;K05211,ko05010,Alzheimer's disease;K05211,ko05031,Amphetamine addiction;K05211,ko…
Fads6	0.395409	0.523167	0.491921	0.0563435	0.0693738	0.0721819	D3ZEE9,Fatty acid desaturase 6	NP_001100534.1,fatty acid desaturase 6	PF00487,atty acid desaturase	IPR005804,Fatty acid desaturase domain	ENOG4110K0A,-;ENOG410IE62,-	GO:0006629,biological_process,lipid metabolic process;GO:0016021,cellular_component,integral component of membrane;GO:0016020,cellular_component,membrane	-
Cdr2l	1.95522	1.72636	1.68772	0.395116	0.498966	0.449276	B2RWR4,Cerebellar degeneration-related protein 2-like	-	-	IPR026079,Cerebellar degeneration-related protein 2	ENOG410XNUZ,-;ENOG410IDY5,-	-	-
Llgl2	0.686831	0.513246	0.458186	0.193463	0.174683	0.129642	J3QJU5,Lethal	NP_001239461.1,lethal(2) giant larvae protein homolog 2 isoform 2	PF08366,LLGL2	IPR019775,WD40 repeat, conserved site;IPR001680,WD40 repeat;IPR013577,Lethal giant larvae homologue 2;IPR036322,WD40-repeat-containing domain superfamily;IPR015943,WD40/YVTN repeat-like-containing domain superfamily;IPR000664,Lethal(2) giant larvae protein	KOG1983,Tomosyn and related SNARE-interacting proteins;ENOG410XS6Z,-	GO:0030165,molecular_function,PDZ domain binding;GO:0043231,cellular_component,intracellular membrane-bounded organelle;GO:0005737,cellular_component,cytoplasm;GO:0032878,biological_process,regulation of establishment or maintenance of cell polarity;GO:0005829,cellular_component,cytosol	-
Trim47	2.27732	2.39141	2.06314	0.0959406	0.0843773	0.0810394	Q497Z1,Trim47 protein	NP_766158.3,tripartite motif-containing protein 47 isoform 2	PF15227,zinc finger of C3HC4-type, RING;PF13765,SPRY-associated domain;PF00643,B-box zinc finger	IPR017907,Zinc finger, RING-type, conserved site;IPR001870,B30.2/SPRY domain;IPR001841,Zinc finger, RING-type;IPR013320,Concanavalin A-like lectin/glucanase domain superfamily;IPR013083,Zinc finger, RING/FYVE/PHD-type;IPR000315,B-box-type zinc finger;IPR006574,SPRY-associated	ENOG410IJ9G,-;ENOG41116W7,-	GO:0008270,molecular_function,zinc ion binding;GO:0046872,molecular_function,metal ion binding;GO:0005622,cellular_component,intracellular	-
Evpl	1.65434	1.36003	1.49081	0.569561	0.614524	0.596001	G3V765,Envoplakin	NP_001100536.1,envoplakin	PF00681,Plectin repeat	IPR035915,Plakin repeat superfamily;IPR030460,Envoplakin;IPR018159,Spectrin/alpha-actinin;IPR001101,Plectin repeat	ENOG410XRFQ,-;ENOG410IQBQ,-	GO:0070062,cellular_component,extracellular exosome;GO:0005198,molecular_function,structural molecule activity;GO:0001533,cellular_component,cornified envelope;GO:0019215,molecular_function,intermediate filament binding;GO:0005856,cellular_component,cytoskeleton;GO:0045111,cellular_component,intermediate filament cytoskeleton;GO:0045296,molecular_function,cadherin binding;GO:0005829,cellular_comp…	-
Galr2	0.456799	0.358192	0.444185	0.183153	0.250567	0.0752045	Q8BKB0,Uncharacterized protein	NP_034384.3,galanin receptor type 2	PF00001,7 transmembrane receptor (rhodopsin family)	IPR000405,Galanin receptor family;IPR003907,Galanin receptor 2;IPR017452,GPCR, rhodopsin-like, 7TM;IPR000276,G protein-coupled receptor, rhodopsin-like	ENOG410XRW9,-;KOG3656,FOG: 7 transmembrane receptor	GO:0016020,cellular_component,membrane;GO:0004966,molecular_function,galanin receptor activity;GO:0005623,cellular_component,cell;GO:0007194,biological_process,negative regulation of adenylate cyclase activity;GO:0007218,biological_process,neuropeptide signaling pathway;GO:0007165,biological_process,signal transduction;GO:0007186,biological_process,G-protein coupled receptor signaling pathway;GO:…	K04231,ko04080,Neuroactive ligand-receptor interaction
Sphk1	0.243105	0.200297	0.323069	0.0314079	0.0483393	0.0232135	O88885,Sphingosine kinase	-	PF00781,iacylglycerol kinase catalytic domain	IPR017438,Inorganic polyphosphate/ATP-NAD kinase, N-terminal;IPR001206,Diacylglycerol kinase, catalytic domain;IPR016064,NAD kinase/diacylglycerol kinase-like domain superfamily	COG1597,Sphingosine kinase and enzymes related to eukaryotic diacylglycerol kinase;KOG1116,Sphingosine kinase, involved in sphingolipid metabolism	GO:0016301,molecular_function,kinase activity;GO:0003951,molecular_function,NAD+ kinase activity;GO:0016310,biological_process,phosphorylation;GO:0008152,biological_process,metabolic process	-
Rhbdf2	0.723584	0.924963	0.66096	0.0566565	0.0944655	0.118645	F1LWZ3,Inactive rhomboid protein	XP_017452834.1,-;NP_001100537.2,inactive rhomboid protein 2;NP_001257763.1,-	PF12595,Rhomboid serine protease;PF01694,Rhomboid family	IPR022241,Rhomboid serine protease;IPR002610,Peptidase S54, rhomboid;IPR035952,Rhomboid-like superfamily;IPR022764,Peptidase S54, rhomboid domain	COG0705,Uncharacterized membrane protein (homolog of Drosophila rhomboid);KOG2290,Rhomboid family proteins	GO:0006508,biological_process,proteolysis;GO:0050709,biological_process,negative regulation of protein secretion;GO:0050708,biological_process,regulation of protein secretion;GO:0016485,biological_process,protein processing;GO:0042058,biological_process,regulation of epidermal growth factor receptor signaling pathway;GO:0004252,molecular_function,serine-type endopeptidase activity;GO:0016020,cell…	-
Cygb	0.514488	0.557895	0.371176	0.884468	0.924011	0.792374	Q546K1,Cytoglobin	NP_084482.1,cytoglobin	PF00042,lobin	IPR013314,Globin, lamprey/hagfish type;IPR000971,Globin;IPR009050,Globin-like superfamily;IPR012292,Globin/Protoglobin	KOG3378,Globins and related hemoproteins;COG1018,Flavodoxin reductases (ferredoxin-NADPH reductases) family 1	GO:0016607,cellular_component,nuclear speck;GO:0019825,molecular_function,oxygen binding;GO:0032966,biological_process,negative regulation of collagen biosynthetic process;GO:0005737,cellular_component,cytoplasm;GO:0043025,cellular_component,neuronal cell body;GO:0010764,biological_process,negative regulation of fibroblast migration;GO:0046872,molecular_function,metal ion binding;GO:0047888,molec…	-
Gm11744	2.87498	3.16661	3.4577	0.610909	0.852482	0.915083	A2A7X9,MCG58700	-	-	-	-	-	-
Mxra7	2.79912	2.87945	2.4701	0.595752	0.643446	0.710691	A0A1D5REJ0,Matrix remodeling associated 7	XP_014975935.1,matrix-remodeling-associated protein 7 isoform X1	-	IPR026622,Matrix-remodeling-associated protein 7	-	-	-
2021-09-09	5.43601	6.1481	6.355	0.500465	0.44741	0.502957	A2A6U3,Septin-9	XP_006533807.1,septin-9 isoform X1	PF00735,Septin	IPR030379,Septin-type guanine nucleotide-binding (G) domain;IPR027417,P-loop containing nucleoside triphosphate hydrolase;IPR030645,Septin 9;IPR016491,Septin	KOG1547,Septin CDC10 and related P-loop GTPases;COG5019,Septin family protein	GO:0031105,cellular_component,septin complex;GO:0005930,cellular_component,axoneme;GO:0001725,cellular_component,stress fiber;GO:0005874,cellular_component,microtubule;GO:0097730,cellular_component,non-motile cilium;GO:0005525,molecular_function,GTP binding;GO:0015629,cellular_component,actin cytoskeleton;GO:0048471,cellular_component,perinuclear region of cytoplasm;GO:0051291,biological_process,…	-
Gm11734	0.425123	0.472854	0.36171	2.62603	3.53977	2.89232	-	-	-	-	-	-	-
Tmc6	2.26008	2.11298	2.17008	0.696379	0.5829	0.541781	B1ATB3,Transmembrane channel-like protein	NP_663414.3,transmembrane channel-like protein 6 isoform 1;XP_006533179.1,-;XP_006533178.1,-;XP_006533175.1,-;XP_006533176.1,-;XP_006533177.1,-	PF07810,TMC domain	IPR012496,TMC	ENOG410XR0Y,-;ENOG410IH09,-	GO:0005794,cellular_component,Golgi apparatus;GO:0005737,cellular_component,cytoplasm;GO:0005783,cellular_component,endoplasmic reticulum;GO:0016020,cellular_component,membrane;GO:0031965,cellular_component,nuclear membrane;GO:0016021,cellular_component,integral component of membrane	-
Tmc8	0.936772	0.625796	0.652404	0.110395	0.100686	0.108791	B0QZP6,Transmembrane channel-like protein	XP_006533186.1,-;NP_001182018.1,transmembrane channel-like protein 8 isoform B;XP_017169984.1,-	PF07810,TMC domain	IPR012496,TMC	ENOG410IIXB,-;ENOG410Y7QP,-	GO:1902041,biological_process,regulation of extrinsic apoptotic signaling pathway via death domain receptors;GO:0005794,cellular_component,Golgi apparatus;GO:0001558,biological_process,regulation of cell growth;GO:0005737,cellular_component,cytoplasm;GO:0005102,molecular_function,signaling receptor binding;GO:0005783,cellular_component,endoplasmic reticulum;GO:0032460,biological_process,negative …	-
Syngr2	3.74663	3.40275	3.07128	0.907584	1.21277	0.873592	M0R446,Synaptogyrin	-	PF01284,Membrane-associating domain	IPR016579,Synaptogyrin;IPR008253,Marvel domain	ENOG410ITZZ,-;ENOG4111G0F,-	GO:0008021,cellular_component,synaptic vesicle;GO:0016021,cellular_component,integral component of membrane;GO:0016020,cellular_component,membrane	-
Gm20708	1.65177	1.54714	1.54275	0.442243	0.713059	0.352802	H3BKF4,Predicted gene 20708	-	-	IPR016579,Synaptogyrin	-	GO:0031594,cellular_component,neuromuscular junction;GO:0030672,cellular_component,synaptic vesicle membrane	-
Tk1	0.468878	0.4415	0.390797	0.0649034	0.0221981	0.0497467	A0A1S6GWJ3,Thymidine kinase	-	-	IPR020633,Thymidine kinase, conserved site;IPR001267,Thymidine kinase;IPR027417,P-loop containing nucleoside triphosphate hydrolase	-	GO:0004797,molecular_function,thymidine kinase activity;GO:0016301,molecular_function,kinase activity;GO:0071897,biological_process,DNA biosynthetic process;GO:0016740,molecular_function,transferase activity;GO:0005524,molecular_function,ATP binding;GO:0000166,molecular_function,nucleotide binding;GO:0016310,biological_process,phosphorylation;GO:0009157,biological_process,deoxyribonucleoside mono…	-
Afmid	0.776128	0.745735	0.765325	0.243618	0.141284	0.156572	B1AQL0,Kynurenine formamidase	-	PF00326,Prolyl oligopeptidase family;PF07859,alpha/beta hydrolase fold;PF00135,Carboxylesterase family	IPR013094,Alpha/beta hydrolase fold-3;IPR027519,Kynurenine formamidase, vertebrates/fungi-type;IPR029058,Alpha/Beta hydrolase fold	KOG4627,Kynurenine formamidase;COG0657,Esterase/lipase	GO:0019441,biological_process,tryptophan catabolic process to kynurenine;GO:0016787,molecular_function,hydrolase activity;GO:0004061,molecular_function,arylformamidase activity;GO:0008152,biological_process,metabolic process	-
Gm11725	1.10831	1.01307	0.976031	0.425509	0.519756	0.279549	-	-	-	-	-	-	-
Socs3	5.17867	4.88196	4.90554	0.47975	0.492249	0.536665	F1PZ18,Suppressor of cytokine-signaling 3	-	PF07525,SOCS box;PF00017,SH2 domain	IPR028414,Suppressor of cytokine signalling 3;IPR001496,SOCS box domain;IPR036860,SH2 domain superfamily;IPR036036,SOCS box-like domain superfamily;IPR000980,SH2 domain;IPR035863,SOCS3, SH2 domain	KOG4566,Cytokine-inducible SH2 protein;ENOG4111V4J,-	GO:0009968,biological_process,negative regulation of signal transduction;GO:0042532,biological_process,negative regulation of tyrosine phosphorylation of STAT protein;GO:0007259,biological_process,JAK-STAT cascade;GO:0001784,molecular_function,phosphotyrosine residue binding;GO:0016567,biological_process,protein ubiquitination;GO:0046426,biological_process,negative regulation of JAK-STAT cascade;…	-
Timp2	15.0237	13.98	14.2419	1.83771	1.95469	1.7541	Q6PI17,Metalloproteinase inhibitor 2	NP_035724.2,-	PF00965,Tissue inhibitor of metalloproteinase	IPR008993,Tissue inhibitor of metalloproteinases-like, OB-fold;IPR015613,Metalloproteinase inhibitor 2;IPR027465,Proteinase inhibitor I35b (TIMP), C-terminal;IPR030490,Tissue inhibitor of metalloproteinase, conserved site;IPR001134,Netrin domain;IPR001820,Protease inhibitor I35 (TIMP)	ENOG41103NU,-;KOG4745,Metalloproteinase inhibitor TIMP and related proteins	GO:0010951,biological_process,negative regulation of endopeptidase activity;GO:0030426,cellular_component,growth cone;GO:0034097,biological_process,response to cytokine;GO:0007417,biological_process,central nervous system development;GO:0045861,biological_process,negative regulation of proteolysis;GO:0005576,cellular_component,extracellular region;GO:0005615,cellular_component,extracellular space…	-
Cbx2	0.727013	0.628942	0.600896	0.211334	0.262015	0.25165	Q3TZG6,Uncharacterized protein	-	PF00385,Chromo (CHRromatin Organisation MOdifier) domain;PF17218,CBX family C-terminal motif	IPR000953,Chromo/chromo shadow domain;IPR016197,Chromo-like domain superfamily;IPR023779,Chromo domain, conserved site;IPR023780,Chromo domain;IPR033773,CBX family C-terminal motif	ENOG410IPQ5,-;ENOG4111HE0,-	GO:0005634,cellular_component,nucleus	-
Cbx8	0.473708	0.530798	0.388974	0.0510005	0.0313975	0.120622	A0A1A6HYP9,Uncharacterized protein	-	PF00385,Chromo (CHRromatin Organisation MOdifier) domain;PF17218,CBX family C-terminal motif	IPR000953,Chromo/chromo shadow domain;IPR016197,Chromo-like domain superfamily;IPR023779,Chromo domain, conserved site;IPR023780,Chromo domain;IPR033773,CBX family C-terminal motif	-	GO:0005634,cellular_component,nucleus	-
Gm26508	6.55827	5.87859	5.93052	0.717068	0.71038	0.462974	Q3U240,Uncharacterized protein	-	-	-	ENOG410IPQ6,-;ENOG410ZQCR,-	-	-
Cbx4	3.25974	3.14946	3.32857	0.33816	0.302676	0.311973	H0XHY5,Chromobox 4	-	PF00385,Chromo (CHRromatin Organisation MOdifier) domain;PF17218,CBX family C-terminal motif	IPR023780,Chromo domain;IPR016197,Chromo-like domain superfamily;IPR033773,CBX family C-terminal motif;IPR023779,Chromo domain, conserved site;IPR017984,Chromo domain subgroup;IPR000953,Chromo/chromo shadow domain	ENOG410IPQ6,-;ENOG410ZQCR,-	GO:0016925,biological_process,protein sumoylation;GO:0003727,molecular_function,single-stranded RNA binding;GO:0019899,molecular_function,enzyme binding;GO:0035064,molecular_function,methylated histone binding;GO:0035102,cellular_component,PRC1 complex;GO:0045892,biological_process,negative regulation of transcription, DNA-templated;GO:0000122,biological_process,negative regulation of transcripti…	-
Gaa	5.60517	4.51019	4.74254	1.66149	1.97014	1.94627	M0R544,Glucosidase, alpha, acid, isoform CRA_a	XP_006247967.1,lysosomal alpha-glucosidase isoform X1	PF16863,N-terminal barrel of NtMGAM and CtMGAM, maltase-glucoamylase;PF13802,alactose mutarotase-like;PF01055,lycosyl hydrolases family 31;PF00088,Trefoil (P-type) domain	IPR030458,Glycosyl hydrolases family 31, active site;IPR011013,Galactose mutarotase-like domain superfamily;IPR031727,Galactose mutarotase, N-terminal barrel;IPR017957,P-type trefoil, conserved site;IPR017853,Glycoside hydrolase superfamily;IPR013780,Glycosyl hydrolase, all-beta;IPR030459,Glycosyl hydrolases family 31, conserved site;IPR000519,P-type trefoil domain;IPR000322,Glycoside hydrolase f…	KOG1065,Maltase glucoamylase and related hydrolases, glycosyl hydrolase family 31;COG1501,Alpha-glucosidases, family 31 of glycosyl hydrolases	GO:0003007,biological_process,heart morphogenesis;GO:0005975,biological_process,carbohydrate metabolic process;GO:0004553,molecular_function,hydrolase activity, hydrolyzing O-glycosyl compounds;GO:0002086,biological_process,diaphragm contraction;GO:0007040,biological_process,lysosome organization;GO:0016798,molecular_function,hydrolase activity, acting on glycosyl bonds;GO:0005980,biological_proc…	-
Card14	0.924099	0.639554	0.833229	0.252344	0.350793	0.256698	M0R6R8,Caspase recruitment domain family, member 14	-	PF00619,Caspase recruitment domain	IPR036034,PDZ superfamily;IPR027417,P-loop containing nucleoside triphosphate hydrolase;IPR001478,PDZ domain;IPR011029,Death-like domain superfamily;IPR008144,Guanylate kinase-like domain;IPR001315,CARD domain	COG0194,Guanylate kinase;KOG0708,Membrane-associated guanylate kinase MAGUK (contains PDZ, SH3, HOOK and GUK domains)	GO:0051092,biological_process,positive regulation of NF-kappaB transcription factor activity;GO:0043066,biological_process,negative regulation of apoptotic process;GO:0005737,cellular_component,cytoplasm;GO:0050700,molecular_function,CARD domain binding;GO:0042981,biological_process,regulation of apoptotic process;GO:0033209,biological_process,tumor necrosis factor-mediated signaling pathway;GO:0…	-
Sgsh	2.83091	2.36563	2.24991	0.755821	0.941072	0.686252	Q9EQ08,Heparan N-sulfatase	NP_061292.2,N-sulphoglucosamine sulphohydrolase precursor	PF16347,omain of unknown function (DUF4976);PF00884,Sulfatase	IPR024607,Sulfatase, conserved site;IPR000917,Sulfatase, N-terminal;IPR017850,Alkaline-phosphatase-like, core domain superfamily;IPR017849,Alkaline phosphatase-like, alpha/beta/alpha;IPR032506,Domain of unknown function DUF4976	KOG3867,Sulfatase;COG3119,Arylsulfatase A and related enzymes	GO:0005515,molecular_function,protein binding;GO:0016787,molecular_function,hydrolase activity;GO:0008152,biological_process,metabolic process;GO:0003824,molecular_function,catalytic activity;GO:0005764,cellular_component,lysosome;GO:0030201,biological_process,heparan sulfate proteoglycan metabolic process;GO:0006027,biological_process,glycosaminoglycan catabolic process;GO:0016250,molecular_func…	K01565,ko00531,Glycosaminoglycan degradation;K01565,ko04142,Lysosome
Rnf213	1.36758	1.63295	1.73967	0.56157	0.519264	0.49216	A0A171EBL2,E3 ubiquitin-protein ligase RNF213	-	-	IPR017907,Zinc finger, RING-type, conserved site;IPR031248,RNF213 protein;IPR027417,P-loop containing nucleoside triphosphate hydrolase;IPR003593,AAA+ ATPase domain;IPR001841,Zinc finger, RING-type;IPR013083,Zinc finger, RING/FYVE/PHD-type	-	GO:0016567,biological_process,protein ubiquitination;GO:0005730,cellular_component,nucleolus;GO:0001525,biological_process,angiogenesis;GO:0016887,molecular_function,ATPase activity;GO:0004842,molecular_function,ubiquitin-protein transferase activity;GO:0005829,cellular_component,cytosol	-
Gm11788	5.78227	8.23503	8.70164	17.9423	20.3944	23.4	A0A096NTI0,Uncharacterized protein	-	PF00153,Mitochondrial carrier protein	IPR018108,Mitochondrial substrate/solute carrier;IPR023395,Mitochondrial carrier domain superfamily	-	GO:0016021,cellular_component,integral component of membrane;GO:0016020,cellular_component,membrane	-
Slc25a10	5.41942	5.95594	5.33509	15.6994	15.908	15.8454	G3GX76,Mitochondrial dicarboxylate carrier	XP_003496938.1,mitochondrial dicarboxylate carrier isoform X1;XP_007634121.1,-	PF00153,Mitochondrial carrier protein	IPR018108,Mitochondrial substrate/solute carrier;IPR023395,Mitochondrial carrier domain superfamily;IPR002030,Mitochondrial carrier UCP-like	-	GO:0055085,biological_process,transmembrane transport;GO:0016020,cellular_component,membrane;GO:0031966,cellular_component,mitochondrial membrane;GO:0005743,cellular_component,mitochondrial inner membrane;GO:0005739,cellular_component,mitochondrion;GO:0006839,biological_process,mitochondrial transport;GO:0016021,cellular_component,integral component of membrane;GO:0015291,molecular_function,secon…	K13577,ko04964,Proximal tubule bicarbonate reclamation
Mafg	1.9505	2.03066	1.91675	0.307202	0.308354	0.302737	E2QZ90,MAF bZIP transcription factor G	XP_005624045.1,-;XP_005624044.1,-;XP_005624043.1,-;XP_849862.2,-	PF03131,bZIP Maf transcription factor	IPR024874,Transcription factor Maf family;IPR028551,Transcription factor MafG;IPR008917,Transcription factor, Skn-1-like, DNA-binding domain superfamily;IPR004826,Basic leucine zipper domain, Maf-type;IPR004827,Basic-leucine zipper domain	ENOG410ISHW,-;ENOG4111HFT,-	GO:0006366,biological_process,transcription by RNA polymerase II;GO:0003677,molecular_function,DNA binding;GO:0042127,biological_process,regulation of cell proliferation;GO:0003700,molecular_function,DNA binding transcription factor activity;GO:0045604,biological_process,regulation of epidermal cell differentiation;GO:0006355,biological_process,regulation of transcription, DNA-templated;GO:000107…	-
Slc16a3	1.54948	1.16515	1.31571	2.53051	2.42286	2.23671	Q3UDP9,Solute carrier family 16	XP_011247624.1,-;XP_011247623.1,-;NP_001033742.1,-;NP_001033743.1,-;NP_109621.1,monocarboxylate transporter 4	-	IPR036259,MFS transporter superfamily;IPR004743,Monocarboxylate transporter;IPR030756,Monocarboxylate transporter 4;IPR020846,Major facilitator superfamily domain;IPR011701,Major facilitator superfamily	ENOG4111A50,-;ENOG410KCR7,-	GO:0015718,biological_process,monocarboxylic acid transport;GO:0008028,molecular_function,monocarboxylic acid transmembrane transporter activity;GO:0015129,molecular_function,lactate transmembrane transporter activity;GO:0055085,biological_process,transmembrane transport;GO:0035879,biological_process,plasma membrane lactate transport;GO:0005886,cellular_component,plasma membrane;GO:0016020,cellul…	K08180,ko05230,Central carbon metabolism in cancer
Ogfod3	1.47883	1.40362	1.75435	0.315244	0.294052	0.282419	A0A0S3NT83,2-oxoglutarate and iron-dependent oxygenase domain containing 3	-	PF13640,2OG-Fe(II) oxygenase superfamily	IPR005123,Oxoglutarate/iron-dependent dioxygenase;IPR006620,Prolyl 4-hydroxylase, alpha subunit	-	GO:0031418,molecular_function,L-ascorbic acid binding;GO:0016705,molecular_function,oxidoreductase activity, acting on paired donors, with incorporation or reduction of molecular oxygen;GO:0005506,molecular_function,iron ion binding;GO:0046872,molecular_function,metal ion binding;GO:0016491,molecular_function,oxidoreductase activity;GO:0016020,cellular_component,membrane;GO:0055114,biological_pro…	-
Hexdc	0.860056	0.834133	0.923919	0.301597	0.301311	0.312856	F6UV46,Hexosaminidase D	-	PF00728,lycosyl hydrolase family 20, catalytic domain	IPR015883,Glycoside hydrolase family 20, catalytic domain;IPR017853,Glycoside hydrolase superfamily	ENOG410IEV5,-;ENOG410XQYG,-	GO:0004553,molecular_function,hydrolase activity, hydrolyzing O-glycosyl compounds;GO:0005975,biological_process,carbohydrate metabolic process;GO:0005737,cellular_component,cytoplasm;GO:0004563,molecular_function,beta-N-acetylhexosaminidase activity;GO:0015929,molecular_function,hexosaminidase activity;GO:0005634,cellular_component,nucleus	-
Dtnb	6.30468	5.92271	5.67225	11.2499	11.4188	10.8479	I3MPV4,Dystrobrevin	-	PF00569,Zinc finger, ZZ type;PF09068,hand;PF09069,-hand	IPR011992,EF-hand domain pair;IPR000433,Zinc finger, ZZ-type;IPR015154,EF-hand domain, type 2;IPR015153,EF-hand domain, type 1;IPR017432,Distrobrevin	ENOG410XP3C,-;KOG4301,Beta-dystrobrevin	GO:0005737,cellular_component,cytoplasm;GO:0045202,cellular_component,synapse;GO:0008270,molecular_function,zinc ion binding;GO:0046872,molecular_function,metal ion binding	-
Dnmt3a	0.976336	0.98598	0.913208	0.139652	0.154846	0.173138	A0A1U7R4C6,DNA	XP_012975300.1,-;XP_005079164.1,DNA (cytosine-5)-methyltransferase 3A isoform X1	-	IPR001525,C-5 cytosine methyltransferase;IPR030487,DNA (cytosine-5)-methyltransferase 3A;IPR018117,DNA methylase, C-5 cytosine-specific, active site;IPR029063,S-adenosyl-L-methionine-dependent methyltransferase;IPR025766,ADD domain;IPR000313,PWWP domain	-	GO:0009008,molecular_function,DNA-methyltransferase activity;GO:0016740,molecular_function,transferase activity;GO:0006306,biological_process,DNA methylation;GO:0010468,biological_process,regulation of gene expression;GO:0008168,molecular_function,methyltransferase activity;GO:0032259,biological_process,methylation	-
Itsn2	5.66044	6.35667	5.64236	2.51071	2.51188	2.38166	E9QNG1,Intersectin-2	NP_035495.2,intersectin-2 isoform 2	PF07653,Variant SH3 domain;PF16652,Pleckstrin homology domain;PF00621,RhoGEF domain;PF12763,Cytoskeletal-regulatory complex EF hand;PF14604,Variant SH3 domain;PF00018,SH3 domain;PF00168,C2 domain	IPR018247,EF-Hand 1, calcium-binding site;IPR027029,Intersectin-2;IPR035737,Intersectin-2, first SH3 domain;IPR035892,C2 domain superfamily;IPR001849,Pleckstrin homology domain;IPR011993,PH-like domain superfamily;IPR035741,Intersectin-2, fifth SH3 domain;IPR035739,Intersectin-2, third SH3 domain;IPR002048,EF-hand domain;IPR036028,SH3-like domain superfamily;IPR035740,Intersectin-2, fourth SH3 do…	COG5422,RhoGEF, Guanine nucleotide exchange factor for Rho/Rac/Cdc42-like GTPases;KOG1029,Endocytic adaptor protein intersectin;KOG4305,RhoGEF GTPase	GO:0005509,molecular_function,calcium ion binding;GO:0065009,biological_process,regulation of molecular function;GO:0035023,biological_process,regulation of Rho protein signal transduction;GO:0005813,cellular_component,centrosome;GO:0005089,molecular_function,Rho guanyl-nucleotide exchange factor activity;GO:0006897,biological_process,endocytosis;GO:1903861,biological_process,positive regulation …	-
Mfsd2b	0.195385	0.274903	0.16076	0.0582523	0.05977	0.0717569	B8JK43,Major facilitator superfamily domain-containing protein 2B	NP_001028660.2,major facilitator superfamily domain-containing protein 2B	PF13347,MFS/sugar transport protein	IPR036259,MFS transporter superfamily	KOG4830,Predicted sugar transporter;COG2211,Na+/melibiose symporter and related transporters	GO:0046624,molecular_function,sphingolipid transporter activity;GO:0006869,biological_process,lipid transport;GO:0005887,cellular_component,integral component of plasma membrane;GO:0016021,cellular_component,integral component of membrane;GO:0016020,cellular_component,membrane	-
Klhl29	0.263732	0.211859	0.229735	0.127773	0.0928637	0.0734507	G1L821,Kelch like family member 29	XP_019664228.1,-;XP_011233840.2,kelch-like protein 29	PF01344,Kelch motif;PF00651,BTB/POZ domain;PF07707,BTB And C-terminal Kelch	IPR006652,Kelch repeat type 1;IPR011705,BTB/Kelch-associated;IPR000210,BTB/POZ domain;IPR015915,Kelch-type beta propeller;IPR011333,SKP1/BTB/POZ domain superfamily	KOG4441,Proteins containing BTB/POZ and Kelch domains, involved in regulatory/signal transduction processes;ENOG410XNX8,-	-	-
Rhob	8.28368	6.60705	6.32887	1.19724	0.986205	1.19645	G3HDJ0,Rho-related GTP-binding protein RhoB	XP_007640885.1,-	PF00071,Ras family	IPR001806,Small GTPase superfamily;IPR005225,Small GTP-binding protein domain;IPR003578,Small GTPase superfamily, Rho type;IPR027417,P-loop containing nucleoside triphosphate hydrolase	-	GO:0005770,cellular_component,late endosome;GO:0005525,molecular_function,GTP binding;GO:0005886,cellular_component,plasma membrane;GO:0005769,cellular_component,early endosome;GO:0071479,biological_process,cellular response to ionizing radiation;GO:0030336,biological_process,negative regulation of cell migration;GO:0007155,biological_process,cell adhesion;GO:0045786,biological_process,negative r…	-
Sdc1	0.629704	0.522166	0.592563	0.0590475	0.0706836	0.0581892	Q3V1F2,Syndecan	NP_035649.1,syndecan-1 precursor	PF01034,Syndecan domain	IPR031190,Syndecan-1;IPR030479,Syndecan, conserved site;IPR001050,Syndecan;IPR003585,Neurexin/syndecan/glycophorin C;IPR027789,Syndecan/Neurexin domain	ENOG410IYWX,-;ENOG410Y2QY,-	GO:0042476,biological_process,odontogenesis;GO:0060009,biological_process,Sertoli cell development;GO:0051592,biological_process,response to calcium ion;GO:0010033,biological_process,response to organic substance;GO:0042542,biological_process,response to hydrogen peroxide;GO:0009986,cellular_component,cell surface;GO:1903553,biological_process,positive regulation of extracellular exosome assembly…	K06257,ko04512,ECM-receptor interaction;K06257,ko05144,Malaria;K06257,ko05205,Proteoglycans in cancer;K06257,ko04514,Cell adhesion molecules (CAMs)
Mycn	0.59933	0.336941	0.422801	0.0455472	0.0701008	0.0448851	Q3UII1,V-myc myelocytomatosis viral related oncogene, neuroblastoma derived	NP_032735.3,N-myc proto-oncogene protein	PF00010,Helix-loop-helix DNA-binding domain;PF01056,Myc amino-terminal region	IPR012682,Transcription regulator Myc, N-terminal;IPR011598,Myc-type, basic helix-loop-helix (bHLH) domain;IPR002418,Transcription regulator Myc;IPR036638,Helix-loop-helix DNA-binding domain superfamily	ENOG410IJ8V,-;ENOG41105VW,-	GO:0045607,biological_process,regulation of inner ear auditory receptor cell differentiation;GO:0046983,molecular_function,protein dimerization activity;GO:0002053,biological_process,positive regulation of mesenchymal cell proliferation;GO:0006355,biological_process,regulation of transcription, DNA-templated;GO:0005634,cellular_component,nucleus;GO:0048754,biological_process,branching morphogenes…	K09109,ko05202,Transcriptional misregulation in cancer
Gm4804	1.47155	1.1869	1.84512	0.0375229	0.154002	0.0369774	A0A0A0MQF6,Glyceraldehyde-3-phosphate dehydrogenase	NP_001276655.1,glyceraldehyde-3-phosphate dehydrogenase isoform 1	PF02800,lyceraldehyde 3-phosphate dehydrogenase, C-terminal domain;PF00044,lyceraldehyde 3-phosphate dehydrogenase, NAD binding domain	IPR036291,NAD(P)-binding domain superfamily;IPR020828,Glyceraldehyde 3-phosphate dehydrogenase, NAD(P) binding domain;IPR020829,Glyceraldehyde 3-phosphate dehydrogenase, catalytic domain;IPR020831,Glyceraldehyde/Erythrose phosphate dehydrogenase family;IPR006424,Glyceraldehyde-3-phosphate dehydrogenase, type I;IPR020830,Glyceraldehyde 3-phosphate dehydrogenase, active site	COG0057,Glyceraldehyde-3-phosphate dehydrogenase/erythrose-4-phosphate dehydrogenase;KOG0657,Glyceraldehyde 3-phosphate dehydrogenase	GO:0051287,molecular_function,NAD binding;GO:0006006,biological_process,glucose metabolic process;GO:0006096,biological_process,glycolytic process;GO:0016491,molecular_function,oxidoreductase activity;GO:0050661,molecular_function,NADP binding;GO:0004365,molecular_function,glyceraldehyde-3-phosphate dehydrogenase (NAD+) (phosphorylating) activity;GO:0016620,molecular_function,oxidoreductase activ…	-
Greb1	1.42953	1.30157	1.56283	0.0821704	0.0762816	0.046272	E0CXG4,Protein GREB1	XP_006515163.1,-;NP_001239000.1,protein GREB1 isoform 2	PF15782,ene regulated by oestrogen in breast cancer	IPR028422,GREB1	ENOG410IF9T,-;ENOG410Z1PN,-	-	-
E2f6	2.57269	2.4488	2.78133	0.789654	0.953209	1.03757	Q8VHT5,E2F6a	-	PF02319,2F/DP family winged-helix DNA-binding domain;PF16421,2F transcription factor CC-MB domain	IPR003316,E2F/DP family, winged-helix DNA-binding domain;IPR015635,Transcription factor E2F6;IPR036388,Winged helix-like DNA-binding domain superfamily;IPR037241,E2F-DP heterodimerization region;IPR015633,E2F Family;IPR036390,Winged helix DNA-binding domain superfamily;IPR032198,E2F transcription factor, CC-MB domain	KOG2577,Transcription factor E2F/dimerization partner (TDP);ENOG410XNYI,-	GO:0046983,molecular_function,protein dimerization activity;GO:0003677,molecular_function,DNA binding;GO:0005667,cellular_component,transcription factor complex;GO:0003700,molecular_function,DNA binding transcription factor activity;GO:0006355,biological_process,regulation of transcription, DNA-templated;GO:0006351,biological_process,transcription, DNA-templated;GO:0005634,cellular_component,nucl…	-
Pqlc3	0.386289	0.431429	0.486917	0.159424	0.170689	0.163937	G3V6N5,PQ loop repeat-containing 3	NP_001030124.1,PQ-loop repeat-containing protein 3 precursor	PF04193,PQ loop repeat	IPR006603,PQ-loop repeat;IPR016817,Mannose-P-dolichol utilization defect 1 protein	KOG3211,Predicted endoplasmic reticulum membrane protein Lec35/MPDU1 involved in monosaccharide-P-dolichol utilization;ENOG4111FE3,-	GO:0006488,biological_process,dolichol-linked oligosaccharide biosynthetic process;GO:0016021,cellular_component,integral component of membrane;GO:0016020,cellular_component,membrane	-
Atp6v1c2	1.64463	1.21952	1.34479	0.289742	0.297291	0.303376	A0A1U7QSA0,V-type proton ATPase subunit C	XP_005084998.1,-	-	IPR004907,ATPase, V1 complex, subunit C;IPR036132,Vacuolar ATP synthase subunit C superfamily	-	GO:0015991,biological_process,ATP hydrolysis coupled proton transport;GO:0006811,biological_process,ion transport;GO:0033180,cellular_component,proton-transporting V-type ATPase, V1 domain;GO:0015078,molecular_function,proton transmembrane transporter activity	-
Hpcal1	1.18958	1.27414	1.51821	0.192109	0.172475	0.189317	G3I2K6,Hippocalcin-like protein 1	XP_007633534.1,-;XP_003509523.1,-	PF13499,-hand domain pair	IPR002048,EF-hand domain;IPR018247,EF-Hand 1, calcium-binding site;IPR011992,EF-hand domain pair	-	GO:0005509,molecular_function,calcium ion binding	-
Gm19196	21.3323	19.1243	21.01	39.3463	36.4161	40.2153	A0A1Y7VK37,TATA box-binding protein-associated factor RNA polymerase I subunit B	-	-	IPR033599,RNA polymerase I transcription initiation factor TAF1B/Rrn7;IPR021752,Transcription initiation factor Rrn7, Zinc-finger	-	GO:0006360,biological_process,transcription by RNA polymerase I;GO:0001188,biological_process,RNA polymerase I transcriptional preinitiation complex assembly;GO:0070860,cellular_component,RNA polymerase I core factor complex;GO:0001164,molecular_function,RNA polymerase I CORE element sequence-specific DNA binding	-
Klf11	1.0431	1.01321	0.952013	0.0886598	0.0818727	0.0961081	Q309C9,Kruppel-like factor 11	NP_001032431.1,Krueppel-like factor 11	PF00096,Zinc finger, C2H2 type	IPR013087,Zinc finger C2H2-type;IPR036236,Zinc finger C2H2 superfamily	KOG1721,FOG: Zn-finger;COG5048,FOG: Zn-finger	GO:0030097,biological_process,hemopoiesis;GO:0003674,molecular_function,molecular_function;GO:0000981,molecular_function,RNA polymerase II transcription factor activity, sequence-specific DNA binding;GO:1901653,biological_process,cellular response to peptide;GO:0003700,molecular_function,DNA binding transcription factor activity;GO:0008285,biological_process,negative regulation of cell proliferat…	-
Mboat2	1.91912	1.93837	2.16148	0.214049	0.247079	0.355957	A0A1U7QMG3,lysophospholipid acyltransferase 2 isoform X1	XP_005082068.1,lysophospholipid acyltransferase 2 isoform X1	-	IPR004299,Membrane bound O-acyl transferase, MBOAT	-	GO:0016746,molecular_function,transferase activity, transferring acyl groups;GO:0016740,molecular_function,transferase activity;GO:0016021,cellular_component,integral component of membrane;GO:0016020,cellular_component,membrane	-
Id2	2.22369	2.16843	2.36963	0.236128	0.18171	0.029087	Q545T4,Inhibitor of DNA binding 2	NP_034626.1,DNA-binding protein inhibitor ID-2	PF00010,Helix-loop-helix DNA-binding domain	IPR026052,DNA-binding protein inhibitor;IPR011598,Myc-type, basic helix-loop-helix (bHLH) domain;IPR036638,Helix-loop-helix DNA-binding domain superfamily	ENOG410IVXR,-;ENOG4111PGK,-	GO:0046983,molecular_function,protein dimerization activity;GO:0048661,biological_process,positive regulation of smooth muscle cell proliferation;GO:0032991,cellular_component,protein-containing complex;GO:0048667,biological_process,cell morphogenesis involved in neuron differentiation;GO:0008344,biological_process,adult locomotory behavior;GO:0000122,biological_process,negative regulation of tra…	K17693,ko05202,Transcriptional misregulation in cancer;K17693,ko04550,Signaling pathways regulating pluripotency of stem cells;K17693,ko04390,Hippo signaling pathway;K17693,ko04350,TGF-beta signaling pathway
Rnf144a	2.66	3.37074	2.70312	0.246853	0.186239	0.307658	D3ZYY5,Ring finger protein 144A	NP_001075879.1,E3 ubiquitin-protein ligase RNF144A;XP_008762826.1,-	PF01485,IBR domain, a half RING-finger domain	IPR001841,Zinc finger, RING-type;IPR013083,Zinc finger, RING/FYVE/PHD-type;IPR017907,Zinc finger, RING-type, conserved site;IPR031127,E3 ubiquitin ligase RBR family;IPR002867,IBR domain	ENOG410XP9Y,-;KOG1815,Predicted E3 ubiquitin ligase	GO:0000209,biological_process,protein polyubiquitination;GO:0061630,molecular_function,ubiquitin protein ligase activity;GO:0031624,molecular_function,ubiquitin conjugating enzyme binding;GO:0016567,biological_process,protein ubiquitination;GO:0032436,biological_process,positive regulation of proteasomal ubiquitin-dependent protein catabolic process;GO:0005794,cellular_component,Golgi apparatus;G…	-
Adi1	1.41535	1.5413	1.25659	0.119253	0.0815737	0.11752	G3I3C4,1,2-dihydroxy-3-keto-5-methylthiopentene dioxygenase	NP_001272854.1,1,2-dihydroxy-3-keto-5-methylthiopentene dioxygenase	PF03079,ARD/ARD' family	IPR027496,1,2-dihydroxy-3-keto-5-methylthiopentene dioxygenase, eukaryotes;IPR004313,Acireductone dioxygenase ARD family;IPR011051,RmlC-like cupin domain superfamily;IPR014710,RmlC-like jelly roll fold	-	GO:0008652,biological_process,cellular amino acid biosynthetic process;GO:0051213,molecular_function,dioxygenase activity;GO:0010309,molecular_function,acireductone dioxygenase [iron(II)-requiring] activity;GO:0005737,cellular_component,cytoplasm;GO:0016020,cellular_component,membrane;GO:0016491,molecular_function,oxidoreductase activity;GO:0046872,molecular_function,metal ion binding;GO:0019509,…	K08967,ko00270,Cysteine and methionine metabolism
Pxdn	0.256092	0.221044	0.320169	0.0157551	0.0282898	0.0543413	B2RX13,Peroxidasin homolog	-	PF00093,von Willebrand factor type C domain;PF03098,Animal haem peroxidase;PF13855,Leucine rich repeat;PF07679,Immunoglobulin I-set domain	IPR001611,Leucine-rich repeat;IPR034828,Peroxidasin;IPR037120,Haem peroxidase domain superfamily, animal type;IPR019791,Haem peroxidase, animal type;IPR032675,Leucine-rich repeat domain superfamily;IPR034824,Peroxidasin, peroxidase domain;IPR036179,Immunoglobulin-like domain superfamily;IPR003591,Leucine-rich repeat, typical subtype;IPR013106,Immunoglobulin V-set domain;IPR010255,Haem peroxidase;…	ENOG410XPZ3,-;KOG2408,Peroxidase/oxygenase	GO:0098869,biological_process,cellular oxidant detoxification;GO:0055114,biological_process,oxidation-reduction process;GO:0020037,molecular_function,heme binding;GO:0004601,molecular_function,peroxidase activity;GO:0006979,biological_process,response to oxidative stress	-
Lamb1	0.483723	0.466682	0.546231	0.105837	0.12023	0.104299	E9QN70,Laminin subunit beta-1	NP_032508.2,laminin subunit beta-1	PF00055,Laminin N-terminal (Domain VI);PF00053,Laminin EGF domain	IPR002049,Laminin EGF domain;IPR008211,Laminin, N-terminal;IPR038684,Laminin, N-terminal domain superfamily;IPR013015,Laminin IV type B;IPR000742,EGF-like domain	KOG0994,Extracellular matrix glycoprotein Laminin subunit beta;ENOG410XPEG,-	GO:0043259,cellular_component,laminin-10 complex;GO:0031175,biological_process,neuron projection development;GO:0005607,cellular_component,laminin-2 complex;GO:0035987,biological_process,endodermal cell differentiation;GO:0031012,cellular_component,extracellular matrix;GO:0005615,cellular_component,extracellular space;GO:0005201,molecular_function,extracellular matrix structural constituent;GO:00…	K05636,ko05222,Small cell lung cancer;K05636,ko04151,PI3K-Akt signaling pathway;K05636,ko05200,Pathways in cancer;K05636,ko04512,ECM-receptor interaction;K05636,ko05146,Amoebiasis;K05636,ko04510,Focal adhesion;K05636,ko05145,Toxoplasmosis
Gm29541	16.0336	13.6522	15.5354	6.74515	6.92089	5.33948	Q3V0M5,Uncharacterized protein	-	-	-	-	GO:0005575,cellular_component,cellular_component;GO:0008150,biological_process,biological_process;GO:0003674,molecular_function,molecular_function	-
Gdap10	0.378897	0.466354	0.330839	0.0974035	0.0768778	0.177208	O88744,Ganglioside-induced differentiation associated protein 10	-	-	-	-	-	-
F730043M19Rik	0.243362	0.365063	0.367202	0.0162626	0.00834316	0.0480787	Q3TRB1,Uncharacterized protein	-	-	-	-	-	-
Tspan13	3.40889	3.44764	3.37557	6.51524	6.60725	7.00286	F7HX26,Tetraspanin-13	XP_002751581.1,tetraspanin-13	PF00335,Tetraspanin family	IPR018499,Tetraspanin/Peripherin;IPR000301,Tetraspanin	KOG3882,Tetraspanin family integral membrane protein;ENOG4111IRY,-	GO:0065009,biological_process,regulation of molecular function;GO:0005886,cellular_component,plasma membrane;GO:0005246,molecular_function,calcium channel regulator activity;GO:0016020,cellular_component,membrane;GO:1903169,biological_process,regulation of calcium ion transmembrane transport;GO:0016021,cellular_component,integral component of membrane	-
Bzw2	0.665568	0.59635	0.465167	0.0806137	0.041357	0.0794418	A0A1U7QWL6,basic leucine zipper and W2 domain-containing protein 2	XP_005076276.1,basic leucine zipper and W2 domain-containing protein 2	-	IPR003307,W2 domain;IPR016024,Armadillo-type fold;IPR016021,MIF4G-like domain superfamily	-	-	-
Ankmy2	0.72754	0.656763	1.04579	0	0.0786222	0.0604096	A0A1U7QL66,ankyrin repeat and MYND domain-containing protein 2	XP_005076275.1,ankyrin repeat and MYND domain-containing protein 2	-	IPR020683,Ankyrin repeat-containing domain;IPR002110,Ankyrin repeat;IPR002893,Zinc finger, MYND-type;IPR036770,Ankyrin repeat-containing domain superfamily	-	GO:0046872,molecular_function,metal ion binding	-
Ispd	0.661548	0.981099	0.867028	0.390182	0.314559	0.370778	A0A1Y7VM96,D-ribitol-5-phosphate cytidylyltransferase	NP_001276431.1,D-ribitol-5-phosphate cytidylyltransferase isoform 2	-	IPR029044,Nucleotide-diphospho-sugar transferases;IPR018294,4-diphosphocytidyl-2C-methyl-D-erythritol synthase, conserved site;IPR034683,Cytidylyltransferase IspD/TarI	-	GO:0008299,biological_process,isoprenoid biosynthetic process;GO:0003824,molecular_function,catalytic activity;GO:0070567,molecular_function,cytidylyltransferase activity	-
Etv1	0.472984	0.50011	0.696272	0.197325	0.163279	0.138001	Q549J8,Ets variant protein ER81	XP_006515028.1,-;NP_031986.1,ETS translocation variant 1 isoform a	PF04621,PEA3 subfamily ETS-domain transcription factor N terminal domain;PF00178,ts-domain	IPR006715,PEA3-type ETS-domain transcription factor, N-terminal;IPR032928,ETS translocation variant 1;IPR036388,Winged helix-like DNA-binding domain superfamily;IPR000418,Ets domain;IPR036390,Winged helix DNA-binding domain superfamily	KOG3806,Predicted transcription factor;ENOG410Z0ZF,-	GO:0006366,biological_process,transcription by RNA polymerase II;GO:0003677,molecular_function,DNA binding;GO:0048935,biological_process,peripheral nervous system neuron development;GO:0043565,molecular_function,sequence-specific DNA binding;GO:0003700,molecular_function,DNA binding transcription factor activity;GO:0045944,biological_process,positive regulation of transcription by RNA polymerase …	K09431,ko05202,Transcriptional misregulation in cancer
Gm17024	1.64752	1.99086	1.72069	0.532126	0.303328	0.524391	-	-	-	-	-	-	-
Dock4	0.163131	0.132824	0.153961	0.0185962	0.0333913	0.0412333	U3CZS7,Dedicator of cytokinesis protein 4	XP_009000959.1,dedicator of cytokinesis protein 4 isoform X1	PF16172,OCK N-terminus;PF06920,ock homology region 2;PF07653,Variant SH3 domain;PF14429,C2 domain in Dock180 and Zizimin proteins	IPR037811,Dedicator of cytokinesis B, C2 domain;IPR037014,Dedicator of cytokinesis 4;IPR010703,Dedicator of cytokinesis, C-terminal;IPR036028,SH3-like domain superfamily;IPR016024,Armadillo-type fold;IPR035892,C2 domain superfamily;IPR035769,Dedicator of cytokinesis 4, SH3 domain;IPR001452,SH3 domain;IPR026791,Dedicator of cytokinesis;IPR027007,DHR-1 domain;IPR027357,DHR-2 domain;IPR032376,Dedica…	KOG1998,Signaling protein DOCK180;ENOG410XQH7,-	GO:0005085,molecular_function,guanyl-nucleotide exchange factor activity;GO:0005096,molecular_function,GTPase activator activity;GO:0007264,biological_process,small GTPase mediated signal transduction;GO:0065009,biological_process,regulation of molecular function;GO:0043547,biological_process,positive regulation of GTPase activity;GO:0005622,cellular_component,intracellular	-
Nrcam	0.357213	0.327946	0.392008	0.0148339	0.0101469	0.00974554	A0A0G2K498,Neuronal cell adhesion molecule	-	-	IPR026966,Neurofascin/L1/NrCAM, C-terminal domain;IPR003961,Fibronectin type III;IPR003006,Immunoglobulin/major histocompatibility complex, conserved site;IPR036116,Fibronectin type III superfamily;IPR036179,Immunoglobulin-like domain superfamily;IPR013783,Immunoglobulin-like fold;IPR007110,Immunoglobulin-like domain;IPR003599,Immunoglobulin subtype;IPR003598,Immunoglobulin subtype 2;IPR013098,Im…	KOG3513,Neural cell adhesion molecule L1;ENOG410XSVG,-	GO:0016021,cellular_component,integral component of membrane;GO:0016020,cellular_component,membrane	-
Prkd1	1.24926	1.04278	0.935965	0.039688	0.152708	0.0782223	A0A1U7QZF6,Serine/threonine-protein kinase	XP_005076328.1,serine/threonine-protein kinase D1 isoform X2	-	IPR011993,PH-like domain superfamily;IPR001849,Pleckstrin homology domain;IPR020454,Diacylglycerol/phorbol-ester binding;IPR011009,Protein kinase-like domain superfamily;IPR017441,Protein kinase, ATP binding site;IPR008271,Serine/threonine-protein kinase, active site;IPR002219,Protein kinase C-like, phorbol ester/diacylglycerol-binding domain;IPR015727,Protein kinase C mu-related;IPR000719,Protei…	-	GO:0016301,molecular_function,kinase activity;GO:0035556,biological_process,intracellular signal transduction;GO:0005737,cellular_component,cytoplasm;GO:0004697,molecular_function,protein kinase C activity;GO:0016740,molecular_function,transferase activity;GO:0046872,molecular_function,metal ion binding;GO:0016310,biological_process,phosphorylation;GO:0004672,molecular_function,protein kinase act…	-
Dtd2	8.41436	9.35295	8.64194	3.365	2.85866	3.32797	B0K034,D-tyrosyl-tRNA deacylase 2	NP_001102451.1,probable D-tyrosyl-tRNA(Tyr) deacylase 2	PF02580,-Tyr-tRNA(Tyr) deacylase	IPR023509,D-aminoacyl-tRNA deacylase-like superfamily;IPR003732,D-aminoacyl-tRNA deacylase DTD	COG1490,D-Tyr-tRNAtyr deacylase;KOG3323,D-Tyr-tRNA (Tyr) deacylase	GO:0051499,molecular_function,D-aminoacyl-tRNA deacylase activity;GO:0002161,molecular_function,aminoacyl-tRNA editing activity;GO:0005737,cellular_component,cytoplasm;GO:0051500,molecular_function,D-tyrosyl-tRNA(Tyr) deacylase activity;GO:0006399,biological_process,tRNA metabolic process;GO:0106074,biological_process,aminoacyl-tRNA metabolism involved in translational fidelity	-
Nfkbia	13.0017	12.3211	11.8316	0.618021	0.707291	1.07753	A0A1U7QWG7,NF-kappa-B inhibitor alpha	XP_005080564.1,NF-kappa-B inhibitor alpha	-	IPR020683,Ankyrin repeat-containing domain;IPR002110,Ankyrin repeat;IPR036770,Ankyrin repeat-containing domain superfamily	-	-	-
Gm23394	5.95172	6.72504	5.37398	21.0083	13.1024	10.1485	-	-	-	-	-	-	-
Mdga2	0.0139853	0.0359506	0.0217586	0.211399	0.16407	0.176276	Q3UV20,MAM domain-containing glycosylphosphatidylinositol anchor protein 2	NP_001180195.2,MAM domain-containing glycosylphosphatidylinositol anchor protein 2 isoform A precursor	PF13927,Immunoglobulin domain;PF00629,MAM domain, meprin/A5/mu;PF07679,Immunoglobulin I-set domain	IPR003961,Fibronectin type III;IPR007110,Immunoglobulin-like domain;IPR036179,Immunoglobulin-like domain superfamily;IPR036116,Fibronectin type III superfamily;IPR013320,Concanavalin A-like lectin/glucanase domain superfamily;IPR013783,Immunoglobulin-like fold;IPR000998,MAM domain;IPR003599,Immunoglobulin subtype;IPR003598,Immunoglobulin subtype 2;IPR013098,Immunoglobulin I-set	ENOG410IF9B,-;ENOG410XPYU,-	GO:0016021,cellular_component,integral component of membrane;GO:0016020,cellular_component,membrane	-
Sos2	1.81753	1.81944	1.88664	0.56796	0.600827	0.451234	A0A0A0MQ87,Son of sevenless homolog 2	NP_001129031.1,son of sevenless homolog 2	PF00618,RasGEF N-terminal motif;PF00621,RhoGEF domain;PF00125,Core histone H2A/H2B/H3/H4;PF00617,RasGEF domain;PF00169,PH domain	IPR000651,Ras-like guanine nucleotide exchange factor, N-terminal;IPR001895,Ras guanine-nucleotide exchange factors catalytic domain;IPR035899,Dbl homology (DH) domain superfamily;IPR007125,Histone H2A/H2B/H3;IPR011993,PH-like domain superfamily;IPR001849,Pleckstrin homology domain;IPR036964,Ras guanine-nucleotide exchange factor catalytic domain superfamily;IPR019804,Ras guanine-nucleotide excha…	KOG3417,Ras1 guanine nucleotide exchange factor;ENOG410XR96,-	GO:0003677,molecular_function,DNA binding;GO:0005085,molecular_function,guanyl-nucleotide exchange factor activity;GO:0007264,biological_process,small GTPase mediated signal transduction;GO:0065009,biological_process,regulation of molecular function;GO:0035023,biological_process,regulation of Rho protein signal transduction;GO:0046982,molecular_function,protein heterodimerization activity;GO:0005…	K03099,ko04917,Prolactin signaling pathway;K03099,ko04062,Chemokine signaling pathway;K03099,ko05200,Pathways in cancer;K03099,ko04540,Gap junction;K03099,ko04012,ErbB signaling pathway;K03099,ko05213,Endometrial cancer;K03099,ko04510,Focal adhesion;K03099,ko05220,Chronic myeloid leukemia;K03099,ko04910,Insulin signaling pathway;K03099,ko04915,Estrogen signaling pathway;K03099,ko04013,MAPK signal…
Nin	0.0635732	0.155287	0.167271	0.0471058	0.0334614	0.0357085	E9Q4S3,Ninein	NP_001074922.1,ninein isoform 1;XP_011242311.1,-	-	IPR002048,EF-hand domain;IPR029664,Ninein;IPR011992,EF-hand domain pair	ENOG410IK59,-;ENOG410Z1RR,-	GO:0120103,cellular_component,centriolar subdistal appendage;GO:0010457,biological_process,centriole-centriole cohesion;GO:0005730,cellular_component,nucleolus;GO:0008104,biological_process,protein localization;GO:0005814,cellular_component,centriole;GO:0000242,cellular_component,pericentriolar material;GO:0005509,molecular_function,calcium ion binding;GO:0034454,biological_process,microtubule an…	-
Pygl	0.515411	0.579525	0.56014	0.0587545	0.0803803	0.173701	Q91WP9,Alpha-1,4 glucan phosphorylase	-	PF00343,Carbohydrate phosphorylase	IPR011833,Glycogen/starch/alpha-glucan phosphorylase;IPR035090,Phosphorylase pyridoxal-phosphate attachment site;IPR000811,Glycosyl transferase, family 35	KOG2099,Glycogen phosphorylase;COG0058,Glucan phosphorylase	GO:0008184,molecular_function,glycogen phosphorylase activity;GO:0005975,biological_process,carbohydrate metabolic process;GO:0016757,molecular_function,transferase activity, transferring glycosyl groups;GO:0030170,molecular_function,pyridoxal phosphate binding;GO:0016740,molecular_function,transferase activity;GO:0004645,molecular_function,phosphorylase activity;GO:0102250,molecular_function,lin…	-
Frmd6	1.33658	1.59233	1.47727	0.627437	0.495219	0.66588	G3I9G9,FERM domain-containing protein 6	-	PF09379,RM N-terminal domain;PF00373,RM central domain;PF09380,RM C-terminal PH-like domain	IPR019748,FERM central domain;IPR035963,FERM superfamily, second domain;IPR018980,FERM, C-terminal PH-like domain;IPR000299,FERM domain;IPR011993,PH-like domain superfamily;IPR018979,FERM, N-terminal;IPR019749,Band 4.1 domain;IPR014352,FERM/acyl-CoA-binding protein superfamily;IPR029071,Ubiquitin-like domain superfamily	-	GO:0005856,cellular_component,cytoskeleton	-
Jkamp	0.962843	0.98037	1.25765	0.417742	0.328613	0.521448	D3ZZT8,JNK1/MAPK8-associated membrane protein	NP_001100208.1,-	PF05571,Protein of unknown function (DUF766)	IPR008485,JNK1/MAPK8-associated membrane protein	ENOG410XSIG,-;KOG3744,Uncharacterized conserved protein	GO:0031625,molecular_function,ubiquitin protein ligase binding;GO:0006986,biological_process,response to unfolded protein;GO:0030433,biological_process,ubiquitin-dependent ERAD pathway;GO:0016021,cellular_component,integral component of membrane;GO:0016020,cellular_component,membrane	-
Dhrs7	10.1993	11.407	11.5947	1.15251	0.916465	1.50488	A0A1Y7VN19,Dehydrogenase/reductase SDR family member 7	-	-	IPR036291,NAD(P)-binding domain superfamily;IPR020904,Short-chain dehydrogenase/reductase, conserved site;IPR002347,Short-chain dehydrogenase/reductase SDR	-	GO:0055114,biological_process,oxidation-reduction process;GO:0016491,molecular_function,oxidoreductase activity	-
Hif1a	3.20854	3.49661	3.06251	0.673922	0.606676	0.639065	Q3UCW2,Uncharacterized protein	NP_034561.2,hypoxia-inducible factor 1-alpha isoform 2	PF08778,HIF-1 alpha C terminal transactivation domain;PF08447,PAS fold;PF11413,Hypoxia-inducible factor-1;PF00989,PAS fold	IPR000014,PAS domain;IPR001610,PAC motif;IPR001321,Hypoxia-inducible factor-1 alpha;IPR011598,Myc-type, basic helix-loop-helix (bHLH) domain;IPR014887,HIF-1 alpha, transactivation domain, C-terminal;IPR035965,PAS domain superfamily;IPR013655,PAS fold-3;IPR036638,Helix-loop-helix DNA-binding domain superfamily;IPR013767,PAS fold;IPR021537,Hypoxia-inducible factor, alpha subunit	KOG3558,Hypoxia-inducible factor 1/Neuronal PAS domain protein NPAS1;ENOG410YK57,-	GO:0006355,biological_process,regulation of transcription, DNA-templated;GO:0046983,molecular_function,protein dimerization activity;GO:0003700,molecular_function,DNA binding transcription factor activity;GO:0006351,biological_process,transcription, DNA-templated;GO:0005634,cellular_component,nucleus	K08268,ko05231,Choline metabolism in cancer;K08268,ko04066,HIF-1 signaling pathway;K08268,ko05211,Renal cell carcinoma;K08268,ko04919,Thyroid hormone signaling pathway;K08268,ko05230,Central carbon metabolism in cancer;K08268,ko05205,Proteoglycans in cancer;K08268,ko05200,Pathways in cancer;K08268,ko04212,Longevity regulating pathway - worm
Gm15283	2.29291	3.08414	2.61847	0.594185	0.583159	0.407338	A0A0K2A203,Hypoxia-inducible factor 1-alpha	-	PF08778,HIF-1 alpha C terminal transactivation domain;PF08447,PAS fold;PF11413,Hypoxia-inducible factor-1;PF00989,PAS fold	IPR000014,PAS domain;IPR001610,PAC motif;IPR001321,Hypoxia-inducible factor-1 alpha;IPR011598,Myc-type, basic helix-loop-helix (bHLH) domain;IPR014887,HIF-1 alpha, transactivation domain, C-terminal;IPR035965,PAS domain superfamily;IPR013655,PAS fold-3;IPR036638,Helix-loop-helix DNA-binding domain superfamily;IPR013767,PAS fold;IPR021537,Hypoxia-inducible factor, alpha subunit	-	GO:0006355,biological_process,regulation of transcription, DNA-templated;GO:0046983,molecular_function,protein dimerization activity;GO:0003700,molecular_function,DNA binding transcription factor activity;GO:0005634,cellular_component,nucleus;GO:0006351,biological_process,transcription, DNA-templated	-
Mthfd1	2.19966	2.20931	2.11629	0.462364	0.34713	0.322284	Q3TW74,Uncharacterized protein	NP_620084.2,C-1-tetrahydrofolate synthase, cytoplasmic	PF00763,Tetrahydrofolate dehydrogenase/cyclohydrolase, catalytic domain;PF01268,ormate--tetrahydrofolate ligase;PF02882,Tetrahydrofolate dehydrogenase/cyclohydrolase, NAD(P)-binding domain	IPR036291,NAD(P)-binding domain superfamily;IPR020630,Tetrahydrofolate dehydrogenase/cyclohydrolase, catalytic domain;IPR027417,P-loop containing nucleoside triphosphate hydrolase;IPR000672,Tetrahydrofolate dehydrogenase/cyclohydrolase;IPR020631,Tetrahydrofolate dehydrogenase/cyclohydrolase, NAD(P)-binding domain;IPR020867,Tetrahydrofolate dehydrogenase/cyclohydrolase, conserved site;IPR020628,Fo…	KOG4230,C1-tetrahydrofolate synthase;COG0190,5,10-methylene-tetrahydrofolate dehydrogenase/Methenyl tetrahydrofolate cyclohydrolase;COG2759,Formyltetrahydrofolate synthetase	GO:0055114,biological_process,oxidation-reduction process;GO:0004329,molecular_function,formate-tetrahydrofolate ligase activity;GO:0003824,molecular_function,catalytic activity;GO:0005524,molecular_function,ATP binding;GO:0004488,molecular_function,methylenetetrahydrofolate dehydrogenase (NADP+) activity	K00288,ko00670,One carbon pool by folate
Tmem229b	0.318842	0.226323	0.206691	0	0.0162561	0.0312261	D4ACC3,RCG61984, isoform CRA_a	XP_017449809.1,-;XP_017449808.1,-;XP_017449811.1,-;NP_001102829.1,-;XP_008763067.1,-;XP_017449805.1,-;XP_017449810.1,-;XP_017449806.1,-;XP_017449803.1,-;XP_017449812.1,-;XP_017449807.1,-;XP_017449814.1,-;XP_017449813.1,-;XP_017449802.1,-;XP_017449804.1,-	PF06541,Putative ABC-transporter type IV	IPR010540,Putative ABC-transporter type IV CmpB/TMEM229	ENOG410ZYMY,-;ENOG410IH50,-	GO:0016021,cellular_component,integral component of membrane;GO:0016020,cellular_component,membrane	-
Zfp36l1	4.17458	4.78108	4.10972	0.703478	0.683138	0.76753	Q543H2,Zinc finger protein 36, C3H type-like 1	NP_031590.1,mRNA decay activator protein ZFP36L1	PF04553,Tis11B like protein, N terminus;PF00642,Zinc finger C-x8-C-x5-C-x3-H type (and similar)	IPR036855,Zinc finger, CCCH-type superfamily;IPR000571,Zinc finger, CCCH-type;IPR007635,Tis11B-like protein, N-terminal	KOG1677,CCCH-type Zn-finger protein;COG5063,CCCH-type Zn-finger protein	GO:0072091,biological_process,regulation of stem cell proliferation;GO:1904582,biological_process,positive regulation of intracellular mRNA localization;GO:0070371,biological_process,ERK1 and ERK2 cascade;GO:0031086,biological_process,nuclear-transcribed mRNA catabolic process, deadenylation-independent decay;GO:0001570,biological_process,vasculogenesis;GO:0044344,biological_process,cellular resp…	-
Gm26669	4.02268	4.31567	3.66191	0.47686	0.723289	0.715108	A0A1W2P7G3,mRNA decay activator protein ZFP36L1	-	-	IPR007635,Tis11B-like protein, N-terminal	-	-	-
Actn1	0.620199	0.572976	0.543753	0.197032	0.283032	0.223293	I3ME64,Actinin alpha 1	XP_005322882.1,alpha-actinin-1 isoform X2	PF00435,Spectrin repeat;PF08726,Ca2+ insensitive EF hand;PF00307,Calponin homology (CH) domain;PF13833,-hand domain pair	IPR026921,Alpha-actinin 1;IPR018247,EF-Hand 1, calcium-binding site;IPR002017,Spectrin repeat;IPR018159,Spectrin/alpha-actinin;IPR036872,CH domain superfamily;IPR001715,Calponin homology domain;IPR002048,EF-hand domain;IPR014837,EF-hand, Ca insensitive;IPR001589,Actinin-type actin-binding domain, conserved site;IPR011992,EF-hand domain pair	COG5069,Ca2+-binding actin-bundling protein fimbrin/plastin (EF-Hand superfamily);KOG0035,Ca2+-binding actin-bundling protein (actinin), alpha chain (EF-Hand protein superfamily)	GO:0005884,cellular_component,actin filament;GO:0001725,cellular_component,stress fiber;GO:0001726,cellular_component,ruffle;GO:0005509,molecular_function,calcium ion binding;GO:0051017,biological_process,actin filament bundle assembly;GO:0030486,cellular_component,smooth muscle dense body;GO:0048741,biological_process,skeletal muscle fiber development;GO:0005925,cellular_component,focal adhesion…	-
Plekhd1os	0.491773	0.607765	0.597741	1.94574	2.40387	2.34791	Q9DCX6,MCG1027832	-	-	-	-	-	-
Plekhd1	4.78298	4.8357	4.8228	9.12629	9.69605	8.76855	A0A1A6GFS8,Uncharacterized protein	-	PF00169,PH domain	IPR001849,Pleckstrin homology domain;IPR011993,PH-like domain superfamily	-	-	-
Susd6	2.28203	2.39389	2.30175	0.644619	0.676795	0.539223	Q3TP03,Uncharacterized protein	-	PF00084,Sushi repeat (SCR repeat)	IPR000436,Sushi/SCR/CCP domain;IPR035976,Sushi/SCR/CCP superfamily	ENOG410YAB5,-;ENOG410IGYD,-	GO:0016021,cellular_component,integral component of membrane;GO:0016020,cellular_component,membrane	-
Rgs6	0.335797	0.305287	0.341537	0.123418	0.107446	0.151108	A0A087WPD1,Regulator of G-protein-signaling 6	-	PF00631,L domain;PF00610,omain found in Dishevelled, Egl-10, and Pleckstrin (DEP);PF00615,Regulator of G protein signaling domain	IPR037956,RGS6, RGS domain;IPR036305,RGS domain superfamily;IPR036388,Winged helix-like DNA-binding domain superfamily;IPR024066,RGS, subdomain 1/3;IPR000591,DEP domain;IPR015898,G-protein gamma-like domain;IPR036390,Winged helix DNA-binding domain superfamily;IPR036284,G-protein gamma-like domain superfamily;IPR016137,RGS domain	ENOG410YMJD,-;KOG3589,G protein signaling regulators	GO:0035556,biological_process,intracellular signal transduction;GO:0005096,molecular_function,GTPase activator activity;GO:0004871,molecular_function,signal transducer activity;GO:0005834,cellular_component,heterotrimeric G-protein complex;GO:0043547,biological_process,positive regulation of GTPase activity;GO:0007186,biological_process,G-protein coupled receptor signaling pathway	-
Dpf3	3.02164	2.7883	2.57315	0.887227	0.946756	0.987993	I3NBS0,Double PHD fingers 3	XP_005321254.1,-	PF00628,PHD-finger	IPR013087,Zinc finger C2H2-type;IPR001965,Zinc finger, PHD-type;IPR036236,Zinc finger C2H2 superfamily;IPR013083,Zinc finger, RING/FYVE/PHD-type;IPR011011,Zinc finger, FYVE/PHD-type;IPR019787,Zinc finger, PHD-finger;IPR025750,Requiem/DPF N-terminal domain;IPR038047,Zinc finger protein DPF3	ENOG410YDAG,-;KOG1244,Predicted transcription factor Requiem/NEURO-D4	GO:0003676,molecular_function,nucleic acid binding;GO:0071565,cellular_component,nBAF complex;GO:0008270,molecular_function,zinc ion binding;GO:0046872,molecular_function,metal ion binding	-
Dcaf4	3.69944	3.16135	3.00075	0.540394	0.462061	0.443783	Q99LF7,DDB1 and CUL4-associated factor 4	NP_084522.1,DDB1- and CUL4-associated factor 4 isoform 2	-	IPR036322,WD40-repeat-containing domain superfamily;IPR015943,WD40/YVTN repeat-like-containing domain superfamily;IPR001680,WD40 repeat;IPR017986,WD40-repeat-containing domain	KOG2695,WD40 repeat protein;ENOG410XQIU,-	GO:0005682,cellular_component,U5 snRNP;GO:0080008,cellular_component,Cul4-RING E3 ubiquitin ligase complex;GO:0008380,biological_process,RNA splicing;GO:0003723,molecular_function,RNA binding;GO:0071013,cellular_component,catalytic step 2 spliceosome;GO:0071011,cellular_component,precatalytic spliceosome	-
Gm26571	1.45218	2.35465	0.734282	3.65848	4.85106	3.71623	A0A1A6HL94,Uncharacterized protein	-	-	-	-	-	-
Elmsan1	0.620117	0.613104	0.622763	0.0738773	0.0808556	0.077657	E9Q2I4,ELM2 and Myb/SANT-like domain-containing 1	XP_006515906.1,-;NP_001156973.1,ELM2 and SANT domain-containing protein 1;NP_001156974.1,-	PF01448,LM2 domain	IPR013087,Zinc finger C2H2-type;IPR009057,Homeobox-like domain superfamily;IPR017884,SANT domain;IPR000949,ELM2 domain;IPR001005,SANT/Myb domain	ENOG4110BKZ,-;KOG4167,Predicted DNA-binding protein, contains SANT and ELM2 domains	GO:0003677,molecular_function,DNA binding;GO:0005667,cellular_component,transcription factor complex;GO:0006357,biological_process,regulation of transcription by RNA polymerase II;GO:0003700,molecular_function,DNA binding transcription factor activity;GO:0044212,molecular_function,transcription regulatory region DNA binding;GO:0003676,molecular_function,nucleic acid binding;GO:0008134,molecular_f…	-
Ltbp2	0.184355	0.163576	0.10572	0.0458032	0.0469966	0.0361099	E9QNQ3,Latent-transforming growth factor beta-binding protein 2	-	PF00008,-like domain;PF07645,Calcium-binding EGF domain;PF00683,TB domain;PF12661,Human growth factor-like EGF	IPR018097,EGF-like calcium-binding, conserved site;IPR009030,Growth factor receptor cysteine-rich domain superfamily;IPR001881,EGF-like calcium-binding domain;IPR000152,EGF-type aspartate/asparagine hydroxylation site;IPR000742,EGF-like domain;IPR013032,EGF-like, conserved site;IPR017878,TB domain;IPR036773,TGF-beta binding (TB) domain superfamily	ENOG410XSTY,-;ENOG410KD9U,-	GO:0097435,biological_process,supramolecular fiber organization;GO:0031012,cellular_component,extracellular matrix;GO:0005615,cellular_component,extracellular space;GO:0005576,cellular_component,extracellular region;GO:0005509,molecular_function,calcium ion binding	-
Fos	25.9717	25.7593	25.0466	2.13564	2.94352	2.48154	Q3U463,Uncharacterized protein	-	PF00170,bZIP transcription factor	IPR029816,c-Fos/v-Fos;IPR000837,AP-1 transcription factor;IPR004827,Basic-leucine zipper domain	KOG1414,Transcriptional activator FOSB/c-Fos and related bZIP transcription factors;ENOG4111CH5,-	GO:0006355,biological_process,regulation of transcription, DNA-templated;GO:0006357,biological_process,regulation of transcription by RNA polymerase II;GO:0003700,molecular_function,DNA binding transcription factor activity;GO:0003677,molecular_function,DNA binding;GO:0005667,cellular_component,transcription factor complex	-
Jdp2	0.57587	0.528689	0.539969	0.0199284	0.0408952	0.0196387	A0A1U7R5J5,jun dimerization protein 2	XP_005086425.1,-	-	IPR000837,AP-1 transcription factor;IPR029819,Jun dimerization protein 2;IPR004827,Basic-leucine zipper domain	-	GO:0003677,molecular_function,DNA binding;GO:0031063,biological_process,regulation of histone deacetylation;GO:0006357,biological_process,regulation of transcription by RNA polymerase II;GO:0003700,molecular_function,DNA binding transcription factor activity;GO:0006355,biological_process,regulation of transcription, DNA-templated;GO:0005634,cellular_component,nucleus	-
Mfsd7c	4.03192	4.38718	4.27102	0.742068	0.683022	0.645248	A0A0R4J0E9,Feline leukemia virus subgroup C receptor-related protein 2	NP_663422.1,feline leukemia virus subgroup C receptor-related protein 2	-	IPR036259,MFS transporter superfamily;IPR020846,Major facilitator superfamily domain;IPR011701,Major facilitator superfamily	-	GO:0015232,molecular_function,heme transporter activity;GO:0055085,biological_process,transmembrane transport;GO:0015886,biological_process,heme transport;GO:0016020,cellular_component,membrane;GO:0020037,molecular_function,heme binding;GO:0016021,cellular_component,integral component of membrane	-
Tgfb3	2.66367	2.49792	2.59012	0.210467	0.284146	0.283821	Q91YU7,Transforming growth factor beta-3	NP_033394.2,transforming growth factor beta-3 precursor	PF00019,Transforming growth factor beta like domain;PF00688,TGF-beta propeptide	IPR017948,Transforming growth factor beta, conserved site;IPR001111,TGF-beta, propeptide;IPR015618,Transforming growth factor beta-3;IPR029034,Cystine-knot cytokine;IPR016319,Transforming growth factor-beta;IPR015615,Transforming growth factor-beta-related;IPR001839,Transforming growth factor-beta, C-terminal	ENOG410XT8Z,-;KOG3900,Transforming growth factor beta, bone morphogenetic protein and related proteins	GO:0000187,biological_process,activation of MAPK activity;GO:0008083,molecular_function,growth factor activity;GO:0031012,cellular_component,extracellular matrix;GO:0048565,biological_process,digestive tract development;GO:0045216,biological_process,cell-cell junction organization;GO:0032967,biological_process,positive regulation of collagen biosynthetic process;GO:0007179,biological_process,tran…	K13377,ko04110,Cell cycle;K13377,ko05145,Toxoplasmosis;K13377,ko04010,MAPK signaling pathway;K13377,ko05146,Amoebiasis;K13377,ko05414,Dilated cardiomyopathy;K13377,ko05323,Rheumatoid arthritis;K13377,ko04068,FoxO signaling pathway;K13377,ko05144,Malaria;K13377,ko05210,Colorectal cancer;K13377,ko05142,Chagas disease (American trypanosomiasis);K13377,ko04350,TGF-beta signaling pathway;K13377,ko0532…
Gm37804	2.26318	2.02781	1.30665	0.342645	0.421886	0.270131	A0A286XP35,Transforming growth factor beta 3	XP_003472486.1,transforming growth factor beta-3	-	IPR017948,Transforming growth factor beta, conserved site;IPR001111,TGF-beta, propeptide;IPR015618,Transforming growth factor beta-3;IPR029034,Cystine-knot cytokine;IPR016319,Transforming growth factor-beta;IPR015615,Transforming growth factor-beta-related;IPR001839,Transforming growth factor-beta, C-terminal	-	GO:0010469,biological_process,regulation of signaling receptor activity;GO:0008083,molecular_function,growth factor activity;GO:0005160,molecular_function,transforming growth factor beta receptor binding;GO:0005576,cellular_component,extracellular region;GO:0005615,cellular_component,extracellular space	-
Vash1	0.744251	0.794701	0.680277	0.317306	0.340371	0.25584	D4AE85,Vasohibin 1	XP_578575.2,vasohibin-1;XP_001058397.1,-	PF14822,Vasohibin	IPR028131,Vasohibin;IPR028132,Vasohibin-1	ENOG410IFRP,-;ENOG410ZG80,-	GO:0016525,biological_process,negative regulation of angiogenesis;GO:0010596,biological_process,negative regulation of endothelial cell migration;GO:0001937,biological_process,negative regulation of endothelial cell proliferation;GO:0005737,cellular_component,cytoplasm;GO:0060674,biological_process,placenta blood vessel development;GO:0005783,cellular_component,endoplasmic reticulum;GO:0045765,bi…	-
Irf2bpl	1.72168	1.6278	1.63755	0.16409	0.13095	0.206622	M0R567,Interferon regulatory factor 2-binding protein-like	-	PF11261,Interferon regulatory factor 2-binding protein zinc finger	IPR022750,Interferon regulatory factor 2-binding protein 1 & 2, zinc finger	ENOG410Z1AW,-;KOG3579,Predicted E3 ubiquitin ligase	GO:0000122,biological_process,negative regulation of transcription by RNA polymerase II;GO:0045944,biological_process,positive regulation of transcription by RNA polymerase II;GO:0005654,cellular_component,nucleoplasm	-
Tmem63c	1.20155	1.27215	1.45356	0.531707	0.498529	0.587217	D3ZNF5,Transmembrane protein 63c	XP_006240448.1,-;XP_006240447.1,-;XP_006240444.1,-;XP_017449648.1,-;XP_006240445.1,-;XP_017449650.1,-;XP_006240449.1,-;XP_006240446.1,-;NP_001101515.1,calcium permeable stress-gated cation channel 1;XP_017449649.1,-;XP_006240451.1,-;XP_017449647.1,-	PF14703,Cytosolic domain of 10TM putative phosphate transporter;PF02714,Calcium-dependent channel, 7TM region, putative phosphate;PF13967,Late exocytosis, associated with Golgi transport	IPR003864,Calcium-dependent channel, 7TM region, putative phosphate;IPR027815,10TM putative phosphate transporter, cytosolic domain;IPR032880,Calcium permeable stress-gated cation channel 1, N-terminal transmembrane domain	COG5594,Uncharacterized integral membrane protein;KOG1134,Uncharacterized conserved protein	GO:0006812,biological_process,cation transport;GO:0034220,biological_process,ion transmembrane transport;GO:0005227,molecular_function,calcium activated cation channel activity;GO:0016021,cellular_component,integral component of membrane;GO:0016020,cellular_component,membrane	-
Cep128	42.3976	41.7069	43.028	75.3717	75.1122	75.7103	B7ZNX8,Uncharacterized protein	NP_861536.3,centrosomal protein of 128 kDa	-	-	ENOG410IGDD,-;ENOG410XT5I,-	GO:0008104,biological_process,protein localization;GO:0005814,cellular_component,centriole;GO:0000922,cellular_component,spindle pole;GO:0120103,cellular_component,centriolar subdistal appendage	-
Flrt2	0.29562	0.222923	0.306945	0.0436949	0.0298889	0.081335	G3GUD7,Leucine-rich repeat transmembrane protein FLRT2	XP_007643910.1,leucine-rich repeat transmembrane protein FLRT2;XP_007630310.1,-;XP_007630309.1,-;XP_007643913.1,-	PF01463,Leucine rich repeat C-terminal domain;PF00041,ibronectin type III domain;PF13855,Leucine rich repeat	IPR001611,Leucine-rich repeat;IPR003961,Fibronectin type III;IPR000483,Cysteine-rich flanking region, C-terminal;IPR036116,Fibronectin type III superfamily;IPR032675,Leucine-rich repeat domain superfamily;IPR000372,Leucine-rich repeat N-terminal domain;IPR003591,Leucine-rich repeat, typical subtype;IPR013783,Immunoglobulin-like fold	-	GO:0005104,molecular_function,fibroblast growth factor receptor binding;GO:0003007,biological_process,heart morphogenesis;GO:0061343,biological_process,cell adhesion involved in heart morphogenesis;GO:0007411,biological_process,axon guidance;GO:0050919,biological_process,negative chemotaxis;GO:0005911,cellular_component,cell-cell junction;GO:0005887,cellular_component,integral component of plasma…	-
Kcnk10	0.885826	1.08721	0.905917	2.01264	2.4295	2.02713	Q8BUW1,Potassium channel, subfamily K, member 10	NP_084187.2,potassium channel subfamily K member 10 isoform 1	PF07885,Ion channel	IPR003976,Two pore domain potassium channel, TREK;IPR013099,Potassium channel domain;IPR003280,Two pore domain potassium channel	COG1226,Kef-type K+ transport systems, predicted NAD-binding component;KOG1418,Tandem pore domain K+ channel	GO:0005267,molecular_function,potassium channel activity;GO:0030322,biological_process,stabilization of membrane potential;GO:0022841,molecular_function,potassium ion leak channel activity;GO:0007613,biological_process,memory;GO:0006811,biological_process,ion transport;GO:0071805,biological_process,potassium ion transmembrane transport;GO:0005886,cellular_component,plasma membrane;GO:0016020,cell…	-
Gm28933	1.64973	1.73981	0.962504	0.452915	0.328034	0.157529	G3HBG1,Uncharacterized protein	-	-	-	-	-	-
Foxn3	2.06282	2.34377	2.49923	0.467459	0.355593	0.397124	D3ZIJ7,Checkpoint suppressor 1	NP_001101517.1,forkhead box protein N3	PF00250,orkhead domain	IPR018122,Fork head domain conserved site1;IPR001766,Fork head domain;IPR036390,Winged helix DNA-binding domain superfamily;IPR030456,Fork head domain conserved site 2;IPR036388,Winged helix-like DNA-binding domain superfamily	KOG2294,Transcription factor of the Forkhead/HNF3 family;COG5025,Transcription factor of the Forkhead/HNF3 family	GO:0003677,molecular_function,DNA binding;GO:0043565,molecular_function,sequence-specific DNA binding;GO:0003700,molecular_function,DNA binding transcription factor activity;GO:0045892,biological_process,negative regulation of transcription, DNA-templated;GO:0007095,biological_process,mitotic G2 DNA damage checkpoint;GO:0006355,biological_process,regulation of transcription, DNA-templated;GO:0008…	-
Kcnk13	1.4296	1.4503	1.45056	0.0722725	0.0247185	0.118703	Q3TYG8,Potassium channel, subfamily K, member 13	NP_001157899.1,-;NP_001157898.1,-;NP_666149.1,potassium channel subfamily K member 13	PF07885,Ion channel	IPR005410,Two pore domain potassium channel, THIK;IPR003280,Two pore domain potassium channel;IPR013099,Potassium channel domain	ENOG410XRZJ,-;KOG4404,Tandem pore domain K+ channel TASK3/THIK-1	GO:0006811,biological_process,ion transport;GO:0071805,biological_process,potassium ion transmembrane transport;GO:0005267,molecular_function,potassium channel activity;GO:0016021,cellular_component,integral component of membrane;GO:0016020,cellular_component,membrane	-
Ttc7b	2.1586	1.87853	1.95687	0.501112	0.514168	0.536769	A0A1Y7VL44,Tetratricopeptide repeat protein 7B	XP_017170412.1,tetratricopeptide repeat protein 7B isoform X9	-	IPR013105,Tetratricopeptide repeat 2;IPR011990,Tetratricopeptide-like helical domain superfamily;IPR019734,Tetratricopeptide repeat;IPR013026,Tetratricopeptide repeat-containing domain	-	-	-
Fbln5	0.238926	0.236224	0.238782	0.0707392	0.0659838	0.0506989	A0A1Y7VJW9,Fibulin-5	XP_006515927.1,fibulin-5 isoform X1	-	IPR018097,EGF-like calcium-binding, conserved site;IPR009030,Growth factor receptor cysteine-rich domain superfamily;IPR037287,Fibulin 3/4/5;IPR001881,EGF-like calcium-binding domain;IPR026823,Complement Clr-like EGF domain;IPR000152,EGF-type aspartate/asparagine hydroxylation site;IPR000742,EGF-like domain;IPR013032,EGF-like, conserved site;IPR037288,Fibulin-5	-	GO:0048251,biological_process,elastic fiber assembly;GO:0005509,molecular_function,calcium ion binding;GO:0005615,cellular_component,extracellular space	-
Rin3	1.09804	1.01847	1.11725	0.137108	0.14068	0.0918782	Q3U3Y6,Uncharacterized protein	-	PF02204,Vacuolar sorting protein 9 (VPS9) domain	IPR037191,VPS9 domain superfamily;IPR000159,Ras-associating (RA) domain;IPR003123,VPS9 domain;IPR035869,Ras and Rab interactor 3, SH2 domain;IPR036860,SH2 domain superfamily	KOG2320,RAS effector RIN1 (contains VPS domain);ENOG410ZZW5,-	GO:0007165,biological_process,signal transduction	-
Lgmn	14.6051	14.6376	14.9305	2.2914	2.63257	2.3376	A2RTI3,Legumain	NP_035305.1,legumain preproprotein	PF01650,Peptidase C13 family	IPR001096,Peptidase C13, legumain	COG5206,Glycosylphosphatidylinositol transamidase (GPIT), subunit GPI8;KOG1348,Asparaginyl peptidases	GO:0043524,biological_process,negative regulation of neuron apoptotic process;GO:0006508,biological_process,proteolysis;GO:0008233,molecular_function,peptidase activity	K01369,ko04612,Antigen processing and presentation;K01369,ko04142,Lysosome
Chga	5.34453	4.67438	4.99706	1.09548	1.22621	1.23658	F8QYX1,Chromogranin A	-	PF01271,ranin (chromogranin or secretogranin)	IPR018054,Chromogranin, conserved site;IPR001990,Chromogranin A/B/C;IPR001819,Chromogranin A/B	-	GO:0030141,cellular_component,secretory granule	-
Gm21971	4.36224	4.6534	4.91153	0.667395	1.1413	1.86347	-	-	-	-	-	-	-
Serpina5	23.9418	22.6095	24.4812	1.66447	1.35204	1.93075	Q8BVN1,Uncharacterized protein	NP_766541.2,plasma serine protease inhibitor precursor	PF00079,Serpin (serine protease inhibitor)	IPR023796,Serpin domain;IPR036186,Serpin superfamily;IPR000215,Serpin family	KOG2392,Serpin;COG4826,Serine protease inhibitor	GO:0005615,cellular_component,extracellular space	K03913,ko04610,Complement and coagulation cascades
Serpina3a	13.6564	12.5375	12.7142	0.603305	0.928535	0.574717	H7BWY0,Serine protease inhibitor A3A	NP_001161177.1,serine protease inhibitor A3A isoform 1 precursor	PF00079,Serpin (serine protease inhibitor)	IPR023796,Serpin domain;IPR036186,Serpin superfamily;IPR000215,Serpin family	KOG2392,Serpin;COG4826,Serine protease inhibitor	GO:0005615,cellular_component,extracellular space	-
Serpina3c	1.20621	1.22714	1.08791	0.101632	0.10428	0.166925	Q14AS7,Serine	-	PF00079,Serpin (serine protease inhibitor)	IPR023796,Serpin domain;IPR036186,Serpin superfamily;IPR000215,Serpin family	KOG2392,Serpin;COG4826,Serine protease inhibitor	GO:0005615,cellular_component,extracellular space	-
Serpina3n	1.49946	1.63076	1.40338	0.0544845	0.0931734	0.0178975	G3X8T9,Serine	NP_033278.2,serine protease inhibitor A3N precursor;XP_011242348.1,-	PF00079,Serpin (serine protease inhibitor)	IPR023795,Serpin, conserved site;IPR023796,Serpin domain;IPR036186,Serpin superfamily;IPR000215,Serpin family	KOG2392,Serpin;COG4826,Serine protease inhibitor	GO:0005615,cellular_component,extracellular space	-
Syne3	1.87417	2.20559	2.44802	0.406566	0.375442	0.440721	D3ZD24,Spectrin repeat-containing, nuclear envelope family member 3	-	PF10541,Nuclear envelope localisation domain;PF00435,Spectrin repeat	IPR030267,Nesprin-3;IPR002017,Spectrin repeat;IPR018159,Spectrin/alpha-actinin;IPR012315,KASH domain	ENOG4111CQ9,-;ENOG410KD4G,-	GO:0008092,molecular_function,cytoskeletal protein binding;GO:0007010,biological_process,cytoskeleton organization;GO:0090286,biological_process,cytoskeletal anchoring at nuclear membrane;GO:0034993,cellular_component,meiotic nuclear membrane microtubule tethering complex;GO:0016020,cellular_component,membrane;GO:0031965,cellular_component,nuclear membrane;GO:0090150,biological_process,establishm…	-
Cyp46a1	4.19906	3.44761	2.98244	7.55368	7.60527	6.93832	Q3US73,Uncharacterized protein	NP_034140.1,cholesterol 24-hydroxylase precursor	PF00067,Cytochrome P450	IPR036396,Cytochrome P450 superfamily;IPR002401,Cytochrome P450, E-class, group I;IPR001128,Cytochrome P450;IPR017972,Cytochrome P450, conserved site	KOG0157,Cytochrome P450 CYP4/CYP19/CYP26 subfamilies;COG2124,Cytochrome P450	GO:0006707,biological_process,cholesterol catabolic process;GO:0016705,molecular_function,oxidoreductase activity, acting on paired donors, with incorporation or reduction of molecular oxygen;GO:0033781,molecular_function,cholesterol 24-hydroxylase activity;GO:0046872,molecular_function,metal ion binding;GO:0004497,molecular_function,monooxygenase activity;GO:0016491,molecular_function,oxidoreduc…	K07440,ko00120,Primary bile acid biosynthesis
Evl	14.4122	12.5887	13.1069	4.01976	4.16731	4.52332	E9PVP4,Ena/VASP-like protein	NP_001156868.1,ena/VASP-like protein isoform 4	PF00568,WH1 domain;PF08776,VASP tetramerisation domain	IPR017354,Vasodilator-stimulated phosphoprotein/ENA/VASP-like;IPR014885,VASP tetramerisation;IPR000697,WH1/EVH1 domain;IPR011993,PH-like domain superfamily;IPR038023,VASP tetramerisation domain superfamily;IPR034319,ENA/VASP-like protein	ENOG410YM7V,-;ENOG410KD2J,-	GO:0005522,molecular_function,profilin binding;GO:1900028,biological_process,negative regulation of ruffle assembly;GO:0042995,cellular_component,cell projection;GO:0030838,biological_process,positive regulation of actin filament polymerization;GO:0051496,biological_process,positive regulation of stress fiber assembly;GO:0005737,cellular_component,cytoplasm;GO:0051289,biological_process,protein h…	-
Degs2	2.98752	2.37583	2.41032	0.555882	0.581127	0.713176	G3HIX1,Sphingolipid delta	XP_003503769.1,sphingolipid delta(4)-desaturase/C4-monooxygenase DES2 isoform X1	PF00487,atty acid desaturase;PF08557,Sphingolipid Delta4-desaturase (DES)	IPR005804,Fatty acid desaturase domain;IPR011388,Sphingolipid delta4-desaturase;IPR013866,Sphingolipid delta4-desaturase, N-terminal	-	GO:0006629,biological_process,lipid metabolic process;GO:0030148,biological_process,sphingolipid biosynthetic process;GO:0042284,molecular_function,sphingolipid delta-4 desaturase activity;GO:0016020,cellular_component,membrane;GO:0055114,biological_process,oxidation-reduction process;GO:0016021,cellular_component,integral component of membrane	K04712,ko04071,Sphingolipid signaling pathway;K04712,ko00600,Sphingolipid metabolism
Slc25a29	0.267211	0.396283	0.404183	0.0431527	0.059036	0.0567006	G3HIX3,Mitochondrial carnitine/acylcarnitine carrier protein CACL	-	PF00153,Mitochondrial carrier protein	IPR018108,Mitochondrial substrate/solute carrier;IPR023395,Mitochondrial carrier domain superfamily;IPR002067,Mitochondrial carrier protein	-	GO:0015174,molecular_function,basic amino acid transmembrane transporter activity;GO:1990575,biological_process,mitochondrial L-ornithine transmembrane transport;GO:0006844,biological_process,acyl carnitine transport;GO:0015822,biological_process,ornithine transport;GO:0089709,biological_process,L-histidine transmembrane transport;GO:1903400,biological_process,L-arginine transmembrane transport;G…	-
Meg3	0.395651	0.441924	0.390964	0.04559	0.0467778	0.0245058	Q8CCV7,Uncharacterized protein	-	-	-	-	GO:0016525,biological_process,negative regulation of angiogenesis;GO:0030154,biological_process,cell differentiation;GO:0030948,biological_process,negative regulation of vascular endothelial growth factor receptor signaling pathway;GO:0005737,cellular_component,cytoplasm;GO:0008285,biological_process,negative regulation of cell proliferation;GO:0007411,biological_process,axon guidance;GO:0003713,…	-
Rian	0.108476	0.118193	0.133465	0.0171607	0.0110049	0.00634171	A0A061I861,Lipogenin	-	-	-	-	-	-
A230087F16Rik	2.26772	2.10861	1.7457	0.58857	0.469703	0.48979	-	-	-	-	-	-	-
Cdc42bpb	15.1336	15.8961	15.746	5.50172	4.90651	5.07533	B2RQQ7,CDC42 binding protein kinase beta	-	PF00130,Phorbol esters/diacylglycerol binding domain (C1 domain);PF00069,Protein kinase domain;PF08826,MPK coiled coil domain like;PF15796,KELK-motif containing domain of MRCK Ser/Thr protein kinase;PF00780,CNH domain	IPR000095,CRIB domain;IPR001180,Citron homology (CNH) domain;IPR000961,AGC-kinase, C-terminal;IPR001849,Pleckstrin homology domain;IPR020454,Diacylglycerol/phorbol-ester binding;IPR011993,PH-like domain superfamily;IPR011009,Protein kinase-like domain superfamily;IPR033232,Serine/threonine-protein kinase MRCK beta;IPR014930,Myotonic dystrophy protein kinase, coiled coil;IPR008271,Serine/threonine…	COG0515,Serine/threonine protein kinase;ENOG410IT51,-	GO:0030036,biological_process,actin cytoskeleton organization;GO:0016301,molecular_function,kinase activity;GO:0006468,biological_process,protein phosphorylation;GO:0035556,biological_process,intracellular signal transduction;GO:0016740,molecular_function,transferase activity;GO:0046872,molecular_function,metal ion binding;GO:0005524,molecular_function,ATP binding;GO:0004672,molecular_function,pr…	-
Zfyve21	3.54377	3.50369	2.92902	0.629525	0.587206	0.676772	A0A1Y7VJT0,Zinc finger FYVE domain-containing protein 21	-	-	IPR017455,Zinc finger, FYVE-related;IPR011011,Zinc finger, FYVE/PHD-type;IPR000306,FYVE zinc finger;IPR038632,Zinc finger FYVE 21, C-terminal domain superfamily;IPR013083,Zinc finger, RING/FYVE/PHD-type;IPR032031,Zinc finger FYVE domain-containing protein 21, C-terminal	-	GO:0046872,molecular_function,metal ion binding	-
Kif26a	0.369079	0.309616	0.380637	0.0162556	0.0444776	0.0106795	D3ZUT0,Kinesin family member 26A	NP_001163819.1,kinesin-like protein KIF26A	PF00225,Kinesin motor domain	IPR036961,Kinesin motor domain superfamily;IPR027640,Kinesin-like protein;IPR001752,Kinesin motor domain;IPR027417,P-loop containing nucleoside triphosphate hydrolase	COG5059,Kinesin-like protein;KOG4280,Kinesin-like protein	GO:0009968,biological_process,negative regulation of signal transduction;GO:0005871,cellular_component,kinesin complex;GO:0003777,molecular_function,microtubule motor activity;GO:0001560,biological_process,regulation of cell growth by extracellular stimulus;GO:0003774,molecular_function,motor activity;GO:0048484,biological_process,enteric nervous system development;GO:0016887,molecular_function,A…	-
Inf2	0.588702	0.482266	0.55609	0.0977879	0.117058	0.160611	E9QLA5,Inverted formin-2	NP_940803.2,inverted formin-2	PF02181,ormin Homology 2 Domain;PF06367,iaphanous FH3 Domain;PF06371,iaphanous GTPase-binding Domain;PF02205,WH2 motif	IPR027649,Inverted formin-2;IPR014768,Rho GTPase-binding/formin homology 3 (GBD/FH3) domain;IPR003124,WH2 domain;IPR011989,Armadillo-like helical;IPR010473,Formin, GTPase-binding domain;IPR010472,Formin, FH3 domain;IPR016024,Armadillo-type fold;IPR015425,Formin, FH2 domain	ENOG410XQR0,-;KOG1922,Rho GTPase effector BNI1 and related formins	GO:0030036,biological_process,actin cytoskeleton organization;GO:0016043,biological_process,cellular component organization;GO:0048471,cellular_component,perinuclear region of cytoplasm;GO:0090140,biological_process,regulation of mitochondrial fission;GO:0003779,molecular_function,actin binding;GO:0017048,molecular_function,Rho GTPase binding	-
Cep170b	6.82046	6.28264	6.32628	0.682886	0.764375	0.800877	B9EIX2,AW555464 protein	XP_011242398.1,centrosomal protein of 170 kDa protein B isoform X2	PF15308,CEP170 C-terminus;PF00498,HA domain	IPR029300,CEP170, C-terminal;IPR008984,SMAD/FHA domain superfamily;IPR000253,Forkhead-associated (FHA) domain	ENOG410IJXX,-;ENOG410XQU2,-	-	-
Ahnak2	0.0846763	0.0783175	0.0770259	0.0211737	0.016294	0.0234741	E9PYB0,AHNAK nucleoprotein 2	-	-	IPR036034,PDZ superfamily;IPR001478,PDZ domain	ENOG410IGIF,-;ENOG410XQS3,-	GO:0030315,cellular_component,T-tubule;GO:0003674,molecular_function,molecular_function;GO:0001778,biological_process,plasma membrane repair;GO:0005886,cellular_component,plasma membrane;GO:0030659,cellular_component,cytoplasmic vesicle membrane;GO:0043034,cellular_component,costamere;GO:0005829,cellular_component,cytosol;GO:0030018,cellular_component,Z disc	-
Gm43310	1.69842	1.25941	1.23864	0.0914277	0.328334	0.450493	A0A146WRM4,60S ribosomal protein L7a	-	PF01248,Ribosomal protein L7Ae/L30e/S12e/Gadd45 family	IPR038524,Ribosomal protein L7A/L8 superfamily;IPR018492,Ribosomal protein L7Ae/L8/Nhp2 family;IPR029064,50S ribosomal protein L30e-like;IPR004037,Ribosomal protein L7Ae conserved site;IPR004038,Ribosomal protein L7Ae/L30e/S12e/Gadd45;IPR001921,Ribosomal protein L7A/L8	-	GO:0042254,biological_process,ribosome biogenesis;GO:0005840,cellular_component,ribosome;GO:0030529,,	-
Adam6a	1.54261	1.58497	1.7206	0.424971	0.78187	0.664293	B2RSY5,A disintegrin and metallopeptidase domain 6	NP_777479.2,a disintegrin and metalloprotease domain 6	PF00200,isintegrin;PF08516,ADAM cysteine-rich;PF01421,Reprolysin (M12B) family zinc metalloprotease;PF01562,Reprolysin family propeptide	IPR001590,Peptidase M12B, ADAM/reprolysin;IPR024079,Metallopeptidase, catalytic domain superfamily;IPR001762,Disintegrin domain;IPR034027,Reprolysin domain, adamalysin-type;IPR000742,EGF-like domain;IPR013032,EGF-like, conserved site;IPR006586,ADAM, cysteine-rich;IPR036436,Disintegrin domain superfamily;IPR002870,Peptidase M12B, propeptide	ENOG410XX2M,-;KOG3607,Meltrins, fertilins and related Zn-dependent metalloproteinases of the ADAMs family	GO:0006508,biological_process,proteolysis;GO:0009986,cellular_component,cell surface;GO:0008150,biological_process,biological_process;GO:1990913,cellular_component,sperm head plasma membrane;GO:0009897,cellular_component,external side of plasma membrane;GO:0008237,molecular_function,metallopeptidase activity;GO:0004222,molecular_function,metalloendopeptidase activity;GO:0016020,cellular_component…	-
Ptprn2	0.409258	0.346826	0.341106	0.108944	0.129667	0.128832	A3KN68,Protein tyrosine phosphatase, receptor type, N polypeptide 2	NP_035345.2,receptor-type tyrosine-protein phosphatase N2 precursor	PF00102,Protein-tyrosine phosphatase;PF14948,RESP18 domain;PF11548,Protein-tyrosine phosphatase receptor IA-2	IPR029021,Protein-tyrosine phosphatase-like;IPR029403,RESP18 domain;IPR000242,PTP type protein phosphatase;IPR016130,Protein-tyrosine phosphatase, active site;IPR033522,Receptor-type tyrosine-protein phosphatase-like N/N2;IPR003595,Protein-tyrosine phosphatase, catalytic;IPR038112,Protein-tyrosine phosphatase receptor IA-2, ectodomain superfamily;IPR000387,Tyrosine specific protein phosphatases d…	KOG0793,Protein tyrosine phosphatase;COG5599,Protein tyrosine phosphatase	GO:0016311,biological_process,dephosphorylation;GO:0016791,molecular_function,phosphatase activity;GO:0006470,biological_process,protein dephosphorylation;GO:0004725,molecular_function,protein tyrosine phosphatase activity;GO:0035335,biological_process,peptidyl-tyrosine dephosphorylation	K07817,ko04940,Type I diabetes mellitus
Akr1c13	3.56465	3.27846	3.5737	0.937134	1.09891	1.05544	Q571M4,MKIAA4014 protein	NP_038806.2,aldo-keto reductase family 1 member C13	PF00248,Aldo/keto reductase family	IPR023210,NADP-dependent oxidoreductase domain;IPR018170,Aldo/keto reductase, conserved site;IPR020471,Aldo/keto reductase;IPR036812,NADP-dependent oxidoreductase domain superfamily	KOG1577,Aldo/keto reductase family proteins;COG0656,Aldo/keto reductases, related to diketogulonate reductase	GO:0055114,biological_process,oxidation-reduction process;GO:0016491,molecular_function,oxidoreductase activity	-
Klf6	5.03645	4.84344	4.91521	0.19556	0.410431	0.332876	Q8BPQ2,Krueppel-like factor 6	NP_035933.2,Krueppel-like factor 6	PF00096,Zinc finger, C2H2 type	IPR013087,Zinc finger C2H2-type;IPR036236,Zinc finger C2H2 superfamily	KOG1721,FOG: Zn-finger;COG5048,FOG: Zn-finger	GO:0043231,cellular_component,intracellular membrane-bounded organelle;GO:0005730,cellular_component,nucleolus;GO:0003676,molecular_function,nucleic acid binding;GO:0045944,biological_process,positive regulation of transcription by RNA polymerase II;GO:0001650,cellular_component,fibrillar center;GO:0006366,biological_process,transcription by RNA polymerase II;GO:0001077,molecular_function,transcr…	-
Nid1	2.29071	2.23317	2.27723	0.334801	0.152677	0.293275	F1LM84,Nidogen-1	XP_213954.4,nidogen-1 isoform X1	PF12662,Complement Clr-like EGF-like;PF00058,Low-density lipoprotein receptor repeat class B;PF06119,Nidogen-like;PF14670,Coagulation Factor Xa inhibitory site;PF00086,Thyroglobulin type-1 repeat;PF12947,domain;PF07645,Calcium-binding EGF domain;PF07474,2F domain	IPR024731,EGF domain;IPR018097,EGF-like calcium-binding, conserved site;IPR000033,LDLR class B repeat;IPR006605,G2 nidogen/fibulin G2F;IPR009017,Green fluorescent protein;IPR003886,NIDO domain;IPR009030,Growth factor receptor cysteine-rich domain superfamily;IPR011042,Six-bladed beta-propeller, TolB-like;IPR001881,EGF-like calcium-binding domain;IPR026823,Complement Clr-like EGF domain;IPR000152,…	KOG1214,Nidogen and related basement membrane protein proteins;ENOG410XR8N,-	GO:0010811,biological_process,positive regulation of cell-substrate adhesion;GO:0043237,molecular_function,laminin-1 binding;GO:0005578,,;GO:0043236,molecular_function,laminin binding;GO:0007160,biological_process,cell-matrix adhesion;GO:0031012,cellular_component,extracellular matrix;GO:0005518,molecular_function,collagen binding;GO:0043394,molecular_function,proteoglycan binding;GO:0071944,cell…	-
Gli3	0.112964	0.127642	0.109845	0.039092	0.0481326	0.0462285	B2RUG4,GLI-Kruppel family member GLI3	NP_032156.2,transcriptional activator GLI3	PF00096,Zinc finger, C2H2 type	IPR013087,Zinc finger C2H2-type;IPR032851,Transcription factor GLI3;IPR036236,Zinc finger C2H2 superfamily	KOG1721,FOG: Zn-finger;COG5048,FOG: Zn-finger	GO:0009953,biological_process,dorsal/ventral pattern formation;GO:0003676,molecular_function,nucleic acid binding;GO:0007224,biological_process,smoothened signaling pathway;GO:0000122,biological_process,negative regulation of transcription by RNA polymerase II;GO:0006355,biological_process,regulation of transcription, DNA-templated;GO:0090090,biological_process,negative regulation of canonical Wn…	K06230,ko05217,Basal cell carcinoma;K06230,ko05200,Pathways in cancer;K06230,ko04340,Hedgehog signaling pathway;K06230,ko04024,cAMP signaling pathway
Elmo1	1.57223	1.58471	1.62553	0.203866	0.209177	0.270305	D3ZY46,Engulfment and cell motility 1	XP_017456102.1,-;NP_001101885.1,-	PF16457,Pleckstrin homology domain;PF11841,omain of unknown function (DUF3361);PF04727,LMO/CED-12 family	IPR030715,Engulfment and cell motility protein 1;IPR024574,Domain of unknown function DUF3361;IPR001849,Pleckstrin homology domain;IPR011993,PH-like domain superfamily;IPR006816,ELMO domain;IPR016024,Armadillo-type fold;IPR011989,Armadillo-like helical	ENOG410XPKN,-;KOG2999,Regulator of Rac1, required for phagocytosis and cell migration	GO:0030036,biological_process,actin cytoskeleton organization;GO:0006911,biological_process,phagocytosis, engulfment;GO:0005737,cellular_component,cytoplasm;GO:0006909,biological_process,phagocytosis;GO:0005085,molecular_function,guanyl-nucleotide exchange factor activity;GO:0030029,biological_process,actin filament-based process;GO:0065009,biological_process,regulation of molecular function;GO:0…	K12366,ko05100,Bacterial invasion of epithelial cells;K12366,ko05131,Shigellosis;K12366,ko04062,Chemokine signaling pathway
Zkscan8	0.586747	0.709025	0.722689	0.197934	0.190128	0.203357	Q8BSL0,Zinc finger with KRAB and SCAN domains 8	NP_631880.2,zinc finger protein with KRAB and SCAN domains 8 isoform 1	PF00096,Zinc finger, C2H2 type;PF01352,KRAB box;PF02023,SCAN domain	IPR013087,Zinc finger C2H2-type;IPR036236,Zinc finger C2H2 superfamily;IPR003309,SCAN domain;IPR001909,Krueppel-associated box;IPR036051,KRAB domain superfamily;IPR038269,SCAN domain superfamily	KOG1721,FOG: Zn-finger;COG5048,FOG: Zn-finger	GO:0003676,molecular_function,nucleic acid binding;GO:0003700,molecular_function,DNA binding transcription factor activity;GO:0046872,molecular_function,metal ion binding;GO:0006355,biological_process,regulation of transcription, DNA-templated;GO:0006351,biological_process,transcription, DNA-templated;GO:0005622,cellular_component,intracellular;GO:0005634,cellular_component,nucleus	-
Hist1h2bc	5.99215	5.35273	4.95779	0.458381	0.522581	0.803053	A0A0G2JXI9,Histone H2B	-	PF00125,Core histone H2A/H2B/H3/H4	IPR000558,Histone H2B;IPR009072,Histone-fold;IPR007125,Histone H2A/H2B/H3	-	GO:0000786,cellular_component,nucleosome;GO:0003677,molecular_function,DNA binding;GO:0005694,cellular_component,chromosome;GO:0005634,cellular_component,nucleus;GO:0046982,molecular_function,protein heterodimerization activity;GO:0006334,biological_process,nucleosome assembly	-
Hfe	1.54875	1.0815	1.46385	0.157413	0.0646058	0.103417	Q8C2A6,Uncharacterized protein	-	PF07654,Immunoglobulin C1-set domain;PF00129,Class I Histocompatibility antigen, domains alpha 1 and 2	IPR031092,Hereditary hemochromatosis protein;IPR003006,Immunoglobulin/major histocompatibility complex, conserved site;IPR001039,MHC class I alpha chain, alpha1 alpha2 domains;IPR037055,MHC class I-like antigen recognition-like superfamily;IPR036179,Immunoglobulin-like domain superfamily;IPR013783,Immunoglobulin-like fold;IPR011161,MHC class I-like antigen recognition-like;IPR003597,Immunoglobuli…	ENOG4111CQR,-;ENOG410IFNV,-	GO:0098711,biological_process,iron ion import across plasma membrane;GO:1990712,cellular_component,HFE-transferrin receptor complex;GO:0006879,biological_process,cellular iron ion homeostasis;GO:0016020,cellular_component,membrane;GO:1990459,molecular_function,transferrin receptor binding;GO:0002626,biological_process,negative regulation of T cell antigen processing and presentation;GO:0016021,ce…	-
Hist1h1c	2.0087	2.79509	2.60431	0.26432	0.172586	0.307837	Q5SZA3,Histone cluster 1, H1c	NP_056601.1,histone H1.2	PF00538,linker histone H1 and H5 family	IPR036390,Winged helix DNA-binding domain superfamily;IPR005819,Histone H5;IPR005818,Linker histone H1/H5, domain H15;IPR036388,Winged helix-like DNA-binding domain superfamily	ENOG4112541,-;KOG4012,Histone H1	GO:0000786,cellular_component,nucleosome;GO:0003677,molecular_function,DNA binding;GO:0005719,cellular_component,nuclear euchromatin;GO:0006357,biological_process,regulation of transcription by RNA polymerase II;GO:0031490,molecular_function,chromatin DNA binding;GO:0005634,cellular_component,nucleus;GO:0098532,biological_process,histone H3-K27 trimethylation;GO:0000122,biological_process,negativ…	-
Carmil1	4.02074	4.17552	4.01866	0.793385	0.796917	0.831232	D3Z030,F-actin-uncapping protein LRRC16A	NP_001298051.1,F-actin-uncapping protein LRRC16A isoform 2	PF13516,Leucine Rich repeat;PF16000,CARMIL C-terminus	IPR001611,Leucine-rich repeat;IPR029764,Leucine-rich repeat-containing protein 16A;IPR031943,CARMIL, C-terminal domain;IPR032675,Leucine-rich repeat domain superfamily;IPR011993,PH-like domain superfamily	KOG4242,Predicted myosin-I-binding protein;ENOG410Y5JZ,-	GO:0030027,cellular_component,lamellipodium;GO:0051638,biological_process,barbed-end actin filament uncapping;GO:2000813,biological_process,negative regulation of barbed-end actin filament capping;GO:1902745,biological_process,positive regulation of lamellipodium organization;GO:0030335,biological_process,positive regulation of cell migration	-
Acot13	3.05841	3.55431	2.6609	0.727871	0.693489	0.922231	Q4VA32,Thioesterase superfamily member 2	NP_080066.1,acyl-coenzyme A thioesterase 13	PF03061,Thioesterase superfamily	IPR006683,Thioesterase domain;IPR003736,Phenylacetic acid degradation-related domain;IPR029069,HotDog domain superfamily	COG2050,Uncharacterized protein, possibly involved in aromatic compounds catabolism;KOG3328,HGG motif-containing thioesterase	GO:0051289,biological_process,protein homotetramerization;GO:0005739,cellular_component,mitochondrion;GO:0047617,molecular_function,acyl-CoA hydrolase activity	-
9330162012Rik	2.16828	1.8546	1.78479	0.644951	0.501329	0.539277	B2RS41,Aldhehyde dehydrogenase family 5, subfamily A1	NP_766120.1,succinate-semialdehyde dehydrogenase, mitochondrial precursor	PF00171,Aldehyde dehydrogenase family	IPR016163,Aldehyde dehydrogenase, C-terminal;IPR016160,Aldehyde dehydrogenase, cysteine active site;IPR015590,Aldehyde dehydrogenase domain;IPR016162,Aldehyde dehydrogenase, N-terminal;IPR016161,Aldehyde/histidinol dehydrogenase;IPR010102,Succinate semialdehyde dehydrogenase;IPR029510,Aldehyde dehydrogenase, glutamic acid active site	COG1012,NAD-dependent aldehyde dehydrogenases;KOG2451,Aldehyde dehydrogenase	GO:0006749,biological_process,glutathione metabolic process;GO:0022904,biological_process,respiratory electron transport chain;GO:0009448,biological_process,gamma-aminobutyric acid metabolic process;GO:0004777,molecular_function,succinate-semialdehyde dehydrogenase (NAD+) activity;GO:0007417,biological_process,central nervous system development;GO:0009013,molecular_function,succinate-semialdehyde…	K00139,ko00650,Butanoate metabolism;K00139,ko00250,Alanine, aspartate and glutamate metabolism
Gm26735	2.24903	2.28135	2.10171	0.240563	0.174233	0.306791	Q3U5A1,Uncharacterized protein	-	-	-	-	-	-
Sox4	1.88792	1.95431	1.73379	0.289251	0.312829	0.261934	A0A1U7QHY6,transcription factor SOX-4	XP_005066488.1,transcription factor SOX-4	-	IPR009071,High mobility group box domain;IPR036910,High mobility group box domain superfamily;IPR017386,Transcription factor SOX-11/4	-	GO:0006355,biological_process,regulation of transcription, DNA-templated;GO:0003677,molecular_function,DNA binding;GO:0005634,cellular_component,nucleus;GO:0006351,biological_process,transcription, DNA-templated	-
E2f3	0.613297	0.61434	0.572821	0.070373	0.112321	0.0385278	Q3UZJ0,Uncharacterized protein	NP_034223.1,transcription factor E2F3 isoform E2f3a;NP_001276849.1,transcription factor E2F3 isoform E2f3b	PF02319,2F/DP family winged-helix DNA-binding domain;PF16421,2F transcription factor CC-MB domain	IPR003316,E2F/DP family, winged-helix DNA-binding domain;IPR036388,Winged helix-like DNA-binding domain superfamily;IPR037241,E2F-DP heterodimerization region;IPR015633,E2F Family;IPR036390,Winged helix DNA-binding domain superfamily;IPR032198,E2F transcription factor, CC-MB domain	KOG2577,Transcription factor E2F/dimerization partner (TDP);ENOG410XNYI,-	GO:0006355,biological_process,regulation of transcription, DNA-templated;GO:0046983,molecular_function,protein dimerization activity;GO:0001228,molecular_function,transcriptional activator activity, RNA polymerase II transcription regulatory region sequence-specific DNA binding;GO:0003677,molecular_function,DNA binding;GO:0005667,cellular_component,transcription factor complex;GO:0008284,biologic…	K06620,ko05220,Chronic myeloid leukemia;K06620,ko05215,Prostate cancer;K06620,ko05161,Hepatitis B;K06620,ko05218,Melanoma;K06620,ko05166,HTLV-I infection;K06620,ko04110,Cell cycle;K06620,ko05200,Pathways in cancer;K06620,ko05219,Bladder cancer;K06620,ko05222,Small cell lung cancer;K06620,ko05206,MicroRNAs in cancer;K06620,ko05223,Non-small cell lung cancer;K06620,ko05212,Pancreatic cancer;K06620,…
Agtr1a	0.909525	0.79071	1.03689	3.17569	3.50788	3.2643	A0A1U8BEY6,type-1A angiotensin II receptor	XP_005066483.1,type-1A angiotensin II receptor;XP_012965977.1,-	-	IPR000190,Angiotensin II receptor type 1;IPR017452,GPCR, rhodopsin-like, 7TM;IPR000248,Angiotensin II receptor family;IPR000276,G protein-coupled receptor, rhodopsin-like	-	GO:0016020,cellular_component,membrane;GO:0004871,molecular_function,signal transducer activity;GO:0004945,molecular_function,angiotensin type II receptor activity;GO:0016021,cellular_component,integral component of membrane;GO:0038166,biological_process,angiotensin-activated signaling pathway;GO:0007186,biological_process,G-protein coupled receptor signaling pathway;GO:0004930,molecular_function…	-
4930401O12Rik	1.18008	2.02911	1.6963	0.198861	0.306063	0.0489927	-	-	-	-	-	-	-
Foxc1	0.548046	0.416062	0.447265	0.132759	0.184867	0.205588	M0RCA0,Forkhead box C1	NP_599165.1,forkhead box protein C1	PF00250,orkhead domain	IPR018122,Fork head domain conserved site1;IPR001766,Fork head domain;IPR036390,Winged helix DNA-binding domain superfamily;IPR030456,Fork head domain conserved site 2;IPR036388,Winged helix-like DNA-binding domain superfamily	KOG2294,Transcription factor of the Forkhead/HNF3 family;COG5025,Transcription factor of the Forkhead/HNF3 family	GO:0001541,biological_process,ovarian follicle development;GO:0003705,molecular_function,transcription factor activity, RNA polymerase II distal enhancer sequence-specific binding;GO:0003007,biological_process,heart morphogenesis;GO:0035050,biological_process,embryonic heart tube development;GO:0045930,biological_process,negative regulation of mitotic cell cycle;GO:0014031,biological_process,mese…	-
Serpinb1a	0.696868	0.610246	0.677625	0.0578775	0.0989758	0.0760483	Q8BK60,Uncharacterized protein	-	PF00079,Serpin (serine protease inhibitor)	IPR023795,Serpin, conserved site;IPR023796,Serpin domain;IPR015557,Leukocyte elastase inhibitor (serpin B1);IPR036186,Serpin superfamily;IPR000215,Serpin family	KOG2392,Serpin;COG4826,Serine protease inhibitor	GO:0010951,biological_process,negative regulation of endopeptidase activity;GO:0004867,molecular_function,serine-type endopeptidase inhibitor activity;GO:0005615,cellular_component,extracellular space	-
Serpinb9	0.310021	0.317462	0.355292	0.107285	0.0770561	0.169161	O08797,SPI6	NP_033282.1,serine (or cysteine) proteinase inhibitor, clade B, member 9;XP_006516689.1,-;XP_006516691.1,-;XP_006516688.1,-;XP_017170957.1,-;XP_006516692.1,-	PF00079,Serpin (serine protease inhibitor)	IPR023795,Serpin, conserved site;IPR023796,Serpin domain;IPR000240,Serpin B9/maspin;IPR036186,Serpin superfamily;IPR000215,Serpin family	KOG2392,Serpin;COG4826,Serine protease inhibitor	GO:0010951,biological_process,negative regulation of endopeptidase activity;GO:0009617,biological_process,response to bacterium;GO:0002438,biological_process,acute inflammatory response to antigenic stimulus;GO:0004867,molecular_function,serine-type endopeptidase inhibitor activity;GO:0033668,biological_process,negative regulation by symbiont of host apoptotic process;GO:0005634,cellular_componen…	K13963,ko05146,Amoebiasis
Nqo2	1.04163	1.37634	1.24951	0.358441	0.319387	0.371821	Q9CVF5,Uncharacterized protein	NP_001156711.1,ribosyldihydronicotinamide dehydrogenase	PF02525,lavodoxin-like fold	IPR003680,Flavodoxin-like fold;IPR029039,Flavoprotein-like superfamily	ENOG410IKWF,-;COG2249,Putative NADPH-quinone reductase (modulator of drug activity B)	-	-
Tubb2a	1.44096	0.820994	0.8787	0.14199	0.218534	0.373136	I3N5B8,Tubulin beta chain	XP_005327565.1,-	PF03953,Tubulin C-terminal domain;PF00091,Tubulin/FtsZ family, GTPase domain	IPR017975,Tubulin, conserved site;IPR018316,Tubulin/FtsZ, 2-layer sandwich domain;IPR003008,Tubulin/FtsZ, GTPase domain;IPR008280,Tubulin/FtsZ, C-terminal;IPR036525,Tubulin/FtsZ, GTPase domain superfamily;IPR037103,Tubulin/FtsZ, C-terminal domain superfamily;IPR013838,Beta tubulin, autoregulation binding site;IPR000217,Tubulin;IPR023123,Tubulin, C-terminal;IPR002453,Beta tubulin	KOG1375,Beta tubulin;COG5023,Tubulin	GO:0005874,cellular_component,microtubule;GO:0005525,molecular_function,GTP binding;GO:0007010,biological_process,cytoskeleton organization;GO:0007017,biological_process,microtubule-based process;GO:0005856,cellular_component,cytoskeleton;GO:0005737,cellular_component,cytoplasm;GO:0003924,molecular_function,GTPase activity;GO:0000166,molecular_function,nucleotide binding;GO:0005200,molecular_func…	-
Gm16984	1.55809	1.3526	1.36725	0.29458	0.18891	0.217724	E9PYA9,Enoyl-CoA delta isomerase 2, mitochondrial	-	PF00378,noyl-CoA hydratase/isomerase;PF00887,Acyl CoA binding protein	IPR000582,Acyl-CoA-binding protein, ACBP;IPR035984,Acyl-CoA binding protein superfamily;IPR014352,FERM/acyl-CoA-binding protein superfamily;IPR029045,ClpP/crotonase-like domain superfamily;IPR022408,Acyl-CoA-binding protein, ACBP, conserved site;IPR001753,Enoyl-CoA hydratase/isomerase	COG4281,Acyl-CoA-binding protein;COG1024,Enoyl-CoA hydratase/carnithine racemase;KOG0817,Acyl-CoA-binding protein;KOG0016,Enoyl-CoA hydratase/isomerase	GO:0000062,molecular_function,fatty-acyl-CoA binding;GO:0005777,cellular_component,peroxisome;GO:0003824,molecular_function,catalytic activity;GO:0004165,molecular_function,dodecenoyl-CoA delta-isomerase activity;GO:0005739,cellular_component,mitochondrion;GO:0008152,biological_process,metabolic process	-
Eci2	1.74568	1.55042	1.42416	0.344034	0.323581	0.211896	Q3TCD4,Enoyl-CoA delta isomerase 2, mitochondrial	-	PF00378,noyl-CoA hydratase/isomerase;PF00887,Acyl CoA binding protein	IPR000582,Acyl-CoA-binding protein, ACBP;IPR014748,Enoyl-CoA hydratase, C-terminal;IPR014352,FERM/acyl-CoA-binding protein superfamily;IPR029045,ClpP/crotonase-like domain superfamily;IPR035984,Acyl-CoA binding protein superfamily;IPR022408,Acyl-CoA-binding protein, ACBP, conserved site;IPR001753,Enoyl-CoA hydratase/isomerase	COG4281,Acyl-CoA-binding protein;COG1024,Enoyl-CoA hydratase/carnithine racemase;KOG0817,Acyl-CoA-binding protein;KOG0016,Enoyl-CoA hydratase/isomerase	GO:0000062,molecular_function,fatty-acyl-CoA binding;GO:0005777,cellular_component,peroxisome;GO:0003824,molecular_function,catalytic activity;GO:0004165,molecular_function,dodecenoyl-CoA delta-isomerase activity;GO:0005739,cellular_component,mitochondrion;GO:0008152,biological_process,metabolic process	-
Cdyl	8.81944	8.16758	8.07033	3.39589	3.46522	2.96039	A0A1U7Q8V8,chromodomain Y-like protein	XP_005066448.1,chromodomain Y-like protein isoform X1	-	IPR023780,Chromo domain;IPR016197,Chromo-like domain superfamily;IPR023779,Chromo domain, conserved site;IPR014748,Enoyl-CoA hydratase, C-terminal;IPR001753,Enoyl-CoA hydratase/isomerase;IPR029045,ClpP/crotonase-like domain superfamily;IPR017984,Chromo domain subgroup;IPR000953,Chromo/chromo shadow domain	-	GO:0003824,molecular_function,catalytic activity;GO:0005634,cellular_component,nucleus;GO:0008152,biological_process,metabolic process	-
Rpp40	0.94645	1.12874	0.885802	0.47	0.317576	0.389739	A0A1A6HLC1,Uncharacterized protein	-	PF08584,Ribonuclease P 40kDa (Rpp40) subunit	IPR013893,Ribonuclease P, Rpp40	-	-	-
Rreb1	2.95586	2.99625	3.04632	1.35034	1.28106	1.27263	A0A0G2K4K0,Ras-responsive element-binding protein 1	XP_006253875.1,-;XP_006253874.1,ras-responsive element-binding protein 1 isoform X1;XP_006253877.1,-;XP_006253876.1,-	PF00096,Zinc finger, C2H2 type;PF13912,C2H2-type zinc finger;PF13909,C2H2-type zinc-finger domain	IPR013087,Zinc finger C2H2-type;IPR036236,Zinc finger C2H2 superfamily	-	GO:0033601,biological_process,positive regulation of mammary gland epithelial cell proliferation;GO:0003676,molecular_function,nucleic acid binding;GO:0000122,biological_process,negative regulation of transcription by RNA polymerase II;GO:0006355,biological_process,regulation of transcription, DNA-templated;GO:0044212,molecular_function,transcription regulatory region DNA binding;GO:0016607,cellu…	-
Txndc5	3.20434	3.48848	2.84453	0.392471	0.357952	0.275034	Q3TEE8,Uncharacterized protein	NP_663342.3,thioredoxin domain-containing protein 5 isoform 1 precursor	PF00085,Thioredoxin	IPR005788,Disulphide isomerase;IPR013766,Thioredoxin domain;IPR017937,Thioredoxin, conserved site;IPR036249,Thioredoxin-like superfamily	KOG0191,Thioredoxin/protein disulfide isomerase;COG0526,Thiol-disulfide isomerase and thioredoxins	GO:0016853,molecular_function,isomerase activity;GO:0045454,biological_process,cell redox homeostasis;GO:0005788,cellular_component,endoplasmic reticulum lumen	K13984,ko04141,Protein processing in endoplasmic reticulum
Tfap2a	0.763464	0.67227	0.77718	0.312089	0.1779	0.216426	A0A286YDR3,Transcription factor AP-2, alpha, isoform CRA_a	-	-	IPR004979,Transcription factor AP-2;IPR008121,Transcription factor AP-2 alpha, N-terminal;IPR013854,Transcription factor AP-2, C-terminal	-	GO:0006355,biological_process,regulation of transcription, DNA-templated;GO:0003700,molecular_function,DNA binding transcription factor activity;GO:0005634,cellular_component,nucleus	-
Tmem14c	4.0119	2.50944	3.22439	0.714007	0.854711	0.781809	B0BNJ9,RCG44002, isoform CRA_a	XP_006253839.1,-;NP_001128641.1,transmembrane protein 14C;NP_599222.2,-	PF03647,Transmembrane proteins 14C	IPR005349,TMEM14 family	ENOG4112205,-;KOG4267,Predicted membrane protein	GO:0016021,cellular_component,integral component of membrane;GO:0016020,cellular_component,membrane	-
Nedd9	0.336616	0.275988	0.399171	0.0875082	0.146926	0.141114	A0A0R4J212,Enhancer of filamentation 1	NP_059492.3,enhancer of filamentation 1 isoform 2	PF14604,Variant SH3 domain;PF08824,Serine rich protein interaction domain;PF12026,omain of unknown function (DUF3513)	IPR021901,CAS family, C-terminal;IPR014928,Serine rich protein interaction domain;IPR037362,CAS family;IPR038319,CAS, serine rich four helix bundle domain superfamily;IPR035746,Enhancer of filamentation 1, SH3 domain;IPR036028,SH3-like domain superfamily;IPR001452,SH3 domain	-	GO:0000922,cellular_component,spindle pole;GO:0005634,cellular_component,nucleus	-
Edn1	0.957251	0.962743	1.17155	0.0959523	0.0656348	0.126077	Q544E0,Preproendothelin	NP_034234.1,endothelin-1 preproprotein	PF00322,ndothelin family	IPR020475,Endothelin;IPR019764,Endothelin-like toxin, conserved site;IPR001928,Endothelin-like toxin	ENOG410IWVG,-;ENOG4111WED,-	GO:0014823,biological_process,response to activity;GO:0003100,biological_process,regulation of systemic arterial blood pressure by endothelin;GO:0000122,biological_process,negative regulation of transcription by RNA polymerase II;GO:0010259,biological_process,multicellular organism aging;GO:0071548,biological_process,response to dexamethasone;GO:0001821,biological_process,histamine secretion;GO:0…	K16366,ko04668,TNF signaling pathway;K16366,ko04933,AGE-RAGE signaling pathway in diabetic complications;K16366,ko04066,HIF-1 signaling pathway;K16366,ko04270,Vascular smooth muscle contraction;K16366,ko04916,Melanogenesis;K16366,ko05410,Hypertrophic cardiomyopathy (HCM)
Phactr1	0.809064	0.708382	0.786722	0.198913	0.212099	0.134525	A0A1U8BFL3,Phosphatase and actin regulator	XP_012966117.1,phosphatase and actin regulator 1 isoform X2	-	IPR004018,RPEL repeat;IPR029987,Phosphatase and actin regulator 1	-	GO:0019888,molecular_function,protein phosphatase regulator activity;GO:0043666,biological_process,regulation of phosphoprotein phosphatase activity;GO:0031532,biological_process,actin cytoskeleton reorganization;GO:0004864,molecular_function,protein phosphatase inhibitor activity;GO:0003779,molecular_function,actin binding;GO:0008157,molecular_function,protein phosphatase 1 binding;GO:0032515,bi…	-
Mylip	0.568542	0.487164	0.380847	0.159147	0.175855	0.108577	Q3TAE7,Uncharacterized protein	-	PF09379,RM N-terminal domain;PF13920,Zinc finger, C3HC4 type (RING finger);PF00373,RM central domain;PF09380,RM C-terminal PH-like domain	IPR019748,FERM central domain;IPR035963,FERM superfamily, second domain;IPR018980,FERM, C-terminal PH-like domain;IPR000299,FERM domain;IPR018979,FERM, N-terminal;IPR011993,PH-like domain superfamily;IPR001841,Zinc finger, RING-type;IPR019749,Band 4.1 domain;IPR014352,FERM/acyl-CoA-binding protein superfamily;IPR013083,Zinc finger, RING/FYVE/PHD-type;IPR000798,Ezrin/radixin/moesin-like;IPR029071,…	ENOG410IG7I,-;ENOG410XRZN,-	GO:0008092,molecular_function,cytoskeletal protein binding;GO:0005856,cellular_component,cytoskeleton	-
Gmpr	0.599625	0.674615	0.703701	0.0400699	0.0616707	0.177693	F1LRV6,GMP reductase	-	PF00478,IMP dehydrogenase / GMP reductase domain	IPR005993,GMP reductase;IPR001093,IMP dehydrogenase/GMP reductase;IPR015875,IMP dehydrogenase / GMP reductase, conserved site;IPR013785,Aldolase-type TIM barrel	KOG2550,IMP dehydrogenase/GMP reductase;COG0516,IMP dehydrogenase/GMP reductase	GO:1902560,cellular_component,GMP reductase complex;GO:0006144,biological_process,purine nucleobase metabolic process;GO:0003824,molecular_function,catalytic activity;GO:0046872,molecular_function,metal ion binding;GO:0009117,biological_process,nucleotide metabolic process;GO:0016491,molecular_function,oxidoreductase activity;GO:0055114,biological_process,oxidation-reduction process;GO:0006163,bi…	-
Atxn1	0.521652	0.566246	0.574643	0.056555	0.0906694	0.0766327	J3QPR1,Ataxin-1	NP_001186234.1,ataxin-1 isoform a	PF12547,Capicua transcriptional repressor modulator;PF08517,Ataxin-1 and HBP1 module (AXH)	IPR020997,Capicua transcriptional repressor modulator, Ataxin-1;IPR036096,Ataxin, AXH domain superfamily;IPR003652,Ataxin, AXH domain	ENOG410XSNX,-;KOG4053,Ataxin-1, involved in Ca2+ homeostasis	GO:0051168,biological_process,nuclear export;GO:0005730,cellular_component,nucleolus;GO:0005737,cellular_component,cytoplasm;GO:0043621,molecular_function,protein self-association;GO:0045892,biological_process,negative regulation of transcription, DNA-templated;GO:0003723,molecular_function,RNA binding;GO:0042405,cellular_component,nuclear inclusion body;GO:0008266,molecular_function,poly(U) RNA …	-
Kif13a	0.805727	0.735337	0.854702	0.24568	0.324905	0.317432	F8VQ75,Kinesin-like protein KIF13A	NP_034747.2,kinesin-like protein KIF13A	PF16183,Kinesin-associated;PF00225,Kinesin motor domain;PF12473,Kinesin protein;PF12423,Kinesin protein 1B	IPR022140,Kinesin-like KIF1-type;IPR019821,Kinesin motor domain, conserved site;IPR027417,P-loop containing nucleoside triphosphate hydrolase;IPR032405,Kinesin-associated;IPR000253,Forkhead-associated (FHA) domain;IPR032923,Kinesin-like protein KIF13A;IPR008984,SMAD/FHA domain superfamily;IPR001752,Kinesin motor domain;IPR036961,Kinesin motor domain superfamily;IPR027640,Kinesin-like protein;IPR0…	COG5059,Kinesin-like protein;KOG0245,Kinesin-like protein	GO:0030496,cellular_component,midbody;GO:0072383,biological_process,plus-end-directed vesicle transport along microtubule;GO:0005813,cellular_component,centrosome;GO:0003774,molecular_function,motor activity;GO:0005524,molecular_function,ATP binding;GO:0035459,biological_process,cargo loading into vesicle;GO:0032465,biological_process,regulation of cytokinesis;GO:0010008,cellular_component,endoso…	-
Tpmt	2.16271	2.15823	1.55267	0.176263	0.140666	0.193001	A0A0R4J018,Thiopurine S-methyltransferase	NP_058065.2,thiopurine S-methyltransferase;XP_006516989.1,-	PF05724,Thiopurine S-methyltransferase (TPMT)	IPR008854,TPMT family;IPR025835,Thiopurine S-methyltransferase;IPR029063,S-adenosyl-L-methionine-dependent methyltransferase	-	GO:0032259,biological_process,methylation;GO:0008757,molecular_function,S-adenosylmethionine-dependent methyltransferase activity;GO:0008119,molecular_function,thiopurine S-methyltransferase activity	K00569,ko00983,Drug metabolism - other enzymes
Kdm1b	0.905267	0.855426	1.05944	0.0698629	0.0955775	0.0688474	D3ZP89,Amine oxidase, flavin containing 1	NP_001100813.1,lysine-specific histone demethylase 1B	PF13450,NAD(P)-binding Rossmann-like domain;PF00070,Pyridine nucleotide-disulphide oxidoreductase;PF04433,SWIRM domain;PF01946,Thi4 family;PF07496,CW-type Zinc Finger;PF00890,AD binding domain;PF01494,AD binding domain;PF03486,HI0933-like protein;PF01593,lavin containing amine oxidoreductase;PF07992,Pyridine nucleotide-disulphide oxidoreductase	IPR009057,Homeobox-like domain superfamily;IPR007526,SWIRM domain;IPR002937,Amine oxidase;IPR036388,Winged helix-like DNA-binding domain superfamily;IPR011124,Zinc finger, CW-type;IPR036188,FAD/NAD(P)-binding domain superfamily	ENOG410XSNC,-;KOG0029,Amine oxidase	GO:0034648,molecular_function,histone demethylase activity (H3-dimethyl-K4 specific);GO:0034647,molecular_function,histone demethylase activity (H3-trimethyl-K4 specific);GO:0000786,cellular_component,nucleosome;GO:0034720,biological_process,histone H3-K4 demethylation;GO:0003677,molecular_function,DNA binding;GO:0008150,biological_process,biological_process;GO:0006349,biological_process,regulati…	-
Wnk2	0.323867	0.315695	0.266133	0.0441992	0.058956	0.0392011	E9QM73,Serine/threonine-protein kinase WNK2	NP_001277240.1,serine/threonine-protein kinase WNK2 isoform a	PF00069,Protein kinase domain;PF12202,Oxidative-stress-responsive kinase 1 C-terminal domain	IPR011009,Protein kinase-like domain superfamily;IPR024678,Serine/threonine-protein kinase OSR1/WNK, CCT domain;IPR008271,Serine/threonine-protein kinase, active site;IPR000719,Protein kinase domain	KOG0584,Serine/threonine protein kinase;ENOG410XQWZ,-	GO:0006468,biological_process,protein phosphorylation;GO:0070373,biological_process,negative regulation of ERK1 and ERK2 cascade;GO:2000021,-,-;GO:0008285,biological_process,negative regulation of cell proliferation;GO:0046777,biological_process,protein autophosphorylation;GO:0005737,cellular_component,cytoplasm;GO:2000651,biological_process,positive regulation of sodium ion transmembrane transpo…	-
Ninj1	2.19304	2.26568	1.84495	0.191008	0.195985	0.23529	D3YW25,Ninjurin 1, isoform CRA_a	-	PF04923,Ninjurin	IPR015639,Ninjurin1;IPR007007,Ninjurin	-	GO:0042246,biological_process,tissue regeneration;GO:0007155,biological_process,cell adhesion;GO:0016021,cellular_component,integral component of membrane;GO:0016020,cellular_component,membrane	-
Susd3	7.03633	6.90282	6.76246	0.634225	0.406718	0.690111	D3Z8I2,Sushi domain containing 3	NP_001100811.1,sushi domain-containing protein 3	PF00084,Sushi repeat (SCR repeat)	IPR000436,Sushi/SCR/CCP domain;IPR035976,Sushi/SCR/CCP superfamily	ENOG410IY2S,-;ENOG4111VKU,-	GO:0005886,cellular_component,plasma membrane;GO:0016021,cellular_component,integral component of membrane;GO:0016020,cellular_component,membrane	-
Fgd3	0.154436	0.108155	0.100114	0.236933	0.223914	0.239634	Q3TNB8,FYVE, RhoGEF and PH domain containing 3, isoform CRA_b	XP_006516994.1,-;NP_056574.2,FYVE, RhoGEF and PH domain-containing protein 3;XP_006516992.1,-;XP_006516993.1,-	PF00621,RhoGEF domain;PF01363,YVE zinc finger;PF00169,PH domain	IPR017455,Zinc finger, FYVE-related;IPR011011,Zinc finger, FYVE/PHD-type;IPR000306,FYVE zinc finger;IPR013083,Zinc finger, RING/FYVE/PHD-type;IPR001849,Pleckstrin homology domain;IPR011993,PH-like domain superfamily;IPR035899,Dbl homology (DH) domain superfamily;IPR035941,FGD1-4, C-terminal PH domain;IPR000219,Dbl homology (DH) domain	ENOG410XRXV,-;KOG4424,Predicted Rho/Rac guanine nucleotide exchange factor/faciogenital dysplasia protein 3	GO:0035023,biological_process,regulation of Rho protein signal transduction;GO:0005089,molecular_function,Rho guanyl-nucleotide exchange factor activity;GO:0046872,molecular_function,metal ion binding;GO:0065009,biological_process,regulation of molecular function	K05722,ko04810,Regulation of actin cytoskeleton
Ogn	0.441692	0.481873	0.636838	0.14758	0.136283	0.101804	Q543C5,Osteoglycin	NP_032786.1,mimecan precursor	PF13855,Leucine rich repeat	IPR001611,Leucine-rich repeat;IPR003591,Leucine-rich repeat, typical subtype;IPR027211,Mimecan;IPR032675,Leucine-rich repeat domain superfamily	KOG0619,FOG: Leucine rich repeat;COG4886,Leucine-rich repeat (LRR) protein	GO:0031012,cellular_component,extracellular matrix;GO:0005576,cellular_component,extracellular region;GO:0005615,cellular_component,extracellular space	-
Gm17611	17.4171	17.3858	16.9362	5.51732	5.82757	5.75695	Q8K4U4,TISP22 protein	-	-	-	-	GO:0016021,cellular_component,integral component of membrane;GO:0016020,cellular_component,membrane	-
Spin1	4.86849	4.46838	4.43711	1.05676	0.962851	0.974748	A0A1U8BFI3,spindlin-1	XP_012966087.1,-;XP_012966088.1,-;XP_012966089.1,-;XP_005066366.1,-	-	IPR029565,Spindlin-1;IPR003671,Spindlin/spermiogenesis-specific protein	-	GO:0007276,biological_process,gamete generation	-
Nxnl2	3.55926	3.38746	2.81406	0.290084	0.099214	0.317631	D4A212,Nucleoredoxin-like 2	NP_001163900.1,nucleoredoxin-like protein 2	PF13905,Thioredoxin-like	IPR012336,Thioredoxin-like fold;IPR036249,Thioredoxin-like superfamily;IPR029519,Nucleoredoxin-like protein 2	ENOG410ZIWC,-;KOG2501,Thioredoxin, nucleoredoxin and related proteins	GO:0005737,cellular_component,cytoplasm;GO:0045494,biological_process,photoreceptor cell maintenance;GO:0098869,biological_process,cellular oxidant detoxification;GO:0007608,biological_process,sensory perception of smell;GO:0004791,molecular_function,thioredoxin-disulfide reductase activity;GO:0007600,biological_process,sensory perception;GO:0007601,biological_process,visual perception	-
Hist1h2al	35.7182	18.6184	19.6051	46.2121	55.2509	50.1335	Q78DY2,Histone H2A	-	PF00125,Core histone H2A/H2B/H3/H4;PF16211,C-terminus of histone H2A	IPR032458,Histone H2A conserved site;IPR002119,Histone H2A;IPR009072,Histone-fold;IPR007125,Histone H2A/H2B/H3;IPR032454,Histone H2A, C-terminal domain	-	GO:0005694,cellular_component,chromosome;GO:0000786,cellular_component,nucleosome;GO:0003677,molecular_function,DNA binding;GO:0005634,cellular_component,nucleus;GO:0046982,molecular_function,protein heterodimerization activity	-
Sema4d	0.209957	0.171997	0.204159	0.0348755	0.0417482	0.00572809	A0A1U8BFG1,semaphorin-4D isoform X1	XP_005066362.1,-;XP_012966070.1,-;XP_012966069.1,-;XP_012966071.1,-;XP_012966067.1,-;XP_012966068.1,-;XP_012966073.1,-;XP_005066361.1,semaphorin-4D;XP_012966072.1,-	-	IPR001627,Sema domain;IPR036352,Sema domain superfamily;IPR016201,PSI domain;IPR002165,Plexin repeat;IPR015943,WD40/YVTN repeat-like-containing domain superfamily;IPR036179,Immunoglobulin-like domain superfamily;IPR013783,Immunoglobulin-like fold;IPR027231,Semaphorin;IPR007110,Immunoglobulin-like domain	-	GO:0016021,cellular_component,integral component of membrane;GO:0016020,cellular_component,membrane	-
Gadd45g	9.72925	8.11928	8.65884	0.79892	0.590209	0.724323	Q9R0S0,GADD45G	NP_035947.2,growth arrest and DNA damage-inducible protein GADD45 gamma	PF01248,Ribosomal protein L7Ae/L30e/S12e/Gadd45 family	IPR029064,50S ribosomal protein L30e-like;IPR004038,Ribosomal protein L7Ae/L30e/S12e/Gadd45;IPR024824,Growth arrest and DNA damage-inducible protein GADD45	ENOG410IW58,-;ENOG4111FXB,-	GO:0000185,biological_process,activation of MAPKKK activity;GO:0005737,cellular_component,cytoplasm;GO:0051726,biological_process,regulation of cell cycle;GO:0005634,cellular_component,nucleus;GO:1900745,biological_process,positive regulation of p38MAPK cascade;GO:0006950,biological_process,response to stress;GO:0046330,biological_process,positive regulation of JNK cascade;GO:0043065,biological_p…	K04402,ko04210,Apoptosis;K04402,ko04010,MAPK signaling pathway;K04402,ko04110,Cell cycle;K04402,ko04068,FoxO signaling pathway;K04402,ko04115,p53 signaling pathway
Diras2	0.729592	0.879684	0.752703	0.215532	0.318452	0.288863	A0A1U8BF78,GTP-binding protein Di-Ras2	XP_012966129.1,-;XP_012966128.1,-;XP_012966130.1,-;XP_012966131.1,-	-	IPR020849,Small GTPase superfamily, Ras type;IPR001806,Small GTPase superfamily;IPR005225,Small GTP-binding protein domain;IPR027417,P-loop containing nucleoside triphosphate hydrolase	-	GO:0005525,molecular_function,GTP binding;GO:0003924,molecular_function,GTPase activity;GO:0000166,molecular_function,nucleotide binding;GO:0007165,biological_process,signal transduction;GO:0016020,cellular_component,membrane	-
Nfil3	1.77582	1.83125	1.50397	0.25903	0.22781	0.237032	G3HYC9,Nuclear factor interleukin-3-regulated protein	-	PF07716,Basic region leucine zipper;PF06529,Vertebrate interleukin-3 regulated transcription factor	IPR016743,Nuclear factor interleukin-3-regulated protein;IPR010533,Vertebrate interleukin-3 regulated transcription factor;IPR004827,Basic-leucine zipper domain	-	GO:0006366,biological_process,transcription by RNA polymerase II;GO:0003677,molecular_function,DNA binding;GO:0048511,biological_process,rhythmic process;GO:0003700,molecular_function,DNA binding transcription factor activity;GO:0006355,biological_process,regulation of transcription, DNA-templated;GO:0006955,biological_process,immune response;GO:0006351,biological_process,transcription, DNA-templ…	-
Ror2	1.45005	1.43365	1.29472	0.609733	0.553084	0.592162	Q8C3W2,Receptor tyrosine kinase-like orphan receptor 2	NP_038874.3,tyrosine-protein kinase transmembrane receptor ROR2 precursor	PF01392,z domain;PF00051,Kringle domain;PF07714,Protein tyrosine kinase;PF07679,Immunoglobulin I-set domain	IPR000719,Protein kinase domain;IPR001245,Serine-threonine/tyrosine-protein kinase, catalytic domain;IPR000001,Kringle;IPR036790,Frizzled cysteine-rich domain superfamily;IPR038178,Kringle superfamily;IPR020067,Frizzled domain;IPR013806,Kringle-like fold;IPR036179,Immunoglobulin-like domain superfamily;IPR013783,Immunoglobulin-like fold;IPR008266,Tyrosine-protein kinase, active site;IPR007110,Imm…	COG0515,Serine/threonine protein kinase;ENOG410IMMJ,-	GO:0016301,molecular_function,kinase activity;GO:0007169,biological_process,transmembrane receptor protein tyrosine kinase signaling pathway;GO:0005524,molecular_function,ATP binding;GO:0004672,molecular_function,protein kinase activity;GO:0016020,cellular_component,membrane;GO:0006468,biological_process,protein phosphorylation;GO:0000166,molecular_function,nucleotide binding;GO:0016310,biologica…	-
Sfxn1	2.00931	2.0138	2.20809	0.106682	0.20524	0.131414	Q6AYS2,Sideroflexin	NP_001012213.1,sideroflexin-1;XP_008769724.1,-	PF03820,Tricarboxylate carrier	IPR004686,Tricarboxylate/iron carrier	KOG3767,Sideroflexin;ENOG410YU8V,-	GO:0055085,biological_process,transmembrane transport;GO:0034220,biological_process,ion transmembrane transport;GO:0006826,biological_process,iron ion transport;GO:0031966,cellular_component,mitochondrial membrane;GO:0006811,biological_process,ion transport;GO:0005743,cellular_component,mitochondrial inner membrane;GO:0005739,cellular_component,mitochondrion;GO:0016020,cellular_component,membrane…	-
Cltb	5.02252	4.44715	4.58245	0.770036	0.679484	0.690547	I3N4U7,Clathrin light chain	-	PF01086,Clathrin light chain	IPR000996,Clathrin light chain	ENOG4111J5K,-;KOG4031,Vesicle coat protein clathrin, light chain	GO:0005829,cellular_component,cytosol;GO:0060170,cellular_component,ciliary membrane;GO:0031410,cellular_component,cytoplasmic vesicle;GO:0030132,cellular_component,clathrin coat of coated pit;GO:0005198,molecular_function,structural molecule activity;GO:0005905,cellular_component,clathrin-coated pit;GO:0005802,cellular_component,trans-Golgi network;GO:0030130,cellular_component,clathrin coat of …	-
Sncb	0.450888	0.570609	0.508586	0.0699027	0.107586	0.0688866	H9GC85,Beta-synuclein	-	PF01387,Synuclein	IPR001058,Synuclein;IPR002461,Beta-synuclein	ENOG4111Y4R,-;ENOG410IZ8U,-	GO:0007268,biological_process,chemical synaptic transmission;GO:0016234,cellular_component,inclusion body;GO:0043524,biological_process,negative regulation of neuron apoptotic process;GO:0046914,molecular_function,transition metal ion binding;GO:1903136,molecular_function,cuprous ion binding;GO:0005509,molecular_function,calcium ion binding;GO:0042417,biological_process,dopamine metabolic process…	-
Tspan17	3.15186	2.42372	2.76969	0.339336	0.208906	0.222936	Q3TLW9,Tetraspanin	-	PF00335,Tetraspanin family	IPR018503,Tetraspanin, conserved site;IPR018499,Tetraspanin/Peripherin;IPR008952,Tetraspanin, EC2 domain superfamily;IPR000301,Tetraspanin	KOG3882,Tetraspanin family integral membrane protein;ENOG4111IRY,-	GO:0016021,cellular_component,integral component of membrane;GO:0016020,cellular_component,membrane	-
Unc5a	0.733255	0.587311	0.586651	0.0719488	0.0461396	0.0354515	A0A0G2JZN2,Netrin receptor UNC5A	-	PF00791,ZU5 domain;PF00090,Thrombospondin type 1 domain;PF00531,eath domain;PF17217,UPA domain;PF07679,Immunoglobulin I-set domain	IPR007110,Immunoglobulin-like domain;IPR000906,ZU5 domain;IPR000884,Thrombospondin type-1 (TSP1) repeat;IPR011029,Death-like domain superfamily;IPR000488,Death domain;IPR037936,Netrin receptor UNC5;IPR036179,Immunoglobulin-like domain superfamily;IPR013783,Immunoglobulin-like fold;IPR003599,Immunoglobulin subtype;IPR033772,UPA domain;IPR013098,Immunoglobulin I-set;IPR036383,Thrombospondin type-1 …	-	GO:0038007,biological_process,netrin-activated signaling pathway;GO:0005042,molecular_function,netrin receptor activity;GO:0016021,cellular_component,integral component of membrane;GO:0016020,cellular_component,membrane;GO:0033564,biological_process,anterior/posterior axon guidance;GO:0007165,biological_process,signal transduction	-
Prr7	7.11143	7.11537	5.14479	19.3766	18.0998	17.1121	B2RSG4,Proline rich 7	XP_017171029.1,-;NP_001025467.1,proline-rich protein 7	-	-	ENOG410YRB8,-;ENOG410IWCG,-	GO:0016021,cellular_component,integral component of membrane;GO:0016020,cellular_component,membrane	-
Golm1	2.94363	3.00355	3.16793	0.842481	0.801942	0.750212	Q3UZG0,Uncharacterized protein	-	-	IPR026143,Golgi membrane protein 1;IPR026139,GOLM1/CASC4 family	ENOG4111ZGQ,-;ENOG410IKCK,-	-	-
4930486L24Rik	0.765782	0.532789	0.799793	0	0	0.0541649	A0A061II06,Testin-2-like protein	XP_007619240.1,testin-2	PF08246,Cathepsin propeptide inhibitor domain (I29);PF00112,Papain family cysteine protease	IPR025661,Cysteine peptidase, asparagine active site;IPR013201,Cathepsin propeptide inhibitor domain (I29);IPR013128,Peptidase C1A;IPR000668,Peptidase C1A, papain C-terminal	-	GO:0006508,biological_process,proteolysis;GO:0016787,molecular_function,hydrolase activity;GO:0008234,molecular_function,cysteine-type peptidase activity	-
Gm25649	47.1268	31.6421	36.9339	3.06698	3.14689	2.68658	-	-	-	-	-	-	-
Ptch1	0.676842	0.634197	0.692564	0.0514379	0.0835652	0.0422418	Q6UY90,Patched	NP_446018.1,protein patched homolog 1	PF02460,Patched family;PF12349,Sterol-sensing domain of SREBP cleavage-activation	IPR000731,Sterol-sensing domain;IPR004766,Transmembrane receptor, patched;IPR003392,Protein patched/dispatched	ENOG410XRKU,-;KOG1935,Membrane protein Patched/PTCH	GO:0048471,cellular_component,perinuclear region of cytoplasm;GO:0044295,cellular_component,axonal growth cone;GO:0003674,molecular_function,molecular_function;GO:0009953,biological_process,dorsal/ventral pattern formation;GO:0060831,biological_process,smoothened signaling pathway involved in dorsal/ventral neural tube patterning;GO:0021532,biological_process,neural tube patterning;GO:0007224,bio…	K06225,ko05205,Proteoglycans in cancer;K06225,ko04024,cAMP signaling pathway;K06225,ko04341,Hedgehog signaling pathway - fly;K06225,ko04360,Axon guidance;K06225,ko05217,Basal cell carcinoma;K06225,ko04340,Hedgehog signaling pathway;K06225,ko05200,Pathways in cancer
Hsd17b3	10.6492	10.4396	10.8524	1.80723	1.97394	2.09693	F1LMA3,Testosterone 17-beta-dehydrogenase 3	-	PF13561,noyl-(Acyl carrier protein) reductase;PF00106,short chain dehydrogenase	IPR033281,Testosterone 17-beta-dehydrogenase 3;IPR036291,NAD(P)-binding domain superfamily;IPR002347,Short-chain dehydrogenase/reductase SDR	COG0300,Short-chain dehydrogenases of various substrate specificities;KOG1014,17 beta-hydroxysteroid dehydrogenase type 3, HSD17B3	GO:0055114,biological_process,oxidation-reduction process;GO:0047045,molecular_function,testosterone 17-beta-dehydrogenase (NADP+) activity;GO:0030539,biological_process,male genitalia development;GO:0005783,cellular_component,endoplasmic reticulum;GO:0061370,biological_process,testosterone biosynthetic process	-
Ctsl	96.7841	102.307	106.937	10.6313	11.7084	10.4018	Q543M3,Cathepsin L	NP_034114.1,cathepsin L1 preproprotein;XP_006517143.1,-	PF08246,Cathepsin propeptide inhibitor domain (I29);PF00112,Papain family cysteine protease	IPR025660,Cysteine peptidase, histidine active site;IPR000169,Cysteine peptidase, cysteine active site;IPR000668,Peptidase C1A, papain C-terminal;IPR025661,Cysteine peptidase, asparagine active site;IPR013201,Cathepsin propeptide inhibitor domain (I29);IPR013128,Peptidase C1A	COG4870,Cysteine protease;KOG1543,Cysteine proteinase Cathepsin L	GO:0007283,biological_process,spermatogenesis;GO:0060008,biological_process,Sertoli cell differentiation;GO:0046697,biological_process,decidualization;GO:0030141,cellular_component,secretory granule;GO:0042393,molecular_function,histone binding;GO:0009267,biological_process,cellular response to starvation;GO:0010259,biological_process,multicellular organism aging;GO:0009749,biological_process,res…	K01365,ko04210,Apoptosis;K01365,ko04612,Antigen processing and presentation;K01365,ko04142,Lysosome;K01365,ko05205,Proteoglycans in cancer;K01365,ko05323,Rheumatoid arthritis;K01365,ko04145,Phagosome
2410141K09Rik	0.753339	0.624334	0.6679	2.37235	2.39011	2.30613	K7N769,RIKEN cDNA 2410141K09 gene	NP_001277125.1,zinc finger protein-like isoform a	PF00096,Zinc finger, C2H2 type;PF13894,C2H2-type zinc finger;PF01352,KRAB box;PF13912,C2H2-type zinc finger;PF13465,Zinc-finger double domain	IPR013087,Zinc finger C2H2-type;IPR001909,Krueppel-associated box;IPR036051,KRAB domain superfamily;IPR036236,Zinc finger C2H2 superfamily;IPR017114,C2H2-type Zinc finger protein, YY-1-like	-	GO:0003676,molecular_function,nucleic acid binding;GO:0003700,molecular_function,DNA binding transcription factor activity;GO:0046872,molecular_function,metal ion binding;GO:0006355,biological_process,regulation of transcription, DNA-templated;GO:0005622,cellular_component,intracellular;GO:0005575,cellular_component,cellular_component	-
Zfp455	0.399415	0.465415	0.554835	0.152042	0.184368	0.204317	Q7M6X9,Zinc finger protein 455	NP_001041669.1,zinc finger protein 455	PF00096,Zinc finger, C2H2 type;PF01352,KRAB box;PF16622,zinc-finger C2H2-type	IPR013087,Zinc finger C2H2-type;IPR001909,Krueppel-associated box;IPR036051,KRAB domain superfamily;IPR036236,Zinc finger C2H2 superfamily	KOG1721,FOG: Zn-finger;COG5048,FOG: Zn-finger	GO:0003676,molecular_function,nucleic acid binding;GO:0003700,molecular_function,DNA binding transcription factor activity;GO:0046872,molecular_function,metal ion binding;GO:0006355,biological_process,regulation of transcription, DNA-templated;GO:0005622,cellular_component,intracellular;GO:0005575,cellular_component,cellular_component	-
Zfp458	0.465831	0.427666	0.571601	0.193445	0.198485	0.243587	A0A286YDU6,Zinc finger protein 458	-	-	IPR013087,Zinc finger C2H2-type;IPR001909,Krueppel-associated box;IPR036051,KRAB domain superfamily;IPR036236,Zinc finger C2H2 superfamily	-	GO:0006355,biological_process,regulation of transcription, DNA-templated;GO:0003676,molecular_function,nucleic acid binding;GO:0046872,molecular_function,metal ion binding;GO:0005622,cellular_component,intracellular	-
Zfp87	0.499612	0.293707	0.367644	0.157007	0.107398	0.219193	Q9JIB9,KRAB zinc finger protein	-	PF00096,Zinc finger, C2H2 type;PF01352,KRAB box	IPR013087,Zinc finger C2H2-type;IPR001909,Krueppel-associated box;IPR036051,KRAB domain superfamily;IPR036236,Zinc finger C2H2 superfamily	KOG1721,FOG: Zn-finger;COG5048,FOG: Zn-finger	GO:0008150,biological_process,biological_process;GO:0003676,molecular_function,nucleic acid binding;GO:0046872,molecular_function,metal ion binding;GO:0006355,biological_process,regulation of transcription, DNA-templated;GO:0005622,cellular_component,intracellular;GO:0003674,molecular_function,molecular_function	-
9430065F17Rik	0.879231	0.813204	0.744635	0.109928	0.394771	0.433319	-	-	-	-	-	-	-
4930525G20Rik	1.32105	1.43416	1.71276	0.414133	0.489305	0.408114	-	-	-	-	-	-	-
BC048507	5.11071	4.54123	5.22121	0.940268	2.50839	1.8532	Q80ZS7,MCG49550	NP_001001185.1,dynein light chain LC8-type 1-like	PF01221,ynein light chain type 1	IPR019763,Dynein light chain, type 1/2, conserved site;IPR001372,Dynein light chain, type 1/2;IPR037177,Dynein light chain superfamily	ENOG4111NK2,-;KOG3430,Dynein light chain type 1	GO:0010970,biological_process,transport along microtubule;GO:0005875,cellular_component,microtubule associated complex;GO:0051959,molecular_function,dynein light intermediate chain binding;GO:0008092,molecular_function,cytoskeletal protein binding;GO:0005868,cellular_component,cytoplasmic dynein complex;GO:0045505,molecular_function,dynein intermediate chain binding;GO:0007017,biological_process,…	-
Adcy2	0.937067	1.08088	1.00052	0.258151	0.200941	0.192992	Q3V1Q3,Adenylate cyclase type 2	NP_705762.2,adenylate cyclase type 2	PF00211,Adenylate and Guanylate cyclase catalytic domain;PF16214,Adenylyl cyclase N-terminal extracellular and transmembrane region;PF06327,omain of Unknown Function (DUF1053)	IPR009398,Adenylate cyclase, conserved domain;IPR032628,Adenylate cyclase, N-terminal;IPR029787,Nucleotide cyclase;IPR001054,Adenylyl cyclase class-3/4/guanylyl cyclase;IPR030672,Adenylate cyclase;IPR018297,Adenylyl cyclase class-4/guanylyl cyclase, conserved site	COG2114,Adenylate cyclase, family 3 (some proteins contain HAMP domain);KOG3619,Adenylate/guanylate cyclase	GO:0009190,biological_process,cyclic nucleotide biosynthetic process;GO:0035556,biological_process,intracellular signal transduction;GO:0005737,cellular_component,cytoplasm;GO:0006171,biological_process,cAMP biosynthetic process;GO:0046872,molecular_function,metal ion binding;GO:0016849,molecular_function,phosphorus-oxygen lyase activity;GO:0004016,molecular_function,adenylate cyclase activity;GO…	K08042,ko04971,Gastric acid secretion;K08042,ko04976,Bile secretion;K08042,ko04916,Melanogenesis;K08042,ko04724,Glutamatergic synapse;K08042,ko04915,Estrogen signaling pathway;K08042,ko04925,Aldosterone synthesis and secretion;K08042,ko05414,Dilated cardiomyopathy;K08042,ko05200,Pathways in cancer;K08042,ko00230,Purine metabolism;K08042,ko04024,cAMP signaling pathway;K08042,ko04923,Regulation of …
1700084F23Rik	1.65404	1.68985	1.8943	0.302732	0.383706	0.684408	-	-	-	-	-	-	-
Gm10263	8.76886	3.69737	4.26336	1.37446	1.53848	1.47762	T1DIZ5,40S ribosomal protein S28	-	PF01200,Ribosomal protein S28e	IPR028626,Ribosomal protein S28e conserved site;IPR012340,Nucleic acid-binding, OB-fold;IPR000289,Ribosomal protein S28e	-	GO:0005840,cellular_component,ribosome;GO:0006412,biological_process,translation;GO:0003735,molecular_function,structural constituent of ribosome;GO:0005622,cellular_component,intracellular	-
Lpcat1	0.29031	0.444429	0.391568	0.0181483	0.0465529	0.0536535	A0A250YJI0,Lysophosphatidylcholine acyltransferase 1	XP_020038609.1,lysophosphatidylcholine acyltransferase 1 isoform X2	-	IPR002123,Phospholipid/glycerol acyltransferase;IPR018247,EF-Hand 1, calcium-binding site;IPR002048,EF-hand domain;IPR011992,EF-hand domain pair	-	GO:0016740,molecular_function,transferase activity;GO:0005509,molecular_function,calcium ion binding;GO:0008152,biological_process,metabolic process;GO:0016020,cellular_component,membrane;GO:0016746,molecular_function,transferase activity, transferring acyl groups;GO:0016021,cellular_component,integral component of membrane	-
Nkd2	0.818235	0.833251	0.914986	1.79181	2.14762	1.98453	A0A1U7QDT5,protein naked cuticle homolog 2	XP_005065492.1,protein naked cuticle homolog 2 isoform X2	-	IPR002048,EF-hand domain;IPR018247,EF-Hand 1, calcium-binding site;IPR011992,EF-hand domain pair	-	GO:0005509,molecular_function,calcium ion binding	-
Zdhhc11	1.37692	1.15191	1.41614	0.487489	0.526516	0.556256	A0A1Y7VLH9,Palmitoyltransferase	-	-	IPR001594,Palmitoyltransferase, DHHC domain	-	GO:0016746,molecular_function,transferase activity, transferring acyl groups;GO:0016020,cellular_component,membrane;GO:0019706,molecular_function,protein-cysteine S-palmitoyltransferase activity;GO:0016021,cellular_component,integral component of membrane;GO:0016740,molecular_function,transferase activity	-
Erap1	0.578268	0.743247	0.534185	0.0933865	0.114983	0.110435	Q4KMA8,Aminopeptidase	XP_006231766.1,endoplasmic reticulum aminopeptidase 1 isoform X3;XP_008758824.1,-	PF01433,Peptidase family M1 domain;PF11838,RAP1-like C-terminal domain	IPR033520,Endoplasmic reticulum aninopeptidase 1;IPR014782,Peptidase M1, membrane alanine aminopeptidase, N-terminal;IPR034016,Aminopeptidase N-type;IPR024571,ERAP1-like C-terminal domain;IPR001930,Peptidase M1, alanine aminopeptidase/leukotriene A4 hydrolase	KOG1046,Puromycin-sensitive aminopeptidase and related aminopeptidases;COG0308,Aminopeptidase N	GO:0006508,biological_process,proteolysis;GO:0016787,molecular_function,hydrolase activity;GO:0019885,biological_process,antigen processing and presentation of endogenous peptide antigen via MHC class I;GO:0008235,molecular_function,metalloexopeptidase activity;GO:0045766,biological_process,positive regulation of angiogenesis;GO:0008217,biological_process,regulation of blood pressure;GO:0008237,m…	-
Rhobtb3	2.4366	2.59746	2.19724	0.870525	0.784938	0.86437	D3ZW90,Rho-related BTB domain containing 3	NP_001101115.1,rho-related BTB domain-containing protein 3	PF00071,Ras family;PF00651,BTB/POZ domain	IPR000210,BTB/POZ domain;IPR001806,Small GTPase superfamily;IPR011333,SKP1/BTB/POZ domain superfamily;IPR031260,Rho-related BTB domain-containing protein 3;IPR027417,P-loop containing nucleoside triphosphate hydrolase	COG1100,GTPase SAR1 and related small G proteins;KOG0393,Ras-related small GTPase, Rho type	GO:0042147,biological_process,retrograde transport, endosome to Golgi;GO:0070062,cellular_component,extracellular exosome;GO:0017137,molecular_function,Rab GTPase binding;GO:0005525,molecular_function,GTP binding;GO:0005737,cellular_component,cytoplasm;GO:0008584,biological_process,male gonad development;GO:0016887,molecular_function,ATPase activity;GO:0005829,cellular_component,cytosol;GO:000392…	-
Polr3g	3.65631	4.03282	4.03321	0.657136	0.830607	0.703896	D4A1K1,RCG44762	XP_006231791.1,-;NP_001102938.1,DNA-directed RNA polymerase III subunit RPC7	PF11705,NA-directed RNA polymerase III subunit Rpc31	IPR024661,DNA-directed RNA polymerase III, subunit Rpc31	ENOG4112311,-;ENOG410IKHU,-	GO:0032728,biological_process,positive regulation of interferon-beta production;GO:0008150,biological_process,biological_process;GO:0008283,biological_process,cell proliferation;GO:0006383,biological_process,transcription by RNA polymerase III;GO:0045089,biological_process,positive regulation of innate immune response;GO:0003899,molecular_function,DNA-directed 5'-3' RNA polymerase activity;GO:000…	K03024,ko04623,Cytosolic DNA-sensing pathway;K03024,ko05169,Epstein-Barr virus infection;K03024,ko00240,Pyrimidine metabolism;K03024,ko00230,Purine metabolism;K03024,ko03020,RNA polymerase
Mef2c	0.204324	0.204447	0.234588	0.0477065	0.0440544	0.0376104	A0A0H2UH28,Myocyte-specific enhancer factor 2C	XP_011242797.1,myocyte-specific enhancer factor 2C isoform X8	PF12347,Holliday junction regulator protein family C-terminal repeat;PF00319,SRF-type transcription factor (DNA-binding and dimerisation domain)	IPR002100,Transcription factor, MADS-box;IPR036879,Transcription factor, MADS-box superfamily;IPR033896,MADS MEF2-like;IPR022102,Holliday junction regulator protein family C-terminal	-	GO:0046983,molecular_function,protein dimerization activity;GO:0003677,molecular_function,DNA binding;GO:0045944,biological_process,positive regulation of transcription by RNA polymerase II;GO:0006355,biological_process,regulation of transcription, DNA-templated;GO:0006351,biological_process,transcription, DNA-templated;GO:0000977,molecular_function,RNA polymerase II regulatory region sequence-sp…	-
Vcan	0.139101	0.203647	0.236705	0.0829437	0.0771261	0.0715207	E9PYH0,Versican core protein	NP_001074718.1,versican core protein isoform 1 precursor	PF00084,Sushi repeat (SCR repeat);PF00008,-like domain;PF00193,xtracellular link domain;PF07686,Immunoglobulin V-set domain;PF00059,Lectin C-type domain	IPR016187,C-type lectin fold;IPR007110,Immunoglobulin-like domain;IPR018097,EGF-like calcium-binding, conserved site;IPR001304,C-type lectin-like;IPR016186,C-type lectin-like/link domain superfamily;IPR000538,Link domain;IPR000436,Sushi/SCR/CCP domain;IPR035976,Sushi/SCR/CCP superfamily;IPR003599,Immunoglobulin subtype;IPR001881,EGF-like calcium-binding domain;IPR036179,Immunoglobulin-like domain…	ENOG410ZPDG,-;ENOG410IFXS,-	GO:0007155,biological_process,cell adhesion;GO:0005540,molecular_function,hyaluronic acid binding;GO:0031012,cellular_component,extracellular matrix;GO:0005509,molecular_function,calcium ion binding;GO:0005576,cellular_component,extracellular region;GO:0005615,cellular_component,extracellular space	-
Homer1	0.928291	0.976065	0.924148	0.217731	0.205091	0.200496	G3TLK7,Homer scaffolding protein 1	-	PF00568,WH1 domain	IPR011993,PH-like domain superfamily;IPR000697,WH1/EVH1 domain	ENOG410XQWT,-;ENOG410IGRQ,-	GO:0045177,cellular_component,apical part of cell;GO:0098794,cellular_component,postsynapse;GO:0048875,biological_process,chemical homeostasis within a tissue;GO:0005737,cellular_component,cytoplasm;GO:0090279,biological_process,regulation of calcium ion import;GO:0030424,cellular_component,axon;GO:2001256,biological_process,regulation of store-operated calcium entry;GO:0048148,biological_process…	-
Bhmt	7.32957	7.46753	7.95527	0.710206	0.659309	0.646558	A0A0G2JSK9,Betaine--homocysteine S-methyltransferase 1	-	PF02574,Homocysteine S-methyltransferase	IPR036589,Homocysteine-binding domain superfamily;IPR003726,Homocysteine-binding domain;IPR017226,Betaine-homocysteine S-methyltransferase, BHMT	-	GO:0006577,biological_process,amino-acid betaine metabolic process;GO:0070062,cellular_component,extracellular exosome;GO:0005737,cellular_component,cytoplasm;GO:0071267,biological_process,L-methionine salvage;GO:0016740,molecular_function,transferase activity;GO:0046872,molecular_function,metal ion binding;GO:0009086,biological_process,methionine biosynthetic process;GO:0008168,molecular_functio…	-
Gm15622	10.6493	11.809	13.3615	1.15221	1.05087	1.18593	G1SMM6,Betaine--homocysteine S-methyltransferase	-	PF02574,Homocysteine S-methyltransferase	IPR036589,Homocysteine-binding domain superfamily;IPR003726,Homocysteine-binding domain;IPR017226,Betaine-homocysteine S-methyltransferase, BHMT	KOG1579,Homocysteine S-methyltransferase;COG0646,Methionine synthase I (cobalamin-dependent), methyltransferase domain	GO:0006577,biological_process,amino-acid betaine metabolic process;GO:0070062,cellular_component,extracellular exosome;GO:0005737,cellular_component,cytoplasm;GO:0071267,biological_process,L-methionine salvage;GO:0016740,molecular_function,transferase activity;GO:0047150,molecular_function,betaine-homocysteine S-methyltransferase activity;GO:0009086,biological_process,methionine biosynthetic proc…	-
Iqgap2	1.11279	1.29904	1.10813	0.34426	0.313241	0.313651	B9EKK3,IQ motif containing GTPase activating protein 2	-	PF00616,TPase-activator protein for Ras-like GTPase;PF03836,RasGAP C-terminus;PF00307,Calponin homology (CH) domain;PF00612,IQ calmodulin-binding motif	IPR001715,Calponin homology domain;IPR001202,WW domain;IPR036872,CH domain superfamily;IPR001936,Ras GTPase-activating domain;IPR000048,IQ motif, EF-hand binding site;IPR008936,Rho GTPase activation protein;IPR023152,Ras GTPase-activating protein, conserved site;IPR000593,RasGAP protein, C-terminal	COG5261,Protein involved in regulation of cellular morphogenesis/cytokinesis;KOG2128,Ras GTPase-activating protein family - IQGAP	GO:0007165,biological_process,signal transduction;GO:0043087,biological_process,regulation of GTPase activity	-
Sv2c	0.257825	0.427589	0.311359	0.0765583	0.0826873	0.111183	G3QXL4,Synaptic vesicle glycoprotein 2C	XP_004058707.1,synaptic vesicle glycoprotein 2C isoform X1	PF00083,Sugar (and other) transporter;PF13599,Pentapeptide repeats (9 copies)	IPR005829,Sugar transporter, conserved site;IPR005828,Major facilitator, sugar transporter-like;IPR020846,Major facilitator superfamily domain;IPR036259,MFS transporter superfamily;IPR022308,Synaptic vesicle protein SV2;IPR011701,Major facilitator superfamily;IPR001646,Pentapeptide repeat	-	GO:0022857,molecular_function,transmembrane transporter activity;GO:0007268,biological_process,chemical synaptic transmission;GO:0055085,biological_process,transmembrane transport;GO:0016020,cellular_component,membrane;GO:0005215,molecular_function,transporter activity;GO:0016021,cellular_component,integral component of membrane	K06258,ko04512,ECM-receptor interaction
Gcnt4	0.744403	0.698434	0.679529	0.0368009	0.00755193	0.0580255	A0A0G2JZ89,Glucosaminyl	-	PF02485,Core-2/I-Branching enzyme	IPR003406,Glycosyl transferase, family 14	-	GO:0048729,biological_process,tissue morphogenesis;GO:0008375,molecular_function,acetylglucosaminyltransferase activity;GO:0042403,biological_process,thyroid hormone metabolic process;GO:0048872,biological_process,homeostasis of number of cells;GO:0002121,biological_process,inter-male aggressive behavior;GO:0060993,biological_process,kidney morphogenesis;GO:0016020,cellular_component,membrane	-
Hexb	0.670506	0.7031	0.691505	0.0984384	0.222207	0.349227	Q3TXR9,Beta-hexosaminidase	NP_034552.1,beta-hexosaminidase subunit beta precursor	PF00728,lycosyl hydrolase family 20, catalytic domain;PF14845,beta-acetyl hexosaminidase like	IPR025705,Beta-hexosaminidase;IPR015883,Glycoside hydrolase family 20, catalytic domain;IPR029018,Beta-hexosaminidase-like, domain 2;IPR029019,Beta-hexosaminidase, eukaryotic type, N-terminal;IPR017853,Glycoside hydrolase superfamily	KOG2499,Beta-N-acetylhexosaminidase;COG3525,N-acetyl-beta-hexosaminidase	GO:0042582,cellular_component,azurophil granule;GO:0008049,biological_process,male courtship behavior;GO:0008654,biological_process,phospholipid biosynthetic process;GO:0008375,molecular_function,acetylglucosaminyltransferase activity;GO:0007338,biological_process,single fertilization;GO:0009313,biological_process,oligosaccharide catabolic process;GO:0004553,molecular_function,hydrolase activity,…	K12373,ko00531,Glycosaminoglycan degradation;K12373,ko04142,Lysosome;K12373,ko00603,Glycosphingolipid biosynthesis - globo series;K12373,ko00520,Amino sugar and nucleotide sugar metabolism;K12373,ko00511,Other glycan degradation;K12373,ko00604,Glycosphingolipid biosynthesis - ganglio series
Enc1	4.0791	4.44433	4.59315	0.482203	0.551542	0.537514	Q6DKY8,Ectodermal-neural cortex 1	NP_001003401.1,ectoderm-neural cortex protein 1	PF01344,Kelch motif;PF00651,BTB/POZ domain;PF07707,BTB And C-terminal Kelch	IPR011705,BTB/Kelch-associated;IPR011333,SKP1/BTB/POZ domain superfamily;IPR015915,Kelch-type beta propeller;IPR017096,BTB-kelch protein;IPR006652,Kelch repeat type 1;IPR000210,BTB/POZ domain;IPR030562,Ectoderm-neural cortex protein 1	KOG4441,Proteins containing BTB/POZ and Kelch domains, involved in regulatory/signal transduction processes;ENOG410XNX8,-	GO:0016567,biological_process,protein ubiquitination;GO:0005737,cellular_component,cytoplasm;GO:0043025,cellular_component,neuronal cell body;GO:0031463,cellular_component,Cul3-RING ubiquitin ligase complex;GO:0007399,biological_process,nervous system development;GO:0005730,cellular_component,nucleolus;GO:0010976,biological_process,positive regulation of neuron projection development;GO:0003779,m…	-
[truncated: 3,004 more rows]
