# Supplementary material for: hnRNPH1 recruits PTBP2 and SRSF3 to modulate alternative splicing in germ cells
Source: Nat Commun. 2022 Jun 23;13:3588. doi: 10.1038/s41467-022-31364-7 (PMC9226075; doi:10.1038/s41467-022-31364-7)
Supplement: Supplementary file 8 — Supplementary Data 5 [file 41467_2022_31364_MOESM8_ESM.xls]

## Sheet: NSH1-Table 5  spermatids.  diff
Supplementary Table 5. The differential expressed genes identified from purified round spermatids in hnRNPH1 cKO mice were determined by RNA-Seq.
Geneid	RS_CKO_1	RS_CKO_2	RS_CKO_3	RS_WT_1	RS_WT_2	RS_WT_3	uniprotAc	Refseq	pfam	interpro	eggNOG	GO(GO_term,class,description)	KEGG(KO,pathway,description)
Mthfd1l	0.368356	0.395403	0.372173	0.146588	0.125201	0.158441	B2GUZ3,Methylenetetrahydrofolate dehydrogenase	NP_001101932.2,monofunctional C1-tetrahydrofolate synthase, mitochondrial	PF00763,Tetrahydrofolate dehydrogenase/cyclohydrolase, catalytic domain;PF01268,ormate--tetrahydrofolate ligase;PF02882,Tetrahydrofolate dehydrogenase/cyclohydrolase, NAD(P)-binding domain	IPR036291,NAD(P)-binding domain superfamily;IPR020630,Tetrahydrofolate dehydrogenase/cyclohydrolase, catalytic domain;IPR027417,P-loop containing nucleoside triphosphate hydrolase;IPR000672,Tetrahydrofolate dehydrogenase/cyclohydrolase;IPR020631,Tetrahydrofolate dehydrogenase/cyclohydrolase, NAD(P)-binding domain;IPR020628,Formate-tetrahydrofolate ligase, FTHFS, conserved site;IPR000559,Formate-t…	KOG4230,C1-tetrahydrofolate synthase;COG0190,5,10-methylene-tetrahydrofolate dehydrogenase/Methenyl tetrahydrofolate cyclohydrolase;COG2759,Formyltetrahydrofolate synthetase	GO:0009113,biological_process,purine nucleobase biosynthetic process;GO:0008150,biological_process,biological_process;GO:0005737,cellular_component,cytoplasm;GO:0042803,molecular_function,protein homodimerization activity;GO:0016020,cellular_component,membrane;GO:0004329,molecular_function,formate-tetrahydrofolate ligase activity;GO:0015942,biological_process,formate metabolic process;GO:0048703,…	K13402,ko00670,One carbon pool by folate
Gm21781	0.578867	0.520061	0.47764	0.156773	0.160681	0.221686	Q4YJ79,Uncharacterized protein	XP_673041.1,-	-	-	-	-	-
Fbxo5	1.53412	1.18001	1.1903	0.504889	0.388105	0.424672	B0BNA4,F-box only protein 5	NP_001099676.1,F-box only protein 5	PF00646,-box domain	IPR036047,F-box-like domain superfamily;IPR001810,F-box domain	ENOG410IJ4T,-;ENOG4111MJS,-	GO:0007346,biological_process,regulation of mitotic cell cycle;GO:0001556,biological_process,oocyte maturation;GO:0051225,biological_process,spindle assembly;GO:0019901,molecular_function,protein kinase binding;GO:0040020,biological_process,regulation of meiotic nuclear division;GO:0016050,biological_process,vesicle organization;GO:0005737,cellular_component,cytoplasm;GO:0005819,cellular_componen…	K10292,ko04114,Oocyte meiosis
Mtrf1l	1.24049	1.22748	1.03482	0.199361	0.227034	0.260846	G3GU28,Peptide chain release factor 1-like, mitochondrial	XP_007623954.1,-;XP_003495928.1,peptide chain release factor 1-like, mitochondrial	PF00472,RF-1 domain;PF03462,PCRF domain	IPR005139,Peptide chain release factor;IPR000352,Peptide chain release factor class I/class II	-	GO:0005739,cellular_component,mitochondrion;GO:0003747,molecular_function,translation release factor activity;GO:0006415,biological_process,translational termination	-
Cnksr3	1.01373	0.914055	0.946388	0.320041	0.279781	0.260243	G3GU34,Connector enhancer of kinase suppressor of ras 3	XP_007643136.1,connector enhancer of kinase suppressor of ras 3 isoform X1	PF06663,Protein of unknown function (DUF1170);PF10534,Connector enhancer of kinase suppressor of ras;PF00595,PDZ domain (Also known as DHR or GLGF);PF00536,SAM domain (Sterile alpha motif)	IPR036034,PDZ superfamily;IPR001478,PDZ domain;IPR017874,CRIC domain;IPR010599,Connector enhancer of kinase suppressor of ras 2;IPR001660,Sterile alpha motif domain;IPR013761,Sterile alpha motif/pointed domain superfamily	-	GO:0005737,cellular_component,cytoplasm;GO:0009966,biological_process,regulation of signal transduction;GO:0016310,biological_process,phosphorylation;GO:0016301,molecular_function,kinase activity;GO:0016020,cellular_component,membrane	-
Gm16577	3.46849	3.5613	3.11505	1.45697	1.57188	1.17781	-	-	-	-	-	-	-
Plagl1	0.20396	0.234027	0.173571	0.00461921	0.0331404	0.0425694	Q9JLQ4,Pleiomorphic adenoma gene-like 1	NP_033564.2,zinc finger protein PLAGL1	PF00096,Zinc finger, C2H2 type	IPR013087,Zinc finger C2H2-type;IPR036236,Zinc finger C2H2 superfamily;IPR027770,Zinc finger protein PLAGL1	KOG1721,FOG: Zn-finger;COG5048,FOG: Zn-finger	GO:0043231,cellular_component,intracellular membrane-bounded organelle;GO:0005794,cellular_component,Golgi apparatus;GO:0003677,molecular_function,DNA binding;GO:0000981,molecular_function,RNA polymerase II transcription factor activity, sequence-specific DNA binding;GO:0005515,molecular_function,protein binding;GO:0006357,biological_process,regulation of transcription by RNA polymerase II;GO:000…	-
Aig1	0.245325	0.157529	0.187467	0.0314203	0.0362289	0.0361951	Q3TS32,Uncharacterized protein	NP_001334291.1,androgen-induced gene 1 protein isoform 2	PF04750,AR-17a/AIG1-like protein	IPR006838,FAR-17a/AIG1-like protein	ENOG4111HQA,-;KOG3989,Beta-2-glycoprotein I	GO:0016021,cellular_component,integral component of membrane;GO:0016020,cellular_component,membrane	-
Hivep2	0.331699	0.389	0.352895	0.0210598	0.026981	0.0404337	B2RWU2,Immunodeficiency virus type I enhancer binding protein 2	-	PF00096,Zinc finger, C2H2 type	IPR013087,Zinc finger C2H2-type;IPR036236,Zinc finger C2H2 superfamily	KOG1721,FOG: Zn-finger;COG5048,FOG: Zn-finger	GO:0003676,molecular_function,nucleic acid binding	-
Gm8355	9.20966	10.6399	11.4503	2.8187	2.74206	2.25031	D4A4S3,Heat shock cognate 71 kDa protein	-	PF00012,Hsp70 protein	IPR018181,Heat shock protein 70, conserved site;IPR013126,Heat shock protein 70 family;IPR029047,Heat shock protein 70kD, peptide-binding domain superfamily;IPR029048,Heat shock protein 70kD, C-terminal domain superfamily	COG0443,Molecular chaperone;KOG0101,Molecular chaperones HSP70/HSC70, HSP70 superfamily	GO:0000166,molecular_function,nucleotide binding;GO:0005524,molecular_function,ATP binding	-
Cited2	1.10682	0.736096	1.02509	0.110115	0.225719	0.169131	Q99MA1,Cbp/p300-interacting transactivator, with Glu/Asp-rich carboxy-terminal domain, 2	NP_446150.1,cbp/p300-interacting transactivator 2	PF04487,CITED	IPR007576,CITED	ENOG410IH9P,-;ENOG410Y09Y,-	GO:0000122,biological_process,negative regulation of transcription by RNA polymerase II;GO:0003714,molecular_function,transcription corepressor activity;GO:0001666,biological_process,response to hypoxia;GO:0061308,biological_process,cardiac neural crest cell development involved in heart development;GO:0007417,biological_process,central nervous system development;GO:0005634,cellular_component,nuc…	-
Ifngr1	1.68047	1.49971	1.37855	0.456703	0.585109	0.597553	Q3U8T2,Uncharacterized protein	-	PF01108,Tissue factor;PF07140,Interferon gamma receptor (IFNGR1)	IPR021126,Interferon gamma receptor, poxvirus/mammal;IPR003961,Fibronectin type III;IPR036116,Fibronectin type III superfamily;IPR008355,Interferon gamma receptor alpha subunit;IPR013783,Immunoglobulin-like fold	ENOG410IG11,-;ENOG411218K,-	GO:0019955,molecular_function,cytokine binding;GO:0016021,cellular_component,integral component of membrane;GO:0016020,cellular_component,membrane	-
Sgk1	0.428395	0.606469	0.463827	0.0294657	0.0226501	0.00754301	A0A1U7Q6M3,serine/threonine-protein kinase Sgk1 isoform X1	XP_005065874.1,-	-	IPR036871,PX domain superfamily;IPR017892,Protein kinase, C-terminal;IPR011009,Protein kinase-like domain superfamily;IPR000961,AGC-kinase, C-terminal;IPR017441,Protein kinase, ATP binding site;IPR008271,Serine/threonine-protein kinase, active site;IPR000719,Protein kinase domain	-	GO:0016301,molecular_function,kinase activity;GO:0035091,molecular_function,phosphatidylinositol binding;GO:0016740,molecular_function,transferase activity;GO:0016310,biological_process,phosphorylation;GO:0004674,molecular_function,protein serine/threonine kinase activity;GO:0006468,biological_process,protein phosphorylation;GO:0000166,molecular_function,nucleotide binding;GO:0005524,molecular_fu…	-
Tcf21	1.17676	1.80791	1.4096	0	0	0	Q498R2,Transcription factor 21	NP_001027569.1,transcription factor 21	PF00010,Helix-loop-helix DNA-binding domain	IPR011598,Myc-type, basic helix-loop-helix (bHLH) domain;IPR036638,Helix-loop-helix DNA-binding domain superfamily	KOG4029,Transcription factor HAND2/Transcription factor TAL1/TAL2/LYL1;ENOG411227D,-	GO:0046983,molecular_function,protein dimerization activity;GO:0001078,molecular_function,transcriptional repressor activity, RNA polymerase II proximal promoter sequence-specific DNA binding;GO:0060541,biological_process,respiratory system development;GO:0000122,biological_process,negative regulation of transcription by RNA polymerase II;GO:0072277,biological_process,metanephric glomerular capil…	-
Vnn1	0.0321992	0.047337	0.045546	1.36039	1.7467	1.43892	Q4KLZ0,Vanin 1	NP_001020794.1,pantetheinase precursor	PF00795,Carbon-nitrogen hydrolase	IPR036526,Carbon-nitrogen hydrolase superfamily;IPR012101,Biotinidase-like, eukaryotic;IPR003010,Carbon-nitrogen hydrolase	COG0388,Predicted amidohydrolase;KOG0806,Carbon-nitrogen hydrolase	GO:0008150,biological_process,biological_process;GO:1902176,biological_process,negative regulation of oxidative stress-induced intrinsic apoptotic signaling pathway;GO:0003674,molecular_function,molecular_function;GO:0002544,biological_process,chronic inflammatory response;GO:0098609,biological_process,cell-cell adhesion;GO:0045087,biological_process,innate immune response;GO:0017159,molecular_fu…	K08069,ko00770,Pantothenate and CoA biosynthesis
Stx7	1.21358	1.15891	1.08572	0.361176	0.31095	0.31066	Q8BH40,Syntaxin-7	XP_006512864.1,-;XP_006512863.1,-;NP_058077.2,syntaxin-7	PF05739,SNARE domain;PF14523,Syntaxin-like protein	IPR000727,Target SNARE coiled-coil homology domain;IPR010989,SNARE;IPR006012,Syntaxin/epimorphin, conserved site;IPR006011,Syntaxin, N-terminal domain	COG5325,t-SNARE complex subunit, syntaxin;KOG0811,SNARE protein PEP12/VAM3/Syntaxin 7/Syntaxin 17	GO:1903076,biological_process,regulation of protein localization to plasma membrane;GO:0005770,cellular_component,late endosome;GO:0019905,molecular_function,syntaxin binding;GO:0005886,cellular_component,plasma membrane;GO:0005769,cellular_component,early endosome;GO:0005484,molecular_function,SNAP receptor activity;GO:0061025,biological_process,membrane fusion;GO:0042582,cellular_component,azur…	K08488,ko04130,SNARE interactions in vesicular transport;K08488,ko04145,Phagosome
Gm15270	6.68803	7.14904	7.84335	0.263889	0.306529	0.432343	Q6IN11,Connective tissue growth factor	-	PF00093,von Willebrand factor type C domain;PF00090,Thrombospondin type 1 domain;PF00219,Insulin-like growth factor binding protein	IPR000867,Insulin-like growth factor-binding protein, IGFBP;IPR000884,Thrombospondin type-1 (TSP1) repeat;IPR017891,Insulin-like growth factor binding protein, N-terminal, Cys-rich conserved site;IPR009030,Growth factor receptor cysteine-rich domain superfamily;IPR001007,VWFC domain;IPR036383,Thrombospondin type-1 (TSP1) repeat superfamily	ENOG410IH0W,-;ENOG4111F77,-	GO:0001558,biological_process,regulation of cell growth;GO:0005520,molecular_function,insulin-like growth factor binding;GO:0005576,cellular_component,extracellular region	-
Ctgf	8.37481	8.94089	9.19236	0.113617	0.258776	0.349022	A0A1A6GKP4,Uncharacterized protein	-	PF00093,von Willebrand factor type C domain;PF00090,Thrombospondin type 1 domain;PF00007,Cystine-knot domain;PF00219,Insulin-like growth factor binding protein	IPR012395,IGFBP-related, CNN;IPR000867,Insulin-like growth factor-binding protein, IGFBP;IPR000884,Thrombospondin type-1 (TSP1) repeat;IPR017891,Insulin-like growth factor binding protein, N-terminal, Cys-rich conserved site;IPR009030,Growth factor receptor cysteine-rich domain superfamily;IPR006207,Cystine knot, C-terminal;IPR001007,VWFC domain;IPR006208,Glycoprotein hormone subunit beta;IPR0363…	-	GO:0001558,biological_process,regulation of cell growth;GO:0005520,molecular_function,insulin-like growth factor binding;GO:0005576,cellular_component,extracellular region	-
Arhgap18	0.320467	0.30427	0.292758	0.0185981	0.0190617	0.0571319	F1LXP8,Rho GTPase activating protein 18	NP_001164046.1,rho GTPase-activating protein 18	PF00620,RhoGAP domain	IPR008936,Rho GTPase activation protein;IPR000198,Rho GTPase-activating protein domain	KOG2200,Tumour suppressor protein p122-RhoGAP/DLC1;ENOG410XQ10,-	GO:0032956,biological_process,regulation of actin cytoskeleton organization;GO:0008360,biological_process,regulation of cell shape;GO:0008150,biological_process,biological_process;GO:0005737,cellular_component,cytoplasm;GO:0051056,biological_process,regulation of small GTPase mediated signal transduction;GO:0030833,biological_process,regulation of actin filament polymerization;GO:0005096,molecula…	-
Lama2	1.73795	1.64967	1.58501	0.616771	0.623082	0.660983	F1M614,Laminin subunit alpha 2	-	PF00053,Laminin EGF domain;PF06009,Laminin Domain II;PF00055,Laminin N-terminal (Domain VI);PF02210,Laminin G domain;PF00052,Laminin B (Domain IV);PF00054,Laminin G domain;PF06008,Laminin Domain I	IPR009030,Growth factor receptor cysteine-rich domain superfamily;IPR010307,Laminin domain II;IPR008211,Laminin, N-terminal;IPR013320,Concanavalin A-like lectin/glucanase domain superfamily;IPR009254,Laminin alpha, domain I;IPR001791,Laminin G domain;IPR000034,Laminin IV;IPR002049,Laminin EGF domain;IPR000742,EGF-like domain;IPR038684,Laminin, N-terminal domain superfamily	KOG1836,Extracellular matrix glycoprotein Laminin subunits alpha and gamma;ENOG410XRDC,-	GO:0030334,biological_process,regulation of cell migration;GO:0005604,cellular_component,basement membrane;GO:0007155,biological_process,cell adhesion;GO:0003674,molecular_function,molecular_function;GO:0045995,biological_process,regulation of embryonic development;GO:0042383,cellular_component,sarcolemma;GO:0007411,biological_process,axon guidance;GO:0031012,cellular_component,extracellular matr…	-
Ptprk	0.573028	0.481386	0.635378	0.286508	0.20975	0.203567	A0A1W2P7Y1,Receptor-type tyrosine-protein phosphatase kappa	XP_006512672.1,receptor-type tyrosine-protein phosphatase kappa isoform X5	-	IPR003961,Fibronectin type III;IPR007110,Immunoglobulin-like domain;IPR029021,Protein-tyrosine phosphatase-like;IPR000387,Tyrosine specific protein phosphatases domain;IPR000242,PTP type protein phosphatase;IPR036116,Fibronectin type III superfamily;IPR013320,Concanavalin A-like lectin/glucanase domain superfamily;IPR003595,Protein-tyrosine phosphatase, catalytic;IPR036179,Immunoglobulin-like dom…	-	GO:0016787,molecular_function,hydrolase activity;GO:0004725,molecular_function,protein tyrosine phosphatase activity;GO:0004721,molecular_function,phosphoprotein phosphatase activity;GO:0035335,biological_process,peptidyl-tyrosine dephosphorylation;GO:0006470,biological_process,protein dephosphorylation;GO:0016020,cellular_component,membrane;GO:0016311,biological_process,dephosphorylation;GO:0016…	-
Trmt11	0.351741	0.452466	0.386975	0.0884568	0.0697398	0.125415	E9QKG3,tRNA	NP_082880.2,tRNA (guanine(10)-N2)-methyltransferase homolog	PF01170,Putative RNA methylase family UPF0020	IPR002052,DNA methylase, N-6 adenine-specific, conserved site;IPR000241,Putative RNA methylase domain;IPR029063,S-adenosyl-L-methionine-dependent methyltransferase;IPR016691,tRNA guanosine-2'-O-methyltransferase, TRM11	COG1041,Predicted DNA modification methylase;KOG2671,Putative RNA methylase	GO:0032259,biological_process,methylation;GO:0003676,molecular_function,nucleic acid binding;GO:0008168,molecular_function,methyltransferase activity	-
RP23-128C4.4	0.350522	0.421116	0.351869	0.0839944	0.225981	0.139763	Q9QWY2,ORF2	-	PF03372,ndonuclease/Exonuclease/phosphatase family;PF00078,Reverse transcriptase (RNA-dependent DNA polymerase)	IPR036691,Endonuclease/exonuclease/phosphatase superfamily;IPR005135,Endonuclease/exonuclease/phosphatase;IPR000477,Reverse transcriptase domain	-	-	-
Hddc2	0.510047	0.489023	0.533257	0.205916	0.211048	0.115968	D3ZKT8,HD domain containing 2	XP_008756894.1,-;NP_001101930.1,HD domain-containing protein 2	PF13023,HD domain	IPR003607,HD/PDEase domain;IPR006674,HD domain	COG1896,Predicted hydrolases of HD superfamily;KOG3197,Predicted hydrolases of HD superfamily	GO:0005739,cellular_component,mitochondrion;GO:0070062,cellular_component,extracellular exosome	-
Tpd52l1	2.29323	1.49837	1.913	0.436796	0.391723	0.475221	B2RUC1,Tpd52l1 protein	-	PF04201,Tumour protein D52 family	IPR007327,Tumour protein D52	ENOG4111M9H,-;KOG4010,Coiled-coil protein TPD52	-	-
Rnf217	0.134212	0.128077	0.0932563	0.0262363	0.047058	0.0235071	A0A1U7QGT2,probable E3 ubiquitin-protein ligase RNF217	XP_005065770.1,-	-	IPR002867,IBR domain;IPR031127,E3 ubiquitin ligase RBR family;IPR013083,Zinc finger, RING/FYVE/PHD-type	-	GO:0016567,biological_process,protein ubiquitination;GO:0016740,molecular_function,transferase activity;GO:0046872,molecular_function,metal ion binding;GO:0016874,molecular_function,ligase activity;GO:0016020,cellular_component,membrane;GO:0016021,cellular_component,integral component of membrane;GO:0004842,molecular_function,ubiquitin-protein transferase activity	-
Marcks	0.33631	0.45204	0.371509	0.0446117	0.0548684	0.19186	A0A0A1HAM8,80K protein	-	PF02063,MARCKS family	IPR002101,Myristoylated alanine-rich C-kinase substrate MARCKS	ENOG4111SZ0,-;ENOG410J04K,-	GO:0005516,molecular_function,calmodulin binding	-
Fyn	2.17529	2.59506	2.23626	0.612584	0.50907	0.601838	A0A1U7Q8Y9,Tyrosine-protein kinase	XP_005073313.1,-	-	IPR001245,Serine-threonine/tyrosine-protein kinase, catalytic domain;IPR036860,SH2 domain superfamily;IPR035750,Fyn/Yrk, SH3 domain;IPR000980,SH2 domain;IPR011009,Protein kinase-like domain superfamily;IPR036028,SH3-like domain superfamily;IPR017441,Protein kinase, ATP binding site;IPR008266,Tyrosine-protein kinase, active site;IPR020635,Tyrosine-protein kinase, catalytic domain;IPR001452,SH3 dom…	-	GO:0016301,molecular_function,kinase activity;GO:0018108,biological_process,peptidyl-tyrosine phosphorylation;GO:0016740,molecular_function,transferase activity;GO:0016310,biological_process,phosphorylation;GO:0004715,molecular_function,non-membrane spanning protein tyrosine kinase activity;GO:0004713,molecular_function,protein tyrosine kinase activity;GO:0004672,molecular_function,protein kinase…	-
Mical1	0.173675	0.245867	0.236565	0.0238912	0.0122434	0.0366959	E9PUI4,[F-actin]-monooxygenase MICAL1	-	PF00890,AD binding domain;PF00307,Calponin homology (CH) domain;PF01494,AD binding domain	IPR001715,Calponin homology domain;IPR036872,CH domain superfamily;IPR002938,FAD-binding domain;IPR036188,FAD/NAD(P)-binding domain superfamily;IPR029937,MICAL1;IPR001781,Zinc finger, LIM-type	COG5069,Ca2+-binding actin-bundling protein fimbrin/plastin (EF-Hand superfamily);KOG1700,Regulatory protein MLP and related LIM proteins	GO:0016709,molecular_function,oxidoreductase activity, acting on paired donors, with incorporation or reduction of molecular oxygen, NAD(P)H as one donor, and incorporation of one atom of oxygen;GO:0019901,molecular_function,protein kinase binding;GO:0043066,biological_process,negative regulation of apoptotic process;GO:0019417,biological_process,sulfur oxidation;GO:0017137,molecular_function,Rab…	-
Gm9855	1.98718	2.6181	2.21184	0.78648	0.930097	0.867281	F7EYN3,Thymine-DNA glycosylase	-	PF03167,Uracil DNA glycosylase superfamily	IPR003310,G/U mismatch-specific uracil/thymine-DNA glycosylase;IPR005122,Uracil-DNA glycosylase-like;IPR015637,G/U mismatch-specific DNA glycosylase;IPR036895,Uracil-DNA glycosylase-like domain superfamily	COG3663,G:T/U mismatch-specific DNA glycosylase;KOG4120,G/T mismatch-specific thymine DNA glycosylase	GO:0008263,molecular_function,pyrimidine-specific mismatch base pair DNA N-glycosylase activity;GO:0000122,biological_process,negative regulation of transcription by RNA polymerase II;GO:0032183,molecular_function,SUMO binding;GO:0008134,molecular_function,transcription factor binding;GO:0035562,biological_process,negative regulation of chromatin binding;GO:0001104,molecular_function,RNA polymera…	-
Foxo3	1.72109	1.7422	1.8507	0.505675	0.562284	0.493372	D3ZBQ1,Forkhead box O3	NP_001099865.1,forkhead box protein O3	PF00250,orkhead domain;PF16675,KIX-binding domain of forkhead box O, CR2;PF16676,Transactivation domain of FOXO protein family	IPR001766,Fork head domain;IPR032067,FOXO protein, transactivation domain;IPR036388,Winged helix-like DNA-binding domain superfamily;IPR030456,Fork head domain conserved site 2;IPR036390,Winged helix DNA-binding domain superfamily;IPR032068,FOXO protein, KIX-binding domain	KOG2294,Transcription factor of the Forkhead/HNF3 family;COG5025,Transcription factor of the Forkhead/HNF3 family	GO:2000377,biological_process,regulation of reactive oxygen species metabolic process;GO:1990090,biological_process,cellular response to nerve growth factor stimulus;GO:0045665,biological_process,negative regulation of neuron differentiation;GO:0032991,cellular_component,protein-containing complex;GO:0071386,biological_process,cellular response to corticosterone stimulus;GO:0006417,biological_pro…	K09408,ko04722,Neurotrophin signaling pathway;K09408,ko04068,FoxO signaling pathway;K09408,ko04151,PI3K-Akt signaling pathway;K09408,ko04211,Longevity regulating pathway;K09408,ko01521,EGFR tyrosine kinase inhibitor resistance;K09408,ko05223,Non-small cell lung cancer;K09408,ko04917,Prolactin signaling pathway;K09408,ko04152,AMPK signaling pathway;K09408,ko04213,Longevity regulating pathway - mul…
Ostm1	0.382979	0.401786	0.371324	0.125217	0.097537	0.0974461	Q4QQU9,Osteopetrosis-associated transmembrane protein 1	NP_001025096.1,osteopetrosis-associated transmembrane protein 1 precursor	PF09777,Osteopetrosis-associated transmembrane protein 1 precursor	IPR019172,Osteopetrosis-associated transmembrane protein 1 precursor	ENOG4111X6Y,-;KOG4617,Uncharacterized conserved protein	GO:0005829,cellular_component,cytosol;GO:0016021,cellular_component,integral component of membrane;GO:0030316,biological_process,osteoclast differentiation;GO:0016020,cellular_component,membrane	-
Cd24a	3.96505	3.60534	3.90966	0.951937	0.903925	0.931751	A0A1L1SQ70,CD24a antigen	-	-	IPR028029,Signal transducer CD24	-	GO:0007155,biological_process,cell adhesion	-
RP23-402F24.3	0.56372	0.51439	0.366614	0.848339	0.647489	1.0535	A0A061ILN1,Uncharacterized protein	-	-	-	-	-	-
Atg5	2.21605	1.97742	2.51081	0.660313	0.834161	1.00635	F7D5N7,Autophagy protein 5	XP_017826775.1,-;XP_008993091.1,-;XP_002746925.1,autophagy protein 5 isoform X1	PF04106,Autophagy protein Apg5	IPR007239,Autophagy-related protein 5	KOG2976,Protein involved in autophagy and nutrient starvation;ENOG410XQ71,-	GO:0039689,biological_process,negative stranded viral RNA replication;GO:0031397,biological_process,negative regulation of protein ubiquitination;GO:0002739,biological_process,regulation of cytokine secretion involved in immune response;GO:0075044,biological_process,autophagy of host cells involved in interaction with symbiont;GO:0042311,biological_process,vasodilation;GO:0000045,biological_proce…	K08339,ko05131,Shigellosis;K08339,ko04140,Regulation of autophagy;K08339,ko04211,Longevity regulating pathway;K08339,ko04622,RIG-I-like receptor signaling pathway;K08339,ko04213,Longevity regulating pathway - multiple species
Prep	0.960587	1.00422	1.03668	0.227944	0.179452	0.219877	Q543B9,Prolyl endopeptidase	NP_035286.1,prolyl endopeptidase	PF02897,Prolyl oligopeptidase, N-terminal beta-propeller domain;PF00326,Prolyl oligopeptidase family	IPR002471,Peptidase S9, serine active site;IPR001375,Peptidase S9, prolyl oligopeptidase, catalytic domain;IPR029058,Alpha/Beta hydrolase fold;IPR023302,Peptidase S9A, N-terminal domain;IPR002470,Peptidase S9A, prolyl oligopeptidase	COG1505,Serine proteases of the peptidase family S9A;KOG2237,Predicted serine protease	GO:0006508,biological_process,proteolysis;GO:0005737,cellular_component,cytoplasm;GO:0070008,molecular_function,serine-type exopeptidase activity;GO:0004252,molecular_function,serine-type endopeptidase activity;GO:0008236,molecular_function,serine-type peptidase activity;GO:0005829,cellular_component,cytosol;GO:0005634,cellular_component,nucleus	K01322,ko04614,Renin-angiotensin system
Lin28b	1.90085	1.85459	1.65494	0.573738	0.620708	0.546693	D3ZIK1,Lin-28 homolog B	XP_006223991.1,-;XP_006256663.1,-;XP_002725925.1,protein lin-28 homolog B isoform X2;XP_001069344.2,-	PF00313,'Cold-shock' DNA-binding domain;PF00098,Zinc knuckle	IPR001878,Zinc finger, CCHC-type;IPR002059,Cold-shock protein, DNA-binding;IPR036875,Zinc finger, CCHC-type superfamily;IPR011129,Cold shock domain;IPR012340,Nucleic acid-binding, OB-fold	KOG3070,Predicted RNA-binding protein containing PIN domain and invovled in translation or RNA processing;COG1278,Cold shock proteins	GO:0006355,biological_process,regulation of transcription, DNA-templated;GO:0003677,molecular_function,DNA binding;GO:0008150,biological_process,biological_process;GO:0031123,biological_process,RNA 3'-end processing;GO:0003676,molecular_function,nucleic acid binding;GO:0005730,cellular_component,nucleolus;GO:0003723,molecular_function,RNA binding;GO:0010587,biological_process,miRNA catabolic proc…	-
Lilrb4a	1.71134	1.33612	1.3813	0.4444	0.483082	0.592947	A0A1W2P7X1,Leukocyte immunoglobulin-like receptor, subfamily B, member 4A	-	-	IPR036179,Immunoglobulin-like domain superfamily;IPR013783,Immunoglobulin-like fold;IPR007110,Immunoglobulin-like domain	-	GO:0016021,cellular_component,integral component of membrane;GO:0016020,cellular_component,membrane	-
Ros1	0.136645	0.123622	0.0941649	0.531931	0.470163	0.599649	A0A1W2P7L6,Proto-oncogene tyrosine-protein kinase ROS	-	-	IPR013783,Immunoglobulin-like fold;IPR003961,Fibronectin type III;IPR001245,Serine-threonine/tyrosine-protein kinase, catalytic domain;IPR000033,LDLR class B repeat;IPR036116,Fibronectin type III superfamily;IPR020635,Tyrosine-protein kinase, catalytic domain;IPR011042,Six-bladed beta-propeller, TolB-like;IPR011009,Protein kinase-like domain superfamily;IPR017441,Protein kinase, ATP binding site;…	-	GO:0016301,molecular_function,kinase activity;GO:0018108,biological_process,peptidyl-tyrosine phosphorylation;GO:0016740,molecular_function,transferase activity;GO:0005524,molecular_function,ATP binding;GO:0004713,molecular_function,protein tyrosine kinase activity;GO:0004672,molecular_function,protein kinase activity;GO:0016020,cellular_component,membrane;GO:0006468,biological_process,protein ph…	-
Gja1	0.776681	0.454272	0.484337	0.116321	0.0834541	0.250129	Q7TMQ1,Gap junction protein	-	PF00029,Connexin;PF03508,ap junction alpha-1 protein (Cx43)	IPR017990,Connexin, conserved site;IPR013124,Gap junction alpha-1 protein (Cx43), C-terminal;IPR035091,Gap junction alpha-1 protein (Cx43), alpha helix domain superfamily;IPR013092,Connexin, N-terminal;IPR002261,Gap junction alpha-1 protein (Cx43);IPR019570,Gap junction protein, cysteine-rich domain;IPR038359,Connexin, N-terminal domain superfamily;IPR000500,Connexin;IPR034634,Connexin, C-terminal	ENOG410IF97,-;ENOG4110JTW,-	GO:0030054,cellular_component,cell junction;GO:0007267,biological_process,cell-cell signaling;GO:0007507,biological_process,heart development;GO:0005921,cellular_component,gap junction;GO:0005922,cellular_component,connexin complex;GO:0055085,biological_process,transmembrane transport;GO:0022857,molecular_function,transmembrane transporter activity;GO:0007154,biological_process,cell communication…	-
4930467K11Rik	1.98507	1.94554	2.17549	4.28429	3.57414	3.31575	-	-	-	-	-	-	-
Serinc1	4.91684	4.83373	4.60099	1.82341	1.86168	1.91021	A9CLV6,Axotomy induced glycoprotein 2	NP_062734.1,serine incorporator 1 precursor	PF03348,Serine incorporator (Serinc)	IPR029552,Serine incorporator 1;IPR005016,Serine incorporator/TMS membrane protein	KOG2592,Tumor differentially expressed (TDE) protein;ENOG410XP7K,-	GO:0019899,molecular_function,enzyme binding;GO:0006665,biological_process,sphingolipid metabolic process;GO:0016020,cellular_component,membrane;GO:1904222,biological_process,positive regulation of serine C-palmitoyltransferase activity;GO:0005886,cellular_component,plasma membrane;GO:0044091,biological_process,membrane biogenesis;GO:1904219,biological_process,positive regulation of CDP-diacylgly…	-
P4ha1	2.24077	1.85328	1.87232	0.509193	0.476895	0.422513	Q3TN84,Uncharacterized protein	-	PF08336,Prolyl 4-Hydroxylase alpha-subunit, N-terminal region;PF13640,2OG-Fe(II) oxygenase superfamily	IPR013026,Tetratricopeptide repeat-containing domain;IPR019734,Tetratricopeptide repeat;IPR005123,Oxoglutarate/iron-dependent dioxygenase;IPR013547,Prolyl 4-hydroxylase alpha-subunit, N-terminal;IPR011990,Tetratricopeptide-like helical domain superfamily;IPR006620,Prolyl 4-hydroxylase, alpha subunit	KOG1591,Prolyl 4-hydroxylase alpha subunit;ENOG410XS5J,-	GO:0031418,molecular_function,L-ascorbic acid binding;GO:0016705,molecular_function,oxidoreductase activity, acting on paired donors, with incorporation or reduction of molecular oxygen;GO:0005783,cellular_component,endoplasmic reticulum;GO:0019511,biological_process,peptidyl-proline hydroxylation;GO:0016491,molecular_function,oxidoreductase activity;GO:0046872,molecular_function,metal ion bindin…	-
Ddit4	0.807943	0.814477	0.979577	0.150043	0.197722	0.0219486	G3V620,DNA damage-inducible transcript 4 protein	-	PF07809,RTP801 C-terminal region	IPR038281,RTP801-like, C-terminal domain superfamily;IPR012918,RTP801-like	ENOG4111N0W,-;ENOG410IIEE,-	GO:0045820,biological_process,negative regulation of glycolytic process;GO:0051607,biological_process,defense response to virus;GO:0009968,biological_process,negative regulation of signal transduction;GO:0005737,cellular_component,cytoplasm;GO:0032007,biological_process,negative regulation of TOR signaling;GO:0005622,cellular_component,intracellular;GO:0071889,molecular_function,14-3-3 protein bi…	-
Psap	20.7524	19.2277	18.5537	3.67231	3.93922	4.11076	J3QPG5,Prosaposin	-	PF02199,Saposin A-type domain;PF03489,Saposin-like type B, region 2;PF05184,Saposin-like type B, region 1	IPR008139,Saposin B type domain;IPR021165,Saposin, chordata;IPR003119,Saposin A-type domain;IPR008138,Saposin B type, region 2;IPR008373,Saposin;IPR007856,Saposin-like type B, region 1;IPR011001,Saposin-like	ENOG410XSI5,-;KOG1340,Prosaposin	GO:0006629,biological_process,lipid metabolic process;GO:0006665,biological_process,sphingolipid metabolic process;GO:0005764,cellular_component,lysosome	-
Unc5b	0.491858	0.592807	0.470092	0.0864057	0.0822338	0.120076	Q3TYW6,Uncharacterized protein	-	PF00791,ZU5 domain;PF00090,Thrombospondin type 1 domain;PF00531,eath domain;PF17217,UPA domain;PF07679,Immunoglobulin I-set domain	IPR007110,Immunoglobulin-like domain;IPR000906,ZU5 domain;IPR000884,Thrombospondin type-1 (TSP1) repeat;IPR011029,Death-like domain superfamily;IPR000488,Death domain;IPR037936,Netrin receptor UNC5;IPR036179,Immunoglobulin-like domain superfamily;IPR013783,Immunoglobulin-like fold;IPR033772,UPA domain;IPR003599,Immunoglobulin subtype;IPR003598,Immunoglobulin subtype 2;IPR013098,Immunoglobulin I-s…	ENOG410XRS6,-;KOG1480,Netrin transmembrane receptor unc-5	GO:0038007,biological_process,netrin-activated signaling pathway;GO:0005042,molecular_function,netrin receptor activity;GO:0016021,cellular_component,integral component of membrane;GO:0007165,biological_process,signal transduction;GO:0016020,cellular_component,membrane	-
Sgpl1	3.63449	3.66761	3.54676	1.2876	1.28957	1.34857	Q69ZN1,MKIAA1252 protein	-	PF00282,Pyridoxal-dependent decarboxylase conserved domain	IPR015421,Pyridoxal phosphate-dependent transferase, major domain;IPR015424,Pyridoxal phosphate-dependent transferase;IPR002129,Pyridoxal phosphate-dependent decarboxylase;IPR015422,Pyridoxal phosphate-dependent transferase domain 1	KOG1383,Glutamate decarboxylase/sphingosine phosphate lyase;COG0076,Glutamate decarboxylase and related PLP-dependent proteins	GO:0030170,molecular_function,pyridoxal phosphate binding;GO:0016831,molecular_function,carboxy-lyase activity;GO:0003824,molecular_function,catalytic activity;GO:0016020,cellular_component,membrane;GO:0019752,biological_process,carboxylic acid metabolic process;GO:0016021,cellular_component,integral component of membrane;GO:0016829,molecular_function,lyase activity	-
Adamts14	0.246987	0.212726	0.268199	0.0208491	0.00712293	0.0213489	E9PX39,A disintegrin-like and metallopeptidase	-	PF05986,ADAM-TS Spacer 1;PF01421,Reprolysin (M12B) family zinc metalloprotease;PF00090,Thrombospondin type 1 domain;PF01562,Reprolysin family propeptide	IPR010294,ADAM-TS Spacer 1;IPR000884,Thrombospondin type-1 (TSP1) repeat;IPR001590,Peptidase M12B, ADAM/reprolysin;IPR024079,Metallopeptidase, catalytic domain superfamily;IPR010909,PLAC;IPR002870,Peptidase M12B, propeptide;IPR036383,Thrombospondin type-1 (TSP1) repeat superfamily	ENOG410XPKZ,-;KOG3538,Disintegrin metalloproteinases with thrombospondin repeats	GO:0006508,biological_process,proteolysis;GO:0008237,molecular_function,metallopeptidase activity;GO:0030199,biological_process,collagen fibril organization;GO:0046872,molecular_function,metal ion binding;GO:0004222,molecular_function,metalloendopeptidase activity;GO:0008233,molecular_function,peptidase activity;GO:0005576,cellular_component,extracellular region	-
Pald1	0.655255	0.535171	0.532087	0.101406	0.0606282	0.0951841	A0A0R4J007,Paladin	NP_038781.2,paladin	PF14566,Inositol hexakisphosphate	IPR003595,Protein-tyrosine phosphatase, catalytic;IPR029021,Protein-tyrosine phosphatase-like	-	GO:0005829,cellular_component,cytosol	-
Col13a1	0.320971	0.273187	0.302677	0.0156863	0	0.0401557	D3Z7B9,Collagen alpha-1	-	PF01391,Collagen triple helix repeat (20 copies)	IPR008160,Collagen triple helix repeat	-	-	-
1700023F02Rik	3.04276	3.28038	3.58667	5.41529	5.30895	6.50946	-	-	-	-	-	-	-
Reep3	0.412207	0.487583	0.536155	0.0989885	0.101456	0.0946039	B0BNL5,Receptor expression-enhancing protein	NP_001099856.2,receptor expression-enhancing protein 3	PF03134,TB2/DP1, HVA22 family	IPR004345,TB2/DP1/HVA22-related protein	COG5052,Protein involved in membrane traffic;KOG1726,HVA22/DP1 gene product-related proteins	GO:0007084,biological_process,mitotic nuclear envelope reassembly;GO:0006998,biological_process,nuclear envelope organization;GO:0016021,cellular_component,integral component of membrane;GO:0016020,cellular_component,membrane	-
Egr2	0.74405	0.76289	0.885149	0.0212581	0.0326821	0	Q3U207,Early growth response 2, isoform CRA_c	NP_034248.2,E3 SUMO-protein ligase EGR2 isoform 1;NP_001334387.1,E3 SUMO-protein ligase EGR2 isoform 2	PF00096,Zinc finger, C2H2 type;PF11928,omain of unknown function (DUF3446)	IPR013087,Zinc finger C2H2-type;IPR036236,Zinc finger C2H2 superfamily;IPR021849,Early growth response protein	KOG1721,FOG: Zn-finger;COG5048,FOG: Zn-finger	GO:0006355,biological_process,regulation of transcription, DNA-templated;GO:0007611,biological_process,learning or memory;GO:0003677,molecular_function,DNA binding;GO:0031625,molecular_function,ubiquitin protein ligase binding;GO:0071837,molecular_function,HMG box domain binding;GO:0045944,biological_process,positive regulation of transcription by RNA polymerase II;GO:0003700,molecular_function,D…	K12496,ko05166,HTLV-I infection;K12496,ko05203,Viral carcinogenesis;K12496,ko05161,Hepatitis B
Ado	1.03281	1.08087	1.89011	4.41311	2.98209	3.78655	A0A1A6FV33,Uncharacterized protein	-	PF07847,PCO_ADO	IPR012864,Cysteine oxygenase/2-aminoethanethiol dioxygenase;IPR011051,RmlC-like cupin domain superfamily	-	GO:0055114,biological_process,oxidation-reduction process;GO:0016702,molecular_function,oxidoreductase activity, acting on single donors with incorporation of molecular oxygen, incorporation of two atoms of oxygen	-
Rtkn2	0.441769	0.481079	0.52239	0.0520896	0.0667349	0.07334	E9QP76,Rhotekin-2	NP_001074815.1,rhotekin-2	PF08174,Cell division protein anillin;PF00169,PH domain	IPR030469,Rhotekin-2;IPR012966,Anillin homology domain;IPR011072,HR1 rho-binding domain;IPR001849,Pleckstrin homology domain;IPR011993,PH-like domain superfamily	ENOG410IIHF,-;ENOG410ZX8Y,-	GO:0030097,biological_process,hemopoiesis;GO:0007165,biological_process,signal transduction	-
Ipmk	1.46966	1.27378	1.33418	0.422636	0.396639	0.375413	D3YWA2,Kinase	NP_001334120.1,inositol polyphosphate multikinase isoform 2	PF03770,Inositol polyphosphate kinase	IPR005522,Inositol polyphosphate kinase;IPR038286,Inositol polyphosphate kinase superfamily	KOG1620,Inositol polyphosphate multikinase, component of the ARGR transcription regulatory complex;ENOG410YHQ3,-	GO:0016301,molecular_function,kinase activity;GO:0032958,biological_process,inositol phosphate biosynthetic process;GO:0005730,cellular_component,nucleolus;GO:0016740,molecular_function,transferase activity;GO:0016310,biological_process,phosphorylation;GO:0005634,cellular_component,nucleus;GO:0005654,cellular_component,nucleoplasm	-
Gnaz	1.53993	1.78367	1.70603	0.509966	0.594418	0.778166	Q542R8,Guanine nucleotide binding protein, alpha z subunit, isoform CRA_a	XP_006513298.1,-;NP_034441.1,guanine nucleotide-binding protein G(z) subunit alpha;XP_006513300.1,-;XP_006513299.1,-	PF00503,-protein alpha subunit	IPR011025,G protein alpha subunit, helical insertion;IPR001408,G-protein alpha subunit, group I;IPR001019,Guanine nucleotide binding protein (G-protein), alpha subunit;IPR027417,P-loop containing nucleoside triphosphate hydrolase	ENOG410XNVQ,-;KOG0082,G-protein alpha subunit (small G protein superfamily)	GO:0030425,cellular_component,dendrite;GO:0007188,biological_process,adenylate cyclase-modulating G-protein coupled receptor signaling pathway;GO:0005525,molecular_function,GTP binding;GO:0044297,cellular_component,cell body;GO:0007193,biological_process,adenylate cyclase-inhibiting G-protein coupled receptor signaling pathway;GO:0004871,molecular_function,signal transducer activity;GO:0019001,mo…	K04535,ko04730,Long-term depression
Ggt5	0.30388	0.233433	0.240091	0.0686356	0.0390814	0.0546629	Q5PQV0,Gamma-glutamyltransferase 5	NP_062108.2,glutathione hydrolase 5 proenzyme	PF01019,amma-glutamyltranspeptidase	IPR000101,Gamma-glutamyltranspeptidase;IPR029055,Nucleophile aminohydrolases, N-terminal	-	GO:0006508,biological_process,proteolysis;GO:0036374,molecular_function,glutathione hydrolase activity;GO:0016740,molecular_function,transferase activity;GO:0006751,biological_process,glutathione catabolic process	K18592,ko00590,Arachidonic acid metabolism;K18592,ko00430,Taurine and hypotaurine metabolism;K18592,ko00460,Cyanoamino acid metabolism;K18592,ko00480,Glutathione metabolism
Susd2	1.45788	1.76849	1.35225	0.399457	0.386669	0.374946	A0A0G2K0Q8,Sushi domain-containing 2	XP_006256400.1,sushi domain-containing protein 2 isoform X1	PF00084,Sushi repeat (SCR repeat);PF00094,von Willebrand factor type D domain;PF03782,AMOP domain;PF01033,Somatomedin B domain	IPR001212,Somatomedin B domain;IPR001846,von Willebrand factor, type D domain;IPR000436,Sushi/SCR/CCP domain;IPR035976,Sushi/SCR/CCP superfamily;IPR036024,Somatomedin B-like domain superfamily;IPR005533,AMOP domain	-	GO:0006898,biological_process,receptor-mediated endocytosis;GO:0005044,molecular_function,scavenger receptor activity;GO:0070062,cellular_component,extracellular exosome;GO:0030247,molecular_function,polysaccharide binding;GO:1902807,biological_process,negative regulation of cell cycle G1/S phase transition;GO:0006955,biological_process,immune response;GO:0005886,cellular_component,plasma membran…	-
Zfp280b	1.64836	2.04185	1.84946	0.644831	0.508387	0.565961	Q505F4,Suppressor of hairy wing homolog 2	XP_006514005.1,-;NP_803426.2,zinc finger protein 280b;XP_006514006.1,-	PF13836,omain of unknown function (DUF4195)	IPR013087,Zinc finger C2H2-type;IPR025243,Domain of unknown function DUF4195	KOG1721,FOG: Zn-finger;COG5048,FOG: Zn-finger	GO:0003676,molecular_function,nucleic acid binding;GO:0005575,cellular_component,cellular_component	-
Prmt2	0.452999	0.431978	0.404089	0.0795792	0.0815628	0.0931277	Q3UID4,Protein arginine N-methyltransferase 2	NP_001289894.1,protein arginine N-methyltransferase 2 isoform 1	PF13649,Methyltransferase domain;PF00018,SH3 domain;PF06325,Ribosomal protein L11 methyltransferase (PrmA);PF05175,Methyltransferase small domain	IPR036028,SH3-like domain superfamily;IPR001452,SH3 domain;IPR025799,Protein arginine N-methyltransferase;IPR029063,S-adenosyl-L-methionine-dependent methyltransferase;IPR007848,Methyltransferase small domain	-	GO:0060765,biological_process,regulation of androgen receptor signaling pathway;GO:0033142,molecular_function,progesterone receptor binding;GO:0005634,cellular_component,nucleus;GO:0030331,molecular_function,estrogen receptor binding;GO:0050681,molecular_function,androgen receptor binding;GO:0042054,molecular_function,histone methyltransferase activity;GO:0005737,cellular_component,cytoplasm;GO:0…	-
Col6a2	1.7332	1.71242	1.7005	0.208221	0.244533	0.333143	F1LNH3,Collagen type VI alpha 2 chain	NP_001094211.1,collagen alpha-2(VI) chain precursor	PF00092,von Willebrand factor type A domain;PF01391,Collagen triple helix repeat (20 copies)	IPR008160,Collagen triple helix repeat;IPR002035,von Willebrand factor, type A;IPR036465,von Willebrand factor A-like domain superfamily	ENOG410IS7F,-;ENOG410XT53,-	GO:0003674,molecular_function,molecular_function;GO:0005578,,;GO:0070062,cellular_component,extracellular exosome;GO:1903561,cellular_component,extracellular vesicle;GO:0042383,cellular_component,sarcolemma;GO:0031012,cellular_component,extracellular matrix;GO:0070208,biological_process,protein heterotrimerization;GO:0005581,cellular_component,collagen trimer;GO:0005575,cellular_component,cellula…	K06238,ko04510,Focal adhesion;K06238,ko04974,Protein digestion and absorption;K06238,ko04512,ECM-receptor interaction;K06238,ko04151,PI3K-Akt signaling pathway
Col6a1	4.96421	4.84794	4.37979	0.0989523	0.143677	0.109768	D3ZUL3,Collagen type VI alpha 1 chain	-	PF00092,von Willebrand factor type A domain;PF01391,Collagen triple helix repeat (20 copies)	IPR008160,Collagen triple helix repeat;IPR002035,von Willebrand factor, type A;IPR036465,von Willebrand factor A-like domain superfamily	ENOG410ZQTS,-;KOG3544,Collagens (type IV and type XIII), and related proteins	GO:0008150,biological_process,biological_process;GO:0005578,,;GO:0070062,cellular_component,extracellular exosome;GO:0001649,biological_process,osteoblast differentiation;GO:0035987,biological_process,endodermal cell differentiation;GO:0003674,molecular_function,molecular_function;GO:0042383,cellular_component,sarcolemma;GO:0031012,cellular_component,extracellular matrix;GO:0048407,molecular_func…	-
Slc19a1	0.259646	0.352982	0.221152	0.0544408	0.0557978	0.0159274	Q542F3,Solute carrier family 19	XP_006513477.1,-;XP_006513479.1,-;NP_001186200.1,-;NP_112473.1,folate transporter 1;XP_006513478.1,-;XP_006513480.1,-	PF01770,Reduced folate carrier	IPR036259,MFS transporter superfamily;IPR028339,Folate transporter 1;IPR002666,Reduced folate carrier;IPR020846,Major facilitator superfamily domain	ENOG410XT34,-;KOG3810,Micronutrient transporters (folate transporter family)	GO:0008518,molecular_function,folate:anion antiporter activity;GO:0051958,biological_process,methotrexate transport;GO:0008517,molecular_function,folic acid transmembrane transporter activity;GO:0035461,biological_process,vitamin transmembrane transport;GO:0016020,cellular_component,membrane;GO:0016324,cellular_component,apical plasma membrane;GO:0098838,biological_process,folate transmembrane tr…	K14609,ko04977,Vitamin digestion and absorption
Col18a1	0.836547	0.901333	0.80454	0.185192	0.242533	0.226504	E9QPX1,Collagen alpha-1	XP_006513236.1,collagen alpha-1(XVIII) chain isoform X1	PF06121,omain of Unknown Function (DUF959);PF01392,z domain;PF13385,Concanavalin A-like lectin/glucanases superfamily;PF01391,Collagen triple helix repeat (20 copies);PF06482,Collagenase NC10 and Endostatin	IPR008160,Collagen triple helix repeat;IPR016187,C-type lectin fold;IPR010363,Domain of unknown function DUF959, collagen XVIII, N-terminal;IPR016186,C-type lectin-like/link domain superfamily;IPR036790,Frizzled cysteine-rich domain superfamily;IPR001791,Laminin G domain;IPR013320,Concanavalin A-like lectin/glucanase domain superfamily;IPR035523,Collagen alpha-1(XVIII) chain, frizzled domain;IPR0…	ENOG410XQ04,-;KOG3546,Collagens (type XV)	GO:0031012,cellular_component,extracellular matrix;GO:0007155,biological_process,cell adhesion;GO:0005581,cellular_component,collagen trimer;GO:0005198,molecular_function,structural molecule activity	-
Pfkl	0.83192	0.78933	0.892998	0.246536	0.269527	0.269276	A0A1U7QER6,ATP-dependent 6-phosphofructokinase	XP_005070759.1,ATP-dependent 6-phosphofructokinase, liver type isoform X1	-	IPR022953,ATP-dependent 6-phosphofructokinase;IPR035966,Phosphofructokinase superfamily;IPR009161,ATP-dependent 6-phosphofructokinase, eukaryotic-type;IPR015912,Phosphofructokinase, conserved site;IPR000023,Phosphofructokinase domain	-	GO:0016301,molecular_function,kinase activity;GO:0016310,biological_process,phosphorylation;GO:0006096,biological_process,glycolytic process;GO:0005737,cellular_component,cytoplasm;GO:0006002,biological_process,fructose 6-phosphate metabolic process;GO:0003824,molecular_function,catalytic activity;GO:0016740,molecular_function,transferase activity;GO:0046872,molecular_function,metal ion binding;G…	-
Dnmt3l	2.36921	2.80684	2.65154	4.99216	4.57148	4.66624	A3EWM2,DNA	NP_001075164.1,-;NP_001271126.1,-;NP_062321.1,DNA (cytosine-5)-methyltransferase 3-like isoform 1	-	IPR025766,ADD domain;IPR030486,DNA (cytosine-5)-methyltransferase 3-like;IPR011011,Zinc finger, FYVE/PHD-type	ENOG410IIXK,-;ENOG4111C55,-	GO:0019899,molecular_function,enzyme binding;GO:0030234,molecular_function,enzyme regulator activity;GO:0016740,molecular_function,transferase activity;GO:0006306,biological_process,DNA methylation;GO:0050790,biological_process,regulation of catalytic activity;GO:0008168,molecular_function,methyltransferase activity;GO:0032259,biological_process,methylation	-
Pwp2	2.94413	2.56051	2.8237	1.00767	1.01366	1.01272	Q2M1K2,MCG115350	NP_083822.1,periodic tryptophan protein 2 homolog	PF00400,WD domain, G-beta repeat;PF04003,ip2/Utp12 Family	IPR011047,Quinoprotein alcohol dehydrogenase-like superfamily;IPR007148,Small-subunit processome, Utp12;IPR019775,WD40 repeat, conserved site;IPR017986,WD40-repeat-containing domain;IPR027145,Periodic tryptophan protein 2;IPR015943,WD40/YVTN repeat-like-containing domain superfamily;IPR020472,G-protein beta WD-40 repeat;IPR001680,WD40 repeat	ENOG410XP2P,-;KOG0291,WD40-repeat-containing subunit of the 18S rRNA processing complex	-	K14558,ko03008,Ribosome biogenesis in eukaryotes
Pdxk	0.926111	0.74399	0.708683	0.0775358	0.0722441	0.166006	G3IKQ5,Pyridoxal kinase	XP_007628393.1,-;XP_003515114.1,pyridoxal kinase isoform X1	PF08543,Phosphomethylpyrimidine kinase	IPR004625,Pyridoxine kinase;IPR013749,Pyridoxamine kinase/Phosphomethylpyrimidine kinase;IPR029056,Ribokinase-like	-	GO:0016301,molecular_function,kinase activity;GO:0008478,molecular_function,pyridoxal kinase activity;GO:0016310,biological_process,phosphorylation;GO:0009443,biological_process,pyridoxal 5'-phosphate salvage	K00868,ko00750,Vitamin B6 metabolism
Syde1	0.99371	1.06668	0.814361	0.285601	0.326496	0.258704	G3X960,MCG5982	NP_082151.1,rho GTPase-activating protein SYDE1	PF00620,RhoGAP domain	IPR008936,Rho GTPase activation protein;IPR000198,Rho GTPase-activating protein domain	KOG1452,Predicted Rho GTPase-activating protein;ENOG410XYAD,-	GO:1901165,biological_process,positive regulation of trophoblast cell migration;GO:0051493,biological_process,regulation of cytoskeleton organization;GO:0007165,biological_process,signal transduction	-
Plpp2	0.331035	0.324443	0.356763	0.636724	0.697601	0.427163	G3HF28,Lipid phosphate phosphohydrolase 2	-	PF01569,PAP2 superfamily	IPR036938,Phosphatidic acid phosphatase type 2/haloperoxidase superfamily;IPR000326,Phosphatidic acid phosphatase type 2/haloperoxidase;IPR028674,Lipid phosphate phosphohydrolase 2	-	GO:0008195,molecular_function,phosphatidate phosphatase activity;GO:0016311,biological_process,dephosphorylation;GO:0016787,molecular_function,hydrolase activity;GO:0016021,cellular_component,integral component of membrane;GO:0016020,cellular_component,membrane	-
Mier2	1.21093	1.59372	1.41107	0.53811	0.411584	0.57568	A0A1U7R0X9,mesoderm induction early response protein 2 isoform X1	XP_005083416.2,mesoderm induction early response protein 2 isoform X1	-	IPR009057,Homeobox-like domain superfamily;IPR017884,SANT domain;IPR000949,ELM2 domain;IPR001005,SANT/Myb domain	-	GO:0003677,molecular_function,DNA binding;GO:0005634,cellular_component,nucleus	-
Med16	11.0526	11.8953	13.2229	25.5836	23.1808	24.7296	G3UW74,Mediator of RNA polymerase II transcription subunit 16	NP_932775.2,mediator of RNA polymerase II transcription subunit 16 isoform 1	PF11635,Mediator complex subunit 16	IPR017986,WD40-repeat-containing domain;IPR021665,Mediator complex, subunit Med16;IPR011041,Soluble quinoprotein glucose/sorbosone dehydrogenase;IPR036322,WD40-repeat-containing domain superfamily;IPR015943,WD40/YVTN repeat-like-containing domain superfamily;IPR001680,WD40 repeat	ENOG410IDXV,-;ENOG410ZRDM,-	GO:0030375,molecular_function,thyroid hormone receptor coactivator activity;GO:0003712,molecular_function,transcription cofactor activity;GO:0030518,biological_process,intracellular steroid hormone receptor signaling pathway;GO:0030521,biological_process,androgen receptor signaling pathway;GO:0003824,molecular_function,catalytic activity;GO:0045893,biological_process,positive regulation of transc…	-
R3hdm4	3.54724	3.89862	3.94447	0.742534	0.917153	0.838315	B2RRK4,C030046I01Rik protein	NP_818775.2,R3H domain-containing protein 4	PF13902,R3H-associated N-terminal domain;PF01424,R3H domain	IPR001374,R3H domain;IPR025952,R3H-associated N-terminal domain;IPR036867,R3H domain superfamily	ENOG410IG7B,-;ENOG41125BG,-	GO:0003676,molecular_function,nucleic acid binding	-
Gm26602	3.95791	2.80899	5.14803	0.380185	0.259775	0.519065	M0QWA4,Predicted gene, 26602	-	-	-	-	-	-
Grin3b	2.0534	2.53299	2.32587	4.16404	4.16676	4.83611	F1LPZ6,Glutamate receptor ionotropic, NMDA 3B	-	PF00060,Ligand-gated ion channel;PF10613,Ligated ion channel L-glutamate- and glycine-binding site	IPR001508,Ionotropic glutamate receptor, metazoa;IPR019594,Ionotropic glutamate receptor, L-glutamate and glycine-binding domain;IPR001320,Ionotropic glutamate receptor;IPR028082,Periplasmic binding protein-like I	KOG1053,Glutamate-gated NMDA-type ion channel receptor subunit GRIN2A and related subunits;ENOG410XNUR,-	GO:0005216,molecular_function,ion channel activity;GO:0016021,cellular_component,integral component of membrane;GO:0051924,biological_process,regulation of calcium ion transport;GO:0017146,cellular_component,NMDA selective glutamate receptor complex;GO:0005262,molecular_function,calcium channel activity;GO:0051205,biological_process,protein insertion into membrane;GO:0043025,cellular_component,ne…	-
Cnn2	1.18587	1.17775	1.25248	0.0440458	0.135431	0.0902033	Q543F3,Calponin	NP_031751.1,calponin-2	PF00402,Calponin family repeat;PF00307,Calponin homology (CH) domain	IPR001715,Calponin homology domain;IPR029974,Calponin-2;IPR036872,CH domain superfamily;IPR001997,Calponin/LIMCH1;IPR000557,Calponin repeat;IPR003096,Smooth muscle protein/calponin	COG5199,Calponin;KOG2046,Calponin	GO:0042060,biological_process,wound healing;GO:0042127,biological_process,regulation of cell proliferation;GO:0030097,biological_process,hemopoiesis;GO:0010628,biological_process,positive regulation of gene expression;GO:0007010,biological_process,cytoskeleton organization;GO:0050765,biological_process,negative regulation of phagocytosis;GO:0005856,cellular_component,cytoskeleton;GO:0031032,biolo…	-
Hmha1	0.668835	0.621463	0.466892	0.129049	0.173599	0.132142	D3Z7R7,Rho GTPase-activating protein 45	NP_001334003.1,rho GTPase-activating protein 45 isforom 3	PF00620,RhoGAP domain	IPR031160,F-BAR domain;IPR001060,FCH domain;IPR000198,Rho GTPase-activating protein domain;IPR008936,Rho GTPase activation protein;IPR002219,Protein kinase C-like, phorbol ester/diacylglycerol-binding domain;IPR027267,AH/BAR domain superfamily	KOG1453,Chimaerin and related Rho GTPase activating proteins;ENOG410YM3I,-	GO:0035556,biological_process,intracellular signal transduction;GO:0005622,cellular_component,intracellular;GO:0046872,molecular_function,metal ion binding;GO:0043547,biological_process,positive regulation of GTPase activity;GO:0005096,molecular_function,GTPase activator activity;GO:0007165,biological_process,signal transduction	-
Efna2	1.14992	1.27014	1.15323	0.152538	0.0694845	0.208259	F1MA19,Ephrin A2	NP_001162141.1,-	PF00812,phrin	IPR001799,Ephrin receptor-binding domain;IPR008972,Cupredoxin;IPR034252,Ephrin-A ectodomain;IPR019765,Ephrin, conserved site;IPR031328,Ephrin	ENOG4111FMJ,-;KOG3858,Ephrin, ligand for Eph receptor tyrosine kinase	GO:0021772,biological_process,olfactory bulb development;GO:0046849,biological_process,bone remodeling;GO:0007411,biological_process,axon guidance;GO:0048013,biological_process,ephrin receptor signaling pathway;GO:0031594,cellular_component,neuromuscular junction;GO:0046875,molecular_function,ephrin receptor binding;GO:0043204,cellular_component,perikaryon;GO:0005886,cellular_component,plasma mem…	K05462,ko04360,Axon guidance;K05462,ko04151,PI3K-Akt signaling pathway;K05462,ko04014,Ras signaling pathway;K05462,ko04015,Rap1 signaling pathway
Adamtsl5	0.214171	0.234125	0.302945	1.17027	0.901536	1.22181	D3Z689,ADAMTS-like 5	XP_011241829.1,-;NP_001272364.1,ADAMTS-like protein 5 precursor	PF05986,ADAM-TS Spacer 1;PF00090,Thrombospondin type 1 domain;PF01759,UNC-6/NTR/C345C module	IPR008993,Tissue inhibitor of metalloproteinases-like, OB-fold;IPR010294,ADAM-TS Spacer 1;IPR000884,Thrombospondin type-1 (TSP1) repeat;IPR001134,Netrin domain;IPR018933,Netrin module, non-TIMP type;IPR036383,Thrombospondin type-1 (TSP1) repeat superfamily	ENOG410XPKZ,-;KOG3538,Disintegrin metalloproteinases with thrombospondin repeats	GO:0001527,cellular_component,microfibril;GO:0005578,,;GO:0008150,biological_process,biological_process;GO:0005576,cellular_component,extracellular region;GO:0008201,molecular_function,heparin binding	-
Tcf3	5.26776	5.79523	5.63046	1.05518	1.13647	1.24529	E9PWE2,Transcription factor E2-alpha	NP_001157619.1,transcription factor E2-alpha isoform 1	PF00010,Helix-loop-helix DNA-binding domain	IPR011598,Myc-type, basic helix-loop-helix (bHLH) domain;IPR036638,Helix-loop-helix DNA-binding domain superfamily	KOG3910,Helix loop helix transcription factor;ENOG410XYUA,-	GO:0046983,molecular_function,protein dimerization activity;GO:0016607,cellular_component,nuclear speck;GO:0001078,molecular_function,transcriptional repressor activity, RNA polymerase II proximal promoter sequence-specific DNA binding;GO:0000122,biological_process,negative regulation of transcription by RNA polymerase II;GO:0008134,molecular_function,transcription factor binding;GO:0006351,biolo…	-
Izumo4	29.4006	32.5541	55.7625	71.5806	69.9709	74.4398	D4ABT2,IZUMO family member 4	XP_017450643.1,-;XP_017458865.1,izumo sperm-egg fusion protein 4 isoform X1	PF15005,Izumo sperm-egg fusion, Ig domain-associated	IPR029389,Izumo sperm-egg fusion protein	ENOG410J9T0,-;ENOG41116R4,-	GO:0005634,cellular_component,nucleus	-
Gadd45b	4.23992	3.10156	4.31696	0.684694	0.61404	0.379766	Q5U3Z2,Growth arrest and DNA-damage-inducible 45 beta	NP_001008322.1,growth arrest and DNA damage-inducible protein GADD45 beta	PF01248,Ribosomal protein L7Ae/L30e/S12e/Gadd45 family	IPR029064,50S ribosomal protein L30e-like;IPR004038,Ribosomal protein L7Ae/L30e/S12e/Gadd45;IPR024824,Growth arrest and DNA damage-inducible protein GADD45	ENOG4111K8B,-;ENOG410IH6M,-	GO:0006469,biological_process,negative regulation of protein kinase activity;GO:0000185,biological_process,activation of MAPKKK activity;GO:0005737,cellular_component,cytoplasm;GO:1900745,biological_process,positive regulation of p38MAPK cascade;GO:0046330,biological_process,positive regulation of JNK cascade;GO:0051726,biological_process,regulation of cell cycle;GO:0006950,biological_process,res…	K04402,ko04210,Apoptosis;K04402,ko04010,MAPK signaling pathway;K04402,ko04110,Cell cycle;K04402,ko04068,FoxO signaling pathway;K04402,ko04115,p53 signaling pathway
Diras1	1.115	1.01743	0.918503	0.452214	0.353713	0.377754	G3HSM5,GTP-binding protein Di-Ras1	-	PF00071,Ras family;PF02535,ZIP Zinc transporter	IPR020849,Small GTPase superfamily, Ras type;IPR001806,Small GTPase superfamily;IPR005225,Small GTP-binding protein domain;IPR003689,Zinc/iron permease;IPR027417,P-loop containing nucleoside triphosphate hydrolase	-	GO:0030001,biological_process,metal ion transport;GO:0055085,biological_process,transmembrane transport;GO:0005525,molecular_function,GTP binding;GO:0007165,biological_process,signal transduction;GO:0016020,cellular_component,membrane;GO:0003924,molecular_function,GTPase activity;GO:0000166,molecular_function,nucleotide binding;GO:0016021,cellular_component,integral component of membrane;GO:00468…	-
Mrpl54	24.9882	26.4313	45.6607	63.6983	64.0746	75.0426	D3Z9K2,Mitochondrial ribosomal protein L54	NP_001100240.1,39S ribosomal protein L54, mitochondrial	PF08561,Mitochondrial ribosomal protein L37	IPR013870,Ribosomal protein L37, mitochondrial	ENOG411244M,-;KOG3435,Mitochondrial/chloroplast ribosomal protein L54/L37	GO:0003723,molecular_function,RNA binding;GO:0005840,cellular_component,ribosome;GO:0005762,cellular_component,mitochondrial large ribosomal subunit;GO:0005739,cellular_component,mitochondrion	-
Pip5k1c	2.74924	3.0471	3.17507	0.693357	0.678338	0.826155	F8WHW6,Phosphatidylinositol 4-phosphate 5-kinase type-1 gamma	NP_001280575.1,phosphatidylinositol 4-phosphate 5-kinase type-1 gamma isoform 3	PF01504,Phosphatidylinositol-4-phosphate 5-Kinase	IPR023610,Phosphatidylinositol-4-phosphate 5-kinase;IPR002498,Phosphatidylinositol-4-phosphate 5-kinase, core;IPR027484,Phosphatidylinositol-4-phosphate 5-kinase, N-terminal;IPR027483,Phosphatidylinositol-4-phosphate 5-kinase, C-terminal	COG5253,Phosphatidylinositol-4-phosphate 5-kinase;KOG0229,Phosphatidylinositol-4-phosphate 5-kinase	GO:0016301,molecular_function,kinase activity;GO:0016310,biological_process,phosphorylation;GO:0016740,molecular_function,transferase activity;GO:0005524,molecular_function,ATP binding;GO:0016307,molecular_function,phosphatidylinositol phosphate kinase activity;GO:0005829,cellular_component,cytosol;GO:0010008,cellular_component,endosome membrane;GO:0000166,molecular_function,nucleotide binding;GO…	-
Aes	4.21771	4.02564	4.13329	0.921498	1.60035	1.7037	A0A1U7R8E9,amino-terminal enhancer of split isoform X1	XP_005083299.1,-	-	IPR005617,Groucho/TLE, N-terminal Q-rich domain	-	-	-
Tle2	0.368896	0.441213	0.566027	0.0522518	0.0595047	0.0653941	Q3UN01,Transducin-like enhancer protein 2	NP_062699.1,transducin-like enhancer protein 2 isoform 1;NP_001239330.1,transducin-like enhancer protein 2 isoform 2	PF00400,WD domain, G-beta repeat;PF03920,roucho/TLE N-terminal Q-rich domain	IPR019775,WD40 repeat, conserved site;IPR017986,WD40-repeat-containing domain;IPR009146,Groucho/transducin-like enhancer;IPR036322,WD40-repeat-containing domain superfamily;IPR015943,WD40/YVTN repeat-like-containing domain superfamily;IPR001680,WD40 repeat;IPR005617,Groucho/TLE, N-terminal Q-rich domain	ENOG410XPX3,-;KOG0639,Transducin-like enhancer of split protein (contains WD40 repeats)	GO:0006355,biological_process,regulation of transcription, DNA-templated;GO:0005634,cellular_component,nucleus	-
Sirt6	0.907822	0.917119	0.658522	0.28531	0.451924	0.25231	Q4FZY2,Sirtuin 6	NP_001026819.1,NAD-dependent protein deacetylase sirtuin-6	PF02146,Sir2 family	IPR026590,Sirtuin family, catalytic core domain;IPR003000,Sirtuin family;IPR029035,DHS-like NAD/FAD-binding domain superfamily	COG0846,NAD-dependent protein deacetylases, SIR2 family;KOG1905,Class IV sirtuins (SIR2 family)	GO:0045820,biological_process,negative regulation of glycolytic process;GO:1905564,biological_process,positive regulation of vascular endothelial cell proliferation;GO:0006471,biological_process,protein ADP-ribosylation;GO:0003714,molecular_function,transcription corepressor activity;GO:0032206,biological_process,positive regulation of telomere maintenance;GO:0005634,cellular_component,nucleus;GO…	K11416,ko05230,Central carbon metabolism in cancer
AU041133	0.398713	0.361827	0.58487	0.150833	0.154592	0.154448	A0A0J9YVH3,Expressed sequence AU041133	NP_001156536.1,uncharacterized protein LOC216177	PF00096,Zinc finger, C2H2 type;PF01352,KRAB box;PF13912,C2H2-type zinc finger	IPR013087,Zinc finger C2H2-type;IPR001909,Krueppel-associated box;IPR036051,KRAB domain superfamily;IPR036236,Zinc finger C2H2 superfamily	-	GO:0008150,biological_process,biological_process;GO:0003676,molecular_function,nucleic acid binding;GO:0046872,molecular_function,metal ion binding;GO:0006355,biological_process,regulation of transcription, DNA-templated;GO:0005622,cellular_component,intracellular;GO:0005575,cellular_component,cellular_component;GO:0003674,molecular_function,molecular_function	-
1700028I16Rik	5.23042	5.55947	7.29426	17.6826	15.6695	14.0789	Q8CF33,Uncharacterized protein	-	-	-	-	-	-
D10Wsu102e	0.206832	0.191262	0.191767	0.0659728	0.072125	0.0444356	F1M6B3,Similar to DNA segment, Chr 10, Wayne State University 102,-expressed	NP_001258269.1,uncharacterized protein C12orf45 homolog	PF15370,omain of unknown function (DUF4598)	IPR027921,Protein of unknown function DUF4598	ENOG410J22I,-;ENOG410YT0H,-	-	-
Aldh1l2	0.238471	0.187994	0.210213	0.0818338	0.0937411	0.0542206	F6W9P8,10-formyltetrahydrofolate dehydrogenase	XP_001089566.1,mitochondrial 10-formyltetrahydrofolate dehydrogenase isoform X2	PF00550,Phosphopantetheine attachment site;PF02911,ormyl transferase, C-terminal domain;PF00171,Aldehyde dehydrogenase family;PF00551,ormyl transferase	IPR016163,Aldehyde dehydrogenase, C-terminal;IPR036736,ACP-like superfamily;IPR016160,Aldehyde dehydrogenase, cysteine active site;IPR015590,Aldehyde dehydrogenase domain;IPR009081,Phosphopantetheine binding ACP domain;IPR037022,Formyl transferase, C-terminal domain superfamily;IPR001555,Phosphoribosylglycinamide formyltransferase, active site;IPR016162,Aldehyde dehydrogenase, N-terminal;IPR01140…	COG1012,NAD-dependent aldehyde dehydrogenases;KOG2450,Aldehyde dehydrogenase	GO:0009258,biological_process,10-formyltetrahydrofolate catabolic process;GO:0016155,molecular_function,formyltetrahydrofolate dehydrogenase activity;GO:0009058,biological_process,biosynthetic process;GO:0005737,cellular_component,cytoplasm;GO:0003824,molecular_function,catalytic activity;GO:0016742,molecular_function,hydroxymethyl-, formyl- and related transferase activity;GO:0016491,molecular_f…	K00289,ko00670,One carbon pool by folate
A230046K03Rik	2.75081	2.65695	2.47497	1.18459	0.822057	1.13717	A0A1U7RBQ6,WASH complex subunit 7 isoform X1	XP_005083840.1,WASH complex subunit 4 isoform X1	-	IPR028282,WASH complex subunit 7, central domain;IPR028191,WASH complex subunit 7, N-terminal;IPR027307,WASH complex subunit 7;IPR028283,WASH complex subunit 7, C-terminal	-	GO:0071203,cellular_component,WASH complex	-
1500009L16Rik	1.565	1.72556	2.70563	1.08989	0.744701	0.651006	F7HDD5,Chromosome 12 open reading frame 75	XP_009002776.1,overexpressed in colon carcinoma 1 protein isoform X2;XP_009002777.1,-	PF15506,OCC1 family	IPR029133,Overexpressed in colon carcinoma 1	ENOG41115A6,-;ENOG410JMVI,-	-	-
Nuak1	0.359578	0.393081	0.404292	0.109155	0.105295	0.0986223	A0A1U7QQC5,NUAK family SNF1-like kinase 1	XP_005083843.1,NUAK family SNF1-like kinase 1	-	IPR011009,Protein kinase-like domain superfamily;IPR017441,Protein kinase, ATP binding site;IPR008271,Serine/threonine-protein kinase, active site;IPR000719,Protein kinase domain	-	GO:0004672,molecular_function,protein kinase activity;GO:0016301,molecular_function,kinase activity;GO:0006468,biological_process,protein phosphorylation;GO:0016310,biological_process,phosphorylation;GO:0005524,molecular_function,ATP binding	-
Ric8b	1.16572	0.961728	1.06449	0.335691	0.315972	0.364783	A0A1S3FR61,synembryn-B isoform X1	XP_012878514.1,synembryn-B isoform X1	-	IPR016024,Armadillo-type fold;IPR008376,Synembryn;IPR019318,Guanine nucleotide exchange factor, Ric8	-	-	-
Syn3	0.804409	0.735623	0.648062	0.0735173	0.0602799	0.0752796	A0A096MIT7,Synapsin-3	-	PF02078,Synapsin, N-terminal domain;PF02750,Synapsin, ATP binding domain;PF10581,Synapsin N-terminal	IPR028712,Synapsin-3;IPR001359,Synapsin;IPR019735,Synapsin, conserved site;IPR019736,Synapsin, phosphorylation site;IPR013815,ATP-grasp fold, subdomain 1;IPR020898,Synapsin, ATP-binding domain;IPR020897,Synapsin, pre-ATP-grasp domain;IPR016185,Pre-ATP-grasp domain superfamily	KOG3895,Synaptic vesicle protein Synapsin;ENOG410XQH5,-	GO:0007269,biological_process,neurotransmitter secretion;GO:0014069,cellular_component,postsynaptic density;GO:0030672,cellular_component,synaptic vesicle membrane;GO:0008021,cellular_component,synaptic vesicle;GO:0045202,cellular_component,synapse;GO:0005524,molecular_function,ATP binding	-
Gm15990	0.222534	0.298456	0.265075	0.467647	0.501597	0.634764	-	-	-	-	-	-	-
Timp3	2.59343	2.44348	2.37806	0.0487836	0.0363633	0.0363294	Q54AE5,Brain cDNA, clone MNCb-5810, similar to Mus musculus tissue inhibitor of metalloproteinase 3	NP_035725.1,metalloproteinase inhibitor 3 precursor	PF00965,Tissue inhibitor of metalloproteinase	IPR008993,Tissue inhibitor of metalloproteinases-like, OB-fold;IPR001134,Netrin domain;IPR027465,Proteinase inhibitor I35b (TIMP), C-terminal;IPR030490,Tissue inhibitor of metalloproteinase, conserved site;IPR001820,Protease inhibitor I35 (TIMP);IPR015612,Metalloproteinase inhibitor 3	ENOG41103NU,-;KOG4745,Metalloproteinase inhibitor TIMP and related proteins	GO:0008191,molecular_function,metalloendopeptidase inhibitor activity;GO:0005604,cellular_component,basement membrane;GO:0070373,biological_process,negative regulation of ERK1 and ERK2 cascade;GO:1903984,biological_process,positive regulation of TRAIL-activated apoptotic signaling pathway;GO:1904684,biological_process,negative regulation of metalloendopeptidase activity;GO:0031012,cellular_compon…	K16866,ko05206,MicroRNAs in cancer;K16866,ko05205,Proteoglycans in cancer
Utp20	6.72136	6.28532	6.10152	2.60115	2.84624	2.57137	E9QK83,Small subunit processome component 20 homolog	NP_780367.2,small subunit processome component 20 homolog	PF07539,own-regulated in metastasis	IPR016024,Armadillo-type fold;IPR011430,Down-regulated-in-metastasis protein	KOG1823,DRIM (Down-regulated in metastasis)-like proteins;ENOG410XSRE,-	GO:0005886,cellular_component,plasma membrane;GO:0006364,biological_process,rRNA processing;GO:0005730,cellular_component,nucleolus	-
Apaf1	0.814297	0.743186	0.800388	0.184029	0.311626	0.229405	Q5DU30,Apoptotic protease-activating factor 1	NP_001269876.1,apoptotic protease-activating factor 1 isoform 2;NP_001036023.1,apoptotic protease-activating factor 1 isoform 1;NP_033814.2,-	PF12894,Anaphase-promoting complex subunit 4 WD40 domain;PF00619,Caspase recruitment domain;PF00931,NB-ARC domain;PF00400,WD domain, G-beta repeat	IPR019775,WD40 repeat, conserved site;IPR017251,Apoptotic protease-activating factor 1;IPR017986,WD40-repeat-containing domain;IPR027417,P-loop containing nucleoside triphosphate hydrolase;IPR024977,Anaphase-promoting complex subunit 4, WD40 domain;IPR036388,Winged helix-like DNA-binding domain superfamily;IPR011029,Death-like domain superfamily;IPR036322,WD40-repeat-containing domain superfamily…	ENOG410XP3K,-;KOG4658,Apoptotic ATPase;KOG4155,FOG: WD40 repeat	GO:0042981,biological_process,regulation of apoptotic process;GO:0006915,biological_process,apoptotic process;GO:0043531,molecular_function,ADP binding;GO:0005737,cellular_component,cytoplasm;GO:0043293,cellular_component,apoptosome;GO:0097190,biological_process,apoptotic signaling pathway;GO:0000166,molecular_function,nucleotide binding;GO:0005524,molecular_function,ATP binding	K02084,ko05016,Huntington's disease;K02084,ko05222,Small cell lung cancer;K02084,ko01524,Platinum drug resistance;K02084,ko04215,Apoptosis - multiple species;K02084,ko04115,p53 signaling pathway;K02084,ko05161,Hepatitis B;K02084,ko04214,Apoptosis - fly;K02084,ko05152,Tuberculosis;K02084,ko04210,Apoptosis;K02084,ko05010,Alzheimer's disease;K02084,ko05014,Amyotrophic lateral sclerosis (ALS);K02084,…
Ikbip	0.488869	0.486862	0.438699	0.131789	0.120066	0.0824685	E9QMH7,Inhibitor of nuclear factor kappa-B kinase-interacting protein	NP_080442.2,inhibitor of nuclear factor kappa-B kinase-interacting protein isoform 1	-	IPR024152,Inhibitor of nuclear factor kappa-B kinase-interacting protein	ENOG410IJN2,-;ENOG410YFQ8,-	GO:0005783,cellular_component,endoplasmic reticulum	-
RP23-33B7.1	0.0932215	0.0456825	0	0.952172	1.3086	1.2409	-	-	-	-	-	-	-
Hal	0.364503	0.343504	0.389999	0.0390531	0.0266844	0.0533189	B2RXW1,Histidine ammonia-lyase	NP_034531.1,histidine ammonia-lyase	PF12053,N-terminal of Par3 and HAL proteins;PF00221,Aromatic amino acid lyase	IPR008948,L-Aspartase-like;IPR024083,Fumarase/histidase, N-terminal;IPR001106,Aromatic amino acid lyase;IPR021922,Par3/HAL, N-terminal;IPR022313,Phenylalanine/histidine ammonia-lyases, active site;IPR005921,Histidine ammonia-lyase	COG2986,Histidine ammonia-lyase;KOG0222,Phenylalanine and histidine ammonia-lyase	GO:0019557,biological_process,histidine catabolic process to glutamate and formate;GO:0019556,biological_process,histidine catabolic process to glutamate and formamide;GO:0006547,biological_process,histidine metabolic process;GO:0005737,cellular_component,cytoplasm;GO:0003824,molecular_function,catalytic activity;GO:0004397,molecular_function,histidine ammonia-lyase activity;GO:0006548,biological…	K01745,ko00340,Histidine metabolism
Ntn4	0.436691	0.356662	0.352972	0.0965453	0.0989518	0.0692017	Q0VEM1,Netrin 4	NP_067295.2,netrin-4 precursor	PF00055,Laminin N-terminal (Domain VI);PF00053,Laminin EGF domain;PF01759,UNC-6/NTR/C345C module	IPR008993,Tissue inhibitor of metalloproteinases-like, OB-fold;IPR008211,Laminin, N-terminal;IPR001134,Netrin domain;IPR035811,Netrin-4, NTR domain;IPR018933,Netrin module, non-TIMP type;IPR002049,Laminin EGF domain;IPR038684,Laminin, N-terminal domain superfamily	KOG0994,Extracellular matrix glycoprotein Laminin subunit beta;ENOG410XPEG,-	GO:0005576,cellular_component,extracellular region	K06845,ko04360,Axon guidance
4930471D02Rik	3.09299	3.17837	3.16418	6.85799	6.0299	5.89951	-	-	-	-	-	-	-
Bcl9l	2.48568	2.68555	2.32555	0.454347	0.409792	0.279143	A0A1U8BMG5,B-cell CLL/lymphoma 9-like protein isoform X1	XP_012968377.1,B-cell CLL/lymphoma 9-like protein isoform X1;XP_012968378.1,-	-	IPR015668,B Cell Lymphoma 9;IPR024670,B-cell lymphoma 9, beta-catenin binding domain;IPR013083,Zinc finger, RING/FYVE/PHD-type	-	GO:0008013,molecular_function,beta-catenin binding;GO:0060070,biological_process,canonical Wnt signaling pathway;GO:0003713,molecular_function,transcription coactivator activity;GO:1903506,biological_process,regulation of nucleic acid-templated transcription	-
Dcn	7.03649	7.39026	6.12502	0.173309	0.301969	0.124224	Q3UKR1,Decorin	NP_001177380.1,-;NP_031859.1,decorin preproprotein	PF13855,Leucine rich repeat;PF01462,Leucine rich repeat N-terminal domain	IPR001611,Leucine-rich repeat;IPR016352,Small leucine-rich proteoglycan, class I, decorin/asporin/byglycan;IPR028549,Decorin;IPR032675,Leucine-rich repeat domain superfamily;IPR000372,Leucine-rich repeat N-terminal domain;IPR003591,Leucine-rich repeat, typical subtype	KOG0619,FOG: Leucine rich repeat;COG4886,Leucine-rich repeat (LRR) protein	GO:0005578,,;GO:0005518,molecular_function,collagen binding;GO:0050840,molecular_function,extracellular matrix binding;GO:0009612,biological_process,response to mechanical stimulus;GO:0019800,biological_process,peptide cross-linking via chondroitin 4-sulfate glycosaminoglycan;GO:0005589,cellular_component,collagen type VI trimer;GO:0005576,cellular_component,extracellular region;GO:0005615,cellul…	K04660,ko04350,TGF-beta signaling pathway;K04660,ko05205,Proteoglycans in cancer
Atp2b1	3.27321	3.30427	3.03521	1.00299	1.27719	0.938848	A0A1U8BVM2,Calcium-transporting ATPase	XP_012967334.1,-	-	IPR006408,P-type ATPase, subfamily IIB;IPR004014,Cation-transporting P-type ATPase, N-terminal;IPR036412,HAD-like superfamily;IPR023299,P-type ATPase, cytoplasmic domain N;IPR018303,P-type ATPase, phosphorylation site;IPR023298,P-type ATPase, transmembrane domain superfamily;IPR030320,Plasma membrane calcium-transporting ATPase 1;IPR022141,Plasma membrane calcium transporting P-type ATPase, C-ter…	-	GO:0016787,molecular_function,hydrolase activity;GO:0000166,molecular_function,nucleotide binding;GO:0005388,molecular_function,calcium-transporting ATPase activity;GO:0005524,molecular_function,ATP binding;GO:0006811,biological_process,ion transport;GO:0016020,cellular_component,membrane;GO:0099132,biological_process,ATP hydrolysis coupled cation transmembrane transport;GO:0006816,biological_pro…	-
Dusp6	0.695577	0.436304	0.511627	0	0.0661979	0	Q566K7,Dual specificity protein phosphatase	NP_001184196.1,-	PF00581,Rhodanese-like domain;PF00782,ual specificity phosphatase, catalytic domain	IPR008343,Mitogen-activated protein (MAP) kinase phosphatase;IPR029021,Protein-tyrosine phosphatase-like;IPR036873,Rhodanese-like domain superfamily;IPR000340,Dual specificity phosphatase, catalytic domain;IPR001763,Rhodanese-like domain;IPR020422,Dual specificity protein phosphatase domain;IPR000387,Tyrosine specific protein phosphatases domain;IPR024950,Dual specificity phosphatase	-	GO:0016787,molecular_function,hydrolase activity;GO:0004721,molecular_function,phosphoprotein phosphatase activity;GO:0004725,molecular_function,protein tyrosine phosphatase activity;GO:0035335,biological_process,peptidyl-tyrosine dephosphorylation;GO:0000188,biological_process,inactivation of MAPK activity;GO:0006470,biological_process,protein dephosphorylation;GO:0017017,molecular_function,MAP …	-
Kitl	0.236146	0.185155	0.260862	0.00626498	0	0.0320758	G3HII0,Kit ligand	XP_003503644.1,kit ligand isoform X1;XP_007606922.1,-	PF02404,Stem cell factor	IPR009079,Four-helical cytokine-like, core;IPR003452,Stem cell factor	-	GO:0001755,biological_process,neural crest cell migration;GO:0008083,molecular_function,growth factor activity;GO:0002763,biological_process,positive regulation of myeloid leukocyte differentiation;GO:0005886,cellular_component,plasma membrane;GO:0005615,cellular_component,extracellular space;GO:0007155,biological_process,cell adhesion;GO:0043066,biological_process,negative regulation of apoptoti…	K05461,ko04640,Hematopoietic cell lineage;K05461,ko05200,Pathways in cancer;K05461,ko04015,Rap1 signaling pathway;K05461,ko04151,PI3K-Akt signaling pathway;K05461,ko04060,Cytokine-cytokine receptor interaction;K05461,ko04916,Melanogenesis;K05461,ko04072,Phospholipase D signaling pathway;K05461,ko04014,Ras signaling pathway
Tmtc3	1.52297	1.18132	1.32948	0.565663	0.56734	0.554399	G5E8C4,MCG142017, isoform CRA_a	NP_001103483.1,transmembrane and TPR repeat-containing protein 3 isoform 1;XP_011241752.1,-;XP_011241751.1,-;XP_006513693.1,-	PF13174,Tetratricopeptide repeat;PF00515,Tetratricopeptide repeat;PF13181,Tetratricopeptide repeat;PF08409,omain of unknown function (DUF1736)	IPR001440,Tetratricopeptide repeat 1;IPR011990,Tetratricopeptide-like helical domain superfamily;IPR013618,Domain of unknown function DUF1736;IPR019734,Tetratricopeptide repeat;IPR013026,Tetratricopeptide repeat-containing domain	KOG1124,FOG: TPR repeat;COG0457,FOG: TPR repeat	GO:0034976,biological_process,response to endoplasmic reticulum stress;GO:1901800,biological_process,positive regulation of proteasomal protein catabolic process;GO:0016021,cellular_component,integral component of membrane;GO:0005783,cellular_component,endoplasmic reticulum;GO:0016020,cellular_component,membrane	-
Pawr	3.06407	2.41912	3.00982	0.869351	0.587264	0.445095	G3V6S1,PRKC apoptosis WT1 regulator protein	XP_006241379.1,PRKC apoptosis WT1 regulator protein isoform X1	-	IPR026117,Prostate apoptosis response 4	ENOG410IFBP,-;ENOG4111M3H,-	GO:0019899,molecular_function,enzyme binding;GO:0006915,biological_process,apoptotic process;GO:2000774,biological_process,positive regulation of cellular senescence;GO:0042986,biological_process,positive regulation of amyloid precursor protein biosynthetic process;GO:0005737,cellular_component,cytoplasm;GO:1901300,biological_process,positive regulation of hydrogen peroxide-mediated programmed ce…	-
E2f7	0.911	1.03673	1.09115	0.404915	0.456098	0.385885	G3HT09,Transcription factor E2F7	XP_016833127.1,-;XP_003506628.1,transcription factor E2F7	PF02319,2F/DP family winged-helix DNA-binding domain	IPR003316,E2F/DP family, winged-helix DNA-binding domain;IPR036390,Winged helix DNA-binding domain superfamily;IPR015633,E2F Family;IPR036388,Winged helix-like DNA-binding domain superfamily	-	GO:0032877,biological_process,positive regulation of DNA endoreduplication;GO:0060707,biological_process,trophoblast giant cell differentiation;GO:0032466,biological_process,negative regulation of cytokinesis;GO:2000134,biological_process,negative regulation of G1/S transition of mitotic cell cycle;GO:0000122,biological_process,negative regulation of transcription by RNA polymerase II;GO:0006355,…	-
Phlda1	0.81145	0.881734	0.914913	0.262078	0.251822	0.251587	F1LNT5,Pleckstrin homology-like domain family A member 1	NP_058876.2,pleckstrin homology-like domain family A member 1	-	IPR001849,Pleckstrin homology domain	ENOG4111IXF,-;ENOG410IXHQ,-	GO:0045210,biological_process,FasL biosynthetic process;GO:0005634,cellular_component,nucleus;GO:0005730,cellular_component,nucleolus	-
Gm26596	4.89322	4.56603	7.41883	10.7333	11.0705	10.6144	Q3UPT2,Uncharacterized protein	-	-	-	-	-	-
Kcnmb4os2	6.62684	6.87138	6.068	12.7883	13.3082	14.7386	B1WBP1,Potassium large conductance calcium-activated channel, subfamily M, beta member 4	NP_076450.1,calcium-activated potassium channel subunit beta-4	PF03185,Calcium-activated potassium channel, beta subunit	IPR003930,Potassium channel, calcium-activated, BK, beta subunit	ENOG410XSTD,-;ENOG410IJVB,-	GO:0015269,molecular_function,calcium-activated potassium channel activity;GO:0005513,biological_process,detection of calcium ion;GO:0071805,biological_process,potassium ion transmembrane transport;GO:0001508,biological_process,action potential;GO:0019228,biological_process,neuronal action potential;GO:0016020,cellular_component,membrane;GO:0008076,cellular_component,voltage-gated potassium chann…	K04941,ko04270,Vascular smooth muscle contraction;K04941,ko04022,cGMP-PKG signaling pathway;K04941,ko04911,Insulin secretion
Lyz2	1.59765	1.44539	1.27481	0.370876	0.38012	0.0584255	A0A1S3R3U2,Lysozyme	XP_014046806.1,-	-	IPR001916,Glycoside hydrolase, family 22;IPR030056,Lysozyme C;IPR023346,Lysozyme-like domain superfamily;IPR019799,Glycoside hydrolase, family 22, conserved site;IPR000974,Glycoside hydrolase, family 22, lysozyme	-	GO:0016798,molecular_function,hydrolase activity, acting on glycosyl bonds;GO:0016787,molecular_function,hydrolase activity;GO:0019835,biological_process,cytolysis;GO:0003824,molecular_function,catalytic activity;GO:0008152,biological_process,metabolic process;GO:0042742,biological_process,defense response to bacterium;GO:0003796,molecular_function,lysozyme activity	K13915,ko04970,Salivary secretion
Slc35e3	0.413319	0.405088	0.326557	0.145217	0.116943	0.0743491	B2GUZ8,Slc35e3 protein	NP_001128159.1,solute carrier family 35 member E3	PF03151,Triose-phosphate Transporter family	IPR004853,Sugar phosphate transporter domain	ENOG410XP1S,-;KOG1441,Glucose-6-phosphate/phosphate and phosphoenolpyruvate/phosphate antiporter	GO:0016021,cellular_component,integral component of membrane;GO:0016020,cellular_component,membrane	-
Rap1b	8.47501	8.11789	7.88324	3.15851	3.76763	3.27076	A0A091VTV7,Ras-related protein Rap-1b	XP_009929882.1,-	PF00071,Ras family	IPR020849,Small GTPase superfamily, Ras type;IPR001806,Small GTPase superfamily;IPR005225,Small GTP-binding protein domain;IPR027417,P-loop containing nucleoside triphosphate hydrolase	-	GO:0003924,molecular_function,GTPase activity;GO:0005525,molecular_function,GTP binding;GO:0000166,molecular_function,nucleotide binding;GO:0007165,biological_process,signal transduction;GO:0016020,cellular_component,membrane	-
1700006J14Rik	19.6034	19.2262	18.0029	31.3854	33.0915	35.9322	Q9CPR3,Uncharacterized protein	-	-	-	-	-	-
Rassf3	1.37416	1.30227	1.16732	0.263632	0.432325	0.237557	G3RH57,Ras association domain family member 3	XP_004053553.1,ras association domain-containing protein 3	PF00788,Ras association (RalGDS/AF-6) domain;PF16517,Novel Ras effector 1 C-terminal SARAH (Sav/Rassf/Hpo) domain	IPR000159,Ras-associating (RA) domain;IPR033614,C-terminal RASSF family;IPR029071,Ubiquitin-like domain superfamily;IPR033619,Ras association domain-containing protein 3;IPR011524,SARAH domain	-	GO:0042981,biological_process,regulation of apoptotic process;GO:0007165,biological_process,signal transduction	-
D930020B18Rik	0.44898	0.542715	0.550407	0.972771	1.18218	1.02455	D3Z3G0,RIKEN cDNA D930020B18 gene	NP_796309.3,uncharacterized protein C12orf56 homolog	PF15087,Protein of unknown function (DUF4551)	IPR027878,Protein of unknown function DUF4551	ENOG4111GBY,-;ENOG410IXM6,-	-	-
Gm45604	2.82885	3.2577	2.7343	6.36983	6.32669	6.18631	A0A0V1GAA5,Uncharacterized protein	-	-	-	-	-	-
Cdk4	1.7479	1.76002	1.80633	0.700341	0.808947	0.705746	Q545C3,MCG126446	NP_034000.1,cyclin-dependent kinase 4 isoform 1	PF00069,Protein kinase domain	IPR011009,Protein kinase-like domain superfamily;IPR017441,Protein kinase, ATP binding site;IPR008271,Serine/threonine-protein kinase, active site;IPR000719,Protein kinase domain	ENOG410XPP3,-;KOG0594,Protein kinase PCTAIRE and related kinases	GO:0000785,cellular_component,chromatin;GO:0046626,biological_process,regulation of insulin receptor signaling pathway;GO:0050994,biological_process,regulation of lipid catabolic process;GO:0031965,cellular_component,nuclear membrane;GO:0071353,biological_process,cellular response to interleukin-4;GO:0004672,molecular_function,protein kinase activity;GO:0046890,biological_process,regulation of li…	K02089,ko05212,Pancreatic cancer;K02089,ko04933,AGE-RAGE signaling pathway in diabetic complications;K02089,ko05203,Viral carcinogenesis;K02089,ko05162,Measles;K02089,ko04110,Cell cycle;K02089,ko05161,Hepatitis B;K02089,ko05214,Glioma;K02089,ko04115,p53 signaling pathway;K02089,ko05166,HTLV-I infection;K02089,ko05220,Chronic myeloid leukemia;K02089,ko04530,Tight junction;K02089,ko05222,Small cell…
Tspan31	1.07761	0.729248	1.01619	0.309716	0.366272	0.243954	A0A250YCD1,Tetraspanin-31	XP_020019051.1,tetraspanin-31 isoform X1	-	IPR018499,Tetraspanin/Peripherin;IPR000301,Tetraspanin	-	GO:0016021,cellular_component,integral component of membrane;GO:0016020,cellular_component,membrane	-
Arhgef25	3.50347	3.60938	3.54965	1.45257	1.47327	1.37894	G5E825,DNA segment, Chr 10, ERATO Doi 610, expressed, isoform CRA_b	NP_082303.2,rho guanine nucleotide exchange factor 25 isoform 1	PF00621,RhoGEF domain	IPR011993,PH-like domain superfamily;IPR030738,Rho guanine nucleotide exchange factor 25;IPR000219,Dbl homology (DH) domain;IPR001849,Pleckstrin homology domain;IPR035899,Dbl homology (DH) domain superfamily	ENOG410ZKYJ,-;ENOG410KCZR,-	GO:0035023,biological_process,regulation of Rho protein signal transduction;GO:0005089,molecular_function,Rho guanyl-nucleotide exchange factor activity;GO:0065009,biological_process,regulation of molecular function	-
Gli1	0.817201	0.748919	0.730592	0.0394189	0.0404015	0.0302729	G3V6X8,GLI family zinc finger 1	XP_006241504.1,-;XP_006241505.1,-;NP_001178839.1,zinc finger protein GLI1;XP_017450120.1,-;XP_008763597.1,-	PF00096,Zinc finger, C2H2 type	IPR013087,Zinc finger C2H2-type;IPR036236,Zinc finger C2H2 superfamily;IPR032850,Zinc finger protein GLI1	KOG1721,FOG: Zn-finger;COG5048,FOG: Zn-finger	GO:0007283,biological_process,spermatogenesis;GO:0003705,molecular_function,transcription factor activity, RNA polymerase II distal enhancer sequence-specific binding;GO:0021983,biological_process,pituitary gland development;GO:0009953,biological_process,dorsal/ventral pattern formation;GO:0003676,molecular_function,nucleic acid binding;GO:0007224,biological_process,smoothened signaling pathway;G…	K16797,ko05217,Basal cell carcinoma;K16797,ko05200,Pathways in cancer;K16797,ko04024,cAMP signaling pathway;K16797,ko04340,Hedgehog signaling pathway
Stac3	1.26953	0.899458	1.11063	0.596516	0.378476	0.31995	D3ZQN6,SH3 and cysteine rich domain 3	XP_008763637.1,-;NP_001124030.1,SH3 and cysteine-rich domain-containing protein 3;XP_006241548.1,-	PF00130,Phorbol esters/diacylglycerol binding domain (C1 domain);PF07653,Variant SH3 domain;PF00018,SH3 domain	IPR001452,SH3 domain;IPR035736,Stac3, first SH3 domain;IPR036028,SH3-like domain superfamily;IPR002219,Protein kinase C-like, phorbol ester/diacylglycerol-binding domain	ENOG410YWV2,-;ENOG410IFB4,-	GO:1903078,biological_process,positive regulation of protein localization to plasma membrane;GO:0035556,biological_process,intracellular signal transduction;GO:0048741,biological_process,skeletal muscle fiber development;GO:1901387,biological_process,positive regulation of voltage-gated calcium channel activity;GO:0046872,molecular_function,metal ion binding;GO:0005891,cellular_component,voltage-…	-
Shmt2	3.7631	3.44008	3.67593	1.26921	1.17237	0.946646	Q9CZN7,Serine hydroxymethyltransferase	NP_082506.1,serine hydroxymethyltransferase, mitochondrial isoform 1;NP_001239245.1,serine hydroxymethyltransferase, mitochondrial isoform 2	PF00464,Serine hydroxymethyltransferase	IPR015421,Pyridoxal phosphate-dependent transferase, major domain;IPR015422,Pyridoxal phosphate-dependent transferase domain 1;IPR019798,Serine hydroxymethyltransferase, pyridoxal phosphate binding site;IPR015424,Pyridoxal phosphate-dependent transferase;IPR001085,Serine hydroxymethyltransferase	COG0112,Glycine/serine hydroxymethyltransferase;KOG2467,Glycine/serine hydroxymethyltransferase	GO:0006544,biological_process,glycine metabolic process;GO:0035999,biological_process,tetrahydrofolate interconversion;GO:0006730,biological_process,one-carbon metabolic process;GO:0070552,cellular_component,BRISC complex;GO:0070536,biological_process,protein K63-linked deubiquitination;GO:0005758,cellular_component,mitochondrial intermembrane space;GO:0015630,cellular_component,microtubule cytos…	K00600,ko00670,One carbon pool by folate;K00600,ko00260,Glycine, serine and threonine metabolism;K00600,ko00680,Methane metabolism;K00600,ko00460,Cyanoamino acid metabolism;K00600,ko01200,Carbon metabolism;K00600,ko01230,Biosynthesis of amino acids;K00600,ko00630,Glyoxylate and dicarboxylate metabolism
Lrp1	2.34693	2.30019	2.14691	0.0713504	0.0898441	0.0667984	A0A0R4J0I9,Low density lipoprotein receptor-related protein 1	NP_032538.2,prolow-density lipoprotein receptor-related protein 1 precursor	PF12662,Complement Clr-like EGF-like;PF00058,Low-density lipoprotein receptor repeat class B;PF00008,-like domain;PF16472,omain of unknown function (DUF5050);PF14670,Coagulation Factor Xa inhibitory site;PF00057,Low-density lipoprotein receptor domain class A;PF07645,Calcium-binding EGF domain	IPR023415,Low-density lipoprotein (LDL) receptor class A, conserved site;IPR018097,EGF-like calcium-binding, conserved site;IPR000033,LDLR class B repeat;IPR002172,Low-density lipoprotein (LDL) receptor class A repeat;IPR009030,Growth factor receptor cysteine-rich domain superfamily;IPR011042,Six-bladed beta-propeller, TolB-like;IPR001881,EGF-like calcium-binding domain;IPR026823,Complement Clr-l…	-	GO:0032050,molecular_function,clathrin heavy chain binding;GO:1905167,biological_process,positive regulation of lysosomal protein catabolic process;GO:0010977,biological_process,negative regulation of neuron projection development;GO:1903078,biological_process,positive regulation of protein localization to plasma membrane;GO:0016964,molecular_function,alpha-2 macroglobulin receptor activity;GO:00…	K04550,ko05010,Alzheimer's disease;K04550,ko05144,Malaria
Stat6	0.556676	0.632192	0.566611	0.180506	0.227052	0.193234	Q8R4D4,Signal transducer and activator of transcription	-	PF02864,STAT protein, DNA binding domain;PF01017,STAT protein, all-alpha domain;PF00017,SH2 domain;PF02865,STAT protein, protein interaction domain;PF14596,STAT6 C-terminal	IPR036860,SH2 domain superfamily;IPR015988,STAT transcription factor, coiled coil;IPR035857,STAT6, SH2 domain;IPR036535,STAT transcription factor, N-terminal domain superfamily;IPR008967,p53-like transcription factor, DNA-binding;IPR013801,STAT transcription factor, DNA-binding;IPR000980,SH2 domain;IPR012345,STAT transcription factor, DNA-binding, N-terminal;IPR013800,STAT transcription factor, a…	KOG3667,STAT protein;ENOG410XPN8,-	GO:0003677,molecular_function,DNA binding;GO:0005737,cellular_component,cytoplasm;GO:0003700,molecular_function,DNA binding transcription factor activity;GO:0004871,molecular_function,signal transducer activity;GO:0006355,biological_process,regulation of transcription, DNA-templated;GO:0006351,biological_process,transcription, DNA-templated;GO:0005634,cellular_component,nucleus;GO:0007165,biologi…	-
Rbms2	0.464624	0.462168	0.4643	0.141663	0.0857965	0.197807	Q4QR81,RNA binding motif, single stranded interacting protein 2, isoform CRA_a	NP_001020574.1,RNA-binding motif, single-stranded-interacting protein 2	PF00076,RNA recognition motif. (a.k.a. RRM, RBD, or RNP domain)	IPR000504,RNA recognition motif domain;IPR035979,RNA-binding domain superfamily;IPR012677,Nucleotide-binding alpha-beta plait domain superfamily;IPR002343,Paraneoplastic encephalomyelitis antigen	ENOG410XRB5,-;KOG4733,FOG: RRM domain	GO:0003723,molecular_function,RNA binding;GO:0003676,molecular_function,nucleic acid binding	-
Timeless	3.48575	3.30412	3.29308	1.33484	1.53157	1.31846	Q3U574,Uncharacterized protein	NP_001157552.1,protein timeless homolog isoform 3	PF04821,Timeless protein;PF05029,Timeless protein C terminal region	IPR006906,Timeless protein;IPR007725,Timeless C-terminal	ENOG410XQM6,-;KOG1974,DNA topoisomerase I-interacting protein	GO:0030324,biological_process,lung development;GO:0042803,molecular_function,protein homodimerization activity;GO:0006974,biological_process,cellular response to DNA damage stimulus;GO:0000122,biological_process,negative regulation of transcription by RNA polymerase II;GO:0007623,biological_process,circadian rhythm;GO:0046982,molecular_function,protein heterodimerization activity;GO:0042752,biolo…	-
Stat2	1.04385	1.20513	1.02606	2.21782	2.04579	2.2878	E9QJX9,Signal transducer and activator of transcription	-	PF12188,Signal transducer and activator of transcription 2 C terminal;PF02865,STAT protein, protein interaction domain;PF01017,STAT protein, all-alpha domain;PF00017,SH2 domain;PF02864,STAT protein, DNA binding domain	IPR036860,SH2 domain superfamily;IPR015988,STAT transcription factor, coiled coil;IPR036535,STAT transcription factor, N-terminal domain superfamily;IPR008967,p53-like transcription factor, DNA-binding;IPR013801,STAT transcription factor, DNA-binding;IPR000980,SH2 domain;IPR012345,STAT transcription factor, DNA-binding, N-terminal;IPR013800,STAT transcription factor, all-alpha domain;IPR035854,ST…	KOG3667,STAT protein;ENOG410XPN8,-	GO:0051607,biological_process,defense response to virus;GO:0060337,biological_process,type I interferon signaling pathway;GO:0003677,molecular_function,DNA binding;GO:0001932,biological_process,regulation of protein phosphorylation;GO:0005737,cellular_component,cytoplasm;GO:0003700,molecular_function,DNA binding transcription factor activity;GO:0004871,molecular_function,signal transducer activit…	-
Cnpy2	2.2183	1.98669	2.09186	0.568222	0.291193	0.509112	G3HRP2,Protein canopy-like 2	XP_007607728.1,-;XP_007607727.1,-;XP_003506233.1,protein canopy homolog 2;XP_007644869.1,-	PF11938,TLR4 regulator and MIR-interacting MSAP	IPR008139,Saposin B type domain;IPR021852,Domain of unknown function DUF3456	-	GO:0010629,biological_process,negative regulation of gene expression;GO:0045716,biological_process,positive regulation of low-density lipoprotein particle receptor biosynthetic process;GO:0010988,biological_process,regulation of low-density lipoprotein particle clearance	-
Ankrd52	2.18536	2.20083	1.82503	0.666376	0.819584	0.788004	D4ACT4,Ankyrin repeat domain 52	-	PF12796,Ankyrin repeats (3 copies);PF13857,Ankyrin repeats (many copies);PF13637,Ankyrin repeats (many copies);PF00023,Ankyrin repeat	IPR020683,Ankyrin repeat-containing domain;IPR002110,Ankyrin repeat;IPR036770,Ankyrin repeat-containing domain superfamily	KOG0504,FOG: Ankyrin repeat;COG0666,FOG: Ankyrin repeat	-	-
Gm17201	3.78993	4.0077	3.66797	0.926092	1.51868	1.51727	-	-	-	-	-	-	-
Esyt1	0.938921	0.909883	0.955045	0.176327	0.331323	0.220676	A0A1U7QS81,extended synaptotagmin-1	XP_005079769.1,extended synaptotagmin-1	-	IPR031468,Synaptotagmin-like mitochondrial-lipid-binding domain;IPR037733,Extended synaptotagmin, C2A domain;IPR037749,Extended synaptotagmin, C2B domain;IPR037752,Extended synaptotagmin, C-terminal C2 domain;IPR000008,C2 domain;IPR035892,C2 domain superfamily	-	GO:0006869,biological_process,lipid transport;GO:0016020,cellular_component,membrane;GO:0008289,molecular_function,lipid binding;GO:0016021,cellular_component,integral component of membrane;GO:0061817,biological_process,endoplasmic reticulum-plasma membrane tethering	-
Patz1	1.10682	1.47865	1.21147	0.324226	0.326038	0.313206	Q5NBY9,POZ	-	PF00096,Zinc finger, C2H2 type;PF13894,C2H2-type zinc finger;PF13912,C2H2-type zinc finger;PF16637,Putative zinc-finger between two C2H2 zinc-fingers on Patz;PF00651,BTB/POZ domain	IPR013087,Zinc finger C2H2-type;IPR000637,HMG-I/HMG-Y, DNA-binding, conserved site;IPR000210,BTB/POZ domain;IPR011333,SKP1/BTB/POZ domain superfamily;IPR036236,Zinc finger C2H2 superfamily	-	GO:0007283,biological_process,spermatogenesis;GO:0010596,biological_process,negative regulation of endothelial cell migration;GO:0030217,biological_process,T cell differentiation;GO:0003677,molecular_function,DNA binding;GO:0005515,molecular_function,protein binding;GO:0003676,molecular_function,nucleic acid binding;GO:0045892,biological_process,negative regulation of transcription, DNA-templated…	-
Selenom	2.70517	3.08889	2.52622	0.804781	0.899827	0.998875	G3QJK3,Selenoprotein M	-	PF08806,Sep15/SelM redox domain	IPR036249,Thioredoxin-like superfamily;IPR014912,Selenoprotein F/M;IPR038219,Selenoprotein F/M superfamily	-	-	-
Smtn	2.4599	2.47184	2.23595	0.222643	0.253547	0.32086	D3Z3Q3,Smoothelin	-	PF00307,Calponin homology (CH) domain;PF12510,Smoothelin cytoskeleton protein	IPR001715,Calponin homology domain;IPR022189,Smoothelin;IPR036872,CH domain superfamily	COG5069,Ca2+-binding actin-bundling protein fimbrin/plastin (EF-Hand superfamily);KOG4678,FOG: Calponin homology domain	-	-
Gm11946	0.850249	0.921034	0.953706	0.116348	0.153318	0.153175	D3Z3Q3,Smoothelin	-	PF00307,Calponin homology (CH) domain;PF12510,Smoothelin cytoskeleton protein	IPR001715,Calponin homology domain;IPR022189,Smoothelin;IPR036872,CH domain superfamily	COG5069,Ca2+-binding actin-bundling protein fimbrin/plastin (EF-Hand superfamily);KOG4678,FOG: Calponin homology domain	-	-
Tcn2	1.75017	1.31274	1.54937	0.447739	0.458899	0.356589	G3V6K1,Transcobalamin 2, isoform CRA_a	XP_006251432.1,-;XP_006251428.1,-;XP_006251429.1,-;XP_006251430.1,-;NP_071979.2,transcobalamin-2 precursor;XP_017454859.1,-	PF14478,omain of unknown function (DUF4430);PF01122,ukaryotic cobalamin-binding protein	IPR027954,Domain of unknown function DUF4430;IPR002157,Cobalamin (vitamin B12)-binding protein	ENOG410XSU1,-;ENOG410IDZK,-	GO:0031419,molecular_function,cobalamin binding;GO:0005615,cellular_component,extracellular space;GO:0015889,biological_process,cobalamin transport	K14619,ko04977,Vitamin digestion and absorption
Gal3st1	1.35309	1.64367	1.72526	0.814017	0.362742	0.724809	Q5PQK7,Galactose-3-O-sulfotransferase 1	XP_006251444.1,galactosylceramide sulfotransferase isoform X2;XP_006251445.1,-	PF06990,alactose-3-O-sulfotransferase	IPR009729,Galactose-3-O-sulfotransferase;IPR027417,P-loop containing nucleoside triphosphate hydrolase	ENOG410IG5S,-;ENOG4110RXY,-	GO:0007283,biological_process,spermatogenesis;GO:0005794,cellular_component,Golgi apparatus;GO:0042552,biological_process,myelination;GO:0006682,biological_process,galactosylceramide biosynthetic process;GO:0009247,biological_process,glycolipid biosynthetic process;GO:0016021,cellular_component,integral component of membrane;GO:0001733,molecular_function,galactosylceramide sulfotransferase activi…	-
Sec14l2	0.610361	0.804859	0.753477	1.48386	1.25681	1.57219	Q5EBD0,SEC14-like 2	NP_446253.2,SEC14-like protein 2	PF00650,CRAL/TRIO domain	IPR009038,GOLD domain;IPR001251,CRAL-TRIO lipid binding domain;IPR036273,CRAL/TRIO, N-terminal domain superfamily;IPR036598,GOLD domain superfamily;IPR011074,CRAL/TRIO, N-terminal domain;IPR036865,CRAL-TRIO lipid binding domain superfamily	KOG1471,Phosphatidylinositol transfer protein SEC14 and related proteins;ENOG410XRSQ,-	-	-
Rnf215	0.679646	0.802749	0.394405	0.258908	0.182436	0.182266	D3ZNU0,Ring finger protein 215	NP_001100704.1,RING finger protein 215 precursor	PF13639,Ring finger domain	IPR001841,Zinc finger, RING-type;IPR013083,Zinc finger, RING/FYVE/PHD-type	KOG0800,FOG: Predicted E3 ubiquitin ligase;ENOG41121N2,-	-	-
Nipsnap1	0.440506	0.359778	0.429245	0.163613	0.125769	0.125651	Q5SVF7,4-nitrophenylphosphatase domain and non-neuronal SNAP25-like protein homolog 1	NP_032724.1,protein NipSnap homolog 1	PF07978,NIPSNAP	IPR012577,NIPSNAP;IPR011008,Dimeric alpha-beta barrel	ENOG410XSWP,-;KOG2883,NIPSNAP1 protein	GO:0019233,biological_process,sensory perception of pain;GO:0042165,molecular_function,neurotransmitter binding;GO:0005743,cellular_component,mitochondrial inner membrane;GO:0005739,cellular_component,mitochondrion;GO:0016020,cellular_component,membrane;GO:0097060,cellular_component,synaptic membrane	-
Rasl10a	1.65166	1.59179	1.76519	0.639023	0.654952	0.785209	A0A0G2KAY0,RAS-like, family 10, member A	-	PF00071,Ras family	IPR020849,Small GTPase superfamily, Ras type;IPR001806,Small GTPase superfamily;IPR027417,P-loop containing nucleoside triphosphate hydrolase	-	GO:0003924,molecular_function,GTPase activity;GO:0005525,molecular_function,GTP binding;GO:0007165,biological_process,signal transduction;GO:0016020,cellular_component,membrane	-
Xbp1	0.910144	0.962441	0.903441	0.355838	0.23934	0.182184	A0A0P6DCN1,X-box binding protein	-	PF07716,Basic region leucine zipper	IPR004827,Basic-leucine zipper domain	-	GO:0006355,biological_process,regulation of transcription, DNA-templated;GO:0003700,molecular_function,DNA binding transcription factor activity	-
Polm	0.276466	0.33349	0.270736	0.0296208	0.0404788	0.0808821	Q5NCI3,DNA-directed DNA/RNA polymerase mu	-	PF10391,ingers domain of DNA polymerase lambda;PF14716,Helix-hairpin-helix domain;PF14792,NA polymerase beta palm	IPR018944,DNA polymerase lambda, fingers domain;IPR001357,BRCT domain;IPR028207,DNA polymerase beta, palm domain;IPR010996,DNA polymerase beta-like, N-terminal domain;IPR001726,DNA nucleotidylexotransferase (TdT) / DNA-directed DNA/RNA polymerase mu;IPR022312,DNA polymerase family X;IPR027249,DNA-directed DNA/RNA polymerase mu;IPR027421,DNA polymerase lambda lyase domain superfamily;IPR036420,BRC…	COG1796,DNA polymerase IV (family X);KOG2534,DNA polymerase IV (family X)	GO:0003887,molecular_function,DNA-directed DNA polymerase activity;GO:0003677,molecular_function,DNA binding;GO:0071897,biological_process,DNA biosynthetic process;GO:0006281,biological_process,DNA repair;GO:0030183,biological_process,B cell differentiation;GO:0016779,molecular_function,nucleotidyltransferase activity;GO:0005634,cellular_component,nucleus;GO:0046872,molecular_function,metal ion b…	-
Aebp1	2.02247	2.01977	2.00663	0.195808	0.145955	0.218729	A0A0H2UHL3,Adipocyte enhancer-binding protein 1	XP_006251378.1,adipocyte enhancer-binding protein 1 isoform X1	PF00246,Zinc carboxypeptidase;PF00754,5/8 type C domain;PF13620,Carboxypeptidase regulatory-like domain	IPR000834,Peptidase M14, carboxypeptidase A;IPR000421,Coagulation factor 5/8 C-terminal domain;IPR034243,AEBP1/CPX, carboxypeptidase domain;IPR008979,Galactose-binding-like domain superfamily;IPR008969,Carboxypeptidase-like, regulatory domain superfamily	-	GO:0006508,biological_process,proteolysis;GO:0006355,biological_process,regulation of transcription, DNA-templated;GO:0031012,cellular_component,extracellular matrix;GO:0004181,molecular_function,metallocarboxypeptidase activity;GO:0000122,biological_process,negative regulation of transcription by RNA polymerase II;GO:0001227,molecular_function,transcriptional repressor activity, RNA polymerase I…	-
Npc1l1	0.461501	0.307229	0.312028	0.113196	0.116018	0.124189	Z4YJC9,NPC1-like 1	NP_997125.2,Niemann-Pick C1-like protein 1 precursor	PF02460,Patched family;PF12349,Sterol-sensing domain of SREBP cleavage-activation;PF16414,Niemann-Pick C1 N terminus	IPR000731,Sterol-sensing domain;IPR004765,NPC1-like;IPR032190,Niemann-Pick C1, N-terminal;IPR003392,Protein patched/dispatched	KOG1933,Cholesterol transport protein (Niemann-Pick C disease protein);ENOG410XR54,-	GO:0030299,biological_process,intestinal cholesterol absorption;GO:0006695,biological_process,cholesterol biosynthetic process;GO:0031526,cellular_component,brush border membrane;GO:0017137,molecular_function,Rab GTPase binding;GO:0042157,biological_process,lipoprotein metabolic process;GO:0071501,biological_process,cellular response to sterol depletion;GO:0030301,biological_process,cholesterol t…	K14461,ko04975,Fat digestion and absorption
Snhg15	0.772781	0.841546	0.566794	0.15946	0.0817172	0.163282	-	-	-	-	-	-	-
Tns3	0.39655	0.337514	0.318184	0.0419897	0.0496573	0.049611	C5NTX8,Tensin3	-	PF10409,C2 domain of PTEN tumour-suppressor protein;PF00017,SH2 domain;PF08416,Phosphotyrosine-binding domain	IPR014020,Tensin phosphatase, C2 domain;IPR036860,SH2 domain superfamily;IPR029021,Protein-tyrosine phosphatase-like;IPR000980,SH2 domain;IPR003595,Protein-tyrosine phosphatase, catalytic;IPR006020,PTB/PI domain;IPR029023,Tensin-type phosphatase domain;IPR033929,Tensin, phosphotyrosine-binding domain;IPR011993,PH-like domain superfamily;IPR035012,Tensin-like, SH2 domain;IPR013625,Tensin/EPS8 phos…	KOG2283,Clathrin coat dissociation kinase GAK/PTEN/Auxilin and related tyrosine phosphatases;KOG1930,Focal adhesion protein Tensin, contains PTB domain;COG2453,Predicted protein-tyrosine phosphatase	-	-
1700042O10Rik	0.578927	0.815634	0.784775	1.10873	1.37741	1.54814	-	-	-	-	-	-	-
Vstm2a	2.85705	2.87215	2.56335	0.939891	0.963319	0.853761	F6Y6A6,V-set and transmembrane domain-containing protein 2A	-	PF07686,Immunoglobulin V-set domain	IPR003599,Immunoglobulin subtype;IPR013783,Immunoglobulin-like fold;IPR036179,Immunoglobulin-like domain superfamily;IPR013106,Immunoglobulin V-set domain;IPR007110,Immunoglobulin-like domain	-	GO:0010628,biological_process,positive regulation of gene expression;GO:0042802,molecular_function,identical protein binding;GO:0010884,biological_process,positive regulation of lipid storage;GO:0071773,biological_process,cellular response to BMP stimulus;GO:0070352,biological_process,positive regulation of white fat cell proliferation;GO:0090336,biological_process,positive regulation of brown fa…	-
Fbxo48	0.450073	0.390212	0.571335	0.176811	0.197692	0.197508	D3ZKN5,F-box protein 48	XP_008768655.1,-;XP_006251580.1,-;XP_017454813.1,-;NP_001102333.1,F-box only protein 48	PF12937,-box-like	IPR036047,F-box-like domain superfamily;IPR001810,F-box domain	ENOG410IX69,-;ENOG41125II,-	-	-
Plek	0.702325	0.645848	0.556001	0.104665	0.0990224	0.0906859	Q5F271,Pleckstrin	NP_062422.1,pleckstrin	PF00610,omain found in Dishevelled, Egl-10, and Pleckstrin (DEP);PF00169,PH domain	IPR011993,PH-like domain superfamily;IPR036388,Winged helix-like DNA-binding domain superfamily;IPR001849,Pleckstrin homology domain;IPR037371,Pleckstrin 1, DEP domain;IPR037370,Pleckstrin;IPR036390,Winged helix DNA-binding domain superfamily;IPR000591,DEP domain	ENOG410IFJ7,-;ENOG410ZY9B,-	GO:0031532,biological_process,actin cytoskeleton reorganization;GO:0030866,biological_process,cortical actin cytoskeleton organization;GO:0030836,biological_process,positive regulation of actin filament depolymerization;GO:0030030,biological_process,cell projection organization;GO:0002576,biological_process,platelet degranulation;GO:0030845,biological_process,phospholipase C-inhibiting G-protein …	-
Gm12018	1.00267	0.801975	0.793368	0.0642091	0.0767778	0.131496	Q91Z88,PORF2	-	PF03372,ndonuclease/Exonuclease/phosphatase family;PF08333,Protein of unknown function (DUF1725);PF00078,Reverse transcriptase (RNA-dependent DNA polymerase)	IPR013544,Domain of unknown function DUF1725;IPR005135,Endonuclease/exonuclease/phosphatase;IPR000477,Reverse transcriptase domain;IPR036691,Endonuclease/exonuclease/phosphatase superfamily	-	-	-
Gm12020	0.742884	1.04546	0.736468	0.0176874	0	0.054334	Q3TGR3,Uncharacterized protein	-	PF00076,RNA recognition motif. (a.k.a. RRM, RBD, or RNP domain)	IPR034230,Nucleolin, RNA recognition motif 1;IPR034233,Nucleolin, RNA recognition motif 2;IPR012677,Nucleotide-binding alpha-beta plait domain superfamily;IPR000504,RNA recognition motif domain;IPR034235,Nucleolin, RNA recognition motif 4;IPR035979,RNA-binding domain superfamily;IPR034234,Nucleolin, RNA recognition motif 3	ENOG410XSFV,-;ENOG410IRS7,-	GO:0003723,molecular_function,RNA binding;GO:0003676,molecular_function,nucleic acid binding	-
Glns-ps1	0.487078	0.409181	0.328083	1.06608	1.88732	1.19088	V9GZG5,Glutamine synthetase	-	PF00120,lutamine synthetase, catalytic domain;PF03951,lutamine synthetase, beta-Grasp domain	IPR036651,Glutamine synthetase, N-terminal domain superfamily;IPR014746,Glutamine synthetase/guanido kinase, catalytic domain;IPR008146,Glutamine synthetase, catalytic domain;IPR008147,Glutamine synthetase, beta-Grasp domain	COG0174,Glutamine synthetase;KOG0683,Glutamine synthetase	GO:0003824,molecular_function,catalytic activity;GO:0006807,biological_process,nitrogen compound metabolic process;GO:0006542,biological_process,glutamine biosynthetic process;GO:0004356,molecular_function,glutamate-ammonia ligase activity;GO:0016874,molecular_function,ligase activity	-
Cep68	2.02276	1.79398	2.05757	0.585025	0.826827	1.04676	Q3ULV4,Uncharacterized protein	-	-	IPR026696,A-kinase anchor protein 6/Centrosomal protein of 68kDa	ENOG41129RE,-;ENOG410IIDK,-	-	-
Gm12033	1.20339	1.29356	0.841949	0.32441	0.332496	0.332186	A0A0A0MQF6,Glyceraldehyde-3-phosphate dehydrogenase	NP_001276655.1,glyceraldehyde-3-phosphate dehydrogenase isoform 1	PF02800,lyceraldehyde 3-phosphate dehydrogenase, C-terminal domain;PF00044,lyceraldehyde 3-phosphate dehydrogenase, NAD binding domain	IPR036291,NAD(P)-binding domain superfamily;IPR020828,Glyceraldehyde 3-phosphate dehydrogenase, NAD(P) binding domain;IPR020829,Glyceraldehyde 3-phosphate dehydrogenase, catalytic domain;IPR020831,Glyceraldehyde/Erythrose phosphate dehydrogenase family;IPR006424,Glyceraldehyde-3-phosphate dehydrogenase, type I;IPR020830,Glyceraldehyde 3-phosphate dehydrogenase, active site	COG0057,Glyceraldehyde-3-phosphate dehydrogenase/erythrose-4-phosphate dehydrogenase;KOG0657,Glyceraldehyde 3-phosphate dehydrogenase	GO:0051287,molecular_function,NAD binding;GO:0006006,biological_process,glucose metabolic process;GO:0006096,biological_process,glycolytic process;GO:0016491,molecular_function,oxidoreductase activity;GO:0050661,molecular_function,NADP binding;GO:0004365,molecular_function,glyceraldehyde-3-phosphate dehydrogenase (NAD+) (phosphorylating) activity;GO:0016620,molecular_function,oxidoreductase activ…	-
Lgalsl	0.359192	0.379831	0.320892	0.0614394	0.053975	0.0629121	E1BKC9,Galectin	NP_001192760.1,-	PF00337,alactoside-binding lectin	IPR001079,Galectin, carbohydrate recognition domain;IPR013320,Concanavalin A-like lectin/glucanase domain superfamily;IPR030651,Galectin-related protein	ENOG4111EA0,-;KOG3587,Galectin, galactose-binding lectin	GO:0030246,molecular_function,carbohydrate binding;GO:0005622,cellular_component,intracellular	-
4932414J04Rik	2.77277	2.82668	3.06627	0.806519	1.22934	1.06937	Q8C0Q8,Uncharacterized protein	-	PF00069,Protein kinase domain	IPR011009,Protein kinase-like domain superfamily;IPR000719,Protein kinase domain	KOG0586,Serine/threonine protein kinase;ENOG410XNQ0,-	GO:0006468,biological_process,protein phosphorylation;GO:0005524,molecular_function,ATP binding;GO:0004672,molecular_function,protein kinase activity	-
Zrsr1	5.87835	5.72644	5.88976	2.45406	2.3686	2.55796	Q8BST8,Uncharacterized protein	NP_035793.1,U2 small nuclear ribonucleoprotein auxiliary factor 35 kDa subunit-related protein 1	PF00076,RNA recognition motif. (a.k.a. RRM, RBD, or RNP domain);PF00642,Zinc finger C-x8-C-x5-C-x3-H type (and similar)	IPR009145,U2 auxiliary factor small subunit;IPR012677,Nucleotide-binding alpha-beta plait domain superfamily;IPR000504,RNA recognition motif domain;IPR000571,Zinc finger, CCCH-type;IPR035979,RNA-binding domain superfamily;IPR003954,RNA recognition motif domain, eukaryote	ENOG410Z5PX,-;KOG2202,U2 snRNP splicing factor, small subunit, and related proteins	GO:0003723,molecular_function,RNA binding;GO:0003676,molecular_function,nucleic acid binding;GO:0000398,biological_process,mRNA splicing, via spliceosome;GO:0046872,molecular_function,metal ion binding;GO:0089701,cellular_component,U2AF	-
Rel	2.03184	1.93521	1.68021	0.662753	0.763562	0.609289	A4QPD3,Proto-oncogene c-Rel	NP_033070.2,proto-oncogene c-Rel	PF00554,Rel homology DNA-binding domain;PF16179,Rel homology dimerisation domain	IPR030505,Proto-oncogene c-Rel;IPR011539,Rel homology domain (RHD), DNA-binding domain;IPR008967,p53-like transcription factor, DNA-binding;IPR032397,Rel homology dimerisation domain;IPR030492,Rel homology domain, conserved site;IPR037059,Rel homology domain (RHD), DNA-binding domain superfamily;IPR013783,Immunoglobulin-like fold;IPR014756,Immunoglobulin E-set;IPR002909,IPT domain;IPR033926,NFkap…	ENOG410IG8F,-;ENOG410XT64,-	GO:0006366,biological_process,transcription by RNA polymerase II;GO:0001205,molecular_function,transcriptional activator activity, RNA polymerase II distal enhancer sequence-specific DNA binding;GO:0003677,molecular_function,DNA binding;GO:0005667,cellular_component,transcription factor complex;GO:0043565,molecular_function,sequence-specific DNA binding;GO:0003700,molecular_function,DNA binding t…	K09254,ko04014,Ras signaling pathway;K09254,ko05202,Transcriptional misregulation in cancer;K09254,ko05203,Viral carcinogenesis
Gm6899	1.18816	0.796763	2.47676	2.61301	3.3328	2.79456	Q3USS0,Predicted gene 6899	-	-	-	-	GO:0005575,cellular_component,cellular_component;GO:0003674,molecular_function,molecular_function;GO:0008150,biological_process,biological_process	-
Gm12070	1.28103	1.44575	1.57408	0.288364	0.443328	0.406005	A0A0A0MQF6,Glyceraldehyde-3-phosphate dehydrogenase	NP_001276655.1,glyceraldehyde-3-phosphate dehydrogenase isoform 1	PF02800,lyceraldehyde 3-phosphate dehydrogenase, C-terminal domain;PF00044,lyceraldehyde 3-phosphate dehydrogenase, NAD binding domain	IPR036291,NAD(P)-binding domain superfamily;IPR020828,Glyceraldehyde 3-phosphate dehydrogenase, NAD(P) binding domain;IPR020829,Glyceraldehyde 3-phosphate dehydrogenase, catalytic domain;IPR020831,Glyceraldehyde/Erythrose phosphate dehydrogenase family;IPR006424,Glyceraldehyde-3-phosphate dehydrogenase, type I;IPR020830,Glyceraldehyde 3-phosphate dehydrogenase, active site	COG0057,Glyceraldehyde-3-phosphate dehydrogenase/erythrose-4-phosphate dehydrogenase;KOG0657,Glyceraldehyde 3-phosphate dehydrogenase	GO:0051287,molecular_function,NAD binding;GO:0006006,biological_process,glucose metabolic process;GO:0006096,biological_process,glycolytic process;GO:0016491,molecular_function,oxidoreductase activity;GO:0050661,molecular_function,NADP binding;GO:0004365,molecular_function,glyceraldehyde-3-phosphate dehydrogenase (NAD+) (phosphorylating) activity;GO:0016620,molecular_function,oxidoreductase activ…	-
Efemp1	0.687423	0.5053	0.612229	0.0531923	0.0545182	0.0363116	Q6AXN2,EGF-containing fibulin-like extracellular matrix protein 1	XP_008768678.1,-;XP_008768679.1,-;NP_001012039.1,EGF-containing fibulin-like extracellular matrix protein 1 precursor	PF07645,Calcium-binding EGF domain;PF12662,Complement Clr-like EGF-like	IPR018097,EGF-like calcium-binding, conserved site;IPR000152,EGF-type aspartate/asparagine hydroxylation site;IPR009030,Growth factor receptor cysteine-rich domain superfamily;IPR037287,Fibulin 3/4/5;IPR001881,EGF-like calcium-binding domain;IPR026823,Complement Clr-like EGF domain;IPR032973,EGF-containing fibulin-like extracellular matrix protein 1;IPR000742,EGF-like domain;IPR013032,EGF-like, c…	ENOG410YCRW,-;ENOG410KD9V,-	GO:0005154,molecular_function,epidermal growth factor receptor binding;GO:0018108,biological_process,peptidyl-tyrosine phosphorylation;GO:0048050,biological_process,post-embryonic eye morphogenesis;GO:0043010,biological_process,camera-type eye development;GO:0031012,cellular_component,extracellular matrix;GO:0005509,molecular_function,calcium ion binding;GO:0006355,biological_process,regulation o…	-
Stc2	0.368297	0.30203	0.276427	0.027917	0	0.00714654	Q5SS12,Stanniocalcin 2	NP_035621.1,stanniocalcin-2 precursor	PF03298,Stanniocalcin family	IPR004978,Stanniocalcin	ENOG410IIGP,-;ENOG410XT17,-	GO:0033280,biological_process,response to vitamin D;GO:0046697,biological_process,decidualization;GO:0005783,cellular_component,endoplasmic reticulum;GO:0005576,cellular_component,extracellular region;GO:0005794,cellular_component,Golgi apparatus;GO:0034976,biological_process,response to endoplasmic reticulum stress;GO:0005179,molecular_function,hormone activity;GO:0042803,molecular_function,prot…	-
Gm12107	1.3126	1.32934	1.03149	3.7377	3.70595	4.24331	-	-	-	-	-	-	-
4930524B15Rik	3.90911	3.92657	8.56471	8.81269	9.95781	11.1135	D4AAX2,Similar to RIKEN cDNA 4930524B15	XP_006246080.1,-;NP_001101740.1,uncharacterized protein C5orf47 homolog	PF15730,omain of unknown function (DUF4680)	IPR031464,Protein of unknown function DUF4680	ENOG410J0PH,-;ENOG4111AC6,-	-	-
Rhbdf1	0.594225	0.785877	0.459087	0.126309	0.102203	0.108915	G3IA46,Inactive rhomboid protein	XP_007650548.1,-;XP_003511894.1,inactive rhomboid protein 1 isoform X2;XP_016835847.1,-;XP_016820705.1,-	PF12595,Rhomboid serine protease;PF01694,Rhomboid family	IPR022241,Rhomboid serine protease;IPR002610,Peptidase S54, rhomboid;IPR035952,Rhomboid-like superfamily;IPR022764,Peptidase S54, rhomboid domain	-	GO:0006508,biological_process,proteolysis;GO:0050709,biological_process,negative regulation of protein secretion;GO:0008283,biological_process,cell proliferation;GO:0016020,cellular_component,membrane;GO:0042058,biological_process,regulation of epidermal growth factor receptor signaling pathway;GO:0061136,biological_process,regulation of proteasomal protein catabolic process;GO:0000139,cellular_c…	-
Sh3pxd2b	0.148231	0.168838	0.139783	0.0372001	0.015251	0.0152367	B9EJ37,SH3 and PX domains 2B	-	PF07653,Variant SH3 domain;PF00018,SH3 domain;PF00787,PX domain	IPR030512,SH3 and PX domain-containing protein 2B;IPR035480,SH3PXD2B, SH3 domain 4;IPR036871,PX domain superfamily;IPR035479,SH3PXD2B, SH3 domain 3;IPR037961,SH3PXD2, PX domain;IPR036028,SH3-like domain superfamily;IPR001683,Phox homologous domain;IPR001452,SH3 domain;IPR035478,SH3PXD2B, SH3 domain 2;IPR035477,SH3PXD2B, SH3 domain 1	ENOG410YBFF,-;KOG4773,NADPH oxidase	GO:0007507,biological_process,heart development;GO:0001654,biological_process,eye development;GO:0060348,biological_process,bone development;GO:0035091,molecular_function,phosphatidylinositol binding;GO:0071800,biological_process,podosome assembly	-
Kcnip1	0.301135	0.258246	0.224811	0.0990321	0.113442	0.107371	A0A1U7QPQ9,Kv channel-interacting protein 1 isoform X1	XP_005072004.1,-	-	IPR002048,EF-hand domain;IPR018247,EF-Hand 1, calcium-binding site;IPR011992,EF-hand domain pair	-	GO:0005509,molecular_function,calcium ion binding	-
Slit3	2.10928	2.38145	2.16439	0.238125	0.353888	0.243833	Q3UHN1,Uncharacterized protein	NP_035542.2,slit homolog 3 protein precursor	PF01463,Leucine rich repeat C-terminal domain;PF13855,Leucine rich repeat;PF00008,-like domain;PF02210,Laminin G domain;PF01462,Leucine rich repeat N-terminal domain;PF12661,Human growth factor-like EGF	IPR001611,Leucine-rich repeat;IPR018097,EGF-like calcium-binding, conserved site;IPR000483,Cysteine-rich flanking region, C-terminal;IPR001881,EGF-like calcium-binding domain;IPR032675,Leucine-rich repeat domain superfamily;IPR009030,Growth factor receptor cysteine-rich domain superfamily;IPR006207,Cystine knot, C-terminal;IPR000372,Leucine-rich repeat N-terminal domain;IPR013320,Concanavalin A-l…	KOG4237,Extracellular matrix protein slit, contains leucine-rich and EGF-like repeats;COG4886,Leucine-rich repeat (LRR) protein	GO:0005576,cellular_component,extracellular region;GO:0005509,molecular_function,calcium ion binding	K06850,ko04360,Axon guidance
Pank3	3.06912	2.56352	2.66544	0.852015	0.938495	0.882466	A0A1U7Q7P0,pantothenate kinase 3	XP_005072001.1,-	-	IPR004567,Type II pantothenate kinase	-	GO:0004594,molecular_function,pantothenate kinase activity;GO:0016301,molecular_function,kinase activity;GO:0015937,biological_process,coenzyme A biosynthetic process;GO:0005524,molecular_function,ATP binding;GO:0016310,biological_process,phosphorylation	-
Wwc1	1.20768	1.39883	1.0575	0.269426	0.395554	0.36536	Q0KIX1,KIBRA	-	PF00397,WW domain;PF00168,C2 domain	IPR036020,WW domain superfamily;IPR001202,WW domain;IPR037771,WWC, C2 domain;IPR000008,C2 domain;IPR035892,C2 domain superfamily	KOG3209,WW domain-containing protein;COG5021,Ubiquitin-protein ligase	-	-
Ccng1	2.21507	2.06241	1.84861	0.637611	0.558641	0.494937	A0A0P6CBI3,Cyclin-G1	-	PF00134,Cyclin, N-terminal domain	IPR028860,Cyclin-G1;IPR013763,Cyclin-like;IPR036915,Cyclin-like superfamily;IPR006671,Cyclin, N-terminal	-	GO:0051726,biological_process,regulation of cell cycle	-
Gm12150	2.24404	2.03643	2.03776	4.01307	3.48031	3.87219	-	-	-	-	-	-	-
Ublcp1	5.93702	6.16371	5.54091	2.10283	1.99506	2.0223	A0A1U7QSB4,ubiquitin-like domain-containing CTD phosphatase 1	XP_012970251.1,-;XP_005071973.1,ubiquitin-like domain-containing CTD phosphatase 1	-	IPR023214,HAD superfamily;IPR036412,HAD-like superfamily;IPR011943,HAD-superfamily hydrolase, subfamily IIID;IPR004274,FCP1 homology domain;IPR000626,Ubiquitin domain;IPR029071,Ubiquitin-like domain superfamily	-	GO:0006470,biological_process,protein dephosphorylation;GO:0005634,cellular_component,nucleus;GO:0004721,molecular_function,phosphoprotein phosphatase activity	-
Rnf145	0.599486	0.59734	0.57474	0.245856	0.175913	0.270749	A0A1U8BSN3,RING finger protein 145	XP_012970258.1,-;XP_012970257.1,-;XP_005071972.1,RING finger protein 145 isoform X2	-	IPR001841,Zinc finger, RING-type;IPR011016,Zinc finger, RING-CH-type;IPR025754,TRC8 N-terminal domain;IPR013083,Zinc finger, RING/FYVE/PHD-type	-	GO:0046872,molecular_function,metal ion binding;GO:0016021,cellular_component,integral component of membrane;GO:0008270,molecular_function,zinc ion binding;GO:0016020,cellular_component,membrane	-
Ebf1	0.103661	0.136764	0.157908	0.0111063	0.0113831	0.0189542	A0A1S3GUB4,transcription factor COE1 isoform X1	XP_012891859.1,-	-	IPR003523,Transcription factor COE;IPR018350,Transcription factor COE, conserved site;IPR038173,Transcription factor COE, DNA-binding domain superfamily;IPR013783,Immunoglobulin-like fold;IPR036638,Helix-loop-helix DNA-binding domain superfamily;IPR014756,Immunoglobulin E-set;IPR002909,IPT domain;IPR038006,Transcription factor COE, IPT domain;IPR032201,Transcription factor COE, helix-loop-helix d…	-	GO:0046983,molecular_function,protein dimerization activity;GO:0003677,molecular_function,DNA binding;GO:0003700,molecular_function,DNA binding transcription factor activity;GO:0046872,molecular_function,metal ion binding;GO:0005634,cellular_component,nucleus;GO:0006355,biological_process,regulation of transcription, DNA-templated;GO:0006351,biological_process,transcription, DNA-templated;GO:0007…	-
Adam19	0.164006	0.176813	0.201055	0.0558389	0.104056	0.0519794	Q3UHT3,A disintegrin and metallopeptidase domain 19	NP_001298138.1,disintegrin and metalloproteinase domain-containing protein 19 isoform 4;NP_033746.1,disintegrin and metalloproteinase domain-containing protein 19 isoform 1 preproprotein	PF00200,isintegrin;PF08516,ADAM cysteine-rich;PF01421,Reprolysin (M12B) family zinc metalloprotease;PF01562,Reprolysin family propeptide	IPR001590,Peptidase M12B, ADAM/reprolysin;IPR024079,Metallopeptidase, catalytic domain superfamily;IPR033596,ADAM19 peptidase;IPR001762,Disintegrin domain;IPR034027,Reprolysin domain, adamalysin-type;IPR000742,EGF-like domain;IPR013032,EGF-like, conserved site;IPR006586,ADAM, cysteine-rich;IPR018358,Disintegrin, conserved site;IPR036436,Disintegrin domain superfamily;IPR002870,Peptidase M12B, pro…	ENOG410XX2M,-;KOG3607,Meltrins, fertilins and related Zn-dependent metalloproteinases of the ADAMs family	GO:0006508,biological_process,proteolysis;GO:0005794,cellular_component,Golgi apparatus;GO:0007507,biological_process,heart development;GO:0008237,molecular_function,metallopeptidase activity;GO:0046872,molecular_function,metal ion binding;GO:0006509,biological_process,membrane protein ectodomain proteolysis;GO:0017124,molecular_function,SH3 domain binding;GO:0004222,molecular_function,metalloend…	-
Havcr1	0.319791	0.593853	0.555513	0.187543	0.128145	0.160032	A0A0A0MQ86,Hepatitis A virus cellular receptor 1 homolog	XP_006532456.1,-;NP_599009.2,hepatitis A virus cellular receptor 1 homolog isoform a precursor	PF07686,Immunoglobulin V-set domain	IPR003599,Immunoglobulin subtype;IPR013783,Immunoglobulin-like fold;IPR036179,Immunoglobulin-like domain superfamily;IPR013106,Immunoglobulin V-set domain;IPR007110,Immunoglobulin-like domain	ENOG410IYS0,-;ENOG4111VB0,-	GO:0016021,cellular_component,integral component of membrane;GO:0016020,cellular_component,membrane	-
Rack1	5.86603	5.7939	5.53886	2.20135	2.42977	2.63702	B1N1C2,Guanine nucleotide-binding protein beta subunit	XP_003211191.1,-	PF00400,WD domain, G-beta repeat	IPR019775,WD40 repeat, conserved site;IPR017986,WD40-repeat-containing domain;IPR036322,WD40-repeat-containing domain superfamily;IPR015943,WD40/YVTN repeat-like-containing domain superfamily;IPR020472,G-protein beta WD-40 repeat;IPR001680,WD40 repeat	KOG0279,G protein beta subunit-like protein;ENOG410XQGZ,-	GO:0030292,molecular_function,protein tyrosine kinase inhibitor activity;GO:0001934,biological_process,positive regulation of protein phosphorylation;GO:1903208,biological_process,negative regulation of hydrogen peroxide-induced neuron death;GO:0033137,biological_process,negative regulation of peptidyl-serine phosphorylation;GO:0071363,biological_process,cellular response to growth factor stimulu…	K14753,ko05162,Measles
Gfpt2	0.60526	0.470474	0.492037	0.0904393	0.0860727	0.0926072	Q6IE69,Glutamine-fructose-6-phosphate transaminase 2	-	PF13522,lutamine amidotransferase domain;PF01380,SIS domain	IPR035490,GlmS/FrlB, SIS domain 2;IPR017932,Glutamine amidotransferase type 2 domain;IPR001347,Sugar isomerase (SIS);IPR005855,Glucosamine-fructose-6-phosphate aminotransferase, isomerising;IPR035466,GlmS/AgaS, SIS domain 1;IPR029055,Nucleophile aminohydrolases, N-terminal	KOG1268,Glucosamine 6-phosphate synthetases, contain amidotransferase and phosphosugar isomerase domains;COG0449,Glucosamine 6-phosphate synthetase, contains amidotransferase and phosphosugar isomerase domains	GO:0097367,molecular_function,carbohydrate derivative binding;GO:1901135,biological_process,carbohydrate derivative metabolic process;GO:0004360,molecular_function,glutamine-fructose-6-phosphate transaminase (isomerizing) activity;GO:1901137,biological_process,carbohydrate derivative biosynthetic process	-
Ltc4s	1.37407	1.70928	1.74428	0.245364	0.50296	0.502491	Q5SVR6,Leukotriene C4 synthase	-	-	-	-	-	-
Adamts2	0.629113	0.649251	0.54611	0.0696355	0.0356856	0.0792274	A0A1U7QPI4,A disintegrin and metalloproteinase with thrombospondin motifs 2	XP_005071903.1,-	-	IPR010294,ADAM-TS Spacer 1;IPR000884,Thrombospondin type-1 (TSP1) repeat;IPR001590,Peptidase M12B, ADAM/reprolysin;IPR024079,Metallopeptidase, catalytic domain superfamily;IPR013275,Peptidase M12B, ADAM-TS2;IPR010909,PLAC;IPR002870,Peptidase M12B, propeptide;IPR036383,Thrombospondin type-1 (TSP1) repeat superfamily	-	GO:0006508,biological_process,proteolysis;GO:0005578,,;GO:0008237,molecular_function,metallopeptidase activity;GO:0046872,molecular_function,metal ion binding;GO:0004222,molecular_function,metalloendopeptidase activity;GO:0008233,molecular_function,peptidase activity;GO:0007229,biological_process,integrin-mediated signaling pathway;GO:0008270,molecular_function,zinc ion binding	-
Zfp354c	0.78544	0.6608	0.557143	0.167809	0.343983	0.343662	G3V609,Zinc finger protein 354C	-	PF00096,Zinc finger, C2H2 type;PF01352,KRAB box	IPR013087,Zinc finger C2H2-type;IPR001909,Krueppel-associated box;IPR036051,KRAB domain superfamily;IPR036236,Zinc finger C2H2 superfamily	KOG1721,FOG: Zn-finger;COG5048,FOG: Zn-finger	GO:0003676,molecular_function,nucleic acid binding;GO:0046872,molecular_function,metal ion binding;GO:0006355,biological_process,regulation of transcription, DNA-templated;GO:0005622,cellular_component,intracellular;GO:0031965,cellular_component,nuclear membrane;GO:0005829,cellular_component,cytosol;GO:0005634,cellular_component,nucleus	-
Zfp879	0.386711	0.221089	0.197529	0.52366	0.46004	0.689416	A0A061HYA0,Zinc finger protein	-	PF00096,Zinc finger, C2H2 type;PF01352,KRAB box;PF13912,C2H2-type zinc finger	IPR013087,Zinc finger C2H2-type;IPR001909,Krueppel-associated box;IPR036051,KRAB domain superfamily;IPR036236,Zinc finger C2H2 superfamily	-	GO:0006355,biological_process,regulation of transcription, DNA-templated;GO:0003676,molecular_function,nucleic acid binding;GO:0046872,molecular_function,metal ion binding;GO:0005622,cellular_component,intracellular	-
Ppp2ca	2.877	2.43289	2.55632	1.04158	1.03294	1.13567	A0A1U7QHY3,Serine/threonine-protein phosphatase	XP_005067838.1,-	-	IPR029052,Metallo-dependent phosphatase-like;IPR004843,Calcineurin-like phosphoesterase domain, ApaH type;IPR006186,Serine/threonine-specific protein phosphatase/bis(5-nucleosyl)-tetraphosphatase	-	GO:0006470,biological_process,protein dephosphorylation;GO:0016787,molecular_function,hydrolase activity;GO:0004721,molecular_function,phosphoprotein phosphatase activity	-
Tcf7	4.75651	4.95224	4.05223	1.10073	1.3538	1.07076	Q80UF1,Transcription factor 7, T-cell specific	NP_033357.1,transcription factor 7;NP_001300910.1,-	PF08347,N-terminal CTNNB1 binding;PF00505,HMG (high mobility group) box	IPR009071,High mobility group box domain;IPR036910,High mobility group box domain superfamily;IPR024940,Transcription factor TCF/LEF;IPR028785,Transcription factor 7;IPR013558,CTNNB1 binding, N-teminal	ENOG41109RU,-;KOG3248,Transcription factor TCF-4	GO:0016055,biological_process,Wnt signaling pathway;GO:0000122,biological_process,negative regulation of transcription by RNA polymerase II;GO:0006355,biological_process,regulation of transcription, DNA-templated;GO:0044212,molecular_function,transcription regulatory region DNA binding;GO:0005634,cellular_component,nucleus;GO:0033153,biological_process,T cell receptor V(D)J recombination;GO:00037…	K02620,ko05200,Pathways in cancer;K02620,ko05213,Endometrial cancer;K02620,ko05412,Arrhythmogenic right ventricular cardiomyopathy (ARVC);K02620,ko05210,Colorectal cancer;K02620,ko04520,Adherens junction;K02620,ko05216,Thyroid cancer;K02620,ko04390,Hippo signaling pathway;K02620,ko04916,Melanogenesis;K02620,ko05215,Prostate cancer;K02620,ko05221,Acute myeloid leukemia;K02620,ko04310,Wnt signaling…
Vdac1	1.39553	1.33864	1.34399	0.151639	0.14129	0.169389	G1MHG2,Uncharacterized protein	-	PF01459,ukaryotic porin	IPR001925,Porin, eukaryotic type;IPR027246,Eukaryotic porin/Tom40;IPR023614,Porin domain superfamily;IPR030270,Voltage-dependent anion-selective channel protein 1	KOG3126,Porin/voltage-dependent anion-selective channel protein;ENOG410ZBK1,-	GO:0008308,molecular_function,voltage-gated anion channel activity;GO:0043209,cellular_component,myelin sheath;GO:0005741,cellular_component,mitochondrial outer membrane;GO:0007268,biological_process,chemical synaptic transmission;GO:0007612,biological_process,learning;GO:0001662,biological_process,behavioral fear response;GO:0055085,biological_process,transmembrane transport;GO:1903146,biologica…	-
Shroom1	0.202939	0.240335	0.350849	0.109923	0.0965684	0.0643189	D3Z3D5,Protein Shroom1	-	PF08688,Apx/Shroom domain ASD1;PF08687,Apx/Shroom domain ASD2	IPR014799,Apx/Shrm Domain 2;IPR027685,Shroom family;IPR014800,Apx/Shrm Domain 1	ENOG4111N2C,-;ENOG410IH4T,-	GO:0000902,biological_process,cell morphogenesis;GO:0051015,molecular_function,actin filament binding;GO:0051017,biological_process,actin filament bundle assembly;GO:0016460,cellular_component,myosin II complex;GO:0003779,molecular_function,actin binding	-
2021-09-08	0.977688	1.06469	1.01838	0.178007	0.158118	0.164046	B1AQZ0,Septin-8	NP_001334425.1,septin-8 isoform 4	PF00735,Septin	IPR030379,Septin-type guanine nucleotide-binding (G) domain;IPR027417,P-loop containing nucleoside triphosphate hydrolase;IPR030646,Septin 8;IPR016491,Septin	KOG2655,Septin family protein (P-loop GTPase);COG5019,Septin family protein	GO:0005525,molecular_function,GTP binding;GO:0000166,molecular_function,nucleotide binding	-
A430108G06Rik	1.00862	0.811107	0.90236	0.38423	0.344581	0.22131	-	-	-	-	-	-	-
Irf1	1.57504	1.80255	1.83583	0.0999229	0.111724	0.0837148	Q5SX13,Interferon regulatory factor	NP_001152868.1,-;NP_032416.1,interferon regulatory factor 1 isoform a	PF00605,Interferon regulatory factor transcription factor	IPR019817,Interferon regulatory factor, conserved site;IPR036388,Winged helix-like DNA-binding domain superfamily;IPR031215,Interferon regulatory factor 1;IPR017431,Interferon regulatory factor-1/2;IPR036390,Winged helix DNA-binding domain superfamily;IPR001346,Interferon regulatory factor DNA-binding domain	ENOG410IER3,-;ENOG4111HM7,-	GO:0051607,biological_process,defense response to virus;GO:0035458,biological_process,cellular response to interferon-beta;GO:0032481,biological_process,positive regulation of type I interferon production;GO:0006355,biological_process,regulation of transcription, DNA-templated;GO:0043374,biological_process,CD8-positive, alpha-beta T cell differentiation;GO:0044212,molecular_function,transcription…	K09444,ko04917,Prolactin signaling pathway;K09444,ko05160,Hepatitis C;K09444,ko05133,Pertussis
4933405E24Rik	2.95874	2.47546	2.82413	1.20615	1.23622	0.891992	-	-	-	-	-	-	-
Gm12223	3.24139	3.82664	3.68186	1.29969	2.03318	1.2608	Q14AD9,Colony stimulating factor 2	-	PF01109,ranulocyte-macrophage colony-stimulating factor	IPR009079,Four-helical cytokine-like, core;IPR000773,Granulocyte-macrophage colony-stimulating factor	ENOG410JBQ7,-;ENOG411164J,-	GO:0006955,biological_process,immune response;GO:0008083,molecular_function,growth factor activity;GO:0010469,biological_process,regulation of signaling receptor activity;GO:0005129,molecular_function,granulocyte macrophage colony-stimulating factor receptor binding;GO:0005576,cellular_component,extracellular region	-
Il3	2.34988	2.18187	2.041	0.918731	0.706223	0.646768	Q5SX77,Interleukin-3	NP_034686.2,interleukin-3 precursor	PF02059,Interleukin-3	IPR009079,Four-helical cytokine-like, core;IPR002183,Interleukin-3	-	GO:0008083,molecular_function,growth factor activity;GO:0033028,biological_process,myeloid cell apoptotic process;GO:0001666,biological_process,response to hypoxia;GO:0010507,biological_process,negative regulation of autophagy;GO:0005576,cellular_component,extracellular region;GO:0005615,cellular_component,extracellular space;GO:0001558,biological_process,regulation of cell growth;GO:0043066,biol…	K04736,ko05310,Asthma;K04736,ko05202,Transcriptional misregulation in cancer;K04736,ko04640,Hematopoietic cell lineage;K04736,ko04664,Fc epsilon RI signaling pathway;K04736,ko04060,Cytokine-cytokine receptor interaction;K04736,ko04630,Jak-STAT signaling pathway;K04736,ko04151,PI3K-Akt signaling pathway;K04736,ko04210,Apoptosis
Cdc42se2	8.52093	8.03885	8.17554	2.84126	3.16487	3.13161	G7P873,Uncharacterized protein	XP_005557750.1,-;XP_005557749.1,-;XP_005557748.1,-;XP_005557747.1,-;XP_005557746.1,-	PF00786,P21-Rho-binding domain	IPR036936,CRIB domain superfamily;IPR000095,CRIB domain	-	GO:0009966,biological_process,regulation of signal transduction;GO:0005886,cellular_component,plasma membrane;GO:0005198,molecular_function,structural molecule activity	-
Lyrm7os	0.293402	0.287559	0.434781	1.44003	0.957359	1.19558	-	-	-	-	-	-	-
Gpx3	1.33017	1.49292	1.13296	0.258979	0.224598	0.326384	A0A0G2K531,Glutathione peroxidase	-	PF00255,lutathione peroxidase	IPR000889,Glutathione peroxidase;IPR036249,Thioredoxin-like superfamily;IPR029760,Glutathione peroxidase conserved site	-	GO:0051289,biological_process,protein homotetramerization;GO:0004602,molecular_function,glutathione peroxidase activity;GO:0098869,biological_process,cellular oxidant detoxification;GO:0016491,molecular_function,oxidoreductase activity;GO:0006979,biological_process,response to oxidative stress;GO:0042744,biological_process,hydrogen peroxide catabolic process;GO:0055114,biological_process,oxidatio…	-
Tnip1	3.34122	3.47935	3.24407	1.02056	1.046	1.06592	E9QM75,TNFAIP3-interacting protein 1	NP_001186204.1,-;NP_067302.2,TNFAIP3-interacting protein 1 isoform 1;XP_006533909.1,-	-	IPR033372,TNFAIP3-interacting protein 1	ENOG411180D,-;ENOG410IEGE,-	GO:0009101,biological_process,glycoprotein biosynthetic process;GO:0043124,biological_process,negative regulation of I-kappaB kinase/NF-kappaB signaling;GO:0007159,biological_process,leukocyte cell-cell adhesion;GO:0070373,biological_process,negative regulation of ERK1 and ERK2 cascade;GO:0051019,molecular_function,mitogen-activated protein kinase binding;GO:0050727,biological_process,regulation …	-
Sparc	8.66652	8.31278	8.56957	0.629293	0.48862	0.576034	A0A1L1SSH9,SPARC	-	-	IPR001999,Osteonectin-like, conserved site;IPR018247,EF-Hand 1, calcium-binding site;IPR002350,Kazal domain;IPR019577,SPARC/Testican, calcium-binding domain;IPR015369,Follistatin/Osteonectin EGF domain;IPR003645,Follistatin-like, N-terminal;IPR036058,Kazal domain superfamily;IPR011992,EF-hand domain pair;IPR037641,SPARC	-	GO:0005578,,;GO:0005518,molecular_function,collagen binding;GO:0005509,molecular_function,calcium ion binding;GO:0050840,molecular_function,extracellular matrix binding;GO:0007165,biological_process,signal transduction;GO:0005615,cellular_component,extracellular space	-
Hand1	2.29835	2.44348	2.70001	0.705351	0.630249	0.740778	Q80UL7,Heart and neural crest derivatives expressed transcript 1	-	PF00010,Helix-loop-helix DNA-binding domain	IPR011598,Myc-type, basic helix-loop-helix (bHLH) domain;IPR036638,Helix-loop-helix DNA-binding domain superfamily	KOG4029,Transcription factor HAND2/Transcription factor TAL1/TAL2/LYL1;ENOG411227D,-	GO:0046983,molecular_function,protein dimerization activity	-
Cnot8	3.20204	4.20847	3.70137	1.26055	1.36219	1.47316	A0A1A6H7N4,Uncharacterized protein	-	PF04857,CAF1 family ribonuclease	IPR036397,Ribonuclease H superfamily;IPR012337,Ribonuclease H-like superfamily;IPR027212,CCR4-NOT transcription complex subunit 8;IPR006941,Ribonuclease CAF1	-	GO:0003676,molecular_function,nucleic acid binding;GO:0006351,biological_process,transcription, DNA-templated	-
Sh3bp5l	2.51677	2.50266	2.17122	0.841531	0.80423	0.978149	B2GUX8,RCG34685, isoform CRA_b	XP_008765930.1,-;NP_001121053.1,SH3 domain-binding protein 5-like;XP_008765932.1,-;XP_008765931.1,-	PF05276,SH3 domain-binding protein 5 (SH3BP5)	IPR007940,SH3-binding 5	ENOG410ZK48,-;KOG2008,BTK-associated SH3-domain binding protein SAB	GO:0005737,cellular_component,cytoplasm;GO:0004860,molecular_function,protein kinase inhibitor activity;GO:0017124,molecular_function,SH3 domain binding;GO:0061099,biological_process,negative regulation of protein tyrosine kinase activity;GO:0035556,biological_process,intracellular signal transduction	-
Olfr316	0.600831	0.799175	0.714978	0.172684	0.190603	0.176824	A0A0N4SVP2,Olfactory receptor	XP_006533414.1,-;XP_017170046.1,-;XP_006533416.1,-;NP_001011818.2,olfactory receptor 316	PF13853,Olfactory receptor	IPR017452,GPCR, rhodopsin-like, 7TM;IPR000725,Olfactory receptor;IPR000276,G protein-coupled receptor, rhodopsin-like	-	GO:0050896,biological_process,response to stimulus;GO:0004984,molecular_function,olfactory receptor activity;GO:0007608,biological_process,sensory perception of smell;GO:0007186,biological_process,G-protein coupled receptor signaling pathway;GO:0004871,molecular_function,signal transducer activity;GO:0050911,biological_process,detection of chemical stimulus involved in sensory perception of smell…	-
Olfr315	1.50325	1.8263	1.59477	0.683384	0.521588	0.684877	Q8VFG7,Olfactory receptor	NP_666749.1,olfactory receptor 315	PF13853,Olfactory receptor	IPR017452,GPCR, rhodopsin-like, 7TM;IPR000725,Olfactory receptor;IPR000276,G protein-coupled receptor, rhodopsin-like	ENOG410J9YF,-;ENOG4111935,-	GO:0050896,biological_process,response to stimulus;GO:0004984,molecular_function,olfactory receptor activity;GO:0007608,biological_process,sensory perception of smell;GO:0007186,biological_process,G-protein coupled receptor signaling pathway;GO:0004871,molecular_function,signal transducer activity;GO:0050911,biological_process,detection of chemical stimulus involved in sensory perception of smell…	K04257,ko04740,Olfactory transduction
Nlrp3	0.795766	0.629573	0.515342	0.0801228	0.109493	0.100275	A0A0G2K391,NACHT, LRR and PYD domains-containing protein 3	-	PF14484,ish-specific NACHT associated domain;PF13516,Leucine Rich repeat;PF05729,NACHT domain;PF02758,PAAD/DAPIN/Pyrin domain	IPR001611,Leucine-rich repeat;IPR007111,NACHT nucleoside triphosphatase;IPR004020,DAPIN domain;IPR027417,P-loop containing nucleoside triphosphate hydrolase;IPR029495,NACHT-associated domain;IPR032675,Leucine-rich repeat domain superfamily;IPR011029,Death-like domain superfamily	-	GO:0000166,molecular_function,nucleotide binding;GO:0005524,molecular_function,ATP binding	-
Rasd1	1.03821	1.15952	0.956268	0.0672581	0.114891	0.0918271	Q5SWR8,Rasd1 protein	NP_033052.1,dexamethasone-induced Ras-related protein 1	PF00071,Ras family	IPR020849,Small GTPase superfamily, Ras type;IPR001806,Small GTPase superfamily;IPR005225,Small GTP-binding protein domain;IPR027417,P-loop containing nucleoside triphosphate hydrolase	COG1100,GTPase SAR1 and related small G proteins;KOG0395,Ras-related GTPase	GO:0007263,biological_process,nitric oxide mediated signal transduction;GO:0005737,cellular_component,cytoplasm;GO:0045892,biological_process,negative regulation of transcription, DNA-templated;GO:0048471,cellular_component,perinuclear region of cytoplasm;GO:0005525,molecular_function,GTP binding;GO:0016020,cellular_component,membrane;GO:0003924,molecular_function,GTPase activity;GO:0016529,cellu…	K07843,ko04713,Circadian entrainment
Rai1	1.4316	1.33552	1.16261	0.399173	0.443859	0.45887	Q5QGZ6,Retinoic acid induced 1	NP_001032853.1,retinoic acid-induced protein 1	PF13771,PHD-like zinc-binding domain	IPR034732,Extended PHD (ePHD) domain;IPR001965,Zinc finger, PHD-type;IPR013083,Zinc finger, RING/FYVE/PHD-type	ENOG410Z8S8,-;ENOG410IPTA,-	GO:0046872,molecular_function,metal ion binding	-
Srebf1	1.60171	1.7525	1.55599	0.429513	0.30224	0.459502	F6XZS9,Sterol regulatory element-binding protein 1	-	PF00010,Helix-loop-helix DNA-binding domain	IPR011598,Myc-type, basic helix-loop-helix (bHLH) domain;IPR036638,Helix-loop-helix DNA-binding domain superfamily	ENOG410XSVP,-;KOG2588,Predicted DNA-binding protein	GO:0046983,molecular_function,protein dimerization activity;GO:0019901,molecular_function,protein kinase binding;GO:0000122,biological_process,negative regulation of transcription by RNA polymerase II;GO:0006355,biological_process,regulation of transcription, DNA-templated;GO:0009267,biological_process,cellular response to starvation;GO:0044212,molecular_function,transcription regulatory region D…	-
Tom1l2	1.37585	1.25276	1.20954	0.494536	0.435057	0.476851	A0A1U7Q8K2,TOM1-like protein 2 isoform X3	XP_005067734.1,TOM1-like protein 2 isoform X3	-	IPR027429,Target of Myb1-like 2;IPR008942,ENTH/VHS;IPR038425,GAT domain superfamily;IPR002014,VHS domain;IPR014645,Target of Myb protein 1;IPR004152,GAT domain	-	GO:0015031,biological_process,protein transport;GO:0006886,biological_process,intracellular protein transport;GO:0005622,cellular_component,intracellular	-
Myo15	1.21628	1.29364	1.18145	0.447224	0.50769	0.414469	A0A0G2K1F7,Myosin XVA	-	PF07653,Variant SH3 domain;PF00784,MyTH4 domain;PF00373,RM central domain;PF00063,Myosin head (motor domain);PF00612,IQ calmodulin-binding motif	IPR019748,FERM central domain;IPR038185,MyTH4 domain superfamily;IPR036057,Class XV myosin, motor domain;IPR001609,Myosin head, motor domain;IPR035487,Unconventional myosin-XV;IPR027417,P-loop containing nucleoside triphosphate hydrolase;IPR000299,FERM domain;IPR011993,PH-like domain superfamily;IPR035963,FERM superfamily, second domain;IPR036028,SH3-like domain superfamily;IPR036961,Kinesin moto…	-	GO:0003777,molecular_function,microtubule motor activity;GO:0005575,cellular_component,cellular_component;GO:0008150,biological_process,biological_process;GO:0003674,molecular_function,molecular_function;GO:0007605,biological_process,sensory perception of sound;GO:0016459,cellular_component,myosin complex;GO:0032421,cellular_component,stereocilium bundle;GO:0032420,cellular_component,stereocilium…	-
Llgl1	2.40004	2.36009	2.27079	0.445713	0.418754	0.44879	A0A0R4J0S4,Lethal	NP_001152877.1,lethal(2) giant larvae protein homolog 1 isoform 1	PF08596,Lethal giant larvae(Lgl) like, C-terminal;PF08366,LLGL2	IPR019775,WD40 repeat, conserved site;IPR013905,Lethal giant larvae (Lgl)-like, C-terminal domain;IPR013577,Lethal giant larvae homologue 2;IPR000664,Lethal(2) giant larvae protein;IPR036322,WD40-repeat-containing domain superfamily;IPR015943,WD40/YVTN repeat-like-containing domain superfamily;IPR001680,WD40 repeat	-	GO:0005737,cellular_component,cytoplasm;GO:0030866,biological_process,cortical actin cytoskeleton organization;GO:0019901,molecular_function,protein kinase binding;GO:0065003,biological_process,protein-containing complex assembly;GO:0030864,cellular_component,cortical actin cytoskeleton	-
Flii	9.00822	8.99526	8.54574	3.66982	3.85679	3.74311	A0A1U7QK32,protein flightless-1 homolog isoform X1	XP_005067723.1,protein flightless-1 homolog isoform X1	-	IPR001611,Leucine-rich repeat;IPR007123,Gelsolin-like domain;IPR032675,Leucine-rich repeat domain superfamily;IPR029006,ADF-H/Gelsolin-like domain superfamily;IPR003591,Leucine-rich repeat, typical subtype;IPR025875,Leucine rich repeat 4;IPR007122,Villin/Gelsolin;IPR029919,Protein flightless-1	-	GO:0030036,biological_process,actin cytoskeleton organization;GO:0051015,molecular_function,actin filament binding;GO:0051014,biological_process,actin filament severing	-
Mief2	1.0741	0.926383	0.972363	0.412241	0.422516	0.435739	D3ZS35,Mitochondrial elongation factor 2	-	PF03281,Mab-21 protein	IPR024810,Mab-21 domain	ENOG410XQTN,-;ENOG410IH9B,-	GO:0008150,biological_process,biological_process;GO:0005741,cellular_component,mitochondrial outer membrane;GO:0090314,biological_process,positive regulation of protein targeting to membrane;GO:0090141,biological_process,positive regulation of mitochondrial fission;GO:0007005,biological_process,mitochondrion organization;GO:0008053,biological_process,mitochondrial fusion;GO:0005739,cellular_compo…	-
Usp22	3.07288	2.94927	2.99533	0.709638	0.606105	0.620679	D3ZTX7,Ubiquitinyl hydrolase 1	NP_001178573.1,ubiquitin carboxyl-terminal hydrolase 22	PF02148,Zn-finger in ubiquitin-hydrolases and other protein;PF00443,Ubiquitin carboxyl-terminal hydrolase	IPR001607,Zinc finger, UBP-type;IPR018200,Ubiquitin specific protease, conserved site;IPR028889,Ubiquitin specific protease domain;IPR001394,Peptidase C19, ubiquitin carboxyl-terminal hydrolase;IPR013083,Zinc finger, RING/FYVE/PHD-type	KOG1867,Ubiquitin-specific protease;ENOG410XQQ0,-	GO:0043967,biological_process,histone H4 acetylation;GO:0006511,biological_process,ubiquitin-dependent protein catabolic process;GO:0004843,molecular_function,thiol-dependent ubiquitin-specific protease activity;GO:0036459,molecular_function,thiol-dependent ubiquitinyl hydrolase activity;GO:0016607,cellular_component,nuclear speck;GO:0045931,biological_process,positive regulation of mitotic cell …	-
Mfap4	4.31061	4.32394	4.21759	0.0375833	0.0770403	0.0192421	A0A1A6GEU2,Uncharacterized protein	-	PF00147,ibrinogen beta and gamma chains, C-terminal globular domain	IPR002181,Fibrinogen, alpha/beta/gamma chain, C-terminal globular domain;IPR014716,Fibrinogen, alpha/beta/gamma chain, C-terminal globular, subdomain 1;IPR036056,Fibrinogen-like, C-terminal	-	-	-
Mapk7	3.51433	3.79138	3.11368	1.08501	1.17945	1.23727	E9PTH2,Mitogen-activated protein kinase	XP_006246617.1,-;XP_017459558.1,-;XP_006246479.1,-;XP_017459559.1,-;XP_006246480.1,-;NP_001178476.1,mitogen-activated protein kinase 7;XP_006246618.1,-	PF00069,Protein kinase domain	IPR011009,Protein kinase-like domain superfamily;IPR017441,Protein kinase, ATP binding site;IPR003527,Mitogen-activated protein (MAP) kinase, conserved site;IPR008271,Serine/threonine-protein kinase, active site;IPR000719,Protein kinase domain	ENOG410XNY0,-;KOG0660,Mitogen-activated protein kinase	GO:0016301,molecular_function,kinase activity;GO:0004707,molecular_function,MAP kinase activity;GO:0000165,biological_process,MAPK cascade;GO:0016740,molecular_function,transferase activity;GO:0005524,molecular_function,ATP binding;GO:0004672,molecular_function,protein kinase activity;GO:0005622,cellular_component,intracellular;GO:0006468,biological_process,protein phosphorylation;GO:0000166,mole…	K04464,ko04011,MAPK signaling pathway - yeast;K04464,ko05206,MicroRNAs in cancer;K04464,ko04010,MAPK signaling pathway;K04464,ko04912,GnRH signaling pathway;K04464,ko04139,Regulation of mitophagy - yeast;K04464,ko04722,Neurotrophin signaling pathway;K04464,ko04540,Gap junction;K04464,ko04921,Oxytocin signaling pathway
Grap	1.345	1.53084	0.981944	0.0402873	0.227103	0.144386	Q4KM68,GRB2-related adaptor protein	NP_001020920.1,GRB2-related adapter protein	PF07653,Variant SH3 domain;PF00018,SH3 domain;PF00017,SH2 domain	IPR001452,SH3 domain;IPR035645,GRAP, N-terminal SH3 domain;IPR036028,SH3-like domain superfamily;IPR036860,SH2 domain superfamily;IPR000980,SH2 domain	ENOG410XR1G,-;KOG3601,Adaptor protein GRB2, contains SH2 and SH3 domains	GO:0004715,molecular_function,non-membrane spanning protein tyrosine kinase activity;GO:0038083,biological_process,peptidyl-tyrosine autophosphorylation;GO:0042127,biological_process,regulation of cell proliferation;GO:0045087,biological_process,innate immune response;GO:0005102,molecular_function,signaling receptor binding;GO:0007169,biological_process,transmembrane receptor protein tyrosine kin…	-
Prpsap2	13.0449	12.6296	12.4135	3.14786	3.33953	3.52492	A0A1U7Q470,phosphoribosyl pyrophosphate synthase-associated protein 2 isoform X1	XP_012967182.1,-;XP_005067697.1,-;XP_005067696.1,-	-	IPR005946,Ribose-phosphate pyrophosphokinase;IPR029099,Ribose-phosphate pyrophosphokinase, N-terminal domain;IPR000836,Phosphoribosyltransferase domain;IPR029057,Phosphoribosyltransferase-like	-	GO:0009165,biological_process,nucleotide biosynthetic process;GO:0004749,molecular_function,ribose phosphate diphosphokinase activity;GO:0009116,biological_process,nucleoside metabolic process;GO:0000287,molecular_function,magnesium ion binding	-
Zfp286	1.23636	1.32146	1.19343	2.61696	2.4274	2.76299	Q8C0E6,Zinc finger protein 286	NP_620399.3,zinc finger protein 286A	PF00096,Zinc finger, C2H2 type;PF01352,KRAB box	IPR013087,Zinc finger C2H2-type;IPR001909,Krueppel-associated box;IPR036051,KRAB domain superfamily;IPR036236,Zinc finger C2H2 superfamily	KOG1721,FOG: Zn-finger;COG5048,FOG: Zn-finger	GO:0003676,molecular_function,nucleic acid binding;GO:0003700,molecular_function,DNA binding transcription factor activity;GO:0046872,molecular_function,metal ion binding;GO:0006355,biological_process,regulation of transcription, DNA-templated;GO:0005622,cellular_component,intracellular;GO:0005575,cellular_component,cellular_component	-
Gm10428	5.94661	6.01927	5.79153	14.3927	10.5765	13.2547	J3QNV7,Predicted gene 10428	-	-	-	-	GO:0005575,cellular_component,cellular_component;GO:0003674,molecular_function,molecular_function;GO:0008150,biological_process,biological_process	-
Zfp286os	1.03652	0.802007	0.925995	1.7223	1.55755	1.81545	-	-	-	-	-	-	-
Pmp22	0.793135	0.939286	0.888166	0.0460292	0.0157255	0.0628434	Q5SXS3,Peripheral myelin protein 22	NP_001289184.1,-;NP_001289187.1,-;NP_001289189.1,-;NP_032911.1,peripheral myelin protein 22 isoform 1;NP_001289190.1,peripheral myelin protein 22 isoform 2;NP_001289188.1,-;NP_001289186.1,-	PF00822,PMP-22/EMP/MP20/Claudin family	IPR004031,PMP-22/EMP/MP20/Claudin superfamily;IPR004032,PMP-22/EMP/MP20;IPR003936,Peripheral myelin protein PMP22	ENOG410IWVJ,-;ENOG4111SX3,-	GO:0010977,biological_process,negative regulation of neuron projection development;GO:0005923,cellular_component,bicellular tight junction;GO:0042552,biological_process,myelination;GO:0008219,biological_process,cell death;GO:0032060,biological_process,bleb assembly;GO:0008285,biological_process,negative regulation of cell proliferation;GO:0030154,biological_process,cell differentiation;GO:0005886…	-
Myocd	0.157427	0.130555	0.171294	0.0337337	0.0691492	0.0690847	B9EJ16,Myocd protein	-	PF02037,SAP domain;PF02755,RPEL repeat	IPR004018,RPEL repeat;IPR036361,SAP domain superfamily;IPR028721,Myocardin;IPR003034,SAP domain	-	GO:0003713,molecular_function,transcription coactivator activity;GO:0005634,cellular_component,nucleus;GO:1903506,biological_process,regulation of nucleic acid-templated transcription;GO:2000727,biological_process,positive regulation of cardiac muscle cell differentiation	-
Sco1	0.495499	0.417643	0.672851	0.184039	0.160332	0.22614	Q5SUD5,Protein SCO1 homolog, mitochondrial	-	PF02630,SCO1/SenC	IPR013766,Thioredoxin domain;IPR036249,Thioredoxin-like superfamily;IPR003782,Copper chaperone SCO1/SenC	COG1999,Uncharacterized protein SCO1/SenC/PrrC, involved in biogenesis of respiratory and photosynthetic systems;KOG2792,Putative cytochrome C oxidase assembly protein	GO:0006878,biological_process,cellular copper ion homeostasis;GO:0031305,cellular_component,integral component of mitochondrial inner membrane;GO:0030016,cellular_component,myofibril;GO:0033617,biological_process,mitochondrial respiratory chain complex IV assembly;GO:0045454,biological_process,cell redox homeostasis;GO:0072492,cellular_component,host cell mitochondrial intermembrane space;GO:0005…	-
Gas7	0.641305	0.601644	0.527137	1.80238	1.60578	1.60103	Q3U432,Growth arrest-specific protein 7	NP_001103127.1,growth arrest-specific protein 7 isoform b	PF00397,WW domain;PF16623,Unstructured linker region between on GAS7 protein;PF00611,es/CIP4, and EFC/F-BAR homology domain	IPR001202,WW domain;IPR036020,WW domain superfamily;IPR031160,F-BAR domain;IPR001060,FCH domain;IPR027267,AH/BAR domain superfamily;IPR037957,GAS7, F-BAR domain	KOG0940,Ubiquitin protein ligase RSP5/NEDD4;ENOG410Z5NV,-;KOG2398,Predicted proline-serine-threonine phosphatase-interacting protein (PSTPIP)	-	-
Ntn1	0.663047	0.522303	0.619412	0.0920633	0.076666	0.0883783	A0A1U8BHC8,netrin-1	XP_012966901.1,-;XP_005067651.1,netrin-1	-	IPR008993,Tissue inhibitor of metalloproteinases-like, OB-fold;IPR008211,Laminin, N-terminal;IPR001134,Netrin domain;IPR018933,Netrin module, non-TIMP type;IPR002049,Laminin EGF domain;IPR038684,Laminin, N-terminal domain superfamily;IPR008979,Galactose-binding-like domain superfamily	-	GO:0005576,cellular_component,extracellular region	-
Pik3r6	0.451038	0.515732	0.435458	0.907427	0.940266	0.755596	A2TJT9,p87 phosphoinositide 3-kinase gamma adapter protein	NP_001074913.1,phosphoinositide 3-kinase regulatory subunit 6	PF10486,Phosphoinositide 3-kinase gamma adapter protein p101 subunit	IPR019522,Phosphoinositide 3-kinase regulatory subunit 5/6	ENOG410ITTQ,-;ENOG41103E9,-	GO:0016301,molecular_function,kinase activity;GO:0046935,molecular_function,1-phosphatidylinositol-3-kinase regulator activity;GO:0045766,biological_process,positive regulation of angiogenesis;GO:0042269,biological_process,regulation of natural killer cell mediated cytotoxicity;GO:0045582,biological_process,positive regulation of T cell differentiation;GO:0007186,biological_process,G-protein coup…	-
Chd3os	2.05605	2.67459	2.78491	0.555388	0.71154	0.764192	A0A140LI80,Chromodomain helicase DNA-binding protein 3, opposite strand	-	PF14634,zinc-RING finger domain;PF15451,omain of unknown function (DUF4632)	IPR001841,Zinc finger, RING-type;IPR013083,Zinc finger, RING/FYVE/PHD-type;IPR027952,Domain of unknown function DUF4632;IPR017907,Zinc finger, RING-type, conserved site	-	-	-
Kdm6b	7.66858	8.2066	7.43194	2.93449	2.85858	2.99951	H2QC56,Uncharacterized protein	XP_016786971.1,lysine-specific demethylase 6B isoform X2	PF02373,JmjC domain, hydroxylase	IPR029518,Lysine-specific demethylase 6B;IPR003347,JmjC domain	KOG1246,DNA-binding protein jumonji/RBP2/SMCY, contains JmjC domain;KOG1124,FOG: TPR repeat;ENOG410XR2N,-	GO:0071558,molecular_function,histone demethylase activity (H3-K27 specific);GO:0046872,molecular_function,metal ion binding;GO:0071557,biological_process,histone H3-K27 demethylation;GO:0005634,cellular_component,nucleus	-
Wrap53	2.33908	2.23704	2.2947	0.893306	0.897621	1.16582	A0A1U7Q2A0,telomerase Cajal body protein 1	NP_001268518.1,telomerase Cajal body protein 1	-	IPR036322,WD40-repeat-containing domain superfamily;IPR015943,WD40/YVTN repeat-like-containing domain superfamily;IPR019775,WD40 repeat, conserved site;IPR001680,WD40 repeat;IPR017986,WD40-repeat-containing domain	-	-	-
Trp53	1.54817	1.52677	1.56875	0.455376	0.558242	0.585151	Q549C9,Cellular tumor antigen p53	NP_035770.2,cellular tumor antigen p53 isoform a;XP_006533220.1,-	PF00870,P53 DNA-binding domain;PF08563,P53 transactivation motif;PF07710,P53 tetramerisation motif	IPR002117,p53 tumour suppressor family;IPR011615,p53, DNA-binding domain;IPR008967,p53-like transcription factor, DNA-binding;IPR013872,p53 transactivation domain;IPR012346,p53/RUNT-type transcription factor, DNA-binding domain superfamily;IPR010991,p53, tetramerisation domain;IPR036674,p53-like tetramerisation domain superfamily	ENOG410IITK,-;ENOG410ZSWV,-	GO:0008022,molecular_function,protein C-terminus binding;GO:0006979,biological_process,response to oxidative stress;GO:0000785,cellular_component,chromatin;GO:0007265,biological_process,Ras protein signal transduction;GO:0003730,molecular_function,mRNA 3'-UTR binding;GO:0001074,molecular_function,transcription factor activity, RNA polymerase II proximal promoter sequence-specific DNA binding invo…	K04451,ko05200,Pathways in cancer;K04451,ko01522,Endocrine resistance;K04451,ko05169,Epstein-Barr virus infection;K04451,ko05219,Bladder cancer;K04451,ko05162,Measles;K04451,ko05213,Endometrial cancer;K04451,ko05218,Melanoma;K04451,ko05216,Thyroid cancer;K04451,ko05215,Prostate cancer;K04451,ko05016,Huntington's disease;K04451,ko05210,Colorectal cancer;K04451,ko04919,Thyroid hormone signaling pat…
Atp1b2	3.6659	3.07963	3.45696	1.00793	1.19617	1.19506	Q3UR55,Sodium/potassium-transporting ATPase subunit beta	NP_038201.1,sodium/potassium-transporting ATPase subunit beta-2	PF00287,Sodium / potassium ATPase beta chain	IPR038702,Sodium/potassium-transporting ATPase subunit beta superfamily;IPR000402,Sodium/potassium-transporting ATPase subunit beta	KOG3927,Na+/K+ ATPase, beta subunit;ENOG411150A,-	GO:0030007,biological_process,cellular potassium ion homeostasis;GO:0086009,biological_process,membrane repolarization;GO:0005890,cellular_component,sodium:potassium-exchanging ATPase complex;GO:0032781,biological_process,positive regulation of ATPase activity;GO:0001671,molecular_function,ATPase activator activity;GO:0050821,biological_process,protein stabilization;GO:0005737,cellular_component,…	K01540,ko04971,Gastric acid secretion;K01540,ko04024,cAMP signaling pathway;K01540,ko04911,Insulin secretion;K01540,ko04919,Thyroid hormone signaling pathway;K01540,ko04978,Mineral absorption;K01540,ko04260,Cardiac muscle contraction;K01540,ko04974,Protein digestion and absorption;K01540,ko04961,Endocrine and other factor-regulated calcium reabsorption;K01540,ko04970,Salivary secretion;K01540,ko0…
Cd68	1.14493	1.03115	1.57574	0.373531	0.441741	0.470751	A0A0R4J1C8,Macrosialin	-	PF01299,Lysosome-associated membrane glycoprotein (Lamp)	IPR018134,Lysosome-associated membrane glycoprotein, conserved site;IPR002000,Lysosome-associated membrane glycoprotein	-	GO:0005765,cellular_component,lysosomal membrane;GO:0016021,cellular_component,integral component of membrane;GO:0005764,cellular_component,lysosome;GO:0016020,cellular_component,membrane	-
Tnfsf12	1.28372	1.43429	0.847386	0.42912	0.464251	0.512641	Q5F2A0,Uncharacterized protein	NP_035744.1,tumor necrosis factor ligand superfamily member 12	PF00229,TNF(Tumour Necrosis Factor) family	IPR008983,Tumour necrosis factor-like domain superfamily;IPR006052,Tumour necrosis factor domain	ENOG410Y4KC,-;ENOG410II60,-	GO:0045732,biological_process,positive regulation of protein catabolic process;GO:0005164,molecular_function,tumor necrosis factor receptor binding;GO:2001238,biological_process,positive regulation of extrinsic apoptotic signaling pathway;GO:0048471,cellular_component,perinuclear region of cytoplasm;GO:0006955,biological_process,immune response;GO:0097191,biological_process,extrinsic apoptotic si…	K05474,ko04060,Cytokine-cytokine receptor interaction
Chrnb1	1.09114	0.843475	0.941992	0.470913	0.351019	0.248407	Q8CG00,Cholinergic receptor, nicotinic, beta polypeptide 1	-	PF02932,Neurotransmitter-gated ion-channel transmembrane region;PF02931,Neurotransmitter-gated ion-channel ligand binding domain	IPR018000,Neurotransmitter-gated ion-channel, conserved site;IPR006029,Neurotransmitter-gated ion-channel transmembrane domain;IPR006201,Neurotransmitter-gated ion-channel;IPR006202,Neurotransmitter-gated ion-channel ligand-binding domain;IPR036719,Neurotransmitter-gated ion-channel transmembrane domain superfamily;IPR002394,Nicotinic acetylcholine receptor;IPR036734,Neurotransmitter-gated ion-ch…	ENOG410XQGR,-;KOG3645,Acetylcholine receptor	GO:0005216,molecular_function,ion channel activity;GO:0030054,cellular_component,cell junction;GO:0045211,cellular_component,postsynaptic membrane;GO:0022848,molecular_function,acetylcholine-gated cation-selective channel activity;GO:0004888,molecular_function,transmembrane signaling receptor activity;GO:0060078,biological_process,regulation of postsynaptic membrane potential;GO:0006811,biologica…	-
Plscr3	0.827852	0.859805	0.93214	0.240937	0.164628	0.234964	Q5F283,Phospholipid scramblase	XP_006534220.1,-;NP_076053.1,phospholipid scramblase 3;XP_006534219.1,-;NP_001161969.1,-	PF03803,Scramblase	IPR005552,Scramblase	KOG0621,Phospholipid scramblase;ENOG410XSYS,-	GO:0048306,molecular_function,calcium-dependent protein binding;GO:0005886,cellular_component,plasma membrane;GO:0005739,cellular_component,mitochondrion	-
Tnk1	0.315473	0.194676	0.209346	0.423126	0.411433	0.41105	Q5F2B4,Non-receptor tyrosine-protein kinase TNK1	-	PF07714,Protein tyrosine kinase	IPR001245,Serine-threonine/tyrosine-protein kinase, catalytic domain;IPR020635,Tyrosine-protein kinase, catalytic domain;IPR011009,Protein kinase-like domain superfamily;IPR017441,Protein kinase, ATP binding site;IPR008266,Tyrosine-protein kinase, active site;IPR000719,Protein kinase domain	ENOG410XPRC,-;KOG0199,ACK and related non-receptor tyrosine kinases	GO:0004672,molecular_function,protein kinase activity;GO:0004713,molecular_function,protein tyrosine kinase activity;GO:0006468,biological_process,protein phosphorylation;GO:0018108,biological_process,peptidyl-tyrosine phosphorylation;GO:0005524,molecular_function,ATP binding	-
Tmem95	15.2364	16.4406	13.8153	29.5879	32.5562	30.7846	A0A1U7QHG0,transmembrane protein 95	XP_005067584.1,-	-	IPR027984,TMEM95 family	-	GO:0016021,cellular_component,integral component of membrane;GO:0016020,cellular_component,membrane	-
0610010K14Rik	2.54387	2.65407	3.2501	1.06676	1.09335	1.40443	D3Z687,RIKEN cDNA 0610010K14 gene	NP_001171072.1,chromatin complexes subunit BAP18 isoform 1	-	IPR009057,Homeobox-like domain superfamily;IPR001005,SANT/Myb domain;IPR037931,Chromatin complexes subunit BAP18	KOG4834,Predicted DNA-binding protein, contains SANT domain;ENOG4111K4E,-	GO:0003677,molecular_function,DNA binding;GO:0016589,cellular_component,NURF complex;GO:0071339,cellular_component,MLL1 complex	-
Gm12312	1.63076	1.59828	1.25303	39.1461	31.9595	32.3317	F6XHN8,FGFR1 oncogene partner 2	-	PF05769,SIKE family	IPR008555,SIKE family	ENOG410IHR3,-;ENOG410XS48,-	GO:0042060,biological_process,wound healing;GO:0042803,molecular_function,protein homodimerization activity	-
Arrb2	2.00977	1.76876	2.08862	0.241207	0.325289	0.428981	J3JS97,Arrestin, beta 2	NP_001258288.1,-;NP_001258287.1,beta-arrestin-2 isoform a	PF00339,Arrestin (or S-antigen), N-terminal domain;PF02752,Arrestin (or S-antigen), C-terminal domain	IPR011022,Arrestin C-terminal-like domain;IPR014753,Arrestin, N-terminal;IPR011021,Arrestin-like, N-terminal;IPR014752,Arrestin, C-terminal;IPR000698,Arrestin;IPR017864,Arrestin, conserved site;IPR014756,Immunoglobulin E-set	KOG3865,Arrestin;ENOG410XR0F,-	GO:0031397,biological_process,negative regulation of protein ubiquitination;GO:0031691,molecular_function,alpha-1A adrenergic receptor binding;GO:0033138,biological_process,positive regulation of peptidyl-serine phosphorylation;GO:0007179,biological_process,transforming growth factor beta receptor signaling pathway;GO:0007186,biological_process,G-protein coupled receptor signaling pathway;GO:0005…	-
Gp1ba	1.74591	2.17399	1.52495	0.744145	0.789932	0.775589	A2CFB8,Glycoprotein 1b, alpha polypeptide	XP_006532295.1,-;NP_034456.2,platelet glycoprotein Ib alpha chain precursor	PF13855,Leucine rich repeat	IPR001611,Leucine-rich repeat;IPR000483,Cysteine-rich flanking region, C-terminal;IPR003591,Leucine-rich repeat, typical subtype;IPR032675,Leucine-rich repeat domain superfamily	KOG0619,FOG: Leucine rich repeat;COG4886,Leucine-rich repeat (LRR) protein	GO:0000902,biological_process,cell morphogenesis;GO:0016021,cellular_component,integral component of membrane;GO:0007155,biological_process,cell adhesion;GO:0042730,biological_process,fibrinolysis;GO:0007596,biological_process,blood coagulation;GO:0005886,cellular_component,plasma membrane;GO:0031362,cellular_component,anchored component of external side of plasma membrane;GO:0016020,cellular_com…	K06261,ko04611,Platelet activation;K06261,ko04640,Hematopoietic cell lineage;K06261,ko04512,ECM-receptor interaction
Kif1c	4.44243	4.80455	4.62277	1.30552	1.12437	1.01658	E9Q9B0,Kinesin-like protein KIF1C	-	PF16183,Kinesin-associated;PF00225,Kinesin motor domain;PF00498,HA domain	IPR019821,Kinesin motor domain, conserved site;IPR027417,P-loop containing nucleoside triphosphate hydrolase;IPR032405,Kinesin-associated;IPR000253,Forkhead-associated (FHA) domain;IPR008984,SMAD/FHA domain superfamily;IPR001752,Kinesin motor domain;IPR036961,Kinesin motor domain superfamily;IPR027640,Kinesin-like protein	COG5059,Kinesin-like protein;KOG0245,Kinesin-like protein	GO:0005794,cellular_component,Golgi apparatus;GO:0003777,molecular_function,microtubule motor activity;GO:0003774,molecular_function,motor activity;GO:0006890,biological_process,retrograde vesicle-mediated transport, Golgi to ER;GO:0008017,molecular_function,microtubule binding;GO:0007018,biological_process,microtubule-based movement;GO:0000166,molecular_function,nucleotide binding;GO:0005524,mol…	-
Mir6925	22.2267	18.5164	12.0519	3.09579	4.23061	2.11333	-	-	-	-	-	-	-
Nlrp1b	0.215921	0.259992	0.21525	0.0859261	0.0704543	0.111449	A0A1G5SJ87,NLR family, pyrin domain containing 1B, WSB/EiJ specific, allele 1	-	-	IPR001611,Leucine-rich repeat;IPR007111,NACHT nucleoside triphosphatase;IPR025307,FIIND domain;IPR027417,P-loop containing nucleoside triphosphate hydrolase;IPR033516,CARD8/ASC/NALP1, CARD domain;IPR032675,Leucine-rich repeat domain superfamily;IPR011029,Death-like domain superfamily;IPR001315,CARD domain	-	GO:0042981,biological_process,regulation of apoptotic process;GO:0045087,biological_process,innate immune response;GO:0000166,molecular_function,nucleotide binding;GO:0006954,biological_process,inflammatory response;GO:0005524,molecular_function,ATP binding	-
9230020A06Rik	0.287819	0.282087	0.252028	0.133627	0.0880446	0.0977361	Q3UW25,Uncharacterized protein	-	-	-	-	-	-
Spns2	0.933596	0.915004	0.880385	0.336142	0.426118	0.371373	D3ZPS4,RCG35099, isoform CRA_a	NP_001138463.1,protein spinster homolog 2	-	IPR036259,MFS transporter superfamily;IPR020846,Major facilitator superfamily domain;IPR011701,Major facilitator superfamily	COG0477,Permeases of the major facilitator superfamily;KOG1330,Sugar transporter/spinster transmembrane protein	GO:0048535,biological_process,lymph node development;GO:0006665,biological_process,sphingolipid metabolic process;GO:0002260,biological_process,lymphocyte homeostasis;GO:0055085,biological_process,transmembrane transport;GO:0002920,biological_process,regulation of humoral immune response;GO:0072676,biological_process,lymphocyte migration;GO:0046624,molecular_function,sphingolipid transporter acti…	-
Ankfy1	1.7128	1.61141	1.62812	0.545015	0.620667	0.60377	B7ZP20,Ankyrin repeat and FYVE domain containing 1	-	PF12796,Ankyrin repeats (3 copies);PF00651,BTB/POZ domain;PF01363,YVE zinc finger;PF13637,Ankyrin repeats (many copies);PF00023,Ankyrin repeat	IPR017455,Zinc finger, FYVE-related;IPR011011,Zinc finger, FYVE/PHD-type;IPR000306,FYVE zinc finger;IPR002110,Ankyrin repeat;IPR036770,Ankyrin repeat-containing domain superfamily;IPR011333,SKP1/BTB/POZ domain superfamily;IPR013083,Zinc finger, RING/FYVE/PHD-type;IPR020683,Ankyrin repeat-containing domain;IPR000210,BTB/POZ domain	KOG0504,FOG: Ankyrin repeat;COG0666,FOG: Ankyrin repeat;KOG4591,Uncharacterized conserved protein, contains BTB/POZ domain	GO:0046872,molecular_function,metal ion binding	-
Atp2a3	0.729174	0.757965	0.750125	0.191496	0.18926	0.196087	E9Q559,Calcium-transporting ATPase	NP_001156809.1,sarcoplasmic/endoplasmic reticulum calcium ATPase 3 isoform c	PF13246,Cation transport ATPase (P-type);PF00690,Cation transporter/ATPase, N-terminus;PF00122,1-E2 ATPase;PF00689,Cation transporting ATPase, C-terminus	IPR004014,Cation-transporting P-type ATPase, N-terminal;IPR023214,HAD superfamily;IPR036412,HAD-like superfamily;IPR023299,P-type ATPase, cytoplasmic domain N;IPR018303,P-type ATPase, phosphorylation site;IPR023298,P-type ATPase, transmembrane domain superfamily;IPR005782,P-type ATPase, subfamily IIA, SERCA-type;IPR006068,Cation-transporting P-type ATPase, C-terminal;IPR008250,P-type ATPase, A do…	KOG0202,Ca2+ transporting ATPase;COG0474,Cation transport ATPase	GO:0016787,molecular_function,hydrolase activity;GO:0099132,biological_process,ATP hydrolysis coupled cation transmembrane transport;GO:0005388,molecular_function,calcium-transporting ATPase activity;GO:0005783,cellular_component,endoplasmic reticulum;GO:0005524,molecular_function,ATP binding;GO:0006811,biological_process,ion transport;GO:0033017,cellular_component,sarcoplasmic reticulum membrane…	-
Camkk1	0.396479	0.357905	0.393559	0.145323	0.168805	0.069443	G3I1N8,Calcium/calmodulin-dependent protein kinase kinase 1	XP_003509228.1,calcium/calmodulin-dependent protein kinase kinase 1	PF00069,Protein kinase domain	IPR011009,Protein kinase-like domain superfamily;IPR017441,Protein kinase, ATP binding site;IPR008271,Serine/threonine-protein kinase, active site;IPR000719,Protein kinase domain	-	GO:0004672,molecular_function,protein kinase activity;GO:0016301,molecular_function,kinase activity;GO:0006468,biological_process,protein phosphorylation;GO:0016310,biological_process,phosphorylation;GO:0005524,molecular_function,ATP binding	-
Tax1bp3	1.50954	1.54325	1.6812	0.785428	0.520157	0.717643	H0XNH0,Tax1 binding protein 3	XP_003799101.1,-	PF00595,PDZ domain (Also known as DHR or GLGF)	IPR017268,Tax1-binding protein 3;IPR036034,PDZ superfamily;IPR001478,PDZ domain	KOG3553,Tax interaction protein TIP1;ENOG4111IK0,-	GO:0043231,cellular_component,intracellular membrane-bounded organelle;GO:0090630,biological_process,activation of GTPase activity;GO:0005737,cellular_component,cytoplasm;GO:0015629,cellular_component,actin cytoskeleton;GO:0008285,biological_process,negative regulation of cell proliferation;GO:0001650,cellular_component,fibrillar center;GO:0008013,molecular_function,beta-catenin binding;GO:000802…	-
Trpv1	0.464942	0.341762	0.418513	0.824199	1.00565	0.833909	Q3V318,Uncharacterized protein	NP_001001445.1,transient receptor potential cation channel subfamily V member 1	PF12796,Ankyrin repeats (3 copies);PF00520,Ion transport protein	IPR002110,Ankyrin repeat;IPR008347,Transient receptor potential channel, vanilloid 1-4;IPR020683,Ankyrin repeat-containing domain;IPR004729,Transient receptor potential channel;IPR036770,Ankyrin repeat-containing domain superfamily;IPR005821,Ion transport domain;IPR024862,Transient receptor potential cation channel subfamily V;IPR024863,Transient receptor potential cation channel subfamily V memb…	KOG3676,Ca2+-permeable cation channel OSM-9 and related channels (OTRPC family);ENOG4110DG4,-	GO:0005216,molecular_function,ion channel activity;GO:0055085,biological_process,transmembrane transport;GO:0006811,biological_process,ion transport;GO:0016020,cellular_component,membrane;GO:0034220,biological_process,ion transmembrane transport;GO:0016021,cellular_component,integral component of membrane	K05222,ko04080,Neuroactive ligand-receptor interaction;K05222,ko04750,Inflammatory mediator regulation of TRP channels
Dph1	2.44369	2.67846	2.63167	1.08756	0.908245	0.976141	B2RYK2,DPH1 homolog	NP_001099279.1,diphthamide biosynthesis protein 1	PF01866,Putative diphthamide synthesis protein	IPR016435,Diphthamide synthesis DPH1/DPH2;IPR035435,Diphthamide synthesis DHP1/DPH2, eukaryotes and archaea	KOG2648,Diphthamide biosynthesis protein;COG1736,Diphthamide synthase subunit DPH2	GO:0008283,biological_process,cell proliferation;GO:0030054,cellular_component,cell junction;GO:0017183,biological_process,peptidyl-diphthamide biosynthetic process from peptidyl-histidine;GO:0005654,cellular_component,nucleoplasm	-
Rtn4rl1	1.55587	1.80607	1.6753	0.563537	0.525076	0.451144	A0A0S3NUC6,Reticulon 4 receptor-like 1	-	PF13855,Leucine rich repeat	IPR001611,Leucine-rich repeat;IPR003591,Leucine-rich repeat, typical subtype;IPR032675,Leucine-rich repeat domain superfamily	-	-	-
Serpinf1	1.22016	1.3413	1.25946	0.214348	0.125537	0.12542	A0A0S3NTJ2,Serine	-	PF00079,Serpin (serine protease inhibitor)	IPR023795,Serpin, conserved site;IPR023796,Serpin domain;IPR036186,Serpin superfamily;IPR000215,Serpin family;IPR033832,Pigment epithelium derived factor	-	GO:0016525,biological_process,negative regulation of angiogenesis;GO:0050769,biological_process,positive regulation of neurogenesis;GO:0005615,cellular_component,extracellular space	-
Wdr81	1.16613	1.2404	1.32376	0.25659	0.299804	0.257486	K4DI77,WD repeat-containing protein 81	-	PF00400,WD domain, G-beta repeat;PF02138,Beige/BEACH domain	IPR017986,WD40-repeat-containing domain;IPR036372,BEACH domain superfamily;IPR000409,BEACH domain;IPR036322,WD40-repeat-containing domain superfamily;IPR015943,WD40/YVTN repeat-like-containing domain superfamily;IPR011009,Protein kinase-like domain superfamily;IPR001680,WD40 repeat	KOG1786,Lysosomal trafficking regulator LYST and related BEACH and WD40 repeat proteins;ENOG410XR4I,-;KOG4190,Uncharacterized conserved protein	GO:0050821,biological_process,protein stabilization;GO:0006511,biological_process,ubiquitin-dependent protein catabolic process;GO:0070530,molecular_function,K63-linked polyubiquitin modification-dependent protein binding;GO:0035973,biological_process,aggrephagy;GO:0007005,biological_process,mitochondrion organization;GO:0043551,biological_process,regulation of phosphatidylinositol 3-kinase activ…	-
Blmh	2.21191	2.17434	1.83679	0.705063	0.772907	0.82241	A1A5L1,Bleomycin hydrolase	NP_001029335.1,bleomycin hydrolase	PF03051,Peptidase C1-like family	IPR000169,Cysteine peptidase, cysteine active site;IPR004134,Peptidase C1B, bleomycin hydrolase	KOG4128,Bleomycin hydrolases and aminopeptidases of cysteine protease family;COG3579,Aminopeptidase C	GO:0006508,biological_process,proteolysis;GO:0016787,molecular_function,hydrolase activity;GO:0009636,biological_process,response to toxic substance;GO:0008233,molecular_function,peptidase activity;GO:0004197,molecular_function,cysteine-type endopeptidase activity;GO:0042802,molecular_function,identical protein binding;GO:0042493,biological_process,response to drug	-
Mir7653	8.28945	9.37427	31.2679	28.4204	33.9836	38.8022	-	-	-	-	-	-	-
Aldoc	0.560265	0.537424	0.629501	0.066413	0.0794131	0.0566708	A0A1A6GMB9,Fructose-bisphosphate aldolase	-	PF00274,ructose-bisphosphate aldolase class-I	IPR029768,Fructose-bisphosphate aldolase class-I active site;IPR000741,Fructose-bisphosphate aldolase, class-I;IPR013785,Aldolase-type TIM barrel	-	GO:0004332,molecular_function,fructose-bisphosphate aldolase activity;GO:0003824,molecular_function,catalytic activity;GO:0006096,biological_process,glycolytic process;GO:0016829,molecular_function,lyase activity	-
Unc119	1.01691	1.09009	1.30357	0.486879	0.483894	0.483443	B1AQD9,Protein unc-119 homolog A	NP_001300914.1,protein unc-119 homolog A isoform 1	PF05351,MP-PDE, delta subunit	IPR008015,GMP phosphodiesterase, delta subunit;IPR037036,GMP phosphodiesterase, delta subunit superfamily;IPR032977,Protein unc-119 homologue A-like;IPR014756,Immunoglobulin E-set	-	GO:0061098,biological_process,positive regulation of protein tyrosine kinase activity;GO:0045171,cellular_component,intercellular bridge;GO:0051233,cellular_component,spindle midzone;GO:0000281,biological_process,mitotic cytokinesis;GO:0007399,biological_process,nervous system development;GO:0008289,molecular_function,lipid binding;GO:0005813,cellular_component,centrosome;GO:0042953,biological_pr…	-
Wsb1	6.84862	7.32418	7.31386	2.10165	2.43258	2.70859	Q3TFQ2,WD repeat and SOCS box-containing 1, isoform CRA_b	NP_062627.3,WD repeat and SOCS box-containing protein 1 isoform 1	PF00400,WD domain, G-beta repeat;PF07525,SOCS box	IPR019775,WD40 repeat, conserved site;IPR017986,WD40-repeat-containing domain;IPR036036,SOCS box-like domain superfamily;IPR036322,WD40-repeat-containing domain superfamily;IPR015943,WD40/YVTN repeat-like-containing domain superfamily;IPR020472,G-protein beta WD-40 repeat;IPR001680,WD40 repeat;IPR001496,SOCS box domain	ENOG410XP3K,-;KOG0266,WD40 repeat-containing protein	GO:0005622,cellular_component,intracellular;GO:0035556,biological_process,intracellular signal transduction;GO:0016567,biological_process,protein ubiquitination	-
Utp6	4.5467	4.7431	4.48244	1.45526	1.32763	1.32639	A0A1U7QXW4,U3 small nucleolar RNA-associated protein 6 homolog	XP_005077042.1,U3 small nucleolar RNA-associated protein 6 homolog	-	IPR003107,HAT (Half-A-TPR) repeat;IPR011990,Tetratricopeptide-like helical domain superfamily;IPR013949,U3 small nucleolar RNA-associated protein 6	-	GO:0030515,molecular_function,snoRNA binding;GO:0006396,biological_process,RNA processing;GO:0000462,biological_process,maturation of SSU-rRNA from tricistronic rRNA transcript (SSU-rRNA, 5.8S rRNA, LSU-rRNA)	-
Crlf3	2.47383	2.40667	2.81489	0.762869	0.608132	0.503411	A0A1U7QMH8,cytokine receptor-like factor 3	XP_005077041.1,cytokine receptor-like factor 3	-	IPR003961,Fibronectin type III;IPR036116,Fibronectin type III superfamily;IPR013783,Immunoglobulin-like fold	-	-	-
Atad5	4.79753	4.25659	4.51435	2.11469	2.07894	1.67437	Z4YKQ9,ATPase family AAA domain-containing protein 5	XP_006533295.1,ATPase family AAA domain-containing protein 5 isoform X1	PF00004,ATPase family associated with various cellular activities (AAA)	IPR003959,ATPase, AAA-type, core;IPR003593,AAA+ ATPase domain;IPR027417,P-loop containing nucleoside triphosphate hydrolase	KOG1968,Replication factor C, subunit RFC1 (large subunit);ENOG410YF58,-	GO:1901990,biological_process,regulation of mitotic cell cycle phase transition;GO:0030890,biological_process,positive regulation of B cell proliferation;GO:0048304,biological_process,positive regulation of isotype switching to IgG isotypes;GO:0005524,molecular_function,ATP binding;GO:0002377,biological_process,immunoglobulin production	-
Cdk5r1	0.355135	0.338903	0.273203	0.112813	0.0978368	0.0799736	Q542T9,Cyclin-dependent kinase 5 activator	NP_034001.1,cyclin-dependent kinase 5 activator 1	PF03261,Cyclin-dependent kinase 5 activator protein	IPR004944,Cyclin-dependent kinase 5 activator;IPR036915,Cyclin-like superfamily	KOG3932,CDK5 kinase activator p35/Nck5a;ENOG410YFUI,-	GO:0048013,biological_process,ephrin receptor signaling pathway;GO:0090314,biological_process,positive regulation of protein targeting to membrane;GO:0007213,biological_process,G-protein coupled acetylcholine receptor signaling pathway;GO:0007413,biological_process,axonal fasciculation;GO:0005509,molecular_function,calcium ion binding;GO:0019901,molecular_function,protein kinase binding;GO:002181…	K11716,ko05030,Cocaine addiction;K11716,ko05010,Alzheimer's disease
C030013C21Rik	1.51673	1.19881	0.92276	2.54413	1.81597	3.44248	-	-	-	-	-	-	-
Gm45190	3.62423	3.55205	2.35867	5.8774	4.80941	6.40657	-	-	-	-	-	-	-
Gm11419	3.30308	3.46057	2.8463	6.92739	5.63669	7.41833	-	-	-	-	-	-	-
Tmem132e	0.256935	0.300557	0.304817	0.153921	0.0631031	0.102447	A0A0A0MQ93,Transmembrane protein 132E	NP_001291368.1,transmembrane protein 132E precursor	PF16070,Transmembrane protein family 132;PF15705,Mature oligodendrocyte transmembrane protein, TMEM132D, N-term;PF15706,Mature oligodendrocyte transmembrane protein, TMEM132D, C-term	IPR026307,Transmembrane protein 132;IPR031436,Transmembrane protein TMEM132, C-terminal;IPR031435,Transmembrane protein TMEM132, N-terminal;IPR031437,Transmembrane protein family 132, middle domain	ENOG410XQCD,-;KOG4789,Uncharacterized conserved protein	GO:0016021,cellular_component,integral component of membrane;GO:0016020,cellular_component,membrane	-
Nle1	0.481245	0.754659	0.83956	0.156402	0.1145	0.240226	Q3URT5,Uncharacterized protein	NP_663406.2,notchless protein homolog 1	PF08154,NLE (NUC135) domain;PF00400,WD domain, G-beta repeat	IPR019775,WD40 repeat, conserved site;IPR012972,NLE;IPR017986,WD40-repeat-containing domain;IPR036322,WD40-repeat-containing domain superfamily;IPR015943,WD40/YVTN repeat-like-containing domain superfamily;IPR020472,G-protein beta WD-40 repeat;IPR001680,WD40 repeat;IPR001632,G-protein, beta subunit	ENOG410XP3K,-;KOG0271,Notchless-like WD40 repeat-containing protein	GO:0005634,cellular_component,nucleus;GO:0005730,cellular_component,nucleolus	-
Slfn8	0.0855708	0.102504	0.125523	0.565027	0.71484	0.623772	A0A1G5SJB6,Schlafen family member 8	-	-	IPR027417,P-loop containing nucleoside triphosphate hydrolase;IPR029679,Schlafen family member 13;IPR018647,Domain of unknown function DUF2075;IPR007421,Schlafen, AAA domain;IPR029684,Schlafen family;IPR038461,Schlafen, AAA domain superfamily	-	GO:0005524,molecular_function,ATP binding	-
Slfn3	0.216663	0.257053	0.172054	0.360011	0.444952	0.487907	A0A1L1STQ7,Schlafen 3	-	-	IPR029684,Schlafen family;IPR007421,Schlafen, AAA domain;IPR038461,Schlafen, AAA domain superfamily	-	GO:0008285,biological_process,negative regulation of cell proliferation;GO:0005524,molecular_function,ATP binding	-
Mmp28	5.30135	5.61892	6.694	10.2834	11.5621	12.3437	Q8CGV8,Matrix metallopeptidase 28	NP_001307229.1,matrix metalloproteinase-28 isoform 3 precursor	PF00413,Matrixin;PF01471,Putative peptidoglycan binding domain;PF00045,Hemopexin	IPR001818,Peptidase M10, metallopeptidase;IPR028735,Matrix metalloproteinase-28;IPR036375,Hemopexin-like domain superfamily;IPR036365,PGBD-like superfamily;IPR021190,Peptidase M10A;IPR000585,Hemopexin-like domain;IPR024079,Metallopeptidase, catalytic domain superfamily;IPR006026,Peptidase, metallopeptidase;IPR018487,Hemopexin-like repeats;IPR033739,Peptidase M10A, catalytic domain;IPR002477,Pepti…	KOG1565,Gelatinase A and related matrix metalloproteases;ENOG410XQ5D,-	GO:0006508,biological_process,proteolysis;GO:0010760,biological_process,negative regulation of macrophage chemotaxis;GO:0016787,molecular_function,hydrolase activity;GO:0005578,,;GO:0005737,cellular_component,cytoplasm;GO:0008237,molecular_function,metallopeptidase activity;GO:0031012,cellular_component,extracellular matrix;GO:0046872,molecular_function,metal ion binding;GO:0004222,molecular_func…	-
Ccl3	3.80842	3.18513	3.83078	0.801565	0.724893	0.531093	Q5QNW0,C-C motif chemokine	NP_035467.1,C-C motif chemokine 3 precursor	PF00048,Small cytokines (intecrine/chemokine), interleukin-8 like	IPR000827,CC chemokine, conserved site;IPR036048,Chemokine interleukin-8-like superfamily;IPR001811,Chemokine interleukin-8-like domain	ENOG410J4I9,-;ENOG410YXJU,-	GO:0032760,biological_process,positive regulation of tumor necrosis factor production;GO:0006935,biological_process,chemotaxis;GO:0005576,cellular_component,extracellular region;GO:0005615,cellular_component,extracellular space;GO:0010469,biological_process,regulation of signaling receptor activity;GO:0050718,biological_process,positive regulation of interleukin-1 beta secretion;GO:0043525,biolog…	K05408,ko05142,Chagas disease (American trypanosomiasis);K05408,ko05323,Rheumatoid arthritis;K05408,ko04620,Toll-like receptor signaling pathway;K05408,ko04062,Chemokine signaling pathway;K05408,ko04060,Cytokine-cytokine receptor interaction;K05408,ko05132,Salmonella infection
Ccl4	2.47524	2.42595	2.33416	0.273618	0.336526	0.840531	Q5QNV9,C-C motif chemokine	XP_011247134.1,-;NP_038680.1,C-C motif chemokine 4 precursor	PF00048,Small cytokines (intecrine/chemokine), interleukin-8 like	IPR000827,CC chemokine, conserved site;IPR036048,Chemokine interleukin-8-like superfamily;IPR001811,Chemokine interleukin-8-like domain	ENOG410J4I9,-;ENOG410YXJU,-	GO:0035690,biological_process,cellular response to drug;GO:0005125,molecular_function,cytokine activity;GO:0010469,biological_process,regulation of signaling receptor activity;GO:0006955,biological_process,immune response;GO:0008009,molecular_function,chemokine activity;GO:0005576,cellular_component,extracellular region;GO:0006935,biological_process,chemotaxis;GO:0060326,biological_process,cell c…	K12964,ko04062,Chemokine signaling pathway;K12964,ko04623,Cytosolic DNA-sensing pathway;K12964,ko04060,Cytokine-cytokine receptor interaction;K12964,ko05132,Salmonella infection;K12964,ko04064,NF-kappa B signaling pathway;K12964,ko04620,Toll-like receptor signaling pathway
Dusp14	0.559952	0.744801	0.528037	0.111417	0.114194	0.0950729	Q542U4,Uncharacterized protein	XP_006533861.1,-;XP_006533862.1,-;XP_006533860.1,-;XP_006533859.1,-;NP_062793.2,dual specificity protein phosphatase 14	PF00782,ual specificity phosphatase, catalytic domain	IPR020420,Atypical dual specificity phosphatase, subfamily B;IPR029021,Protein-tyrosine phosphatase-like;IPR016130,Protein-tyrosine phosphatase, active site;IPR000340,Dual specificity phosphatase, catalytic domain;IPR020422,Dual specificity protein phosphatase domain;IPR000387,Tyrosine specific protein phosphatases domain;IPR020417,Atypical dual specificity phosphatase;IPR024950,Dual specificity …	KOG1718,Dual specificity phosphatase;COG2453,Predicted protein-tyrosine phosphatase	GO:0008138,molecular_function,protein tyrosine/serine/threonine phosphatase activity;GO:0004725,molecular_function,protein tyrosine phosphatase activity;GO:0035335,biological_process,peptidyl-tyrosine dephosphorylation;GO:0000188,biological_process,inactivation of MAPK activity;GO:0006470,biological_process,protein dephosphorylation;GO:0017017,molecular_function,MAP kinase tyrosine/serine/threoni…	-
Lhx1	0.735521	0.711512	0.702607	0.239483	0.263634	0.199812	A0A1U7Q2I4,LIM/homeobox protein Lhx1	NP_001268538.1,-	-	IPR017970,Homeobox, conserved site;IPR001356,Homeobox domain;IPR009057,Homeobox-like domain superfamily;IPR001781,Zinc finger, LIM-type	-	GO:0043565,molecular_function,sequence-specific DNA binding;GO:0006355,biological_process,regulation of transcription, DNA-templated;GO:0003677,molecular_function,DNA binding;GO:0005634,cellular_component,nucleus;GO:0046872,molecular_function,metal ion binding	-
Znhit3	8.75903	9.31634	12.6044	19.9188	17.833	17.2277	D4AA75,Similar to thyroid hormone receptor interactor 3, isoform CRA_d	XP_001081104.2,zinc finger HIT domain-containing protein 3;XP_573169.3,-	PF04438,HIT zinc finger	IPR007529,Zinc finger, HIT-type	ENOG41123YY,-;KOG2857,Predicted MYND Zn-finger protein/hormone receptor interactor	GO:0005737,cellular_component,cytoplasm;GO:0005634,cellular_component,nucleus;GO:0046872,molecular_function,metal ion binding	-
Car4	0.178062	0.193907	0.167913	0.66136	0.546042	0.601967	Q3U3I1,Uncharacterized protein	-	PF00194,ukaryotic-type carbonic anhydrase	IPR023561,Carbonic anhydrase, alpha-class;IPR018343,Carbonic anhydrase, CA4;IPR036398,Alpha carbonic anhydrase superfamily;IPR018338,Carbonic anhydrase, alpha-class, conserved site;IPR001148,Alpha carbonic anhydrase	COG3338,Carbonic anhydrase;KOG0382,Carbonic anhydrase	GO:0031225,cellular_component,anchored component of membrane;GO:0004089,molecular_function,carbonate dehydratase activity;GO:0046872,molecular_function,metal ion binding;GO:0006730,biological_process,one-carbon metabolic process;GO:0005886,cellular_component,plasma membrane;GO:0008270,molecular_function,zinc ion binding	-
Rps6kb1	2.02166	1.91535	1.96998	0.838489	0.816634	0.824415	Q3UXD8,Ribosomal protein S6 kinase	NP_001107806.1,ribosomal protein S6 kinase beta-1 isoform 1	PF00433,Protein kinase C terminal domain;PF00069,Protein kinase domain	IPR016238,Ribosomal protein S6 kinase;IPR017892,Protein kinase, C-terminal;IPR011009,Protein kinase-like domain superfamily;IPR000961,AGC-kinase, C-terminal;IPR017441,Protein kinase, ATP binding site;IPR008271,Serine/threonine-protein kinase, active site;IPR000719,Protein kinase domain	ENOG410XNPH,-;KOG0598,Ribosomal protein S6 kinase and related proteins	GO:0016301,molecular_function,kinase activity;GO:0016740,molecular_function,transferase activity;GO:0005524,molecular_function,ATP binding;GO:0004674,molecular_function,protein serine/threonine kinase activity;GO:0006468,biological_process,protein phosphorylation;GO:0000166,molecular_function,nucleotide binding;GO:0016310,biological_process,phosphorylation;GO:0007165,biological_process,signal tra…	K04688,ko04910,Insulin signaling pathway;K04688,ko04152,AMPK signaling pathway;K04688,ko05231,Choline metabolism in cancer;K04688,ko04666,Fc gamma R-mediated phagocytosis;K04688,ko01521,EGFR tyrosine kinase inhibitor resistance;K04688,ko04151,PI3K-Akt signaling pathway;K04688,ko04012,ErbB signaling pathway;K04688,ko04211,Longevity regulating pathway;K04688,ko04150,mTOR signaling pathway;K04688,ko…
Gm11492	34.6756	36.9042	32.7364	70.2572	73.1722	71.7162	A0A1U7QKU7,uncharacterized protein C17orf47 homolog	XP_005076057.2,-	-	IPR027979,Protein of unknown function DUF4655	-	-	-
2021-09-04	21.3097	22.8005	20.8878	37.2327	36.914	39.2254	A0A1U7QVY1,septin-4 isoform X1	XP_005075836.1,septin-4 isoform X1	-	IPR030643,Septin 4;IPR030379,Septin-type guanine nucleotide-binding (G) domain;IPR027417,P-loop containing nucleoside triphosphate hydrolase;IPR016491,Septin	-	GO:0005525,molecular_function,GTP binding;GO:0000166,molecular_function,nucleotide binding	-
Bzrap1	1.21207	1.12773	1.10051	3.3688	3.32027	2.81492	Q5NCP6,Peripheral-type benzodiazepine receptor-associated protein 1	-	PF07653,Variant SH3 domain;PF14604,Variant SH3 domain	IPR003961,Fibronectin type III;IPR036116,Fibronectin type III superfamily;IPR035755,RIMS-binding protein, third SH3 domain;IPR035753,RIMS-binding protein, second SH3 domain;IPR036028,SH3-like domain superfamily;IPR013783,Immunoglobulin-like fold;IPR001452,SH3 domain;IPR035517,RIMS-binding protein 1	KOG3632,Peripheral benzodiazepine receptor PRAX-1;ENOG410XZ8W,-	GO:0005737,cellular_component,cytoplasm;GO:0005739,cellular_component,mitochondrion;GO:0030156,molecular_function,benzodiazepine receptor binding	-
Mpo	0.6816	0.668027	0.610614	0.284806	0.24866	0.280832	Q7TMS4,Mpo protein	NP_034954.2,myeloperoxidase precursor	PF03098,Animal haem peroxidase	IPR029609,Myeloperoxidase;IPR019791,Haem peroxidase, animal type;IPR037120,Haem peroxidase domain superfamily, animal type;IPR010255,Haem peroxidase	ENOG410XPZ3,-;KOG2408,Peroxidase/oxygenase	GO:0002149,biological_process,hypochlorous acid biosynthetic process;GO:0006952,biological_process,defense response;GO:0098869,biological_process,cellular oxidant detoxification;GO:0006979,biological_process,response to oxidative stress;GO:0055114,biological_process,oxidation-reduction process;GO:0020037,molecular_function,heme binding;GO:0004601,molecular_function,peroxidase activity	K10789,ko05202,Transcriptional misregulation in cancer;K10789,ko04145,Phagosome
Lpo	0.0372217	0	0.0117001	5.63365	6.37628	6.45292	Q5SW46,Lactoperoxidase	NP_536345.2,lactoperoxidase precursor;XP_011247600.1,-	PF03098,Animal haem peroxidase	IPR019791,Haem peroxidase, animal type;IPR029587,Lactoperoxidase;IPR010255,Haem peroxidase;IPR037120,Haem peroxidase domain superfamily, animal type	ENOG410XPZ3,-;KOG2408,Peroxidase/oxygenase	GO:0005737,cellular_component,cytoplasm;GO:0018969,biological_process,thiocyanate metabolic process;GO:0001580,biological_process,detection of chemical stimulus involved in sensory perception of bitter taste;GO:0098869,biological_process,cellular oxidant detoxification;GO:0036393,molecular_function,thiocyanate peroxidase activity;GO:0016323,cellular_component,basolateral plasma membrane;GO:000697…	K12550,ko04970,Salivary secretion
Vezf1	4.44678	4.44108	4.36075	1.42869	1.38385	1.4549	Q5SXC4,Vascular endothelial zinc finger 1	NP_057895.2,vascular endothelial zinc finger 1	PF00096,Zinc finger, C2H2 type;PF13894,C2H2-type zinc finger	IPR013087,Zinc finger C2H2-type;IPR036236,Zinc finger C2H2 superfamily	KOG1721,FOG: Zn-finger;COG5048,FOG: Zn-finger	GO:0003676,molecular_function,nucleic acid binding;GO:0001228,molecular_function,transcriptional activator activity, RNA polymerase II transcription regulatory region sequence-specific DNA binding;GO:0045944,biological_process,positive regulation of transcription by RNA polymerase II;GO:0006366,biological_process,transcription by RNA polymerase II;GO:0001525,biological_process,angiogenesis;GO:004…	-
Cuedc1	0.450956	0.514539	0.501418	0.118746	0.115301	0.127992	A2RS63,CUE domain containing 1	NP_932130.2,CUE domain-containing protein 1 isoform 1	PF02845,CUE domain	IPR003892,Ubiquitin system component Cue;IPR009060,UBA-like superfamily	KOG4588,Predicted ubiquitin-conjugating enzyme;ENOG4111S1H,-	-	-
Trim25	0.757113	0.874541	0.707585	0.131816	0.218736	0.257097	Q3U3X7,Uncharacterized protein	-	PF15227,zinc finger of C3HC4-type, RING;PF13765,SPRY-associated domain;PF00622,SPRY domain	IPR017907,Zinc finger, RING-type, conserved site;IPR003879,Butyrophylin-like, SPRY domain;IPR001870,B30.2/SPRY domain;IPR003877,SPRY domain;IPR001841,Zinc finger, RING-type;IPR013320,Concanavalin A-like lectin/glucanase domain superfamily;IPR013083,Zinc finger, RING/FYVE/PHD-type;IPR006574,SPRY-associated	ENOG410ITFP,-;ENOG410XQS1,-	GO:0046872,molecular_function,metal ion binding	-
Gm11497	0.758431	0.743327	0.800346	0.0167677	0	0.0515089	Q4YG87,Uncharacterized protein	XP_668773.1,-	-	-	-	-	-
4932411E22Rik	0.327657	0.555805	0.457531	1.04731	0.917501	0.994531	A0A140LIW7,Ankyrin-repeat and fibronectin type III domain-containing 1	-	PF00041,ibronectin type III domain;PF13637,Ankyrin repeats (many copies)	IPR003961,Fibronectin type III;IPR002110,Ankyrin repeat;IPR036116,Fibronectin type III superfamily;IPR013783,Immunoglobulin-like fold;IPR036770,Ankyrin repeat-containing domain superfamily;IPR020683,Ankyrin repeat-containing domain	-	GO:0005575,cellular_component,cellular_component;GO:0045475,biological_process,locomotor rhythm;GO:0003674,molecular_function,molecular_function;GO:0050957,biological_process,equilibrioception;GO:0001662,biological_process,behavioral fear response	-
Hlf	0.232879	0.262478	0.197645	0.016218	0.0221631	0.0166068	G3H1C2,Hepatic leukemia factor	XP_003498233.1,hepatic leukemia factor isoform X1	PF07716,Basic region leucine zipper	IPR029829,Hepatic leukemia factor;IPR004827,Basic-leucine zipper domain	-	GO:0006355,biological_process,regulation of transcription, DNA-templated;GO:0003700,molecular_function,DNA binding transcription factor activity;GO:0003677,molecular_function,DNA binding;GO:0043565,molecular_function,sequence-specific DNA binding;GO:0001228,molecular_function,transcriptional activator activity, RNA polymerase II transcription regulatory region sequence-specific DNA binding;GO:004…	K09057,ko04711,Circadian rhythm - fly
Luc7l3	7.9899	8.01412	7.61515	3.1165	3.16366	3.50625	A0A287D9T6,LUC7 like 3 pre-mRNA splicing factor	-	-	IPR004882,Luc7-related	-	GO:0006376,biological_process,mRNA splice site selection;GO:0005685,cellular_component,U1 snRNP;GO:0003729,molecular_function,mRNA binding	-
Acsf2	1.02002	0.944165	0.769504	0.0841902	0.0755026	0.0969843	G3HBE7,Acyl-CoA synthetase family member 2, mitochondrial	XP_007640224.1,-;XP_003501432.1,acyl-CoA synthetase family member 2, mitochondrial isoform X1	PF00501,AMP-binding enzyme;PF13193,AMP-binding enzyme C-terminal domain	IPR000873,AMP-dependent synthetase/ligase;IPR025110,AMP-binding enzyme, C-terminal domain;IPR020845,AMP-binding, conserved site	-	GO:0003824,molecular_function,catalytic activity;GO:0005739,cellular_component,mitochondrion;GO:0008152,biological_process,metabolic process	-
Xylt2	0.342142	0.306586	0.350296	0.0907705	0.0837298	0.111536	Q3UCI0,Uncharacterized protein	NP_665827.2,xylosyltransferase 2	PF02485,Core-2/I-Branching enzyme;PF12529,Xylosyltransferase C terminal	IPR003406,Glycosyl transferase, family 14;IPR024448,Xylosyltransferase	ENOG410XQ7M,-;KOG0799,Branching enzyme	GO:0008375,molecular_function,acetylglucosaminyltransferase activity;GO:0030158,molecular_function,protein xylosyltransferase activity;GO:0006024,biological_process,glycosaminoglycan biosynthetic process;GO:0016020,cellular_component,membrane	K00771,ko00534,Glycosaminoglycan biosynthesis - heparan sulfate / heparin;K00771,ko00532,Glycosaminoglycan biosynthesis - chondroitin sulfate / dermatan sulfate
Col1a1	2.1336	2.03883	2.06788	0.148587	0.118448	0.129608	Q99LL6,Col1a1 protein	-	PF01391,Collagen triple helix repeat (20 copies);PF01410,ibrillar collagen C-terminal domain	IPR008160,Collagen triple helix repeat;IPR000885,Fibrillar collagen, C-terminal	ENOG410XNMM,-;KOG3544,Collagens (type IV and type XIII), and related proteins	GO:0005201,molecular_function,extracellular matrix structural constituent	-
Samd14	0.88637	0.722051	0.966112	0.192399	0.197195	0.273626	A0A1U7QYT1,sterile alpha motif domain-containing protein 14 isoform X2	XP_005075912.1,sterile alpha motif domain-containing protein 14 isoform X2	-	IPR013761,Sterile alpha motif/pointed domain superfamily;IPR001660,Sterile alpha motif domain	-	-	-
Dlx4	0.321263	0.454806	0.448819	1.00541	0.72473	1.08608	D4AC19,Distal-less homeobox 4	NP_001100510.1,homeobox protein DLX-4	PF00046,Homeobox domain	IPR017970,Homeobox, conserved site;IPR001356,Homeobox domain;IPR020479,Homeobox domain, metazoa;IPR009057,Homeobox-like domain superfamily;IPR000047,Helix-turn-helix motif	KOG0850,Transcription factor DLX and related proteins with LIM Zn-binding and HOX domains;ENOG410ZHZR,-	GO:0003677,molecular_function,DNA binding;GO:0001078,molecular_function,transcriptional repressor activity, RNA polymerase II proximal promoter sequence-specific DNA binding;GO:0043565,molecular_function,sequence-specific DNA binding;GO:0000122,biological_process,negative regulation of transcription by RNA polymerase II;GO:0006355,biological_process,regulation of transcription, DNA-templated;GO:0…	-
Gm11535	1.54987	1.029	1.69726	0	0.0951616	0.142609	-	-	-	-	-	-	-
Hoxb3	1.3725	1.60523	2.06221	0.722182	0.661811	0.504595	A0A1U7QYU5,homeobox protein Hox-B3	XP_005075936.1,homeobox protein Hox-B3	-	IPR009057,Homeobox-like domain superfamily;IPR017970,Homeobox, conserved site;IPR020479,Homeobox domain, metazoa;IPR001827,Homeobox protein, antennapedia type, conserved site;IPR025281,Domain of unknown function DUF4074;IPR001356,Homeobox domain	-	GO:0003677,molecular_function,DNA binding;GO:0043565,molecular_function,sequence-specific DNA binding;GO:0003700,molecular_function,DNA binding transcription factor activity;GO:0007275,biological_process,multicellular organism development;GO:0006355,biological_process,regulation of transcription, DNA-templated;GO:0005634,cellular_component,nucleus	-
Hoxb3os	1.00922	1.21599	1.40572	0.447064	0.370091	0.211283	A0A1U7QYU5,homeobox protein Hox-B3	XP_005075936.1,homeobox protein Hox-B3	-	IPR009057,Homeobox-like domain superfamily;IPR017970,Homeobox, conserved site;IPR020479,Homeobox domain, metazoa;IPR001827,Homeobox protein, antennapedia type, conserved site;IPR025281,Domain of unknown function DUF4074;IPR001356,Homeobox domain	-	GO:0003677,molecular_function,DNA binding;GO:0043565,molecular_function,sequence-specific DNA binding;GO:0003700,molecular_function,DNA binding transcription factor activity;GO:0007275,biological_process,multicellular organism development;GO:0006355,biological_process,regulation of transcription, DNA-templated;GO:0005634,cellular_component,nucleus	-
Pnpo	0.505324	0.560427	0.564303	0.271654	0.189835	0.16437	G3H5U1,Pyridoxine-5'-phosphate oxidase	XP_007615542.1,-;XP_003499613.1,pyridoxine-5'-phosphate oxidase isoform X1	PF10590,Pyridoxine 5'-phosphate oxidase C-terminal dimerisation region;PF01243,Pyridoxamine 5'-phosphate oxidase	IPR019740,Pyridoxamine 5'-phosphate oxidase, conserved site;IPR011576,Pyridoxamine 5'-phosphate oxidase, putative;IPR019576,Pyridoxine 5'-phosphate oxidase, dimerisation, C-terminal;IPR000659,Pyridoxamine 5'-phosphate oxidase;IPR012349,FMN-binding split barrel	-	GO:0010181,molecular_function,FMN binding;GO:0048037,molecular_function,cofactor binding;GO:0004733,molecular_function,pyridoxamine-phosphate oxidase activity;GO:0042823,biological_process,pyridoxal phosphate biosynthetic process;GO:0016638,molecular_function,oxidoreductase activity, acting on the CH-NH2 group of donors;GO:0016491,molecular_function,oxidoreductase activity;GO:0008615,biological_p…	K00275,ko00750,Vitamin B6 metabolism
Gm11532	0.265607	0.310935	0.180894	0.0274033	0.0421296	0.0420903	A2A708,MCG13224	NP_112460.1,transcription factor Sp6;XP_006534594.1,-	PF00096,Zinc finger, C2H2 type	IPR013087,Zinc finger C2H2-type;IPR036236,Zinc finger C2H2 superfamily	KOG1721,FOG: Zn-finger;COG5048,FOG: Zn-finger	GO:0005829,cellular_component,cytosol;GO:0005634,cellular_component,nucleus;GO:0003676,molecular_function,nucleic acid binding	-
Scrn2	1.34715	1.20875	1.1988	0.21142	0.180575	0.342773	G3H5U5,Secernin-2	XP_007615539.1,-;XP_007615538.1,-;XP_003499615.1,secernin-2;XP_007638516.1,-	PF03577,Peptidase family C69	IPR005322,Peptidase C69, dipeptidase A	-	GO:0016805,molecular_function,dipeptidase activity;GO:0006508,biological_process,proteolysis	-
Tbkbp1	0.694758	0.805598	0.701297	0.30893	0.298005	0.297728	Z4YKN2,TANK-binding kinase 1-binding protein 1	NP_932768.2,TANK-binding kinase 1-binding protein 1	PF12845,TBD domain	IPR024581,Tbk1/Ikki binding domain	ENOG410ZK7E,-;ENOG410IGJJ,-	-	K12652,ko04622,RIG-I-like receptor signaling pathway
Gm11592	2.62568	3.112	4.37623	6.01015	5.98562	6.09616	-	-	-	-	-	-	-
Gpr179	0.6726	0.631239	0.638108	0.204396	0.170697	0.220923	E9PY61,G protein-coupled receptor 179	XP_006533087.1,-;NP_001074689.1,probable G-protein coupled receptor 179 precursor	PF00003,7 transmembrane sweet-taste receptor of 3 GCPR	IPR032964,Probable G-protein coupled receptor 179;IPR017978,GPCR family 3, C-terminal	ENOG410XXEC,-;KOG4418,Predicted membrane protein	GO:0005515,molecular_function,protein binding;GO:0016020,cellular_component,membrane;GO:0072659,biological_process,protein localization to plasma membrane;GO:0005886,cellular_component,plasma membrane;GO:0007186,biological_process,G-protein coupled receptor signaling pathway;GO:0004930,molecular_function,G-protein coupled receptor activity;GO:0007601,biological_process,visual perception;GO:001602…	-
Mllt6	3.85782	3.7196	3.68225	0.819202	0.84459	0.913292	B1AR10,Myeloid/lymphoid or mixed-lineage leukemia; translocated to, 6	XP_006533395.1,protein AF-17 isoform X1	PF13832,PHD-zinc-finger like domain;PF13831,PHD-finger	IPR001965,Zinc finger, PHD-type;IPR011011,Zinc finger, FYVE/PHD-type;IPR019787,Zinc finger, PHD-finger;IPR013083,Zinc finger, RING/FYVE/PHD-type;IPR034732,Extended PHD (ePHD) domain;IPR019786,Zinc finger, PHD-type, conserved site	KOG0956,PHD finger protein AF10;COG5141,PHD zinc finger-containing protein	GO:0046872,molecular_function,metal ion binding;GO:2001161,biological_process,negative regulation of histone H3-K79 methylation;GO:0003014,biological_process,renal system process;GO:0003674,molecular_function,molecular_function;GO:0010765,biological_process,positive regulation of sodium ion transport;GO:0045944,biological_process,positive regulation of transcription by RNA polymerase II;GO:003581…	-
Cisd3	2.10126	2.74589	2.06956	0.607018	0.711028	0.710365	G3H5V7,CDGSH iron sulfur domain-containing protein 3, mitochondrial	XP_007615529.1,-;XP_003499620.1,CDGSH iron-sulfur domain-containing protein 3, mitochondrial	PF09360,Iron-binding zinc finger CDGSH type	IPR018967,Iron sulphur-containing domain, CDGSH-type	-	GO:0043231,cellular_component,intracellular membrane-bounded organelle;GO:0005739,cellular_component,mitochondrion;GO:0051537,molecular_function,2 iron, 2 sulfur cluster binding	-
Pcgf2	2.17318	2.57318	2.22616	0.542891	0.50393	0.388084	B2RZ82,Pcgf2 protein	NP_001099306.1,polycomb group RING finger protein 2;XP_008766193.1,-;XP_008766195.1,-;XP_008766194.1,-	PF16207,RAWUL domain RING finger- and WD40-associated ubiquitin-like;PF13923,Zinc finger, C3HC4 type (RING finger)	IPR001841,Zinc finger, RING-type;IPR032443,RAWUL domain;IPR017907,Zinc finger, RING-type, conserved site;IPR013083,Zinc finger, RING/FYVE/PHD-type	ENOG410XPCN,-;KOG2660,Locus-specific chromosome binding proteins	GO:0048706,biological_process,embryonic skeletal system development;GO:2001234,biological_process,negative regulation of apoptotic signaling pathway;GO:0031519,cellular_component,PcG protein complex;GO:0035102,cellular_component,PRC1 complex;GO:0097027,molecular_function,ubiquitin-protein transferase activator activity;GO:0001739,cellular_component,sex chromatin;GO:0048704,biological_process,embr…	K11460,ko04550,Signaling pathways regulating pluripotency of stem cells
Pip4k2b	1.15105	1.05488	0.99382	0.18739	0.206287	0.198988	Q3UJ95,Phosphatidylinositol-4-phosphate 5-kinase, type II, beta	NP_473392.1,phosphatidylinositol 5-phosphate 4-kinase type-2 beta	PF01504,Phosphatidylinositol-4-phosphate 5-Kinase	IPR023610,Phosphatidylinositol-4-phosphate 5-kinase;IPR002498,Phosphatidylinositol-4-phosphate 5-kinase, core;IPR027484,Phosphatidylinositol-4-phosphate 5-kinase, N-terminal;IPR027483,Phosphatidylinositol-4-phosphate 5-kinase, C-terminal	COG5253,Phosphatidylinositol-4-phosphate 5-kinase;KOG0229,Phosphatidylinositol-4-phosphate 5-kinase	GO:0010506,biological_process,regulation of autophagy;GO:0016310,biological_process,phosphorylation;GO:2000786,biological_process,positive regulation of autophagosome assembly;GO:0042803,molecular_function,protein homodimerization activity;GO:0016740,molecular_function,transferase activity;GO:0016308,molecular_function,1-phosphatidylinositol-4-phosphate 5-kinase activity;GO:0005524,molecular_func…	K00920,ko04070,Phosphatidylinositol signaling system;K00920,ko00562,Inositol phosphate metabolism;K00920,ko04810,Regulation of actin cytoskeleton
Plxdc1	14.4777	13.9371	12.5451	23.3315	23.9437	25.1985	D3ZEE4,ADP-ribosylation factor-like 12	NP_001100516.1,plexin domain-containing protein 1 precursor	-	IPR031152,Plexin domain-containing protein;IPR031153,Plexin domain-containing protein 1	ENOG410Y7ZQ,-;KOG3848,Extracellular protein TEM7, contains PSI domain (tumor endothelial marker in humans)	GO:0003674,molecular_function,molecular_function;GO:0030425,cellular_component,dendrite;GO:0005737,cellular_component,cytoplasm;GO:0043025,cellular_component,neuronal cell body;GO:0001525,biological_process,angiogenesis;GO:0021510,biological_process,spinal cord development;GO:0016020,cellular_component,membrane;GO:0005886,cellular_component,plasma membrane;GO:0043235,cellular_component,receptor c…	-
Ppp1r1b	1.24873	1.35406	1.31536	0.271375	0.27814	0.239988	A0A1U7QKR2,protein phosphatase 1 regulatory subunit 1B	XP_005075987.1,protein phosphatase 1 regulatory subunit 1B	-	IPR015670,Protein phosphatase 1 regulatory subunit 1B;IPR008466,Protein phosphatase inhibitor 1	-	GO:0004864,molecular_function,protein phosphatase inhibitor activity;GO:0032515,biological_process,negative regulation of phosphoprotein phosphatase activity;GO:0007165,biological_process,signal transduction	-
1700003D09Rik	1.87623	1.83886	1.69007	0.520052	0.639618	0.45264	A0A1U7QKR2,protein phosphatase 1 regulatory subunit 1B	XP_005075987.1,protein phosphatase 1 regulatory subunit 1B	-	IPR015670,Protein phosphatase 1 regulatory subunit 1B;IPR008466,Protein phosphatase inhibitor 1	-	GO:0004864,molecular_function,protein phosphatase inhibitor activity;GO:0032515,biological_process,negative regulation of phosphoprotein phosphatase activity;GO:0007165,biological_process,signal transduction	-
Pgap3	0.586803	0.516432	0.564651	0.0555997	0.0683828	0.125252	B1WBW5,Perld1 protein	NP_001137367.1,post-GPI attachment to proteins factor 3 precursor	PF04080,Per1-like family	IPR007217,Per1-like	KOG2970,Predicted membrane protein;COG5237,Predicted membrane protein	GO:0006505,biological_process,GPI anchor metabolic process;GO:0016788,molecular_function,hydrolase activity, acting on ester bonds;GO:0016021,cellular_component,integral component of membrane;GO:0031227,cellular_component,intrinsic component of endoplasmic reticulum membrane;GO:0016020,cellular_component,membrane	-
Erbb2	0.373289	0.504879	0.506898	0.0693236	0.0994722	0.0283941	Q8K3F9,Receptor protein-tyrosine kinase	NP_058699.2,receptor tyrosine-protein kinase erbB-2 precursor	PF14843,rowth factor receptor domain IV;PF00757,urin-like cysteine rich region;PF01030,Receptor L domain;PF07714,Protein tyrosine kinase	IPR032778,Growth factor receptor domain 4;IPR001245,Serine-threonine/tyrosine-protein kinase, catalytic domain;IPR006212,Furin-like repeat;IPR000494,Receptor L-domain;IPR016245,Tyrosine protein kinase, EGF/ERB/XmrK receptor;IPR020635,Tyrosine-protein kinase, catalytic domain;IPR009030,Growth factor receptor cysteine-rich domain superfamily;IPR011009,Protein kinase-like domain superfamily;IPR01744…	ENOG410XNSR,-;KOG1025,Epidermal growth factor receptor EGFR and related tyrosine kinases	GO:0016301,molecular_function,kinase activity;GO:0023014,biological_process,signal transduction by protein phosphorylation;GO:0035556,biological_process,intracellular signal transduction;GO:0000166,molecular_function,nucleotide binding;GO:0005622,cellular_component,intracellular;GO:0007169,biological_process,transmembrane receptor protein tyrosine kinase signaling pathway;GO:0004714,molecular_fun…	K05083,ko05230,Central carbon metabolism in cancer;K05083,ko04012,ErbB signaling pathway;K05083,ko01524,Platinum drug resistance;K05083,ko05223,Non-small cell lung cancer;K05083,ko05206,MicroRNAs in cancer;K05083,ko04520,Adherens junction;K05083,ko01521,EGFR tyrosine kinase inhibitor resistance;K05083,ko05205,Proteoglycans in cancer;K05083,ko05215,Prostate cancer;K05083,ko05213,Endometrial cancer…
Grb7	1.1906	1.09891	1.11184	0.268333	0.143011	0.208821	A0A1U8CBS3,growth factor receptor-bound protein 7 isoform X2	XP_012973034.1,-	-	IPR036860,SH2 domain superfamily;IPR000159,Ras-associating (RA) domain;IPR035032,Growth factor receptor-bound protein 7;IPR001849,Pleckstrin homology domain;IPR011993,PH-like domain superfamily;IPR015042,BPS (Between PH and SH2) domain;IPR029071,Ubiquitin-like domain superfamily;IPR000980,SH2 domain	-	GO:0007165,biological_process,signal transduction;GO:0005070,molecular_function,SH3/SH2 adaptor activity;GO:0009967,biological_process,positive regulation of signal transduction	-
Gm12356	4.29737	3.9958	17.2488	39.5963	27.8945	27.4494	-	-	-	-	-	-	-
Cdc6	5.05828	5.05961	4.91728	2.27246	2.1946	1.83891	A0A0R4J145,Cell division control protein	NP_035929.1,cell division control protein 6 homolog isoform a	PF09079,CDC6, C terminal winged helix domain;PF13401,AAA domain	IPR027417,P-loop containing nucleoside triphosphate hydrolase;IPR015163,Cdc6, C-terminal;IPR036388,Winged helix-like DNA-binding domain superfamily;IPR003593,AAA+ ATPase domain;IPR036390,Winged helix DNA-binding domain superfamily;IPR016314,Cell division protein Cdc6/18	-	GO:0032467,biological_process,positive regulation of cytokinesis;GO:0048146,biological_process,positive regulation of fibroblast proliferation;GO:0006270,biological_process,DNA replication initiation;GO:0030071,biological_process,regulation of mitotic metaphase/anaphase transition;GO:1904117,biological_process,cellular response to vasopressin;GO:0051233,cellular_component,spindle midzone;GO:00002…	-
Igfbp4	1.97302	1.94236	1.82734	4.03215	3.71352	3.31644	Q8BSM9,Uncharacterized protein	-	PF00086,Thyroglobulin type-1 repeat;PF00219,Insulin-like growth factor binding protein	IPR022321,Insulin-like growth factor-binding protein family 1-6, chordata;IPR000716,Thyroglobulin type-1;IPR000867,Insulin-like growth factor-binding protein, IGFBP;IPR022327,Insulin-like growth factor-binding protein 4;IPR017891,Insulin-like growth factor binding protein, N-terminal, Cys-rich conserved site;IPR009030,Growth factor receptor cysteine-rich domain superfamily;IPR036857,Thyroglobulin…	ENOG410IKZ1,-;ENOG4111HXV,-	GO:0001558,biological_process,regulation of cell growth;GO:0005520,molecular_function,insulin-like growth factor binding;GO:0005576,cellular_component,extracellular region	-
Krt28	0.143707	0.0938967	0.0677581	0.600477	0.75221	0.68319	H0WM30,Keratin 28	XP_003786431.1,keratin, type I cytoskeletal 28	PF00038,Intermediate filament protein	IPR001664,Intermediate filament protein;IPR002957,Keratin, type I	ENOG410IFTF,-;ENOG410Y9IV,-	GO:0005882,cellular_component,intermediate filament;GO:0005198,molecular_function,structural molecule activity	-
Hap1	18.7047	19.8202	20.6189	39.1386	39.5637	39.8705	F1LQG0,Huntingtin-associated protein 1	-	PF04849,HAP1 N-terminal conserved region	IPR006933,HAP1, N-terminal	ENOG410XSWD,-;KOG4360,Uncharacterized coiled coil protein	GO:0021549,biological_process,cerebellum development;GO:0048011,biological_process,neurotrophin TRK receptor signaling pathway;GO:0031587,biological_process,positive regulation of inositol 1,4,5-trisphosphate-sensitive calcium-release channel activity;GO:0031410,cellular_component,cytoplasmic vesicle;GO:0016234,cellular_component,inclusion body;GO:0008104,biological_process,protein localization;G…	-
Acly	6.71979	6.20323	6.03801	1.90201	2.22991	2.19981	Q3V117,ATP-citrate synthase	NP_001186225.1,ATP-citrate synthase isoform 1	PF16114,ATP citrate lyase citrate-binding;PF00549,CoA-ligase;PF02629,CoA binding domain;PF00285,Citrate synthase, C-terminal domain	IPR036969,Citrate synthase superfamily;IPR016102,Succinyl-CoA synthetase-like;IPR033847,ATP-citrate lyase/succinyl-CoA ligase, conserved site;IPR016143,Citrate synthase-like, small alpha subdomain;IPR014608,ATP-citrate synthase;IPR036291,NAD(P)-binding domain superfamily;IPR003781,CoA-binding;IPR032263,ATP-citrate synthase, citrate-binding domain;IPR017440,ATP-citrate lyase/succinyl-CoA ligase, a…	KOG1254,ATP-citrate lyase;COG0074,Succinyl-CoA synthetase, alpha subunit;COG0372,Citrate synthase;COG0045,Succinyl-CoA synthetase, beta subunit	GO:0006107,biological_process,oxaloacetate metabolic process;GO:0046912,molecular_function,transferase activity, transferring acyl groups, acyl groups converted into alkyl on transfer;GO:0048037,molecular_function,cofactor binding;GO:0006629,biological_process,lipid metabolic process;GO:0005737,cellular_component,cytoplasm;GO:0006085,biological_process,acetyl-CoA biosynthetic process;GO:0003824,m…	-
Stat5b	0.646054	0.578128	0.562877	0.0912884	0.267325	0.146892	A0A0G2JSR4,Signal transducer and activator of transcription	NP_071775.1,signal transducer and activator of transcription 5B	PF02865,STAT protein, protein interaction domain;PF01017,STAT protein, all-alpha domain;PF00017,SH2 domain;PF02864,STAT protein, DNA binding domain	IPR036860,SH2 domain superfamily;IPR015988,STAT transcription factor, coiled coil;IPR035858,STAT5a/5b;IPR035886,STAT5b, SH2 domain;IPR036535,STAT transcription factor, N-terminal domain superfamily;IPR008967,p53-like transcription factor, DNA-binding;IPR013801,STAT transcription factor, DNA-binding;IPR000980,SH2 domain;IPR012345,STAT transcription factor, DNA-binding, N-terminal;IPR013800,STAT tr…	-	GO:0006631,biological_process,fatty acid metabolic process;GO:0046983,molecular_function,protein dimerization activity;GO:0032819,biological_process,positive regulation of natural killer cell proliferation;GO:0006103,biological_process,2-oxoglutarate metabolic process;GO:0046544,biological_process,development of secondary male sexual characteristics;GO:0006355,biological_process,regulation of tra…	K11224,ko05200,Pathways in cancer;K11224,ko05162,Measles;K11224,ko04012,ErbB signaling pathway;K11224,ko05221,Acute myeloid leukemia;K11224,ko04917,Prolactin signaling pathway;K11224,ko05161,Hepatitis B;K11224,ko05220,Chronic myeloid leukemia;K11224,ko05203,Viral carcinogenesis;K11224,ko04933,AGE-RAGE signaling pathway in diabetic complications;K11224,ko04630,Jak-STAT signaling pathway;K11224,ko0…
Ptrf	2.66757	2.84826	4.15165	0.0503451	0.0619201	0.103104	G3V8L9,Polymerase I and transcript release factor	NP_001099311.1,caveolae-associated protein 1	PF15237,PTRF/SDPR family	IPR033297,Caveolae-associated protein 1;IPR026752,Cavin family	ENOG410IV8W,-;ENOG410XT47,-	GO:0045121,cellular_component,membrane raft;GO:0005901,cellular_component,caveola;GO:0005737,cellular_component,cytoplasm;GO:2000147,biological_process,positive regulation of cell motility;GO:0009303,biological_process,rRNA transcription;GO:0006363,biological_process,termination of RNA polymerase I transcription;GO:0043231,cellular_component,intracellular membrane-bounded organelle;GO:0005886,cel…	-
Wnk4	0.600141	0.551428	0.459823	0.191559	0.142788	0.187235	A0A1U7QLN2,serine/threonine-protein kinase WNK4 isoform X4	XP_005070201.1,serine/threonine-protein kinase WNK4 isoform X3	-	IPR011009,Protein kinase-like domain superfamily;IPR024678,Serine/threonine-protein kinase OSR1/WNK, CCT domain;IPR008271,Serine/threonine-protein kinase, active site;IPR000719,Protein kinase domain	-	GO:0016301,molecular_function,kinase activity;GO:0005524,molecular_function,ATP binding;GO:0004672,molecular_function,protein kinase activity;GO:0006468,biological_process,protein phosphorylation;GO:0016310,biological_process,phosphorylation;GO:0004674,molecular_function,protein serine/threonine kinase activity	-
Aoc2	1.60604	1.73895	1.44238	0.653327	0.669611	0.668987	A2A4I9,Amine oxidase	-	PF01179,Copper amine oxidase, enzyme domain;PF02727,Copper amine oxidase, N2 domain;PF02728,Copper amine oxidase, N3 domain	IPR000269,Copper amine oxidase;IPR032952,Retina-specific copper amine oxidase;IPR015798,Copper amine oxidase, catalytic domain;IPR015800,Copper amine oxidase, N2-terminal;IPR015802,Copper amine oxidase, N3-terminal;IPR036460,Copper amine oxidase, catalytic domain superfamily;IPR016182,Copper amine oxidase, N-terminal	KOG1186,Copper amine oxidase;COG3733,Cu2+-containing amine oxidase	GO:0009308,biological_process,amine metabolic process;GO:0048038,molecular_function,quinone binding;GO:0046872,molecular_function,metal ion binding;GO:0016491,molecular_function,oxidoreductase activity;GO:0055114,biological_process,oxidation-reduction process;GO:0005507,molecular_function,copper ion binding;GO:0007601,biological_process,visual perception;GO:0008131,molecular_function,primary amin…	-
Aoc3	0.900659	0.758976	0.666759	0.0547118	0.0640863	0.0560233	A0A1A6GNJ3,Amine oxidase	-	PF01179,Copper amine oxidase, enzyme domain;PF02727,Copper amine oxidase, N2 domain;PF02728,Copper amine oxidase, N3 domain	IPR000269,Copper amine oxidase;IPR015798,Copper amine oxidase, catalytic domain;IPR015800,Copper amine oxidase, N2-terminal;IPR015802,Copper amine oxidase, N3-terminal;IPR036460,Copper amine oxidase, catalytic domain superfamily;IPR016182,Copper amine oxidase, N-terminal	-	GO:0009308,biological_process,amine metabolic process;GO:0048038,molecular_function,quinone binding;GO:0046872,molecular_function,metal ion binding;GO:0016491,molecular_function,oxidoreductase activity;GO:0055114,biological_process,oxidation-reduction process;GO:0005507,molecular_function,copper ion binding;GO:0008131,molecular_function,primary amine oxidase activity	-
Arl4d	1.35097	1.68267	1.85787	0.130671	0.133929	0.267607	B2RZ70,ADP-ribosylation factor 4-like	NP_001100522.1,-;XP_008766276.1,-;XP_017452811.1,-	PF00025,ADP-ribosylation factor family	IPR006689,Small GTPase superfamily, ARF/SAR type;IPR005225,Small GTP-binding protein domain;IPR024156,Small GTPase superfamily, ARF type;IPR027417,P-loop containing nucleoside triphosphate hydrolase	COG1100,GTPase SAR1 and related small G proteins;KOG0070,GTP-binding ADP-ribosylation factor Arf1	GO:0005525,molecular_function,GTP binding;GO:0005737,cellular_component,cytoplasm;GO:0005886,cellular_component,plasma membrane;GO:0005622,cellular_component,intracellular;GO:0000166,molecular_function,nucleotide binding;GO:0005634,cellular_component,nucleus	-
Mpp3	0.23624	0.211225	0.171967	0.0307875	0.0276106	0.0197034	Q6XE40,MAGUK p55 subfamily member 3	NP_031889.2,MAGUK p55 subfamily member 3;XP_006532201.1,-	PF07653,Variant SH3 domain;PF02828,L27 domain;PF00625,uanylate kinase;PF00595,PDZ domain (Also known as DHR or GLGF)	IPR014775,L27 domain, C-terminal;IPR036034,PDZ superfamily;IPR001478,PDZ domain;IPR027417,P-loop containing nucleoside triphosphate hydrolase;IPR036892,L27 domain superfamily;IPR035604,MPP3, SH3 domain;IPR036028,SH3-like domain superfamily;IPR020590,Guanylate kinase, conserved site;IPR008144,Guanylate kinase-like domain;IPR008145,Guanylate kinase/L-type calcium channel beta subunit;IPR001452,SH3 …	COG0194,Guanylate kinase;KOG0609,Calcium/calmodulin-dependent serine protein kinase/membrane-associated guanylate kinase	GO:0030165,molecular_function,PDZ domain binding;GO:0016301,molecular_function,kinase activity;GO:0016310,biological_process,phosphorylation	-
Gm11585	0.888676	1.07197	0.902488	2.98335	2.40714	2.92487	A0A1U7R1R5,Peptidyl-prolyl cis-trans isomerase	XP_005083907.1,peptidyl-prolyl cis-trans isomerase H isoform X2	-	IPR024936,Cyclophilin-type peptidyl-prolyl cis-trans isomerase;IPR029000,Cyclophilin-like domain superfamily;IPR020892,Cyclophilin-type peptidyl-prolyl cis-trans isomerase, conserved site;IPR002130,Cyclophilin-type peptidyl-prolyl cis-trans isomerase domain	-	GO:0000413,biological_process,protein peptidyl-prolyl isomerization;GO:0016853,molecular_function,isomerase activity;GO:0006457,biological_process,protein folding;GO:0003755,molecular_function,peptidyl-prolyl cis-trans isomerase activity	-
Nags	0.671577	0.711934	0.672073	0.114538	0.130436	0.130315	D4A904,N-acetylglutamate synthase	NP_001100523.1,N-acetylglutamate synthase, mitochondrial	PF04768,NAT, N-acetyltransferase, of N-acetylglutamate synthase	IPR006855,Vertebrate-like NAGS Gcn5-related N-acetyltransferase (GNAT) domain;IPR016181,Acyl-CoA N-acyltransferase;IPR011243,N-acetylglutamate synthase, animal;IPR036393,Acetylglutamate kinase-like superfamily	KOG2436,Acetylglutamate kinase/acetylglutamate synthase;COG0548,Acetylglutamate kinase	GO:0004042,molecular_function,acetyl-CoA:L-glutamate N-acetyltransferase activity;GO:0006536,biological_process,glutamate metabolic process;GO:0008150,biological_process,biological_process;GO:0034618,molecular_function,arginine binding;GO:0003991,molecular_function,acetylglutamate kinase activity;GO:0016740,molecular_function,transferase activity;GO:0005739,cellular_component,mitochondrion;GO:000…	K11067,ko00220,Arginine biosynthesis;K11067,ko01230,Biosynthesis of amino acids;K11067,ko01210,2-Oxocarboxylic acid metabolism
Mir8101	0.700841	1.03033	2.64358	23.753	9.67134	5.9973	-	-	-	-	-	-	-
BC030867	7.415	7.61938	6.81091	15.7121	15.945	17.6378	A0A0G2K9P1,Ankyrin repeat and SOCS box-containing 16	XP_006247391.1,uncharacterized protein C17orf53 homolog isoform X1	PF15072,omain of unknown function (DUF4539)	IPR028045,Protein of unknown function DUF4539	-	-	-
Ubtf	5.432	5.66129	5.58705	1.27338	1.22602	1.1515	A2AWT5,Nucleolar transcription factor 1	XP_011247190.1,-;XP_011247191.1,-;NP_035681.2,nucleolar transcription factor 1 isoform 1	PF00505,HMG (high mobility group) box;PF14887,HMG (high mobility group) box 5;PF09011,HMG-box domain	IPR009071,High mobility group box domain;IPR029215,High mobility group box domain 5;IPR036910,High mobility group box domain superfamily	KOG0381,HMG box-containing protein;COG5648,Chromatin-associated proteins containing the HMG domain	GO:0003677,molecular_function,DNA binding;GO:0005730,cellular_component,nucleolus;GO:0097110,molecular_function,scaffold protein binding;GO:0005634,cellular_component,nucleus;GO:0001650,cellular_component,fibrillar center;GO:0001165,molecular_function,RNA polymerase I upstream control element sequence-specific DNA binding;GO:0006360,biological_process,transcription by RNA polymerase I;GO:0001188,…	-
Grn	2.72075	3.20427	2.88243	0.706965	0.564752	0.606808	Q3U9N4,Granulins	NP_032201.2,granulins precursor	PF00396,ranulin	IPR037277,Granulin superfamily;IPR000118,Granulin	ENOG410XR6S,-;KOG4296,Epithelin/granulin	GO:0005764,cellular_component,lysosome;GO:0005783,cellular_component,endoplasmic reticulum;GO:0005768,cellular_component,endosome	-
Dcakd	5.91972	5.62285	5.69712	2.55762	2.08551	2.41636	A0A1A6FXB7,Uncharacterized protein	-	PF01121,ephospho-CoA kinase	IPR001977,Dephospho-CoA kinase;IPR027417,P-loop containing nucleoside triphosphate hydrolase	-	GO:0004140,molecular_function,dephospho-CoA kinase activity;GO:0005524,molecular_function,ATP binding;GO:0016020,cellular_component,membrane;GO:0016310,biological_process,phosphorylation;GO:0016021,cellular_component,integral component of membrane;GO:0015937,biological_process,coenzyme A biosynthetic process	-
Acbd4	0.437041	0.428338	0.337198	0.122974	0.113436	0.188883	E9Q289,Acyl-Coenzyme A-binding domain-containing 4	-	PF00887,Acyl CoA binding protein	IPR000582,Acyl-CoA-binding protein, ACBP;IPR022408,Acyl-CoA-binding protein, ACBP, conserved site;IPR035984,Acyl-CoA binding protein superfamily;IPR014352,FERM/acyl-CoA-binding protein superfamily	COG4281,Acyl-CoA-binding protein;KOG0817,Acyl-CoA-binding protein	GO:0003674,molecular_function,molecular_function;GO:0000062,molecular_function,fatty-acyl-CoA binding;GO:0016020,cellular_component,membrane;GO:0005575,cellular_component,cellular_component;GO:0016021,cellular_component,integral component of membrane;GO:0008150,biological_process,biological_process	-
Hexim1	5.46445	5.51924	4.77518	1.73612	1.29218	1.76716	A0A1A6FYH9,Uncharacterized protein	-	PF15313,Hexamethylene bis-acetamide-inducible protein	IPR024872,HEXIM	-	GO:0004861,molecular_function,cyclin-dependent protein serine/threonine kinase inhibitor activity;GO:0017069,molecular_function,snRNA binding;GO:0005737,cellular_component,cytoplasm;GO:0000122,biological_process,negative regulation of transcription by RNA polymerase II;GO:0071901,biological_process,negative regulation of protein serine/threonine kinase activity;GO:0005634,cellular_component,nucle…	-
Fmnl1	1.33438	1.09636	1.23572	7.12262	7.68037	7.44529	A0A1W2P6X3,Formin-like protein 1	XP_006533905.1,formin-like protein 1 isoform X6	-	IPR027657,Formin-like protein 1;IPR014768,Rho GTPase-binding/formin homology 3 (GBD/FH3) domain;IPR010473,Formin, GTPase-binding domain;IPR010472,Formin, FH3 domain;IPR016024,Armadillo-type fold;IPR014767,Diaphanous autoregulatory (DAD) domain;IPR015425,Formin, FH2 domain	-	GO:0030036,biological_process,actin cytoskeleton organization;GO:0016043,biological_process,cellular component organization;GO:0007010,biological_process,cytoskeleton organization;GO:0003779,molecular_function,actin binding;GO:0008360,biological_process,regulation of cell shape;GO:0017048,molecular_function,Rho GTPase binding	-
Arhgap27	0.272853	0.261476	0.228712	0.095713	0.103869	0.0922422	F1LQ24,Rho GTPase-activating protein 27	XP_006247585.1,rho GTPase-activating protein 27 isoform X1;XP_008766512.1,-	PF00397,WW domain;PF00620,RhoGAP domain;PF00169,PH domain	IPR001202,WW domain;IPR001849,Pleckstrin homology domain;IPR011993,PH-like domain superfamily;IPR036028,SH3-like domain superfamily;IPR008936,Rho GTPase activation protein;IPR001452,SH3 domain;IPR036020,WW domain superfamily;IPR000198,Rho GTPase-activating protein domain	KOG4269,Rac GTPase-activating protein BCR/ABR;KOG1450,Predicted Rho GTPase-activating protein;ENOG410ZP6T,-	GO:0043547,biological_process,positive regulation of GTPase activity;GO:0005096,molecular_function,GTPase activator activity;GO:0005829,cellular_component,cytosol;GO:0005634,cellular_component,nucleus;GO:0007165,biological_process,signal transduction;GO:0005654,cellular_component,nucleoplasm	-
Itgb3	0.540506	0.439298	0.435109	0.195859	0.156829	0.219356	A0A075DNL4,Integrin beta	-	PF00362,Integrin beta chain VWA domain;PF17205,Integrin plexin domain;PF07965,Integrin beta tail domain;PF08725,Integrin beta cytoplasmic domain;PF07974,-like domain	IPR027068,Integrin beta-3 subunit;IPR015812,Integrin beta subunit;IPR036465,von Willebrand factor A-like domain superfamily;IPR014836,Integrin beta subunit, cytoplasmic domain;IPR002369,Integrin beta subunit, VWA domain;IPR016201,PSI domain;IPR032695,Integrin domain superfamily;IPR013111,EGF-like domain, extracellular;IPR012896,Integrin beta subunit, tail;IPR033760,Integrin beta N-terminal;IPR036…	-	GO:0008305,cellular_component,integrin complex;GO:0030334,biological_process,regulation of cell migration;GO:0007155,biological_process,cell adhesion;GO:0007044,biological_process,cell-substrate junction assembly;GO:0007160,biological_process,cell-matrix adhesion;GO:0016020,cellular_component,membrane;GO:0070527,biological_process,platelet aggregation;GO:0016021,cellular_component,integral compon…	-
Mrc2	0.810104	0.725427	0.654013	0.313878	0.232956	0.232739	Q14AX9,Mannose receptor, C type 2	NP_032652.3,C-type mannose receptor 2 precursor	PF00040,ibronectin type II domain;PF00059,Lectin C-type domain	IPR016187,C-type lectin fold;IPR000562,Fibronectin type II domain;IPR033989,CD209-like, C-type lectin-like domain;IPR018378,C-type lectin, conserved site;IPR016186,C-type lectin-like/link domain superfamily;IPR013806,Kringle-like fold;IPR035992,Ricin B-like lectins;IPR000772,Ricin B, lectin domain;IPR001304,C-type lectin-like;IPR036943,Fibronectin type II domain superfamily	ENOG410XQ89,-;ENOG410KDF3,-	GO:0030246,molecular_function,carbohydrate binding;GO:0016021,cellular_component,integral component of membrane;GO:0016020,cellular_component,membrane	K06560,ko05152,Tuberculosis;K06560,ko04145,Phagosome
Pitpnc1	0.25884	0.201795	0.205255	0.109249	0.0671831	0.0894939	A0A0A0MQ88,Cytoplasmic phosphatidylinositol transfer protein 1	XP_006534326.1,cytoplasmic phosphatidylinositol transfer protein 1 isoform X2	PF02121,Phosphatidylinositol transfer protein	IPR023393,START-like domain superfamily;IPR001666,Phosphatidylinositol transfer protein	COG5083,Uncharacterized protein involved in plasmid maintenance;KOG3668,Phosphatidylinositol transfer protein	GO:0015914,biological_process,phospholipid transport;GO:0005548,molecular_function,phospholipid transporter activity;GO:0005622,cellular_component,intracellular	-
Cacng4	0.304645	0.362559	0.400142	0.131337	0.144965	0.10345	A2AAU2,Multifunctional fusion protein	NP_062304.1,voltage-dependent calcium channel gamma-4 subunit	PF00822,PMP-22/EMP/MP20/Claudin family	IPR004031,PMP-22/EMP/MP20/Claudin superfamily;IPR008368,Voltage-dependent calcium channel, gamma subunit;IPR005423,Voltage-dependent calcium channel, gamma-4 subunit	ENOG410IJYN,-;ENOG4111W1R,-	GO:0019226,biological_process,transmission of nerve impulse;GO:0005262,molecular_function,calcium channel activity;GO:0005245,molecular_function,voltage-gated calcium channel activity;GO:0036477,cellular_component,somatodendritic compartment;GO:0005891,cellular_component,voltage-gated calcium channel complex;GO:2000311,biological_process,regulation of AMPA receptor activity;GO:0032281,cellular_co…	K04869,ko04010,MAPK signaling pathway;K04869,ko04261,Adrenergic signaling in cardiomyocytes;K04869,ko04260,Cardiac muscle contraction;K04869,ko05414,Dilated cardiomyopathy;K04869,ko05412,Arrhythmogenic right ventricular cardiomyopathy (ARVC);K04869,ko05410,Hypertrophic cardiomyopathy (HCM);K04869,ko04921,Oxytocin signaling pathway
Gm11656	1.32249	1.82986	1.90734	4.26188	4.146	3.40247	-	-	-	-	-	-	-
Axin2	0.48038	0.671602	0.406368	0.0524774	0.0537855	0.0403015	Q3UQK5,Uncharacterized protein	NP_056547.3,axin-2	PF00778,IX domain;PF08833,Axin beta-catenin binding domain;PF16646,Axin-1 tankyrase binding domain;PF00615,Regulator of G protein signaling domain	IPR014936,Axin beta-catenin binding;IPR036305,RGS domain superfamily;IPR038207,DIX domain superfamily;IPR001158,DIX domain;IPR024066,RGS, subdomain 1/3;IPR032101,Axin-1/2, tankyrase-binding domain;IPR016137,RGS domain	ENOG410YMJD,-;KOG3589,G protein signaling regulators	GO:0016055,biological_process,Wnt signaling pathway	K04385,ko05217,Basal cell carcinoma;K04385,ko05213,Endometrial cancer;K04385,ko04390,Hippo signaling pathway;K04385,ko05210,Colorectal cancer;K04385,ko04550,Signaling pathways regulating pluripotency of stem cells;K04385,ko05200,Pathways in cancer;K04385,ko04310,Wnt signaling pathway
Abca8b	0.188641	0.19002	0.10871	0.053522	0.0249346	0.0298936	A2AM56,ATP-binding cassette, sub-family A	NP_038879.2,ATP-binding cassette sub-family A member 8-B;XP_006533522.1,-	PF12698,ABC-2 family transporter protein;PF00005,ABC transporter	IPR003439,ABC transporter-like;IPR027417,P-loop containing nucleoside triphosphate hydrolase;IPR020846,Major facilitator superfamily domain;IPR026082,ABC transporter A;IPR003593,AAA+ ATPase domain;IPR017871,ABC transporter, conserved site	COG1131,ABC-type multidrug transport system, ATPase component;KOG0059,Lipid exporter ABCA1 and related proteins, ABC superfamily	GO:0042626,molecular_function,ATPase activity, coupled to transmembrane movement of substances;GO:0055085,biological_process,transmembrane transport;GO:0016887,molecular_function,ATPase activity;GO:0016020,cellular_component,membrane;GO:0005743,cellular_component,mitochondrial inner membrane;GO:0000166,molecular_function,nucleotide binding;GO:0005524,molecular_function,ATP binding;GO:0016021,cell…	K05650,ko02010,ABC transporters
Abca8a	0.434115	0.316063	0.339194	0.132447	0.206573	0.123828	F8WGE3,ATP-binding cassette sub-family A member 8-A	XP_006533125.1,-;XP_006533124.2,-;XP_006533126.1,-;NP_694785.3,ATP-binding cassette sub-family A member 8-A	PF12698,ABC-2 family transporter protein;PF00005,ABC transporter	IPR026082,ABC transporter A;IPR017871,ABC transporter, conserved site;IPR003593,AAA+ ATPase domain;IPR003439,ABC transporter-like;IPR027417,P-loop containing nucleoside triphosphate hydrolase	COG1131,ABC-type multidrug transport system, ATPase component;KOG0059,Lipid exporter ABCA1 and related proteins, ABC superfamily	GO:0042626,molecular_function,ATPase activity, coupled to transmembrane movement of substances;GO:0055085,biological_process,transmembrane transport;GO:0016887,molecular_function,ATPase activity;GO:0016020,cellular_component,membrane;GO:0000166,molecular_function,nucleotide binding;GO:0005524,molecular_function,ATP binding;GO:0016021,cellular_component,integral component of membrane	K05650,ko02010,ABC transporters
Cpsf4l	3.58487	3.78505	3.57652	12.0285	12.8887	13.3213	E9Q2N0,Cleavage and polyadenylation-specific factor 4-like	NP_001158004.1,putative cleavage and polyadenylation specificity factor subunit 4-like protein isoform 3;XP_006533764.1,-	PF15663,Zinc-finger containing family	IPR036855,Zinc finger, CCCH-type superfamily;IPR000571,Zinc finger, CCCH-type	KOG1040,Polyadenylation factor I complex, subunit, Yth1 (CPSF subunit);COG5084,Cleavage and polyadenylation specificity factor (CPSF) Clipper subunit and related makorin family Zn-finger proteins	GO:0005847,cellular_component,mRNA cleavage and polyadenylation specificity factor complex;GO:0004521,molecular_function,endoribonuclease activity;GO:0046872,molecular_function,metal ion binding;GO:0003723,molecular_function,RNA binding;GO:0090502,biological_process,RNA phosphodiester bond hydrolysis, endonucleolytic;GO:0006378,biological_process,mRNA polyadenylation;GO:0098789,biological_process…	-
Gm11691	2.00986	1.56428	1.67233	3.62274	4.10685	4.27163	Q3V0R3,Uncharacterized protein	-	-	-	-	-	-
Ttyh2	0.998684	1.2133	1.06929	0.396047	0.465322	0.415432	D4A4P8,Protein tweety homolog	-	PF04906,Tweety	IPR006990,Tweety	KOG4433,Tweety transmembrane/cell surface protein;ENOG410ZNTN,-	GO:1902476,biological_process,chloride transmembrane transport;GO:0006821,biological_process,chloride transport;GO:0034707,cellular_component,chloride channel complex;GO:0005254,molecular_function,chloride channel activity;GO:0006811,biological_process,ion transport;GO:0016020,cellular_component,membrane;GO:0016021,cellular_component,integral component of membrane	-
Rab37	0.204335	0.228875	0.151398	0.047434	0.0138904	0.0346936	Q544E8,RAB37, member of RAS oncogene family	NP_067386.3,ras-related protein Rab-37 isoform 1	PF00071,Ras family	IPR001806,Small GTPase superfamily;IPR005225,Small GTP-binding protein domain;IPR027417,P-loop containing nucleoside triphosphate hydrolase	KOG0083,GTPase Rab26/Rab37, small G protein superfamily;ENOG410Z9H6,-	GO:0003924,molecular_function,GTPase activity;GO:0005525,molecular_function,GTP binding;GO:0005793,cellular_component,endoplasmic reticulum-Golgi intermediate compartment	-
Cd300lf	0.19641	0.199902	0.192339	0.0561159	0.0503253	0.0646437	A0A1C9ZQ14,CD300 antigen like family member F	NP_001162624.1,CMRF35-like molecule 1 isoform 1 precursor;XP_017170042.1,-	-	IPR003599,Immunoglobulin subtype;IPR013106,Immunoglobulin V-set domain;IPR036179,Immunoglobulin-like domain superfamily;IPR013783,Immunoglobulin-like fold	-	GO:0016021,cellular_component,integral component of membrane;GO:0016020,cellular_component,membrane	-
Fads6	0.53203	0.401104	0.385928	0.168292	0.205871	0.133414	D3ZEE9,Fatty acid desaturase 6	NP_001100534.1,fatty acid desaturase 6	PF00487,atty acid desaturase	IPR005804,Fatty acid desaturase domain	ENOG4110K0A,-;ENOG410IE62,-	GO:0006629,biological_process,lipid metabolic process;GO:0016021,cellular_component,integral component of membrane;GO:0016020,cellular_component,membrane	-
Grb2	3.21471	3.51675	3.39627	0.792704	0.914021	0.951218	Q3U5I5,Growth factor receptor bound protein 2, isoform CRA_b	NP_001300865.1,-;NP_032189.1,growth factor receptor-bound protein 2;NP_001300866.1,-	PF00018,SH3 domain;PF00017,SH2 domain	IPR030219,Growth factor receptor-bound protein 2;IPR035641,GRB2, N-terminal SH3 domain;IPR036860,SH2 domain superfamily;IPR000980,SH2 domain;IPR036028,SH3-like domain superfamily;IPR001452,SH3 domain;IPR035643,GRB2, C-terminal SH3 domain	ENOG410XR1G,-;KOG3601,Adaptor protein GRB2, contains SH2 and SH3 domains	GO:2000379,biological_process,positive regulation of reactive oxygen species metabolic process;GO:0007265,biological_process,Ras protein signal transduction;GO:0070436,cellular_component,Grb2-EGFR complex;GO:0019901,molecular_function,protein kinase binding;GO:0071479,biological_process,cellular response to ionizing radiation;GO:0031623,biological_process,receptor internalization;GO:0005737,cellu…	K04364,ko04151,PI3K-Akt signaling pathway;K04364,ko04150,mTOR signaling pathway;K04364,ko05231,Choline metabolism in cancer;K04364,ko04722,Neurotrophin signaling pathway;K04364,ko05221,Acute myeloid leukemia;K04364,ko04072,Phospholipase D signaling pathway;K04364,ko05203,Viral carcinogenesis;K04364,ko04912,GnRH signaling pathway;K04364,ko01521,EGFR tyrosine kinase inhibitor resistance;K04364,ko04…
Llgl2	1.11615	0.991614	1.02225	0.260965	0.22926	0.251951	J3QJU5,Lethal	NP_001239461.1,lethal(2) giant larvae protein homolog 2 isoform 2	PF08366,LLGL2	IPR019775,WD40 repeat, conserved site;IPR001680,WD40 repeat;IPR013577,Lethal giant larvae homologue 2;IPR036322,WD40-repeat-containing domain superfamily;IPR015943,WD40/YVTN repeat-like-containing domain superfamily;IPR000664,Lethal(2) giant larvae protein	KOG1983,Tomosyn and related SNARE-interacting proteins;ENOG410XS6Z,-	GO:0030165,molecular_function,PDZ domain binding;GO:0043231,cellular_component,intracellular membrane-bounded organelle;GO:0005737,cellular_component,cytoplasm;GO:0032878,biological_process,regulation of establishment or maintenance of cell polarity;GO:0005829,cellular_component,cytosol	-
Evpl	3.37543	3.94119	3.75186	1.44267	1.26408	1.38456	G3V765,Envoplakin	NP_001100536.1,envoplakin	PF00681,Plectin repeat	IPR035915,Plakin repeat superfamily;IPR030460,Envoplakin;IPR018159,Spectrin/alpha-actinin;IPR001101,Plectin repeat	ENOG410XRFQ,-;ENOG410IQBQ,-	GO:0070062,cellular_component,extracellular exosome;GO:0005198,molecular_function,structural molecule activity;GO:0001533,cellular_component,cornified envelope;GO:0019215,molecular_function,intermediate filament binding;GO:0005856,cellular_component,cytoskeleton;GO:0045111,cellular_component,intermediate filament cytoskeleton;GO:0045296,molecular_function,cadherin binding;GO:0005829,cellular_comp…	-
Foxj1	43.9979	45.3017	49.1673	80.8136	78.3684	85.5707	Q640Q8,Forkhead box J1	NP_032266.3,forkhead box protein J1	PF00250,orkhead domain	IPR018122,Fork head domain conserved site1;IPR001766,Fork head domain;IPR036390,Winged helix DNA-binding domain superfamily;IPR030456,Fork head domain conserved site 2;IPR036388,Winged helix-like DNA-binding domain superfamily	KOG2294,Transcription factor of the Forkhead/HNF3 family;COG5025,Transcription factor of the Forkhead/HNF3 family	GO:0006355,biological_process,regulation of transcription, DNA-templated;GO:0043565,molecular_function,sequence-specific DNA binding;GO:0003700,molecular_function,DNA binding transcription factor activity;GO:0003677,molecular_function,DNA binding;GO:0005634,cellular_component,nucleus	-
Rhbdf2	0.815706	0.921901	0.852372	0.136473	0.104906	0.132757	F1LWZ3,Inactive rhomboid protein	XP_017452834.1,-;NP_001100537.2,inactive rhomboid protein 2;NP_001257763.1,-	PF12595,Rhomboid serine protease;PF01694,Rhomboid family	IPR022241,Rhomboid serine protease;IPR002610,Peptidase S54, rhomboid;IPR035952,Rhomboid-like superfamily;IPR022764,Peptidase S54, rhomboid domain	COG0705,Uncharacterized membrane protein (homolog of Drosophila rhomboid);KOG2290,Rhomboid family proteins	GO:0006508,biological_process,proteolysis;GO:0050709,biological_process,negative regulation of protein secretion;GO:0050708,biological_process,regulation of protein secretion;GO:0016485,biological_process,protein processing;GO:0042058,biological_process,regulation of epidermal growth factor receptor signaling pathway;GO:0004252,molecular_function,serine-type endopeptidase activity;GO:0016020,cell…	-
Mxra7	0.585646	0.781255	0.705674	0.166162	0.201268	0.278419	A0A1D5REJ0,Matrix remodeling associated 7	XP_014975935.1,matrix-remodeling-associated protein 7 isoform X1	-	IPR026622,Matrix-remodeling-associated protein 7	-	-	-
2021-09-09	0.375341	0.357788	0.320008	0.0429687	0.0440398	0.019555	A2A6U3,Septin-9	XP_006533807.1,septin-9 isoform X1	PF00735,Septin	IPR030379,Septin-type guanine nucleotide-binding (G) domain;IPR027417,P-loop containing nucleoside triphosphate hydrolase;IPR030645,Septin 9;IPR016491,Septin	KOG1547,Septin CDC10 and related P-loop GTPases;COG5019,Septin family protein	GO:0031105,cellular_component,septin complex;GO:0005930,cellular_component,axoneme;GO:0001725,cellular_component,stress fiber;GO:0005874,cellular_component,microtubule;GO:0097730,cellular_component,non-motile cilium;GO:0005525,molecular_function,GTP binding;GO:0015629,cellular_component,actin cytoskeleton;GO:0048471,cellular_component,perinuclear region of cytoplasm;GO:0051291,biological_process,…	-
Tmc6	1.32159	1.36982	1.30006	0.414942	0.506722	0.479129	B1ATB3,Transmembrane channel-like protein	NP_663414.3,transmembrane channel-like protein 6 isoform 1;XP_006533179.1,-;XP_006533178.1,-;XP_006533175.1,-;XP_006533176.1,-;XP_006533177.1,-	PF07810,TMC domain	IPR012496,TMC	ENOG410XR0Y,-;ENOG410IH09,-	GO:0005794,cellular_component,Golgi apparatus;GO:0005737,cellular_component,cytoplasm;GO:0005783,cellular_component,endoplasmic reticulum;GO:0016020,cellular_component,membrane;GO:0031965,cellular_component,nuclear membrane;GO:0016021,cellular_component,integral component of membrane	-
Tmc8	0.852774	0.873214	0.876184	0.212735	0.181698	0.181528	B0QZP6,Transmembrane channel-like protein	XP_006533186.1,-;NP_001182018.1,transmembrane channel-like protein 8 isoform B;XP_017169984.1,-	PF07810,TMC domain	IPR012496,TMC	ENOG410IIXB,-;ENOG410Y7QP,-	GO:1902041,biological_process,regulation of extrinsic apoptotic signaling pathway via death domain receptors;GO:0005794,cellular_component,Golgi apparatus;GO:0001558,biological_process,regulation of cell growth;GO:0005737,cellular_component,cytoplasm;GO:0005102,molecular_function,signaling receptor binding;GO:0005783,cellular_component,endoplasmic reticulum;GO:0032460,biological_process,negative …	-
Tk1	0.441497	0.520713	0.599803	0.145916	0.0997018	0.142298	A0A1S6GWJ3,Thymidine kinase	-	-	IPR020633,Thymidine kinase, conserved site;IPR001267,Thymidine kinase;IPR027417,P-loop containing nucleoside triphosphate hydrolase	-	GO:0004797,molecular_function,thymidine kinase activity;GO:0016301,molecular_function,kinase activity;GO:0071897,biological_process,DNA biosynthetic process;GO:0016740,molecular_function,transferase activity;GO:0005524,molecular_function,ATP binding;GO:0000166,molecular_function,nucleotide binding;GO:0016310,biological_process,phosphorylation;GO:0009157,biological_process,deoxyribonucleoside mono…	-
Afmid	0.978187	1.01257	1.11936	0.561308	0.366099	0.376208	B1AQL0,Kynurenine formamidase	-	PF00326,Prolyl oligopeptidase family;PF07859,alpha/beta hydrolase fold;PF00135,Carboxylesterase family	IPR013094,Alpha/beta hydrolase fold-3;IPR027519,Kynurenine formamidase, vertebrates/fungi-type;IPR029058,Alpha/Beta hydrolase fold	KOG4627,Kynurenine formamidase;COG0657,Esterase/lipase	GO:0019441,biological_process,tryptophan catabolic process to kynurenine;GO:0016787,molecular_function,hydrolase activity;GO:0004061,molecular_function,arylformamidase activity;GO:0008152,biological_process,metabolic process	-
Socs3	4.25159	4.33834	5.35415	0.974463	0.781076	0.716385	F1PZ18,Suppressor of cytokine-signaling 3	-	PF07525,SOCS box;PF00017,SH2 domain	IPR028414,Suppressor of cytokine signalling 3;IPR001496,SOCS box domain;IPR036860,SH2 domain superfamily;IPR036036,SOCS box-like domain superfamily;IPR000980,SH2 domain;IPR035863,SOCS3, SH2 domain	KOG4566,Cytokine-inducible SH2 protein;ENOG4111V4J,-	GO:0009968,biological_process,negative regulation of signal transduction;GO:0042532,biological_process,negative regulation of tyrosine phosphorylation of STAT protein;GO:0007259,biological_process,JAK-STAT cascade;GO:0001784,molecular_function,phosphotyrosine residue binding;GO:0016567,biological_process,protein ubiquitination;GO:0046426,biological_process,negative regulation of JAK-STAT cascade;…	-
Usp36	2.46867	2.44925	2.19916	0.690504	0.828076	0.860973	A0A1A6H4W0,Uncharacterized protein	-	PF00443,Ubiquitin carboxyl-terminal hydrolase	IPR018200,Ubiquitin specific protease, conserved site;IPR028889,Ubiquitin specific protease domain;IPR001394,Peptidase C19, ubiquitin carboxyl-terminal hydrolase	-	GO:0006511,biological_process,ubiquitin-dependent protein catabolic process;GO:0036459,molecular_function,thiol-dependent ubiquitinyl hydrolase activity;GO:0016579,biological_process,protein deubiquitination	-
Cbx2	1.83656	2.4358	2.56767	0.466636	0.373918	0.573385	Q3TZG6,Uncharacterized protein	-	PF00385,Chromo (CHRromatin Organisation MOdifier) domain;PF17218,CBX family C-terminal motif	IPR000953,Chromo/chromo shadow domain;IPR016197,Chromo-like domain superfamily;IPR023779,Chromo domain, conserved site;IPR023780,Chromo domain;IPR033773,CBX family C-terminal motif	ENOG410IPQ5,-;ENOG4111HE0,-	GO:0005634,cellular_component,nucleus	-
Cbx8	0.613879	0.767628	0.658737	0.18673	0.130948	0.251587	A0A1A6HYP9,Uncharacterized protein	-	PF00385,Chromo (CHRromatin Organisation MOdifier) domain;PF17218,CBX family C-terminal motif	IPR000953,Chromo/chromo shadow domain;IPR016197,Chromo-like domain superfamily;IPR023779,Chromo domain, conserved site;IPR023780,Chromo domain;IPR033773,CBX family C-terminal motif	-	GO:0005634,cellular_component,nucleus	-
Gm26508	2.84797	4.87841	4.08896	0.524134	0.463944	0.463512	Q3U240,Uncharacterized protein	-	-	-	ENOG410IPQ6,-;ENOG410ZQCR,-	-	-
Cbx4	1.60514	2.36342	2.02759	0.2357	0.177629	0.184562	H0XHY5,Chromobox 4	-	PF00385,Chromo (CHRromatin Organisation MOdifier) domain;PF17218,CBX family C-terminal motif	IPR023780,Chromo domain;IPR016197,Chromo-like domain superfamily;IPR033773,CBX family C-terminal motif;IPR023779,Chromo domain, conserved site;IPR017984,Chromo domain subgroup;IPR000953,Chromo/chromo shadow domain	ENOG410IPQ6,-;ENOG410ZQCR,-	GO:0016925,biological_process,protein sumoylation;GO:0003727,molecular_function,single-stranded RNA binding;GO:0019899,molecular_function,enzyme binding;GO:0035064,molecular_function,methylated histone binding;GO:0035102,cellular_component,PRC1 complex;GO:0045892,biological_process,negative regulation of transcription, DNA-templated;GO:0000122,biological_process,negative regulation of transcripti…	-
Tbc1d16	0.333291	0.358783	0.422494	0.0862479	0.103997	0.145461	A2ABG4,TBC1 domain family, member 16	NP_766031.2,TBC1 domain family member 16 isoform 1	PF00566,Rab-GTPase-TBC domain	IPR035969,Rab-GTPase-TBC domain superfamily;IPR000195,Rab-GTPase-TBC domain	KOG2224,Uncharacterized conserved protein, contains TBC domain;COG5210,GTPase-activating protein	GO:0001919,biological_process,regulation of receptor recycling;GO:0005096,molecular_function,GTPase activator activity;GO:0012505,cellular_component,endomembrane system;GO:0017137,molecular_function,Rab GTPase binding;GO:0090630,biological_process,activation of GTPase activity;GO:0031338,biological_process,regulation of vesicle fusion;GO:0005769,cellular_component,early endosome;GO:0005622,cellul…	-
Gaa	8.12414	8.40072	7.37735	2.29558	2.77073	2.84547	M0R544,Glucosidase, alpha, acid, isoform CRA_a	XP_006247967.1,lysosomal alpha-glucosidase isoform X1	PF16863,N-terminal barrel of NtMGAM and CtMGAM, maltase-glucoamylase;PF13802,alactose mutarotase-like;PF01055,lycosyl hydrolases family 31;PF00088,Trefoil (P-type) domain	IPR030458,Glycosyl hydrolases family 31, active site;IPR011013,Galactose mutarotase-like domain superfamily;IPR031727,Galactose mutarotase, N-terminal barrel;IPR017957,P-type trefoil, conserved site;IPR017853,Glycoside hydrolase superfamily;IPR013780,Glycosyl hydrolase, all-beta;IPR030459,Glycosyl hydrolases family 31, conserved site;IPR000519,P-type trefoil domain;IPR000322,Glycoside hydrolase f…	KOG1065,Maltase glucoamylase and related hydrolases, glycosyl hydrolase family 31;COG1501,Alpha-glucosidases, family 31 of glycosyl hydrolases	GO:0003007,biological_process,heart morphogenesis;GO:0005975,biological_process,carbohydrate metabolic process;GO:0004553,molecular_function,hydrolase activity, hydrolyzing O-glycosyl compounds;GO:0002086,biological_process,diaphragm contraction;GO:0007040,biological_process,lysosome organization;GO:0016798,molecular_function,hydrolase activity, acting on glycosyl bonds;GO:0005980,biological_proc…	-
Slc26a11	0.280142	0.285123	0.17273	0.080039	0.0615255	0.15367	F1M067,Solute carrier family 26 member 11	-	PF00916,Sulfate permease family;PF01740,STAS domain	IPR002645,STAS domain;IPR018045,Sulphate anion transporter, conserved site;IPR001902,SLC26A/SulP transporter;IPR036513,STAS domain superfamily;IPR011547,SLC26A/SulP transporter domain	KOG0236,Sulfate/bicarbonate/oxalate exchanger SAT-1 and related transporters (SLC26 family);COG0659,Sulfate permease and related transporters (MFS superfamily)	GO:0019531,molecular_function,oxalate transmembrane transporter activity;GO:1902476,biological_process,chloride transmembrane transport;GO:0008509,molecular_function,anion transmembrane transporter activity;GO:0005783,cellular_component,endoplasmic reticulum;GO:0005886,cellular_component,plasma membrane;GO:0042391,biological_process,regulation of membrane potential;GO:0005794,cellular_component,G…	-
Rnf213	0.704783	0.715578	0.64941	0.263055	0.238924	0.247461	A0A171EBL2,E3 ubiquitin-protein ligase RNF213	-	-	IPR017907,Zinc finger, RING-type, conserved site;IPR031248,RNF213 protein;IPR027417,P-loop containing nucleoside triphosphate hydrolase;IPR003593,AAA+ ATPase domain;IPR001841,Zinc finger, RING-type;IPR013083,Zinc finger, RING/FYVE/PHD-type	-	GO:0016567,biological_process,protein ubiquitination;GO:0005730,cellular_component,nucleolus;GO:0001525,biological_process,angiogenesis;GO:0016887,molecular_function,ATPase activity;GO:0004842,molecular_function,ubiquitin-protein transferase activity;GO:0005829,cellular_component,cytosol	-
Aatk	0.157564	0.154427	0.128089	0.0201802	0.0103416	0.00516599	B1AZF3,Serine/threonine-protein kinase LMTK1	NP_001185714.1,serine/threonine-protein kinase LMTK1 isoform 2 precursor	PF07714,Protein tyrosine kinase	IPR001245,Serine-threonine/tyrosine-protein kinase, catalytic domain;IPR017441,Protein kinase, ATP binding site;IPR011009,Protein kinase-like domain superfamily;IPR008266,Tyrosine-protein kinase, active site;IPR000719,Protein kinase domain	ENOG410XQFM,-;ENOG410IGQE,-	GO:0006468,biological_process,protein phosphorylation;GO:0004672,molecular_function,protein kinase activity;GO:0005524,molecular_function,ATP binding	-
Gm25948	43.0642	54.8004	118.882	138.988	151.046	181.284	-	-	-	-	-	-	-
Bahcc1	2.30553	2.26305	2.15433	0.224151	0.259704	0.262789	E9Q7G4,BAH and coiled-coil domain-containing protein 1	NP_940815.3,BAH and coiled-coil domain-containing protein 1 isoform 1	PF01426,BAH domain	IPR001025,Bromo adjacent homology (BAH) domain	ENOG410ZM6U,-;ENOG410IUIU,-	GO:0003682,molecular_function,chromatin binding	-
0610009L18Rik	4.83852	4.37264	6.10341	16.746	10.8841	11.4117	Q9CWA9,Uncharacterized protein	-	-	-	-	GO:0005575,cellular_component,cellular_component;GO:0003674,molecular_function,molecular_function;GO:0008150,biological_process,biological_process	-
Gm11788	0.761323	1.76365	5.15604	10.5397	9.61674	10.0684	A0A096NTI0,Uncharacterized protein	-	PF00153,Mitochondrial carrier protein	IPR018108,Mitochondrial substrate/solute carrier;IPR023395,Mitochondrial carrier domain superfamily	-	GO:0016021,cellular_component,integral component of membrane;GO:0016020,cellular_component,membrane	-
Slc25a10	1.60991	2.42745	2.67534	6.81582	6.62143	7.45019	G3GX76,Mitochondrial dicarboxylate carrier	XP_003496938.1,mitochondrial dicarboxylate carrier isoform X1;XP_007634121.1,-	PF00153,Mitochondrial carrier protein	IPR018108,Mitochondrial substrate/solute carrier;IPR023395,Mitochondrial carrier domain superfamily;IPR002030,Mitochondrial carrier UCP-like	-	GO:0055085,biological_process,transmembrane transport;GO:0016020,cellular_component,membrane;GO:0031966,cellular_component,mitochondrial membrane;GO:0005743,cellular_component,mitochondrial inner membrane;GO:0005739,cellular_component,mitochondrion;GO:0006839,biological_process,mitochondrial transport;GO:0016021,cellular_component,integral component of membrane;GO:0015291,molecular_function,secon…	K13577,ko04964,Proximal tubule bicarbonate reclamation
P4hb	45.6808	41.9462	45.7439	16.8027	16.0182	15.7835	Q3TWE3,Protein disulfide-isomerase	-	PF13848,Thioredoxin-like domain;PF00085,Thioredoxin	IPR005788,Disulphide isomerase;IPR005792,Protein disulphide isomerase;IPR017937,Thioredoxin, conserved site;IPR036249,Thioredoxin-like superfamily;IPR013766,Thioredoxin domain	COG0526,Thiol-disulfide isomerase and thioredoxins;KOG0190,Protein disulfide isomerase (prolyl 4-hydroxylase beta subunit)	GO:0016853,molecular_function,isomerase activity;GO:0045454,biological_process,cell redox homeostasis;GO:0003756,molecular_function,protein disulfide isomerase activity;GO:0005783,cellular_component,endoplasmic reticulum	-
Alyref	6.0184	6.76247	7.14676	2.92591	2.48779	2.96715	A0A0S3NT98,Aly/REF export factor	-	PF00076,RNA recognition motif. (a.k.a. RRM, RBD, or RNP domain);PF13865,C-terminal duplication domain of Friend of PRMT1	IPR025715,Chromatin target of PRMT1 protein, C-terminal;IPR000504,RNA recognition motif domain;IPR035979,RNA-binding domain superfamily;IPR012677,Nucleotide-binding alpha-beta plait domain superfamily	-	GO:0003723,molecular_function,RNA binding;GO:0003676,molecular_function,nucleic acid binding	-
Mafg	2.13436	2.29561	2.22836	0.52764	0.481437	0.533699	E2QZ90,MAF bZIP transcription factor G	XP_005624045.1,-;XP_005624044.1,-;XP_005624043.1,-;XP_849862.2,-	PF03131,bZIP Maf transcription factor	IPR024874,Transcription factor Maf family;IPR028551,Transcription factor MafG;IPR008917,Transcription factor, Skn-1-like, DNA-binding domain superfamily;IPR004826,Basic leucine zipper domain, Maf-type;IPR004827,Basic-leucine zipper domain	ENOG410ISHW,-;ENOG4111HFT,-	GO:0006366,biological_process,transcription by RNA polymerase II;GO:0003677,molecular_function,DNA binding;GO:0042127,biological_process,regulation of cell proliferation;GO:0003700,molecular_function,DNA binding transcription factor activity;GO:0045604,biological_process,regulation of epidermal cell differentiation;GO:0006355,biological_process,regulation of transcription, DNA-templated;GO:000107…	-
Hmga1-rs1	8.99455	7.54938	8.00818	2.88763	2.66365	3.36626	Q566K0,High mobility group AT-hook 1	NP_001160014.1,-;NP_001160016.1,-;NP_057869.2,-;NP_001159948.1,-;NP_001160018.1,high mobility group protein HMG-I/HMG-Y isoform e;NP_001160013.1,-;NP_001160012.1,-;NP_001160015.1,high mobility group protein HMG-I/HMG-Y isoform c;NP_001034445.1,-;NP_001160007.1,-;NP_001020598.1,high mobility group protein HMG-I/HMG-Y isoform a;NP_001160008.1,-;NP_001160009.1,-;NP_001160011.1,-;NP_001160017.1,high …	-	IPR000637,HMG-I/HMG-Y, DNA-binding, conserved site;IPR031079,High mobility group protein HMGA1, mammal;IPR000116,High mobility group protein HMGA;IPR017956,AT hook, DNA-binding motif	ENOG410J4ZT,-;ENOG410Z566,-	GO:0007283,biological_process,spermatogenesis;GO:0006355,biological_process,regulation of transcription, DNA-templated;GO:0001205,molecular_function,transcriptional activator activity, RNA polymerase II distal enhancer sequence-specific DNA binding;GO:0003677,molecular_function,DNA binding;GO:0000785,cellular_component,chromatin;GO:0045944,biological_process,positive regulation of transcription b…	-
Slc16a3	1.25803	1.39069	1.92434	4.62506	4.83084	4.72897	Q3UDP9,Solute carrier family 16	XP_011247624.1,-;XP_011247623.1,-;NP_001033742.1,-;NP_001033743.1,-;NP_109621.1,monocarboxylate transporter 4	-	IPR036259,MFS transporter superfamily;IPR004743,Monocarboxylate transporter;IPR030756,Monocarboxylate transporter 4;IPR020846,Major facilitator superfamily domain;IPR011701,Major facilitator superfamily	ENOG4111A50,-;ENOG410KCR7,-	GO:0015718,biological_process,monocarboxylic acid transport;GO:0008028,molecular_function,monocarboxylic acid transmembrane transporter activity;GO:0015129,molecular_function,lactate transmembrane transporter activity;GO:0055085,biological_process,transmembrane transport;GO:0035879,biological_process,plasma membrane lactate transport;GO:0005886,cellular_component,plasma membrane;GO:0016020,cellul…	K08180,ko05230,Central carbon metabolism in cancer
Sectm1a	1.31035	0.856169	0.910489	0.426922	0.393807	0.480871	A2ABP9,Secreted and transmembrane protein 1A	XP_017169902.1,-;XP_006532811.1,-;NP_663348.2,secreted and transmembrane protein 1A precursor;XP_006532813.1,-	-	IPR033231,Secreted and transmembrane protein 1;IPR036179,Immunoglobulin-like domain superfamily;IPR013783,Immunoglobulin-like fold	ENOG410JFYD,-;ENOG411174Z,-	GO:0006955,biological_process,immune response;GO:0005125,molecular_function,cytokine activity;GO:0010469,biological_process,regulation of signaling receptor activity;GO:0016021,cellular_component,integral component of membrane;GO:0016020,cellular_component,membrane	-
Tex19.1	5.33998	4.31724	4.99643	1.15762	1.18647	0.889023	B2RUP5,MCG131912	NP_081898.1,testis-expressed protein 19.2	PF15553,Testis-expressed protein 19	IPR029093,Testis-expressed protein 19	ENOG410IJA1,-;ENOG41119UR,-	GO:0007283,biological_process,spermatogenesis;GO:0034584,molecular_function,piRNA binding;GO:0007140,biological_process,male meiotic nuclear division;GO:0005634,cellular_component,nucleus	-
Ogfod3	1.1895	1.42812	1.318	0.635095	0.594324	0.452396	A0A0S3NT83,2-oxoglutarate and iron-dependent oxygenase domain containing 3	-	PF13640,2OG-Fe(II) oxygenase superfamily	IPR005123,Oxoglutarate/iron-dependent dioxygenase;IPR006620,Prolyl 4-hydroxylase, alpha subunit	-	GO:0031418,molecular_function,L-ascorbic acid binding;GO:0016705,molecular_function,oxidoreductase activity, acting on paired donors, with incorporation or reduction of molecular oxygen;GO:0005506,molecular_function,iron ion binding;GO:0046872,molecular_function,metal ion binding;GO:0016491,molecular_function,oxidoreductase activity;GO:0016020,cellular_component,membrane;GO:0055114,biological_pro…	-
Hexdc	0.667082	0.791014	0.823216	0.336476	0.321349	0.266236	F6UV46,Hexosaminidase D	-	PF00728,lycosyl hydrolase family 20, catalytic domain	IPR015883,Glycoside hydrolase family 20, catalytic domain;IPR017853,Glycoside hydrolase superfamily	ENOG410IEV5,-;ENOG410XQYG,-	GO:0004553,molecular_function,hydrolase activity, hydrolyzing O-glycosyl compounds;GO:0005975,biological_process,carbohydrate metabolic process;GO:0005737,cellular_component,cytoplasm;GO:0004563,molecular_function,beta-N-acetylhexosaminidase activity;GO:0015929,molecular_function,hexosaminidase activity;GO:0005634,cellular_component,nucleus	-
Narf	1.89385	2.07823	1.77064	0.766541	0.79335	0.861868	A0A0S3NTM6,Nuclear prelamin A recognition factor	-	PF02906,Iron only hydrogenase large subunit, C-terminal domain;PF02256,Iron hydrogenase small subunit	IPR009016,Iron hydrogenase;IPR004108,Iron hydrogenase, large subunit, C-terminal;IPR003149,Iron hydrogenase, small subunit	-	-	-
Dtnb	5.1279	4.80744	4.9082	9.89163	9.35951	9.82064	I3MPV4,Dystrobrevin	-	PF00569,Zinc finger, ZZ type;PF09068,hand;PF09069,-hand	IPR011992,EF-hand domain pair;IPR000433,Zinc finger, ZZ-type;IPR015154,EF-hand domain, type 2;IPR015153,EF-hand domain, type 1;IPR017432,Distrobrevin	ENOG410XP3C,-;KOG4301,Beta-dystrobrevin	GO:0005737,cellular_component,cytoplasm;GO:0045202,cellular_component,synapse;GO:0008270,molecular_function,zinc ion binding;GO:0046872,molecular_function,metal ion binding	-
Dnmt3a	2.00537	2.01583	1.97703	0.677124	0.593905	0.546683	A0A1U7R4C6,DNA	XP_012975300.1,-;XP_005079164.1,DNA (cytosine-5)-methyltransferase 3A isoform X1	-	IPR001525,C-5 cytosine methyltransferase;IPR030487,DNA (cytosine-5)-methyltransferase 3A;IPR018117,DNA methylase, C-5 cytosine-specific, active site;IPR029063,S-adenosyl-L-methionine-dependent methyltransferase;IPR025766,ADD domain;IPR000313,PWWP domain	-	GO:0009008,molecular_function,DNA-methyltransferase activity;GO:0016740,molecular_function,transferase activity;GO:0006306,biological_process,DNA methylation;GO:0010468,biological_process,regulation of gene expression;GO:0008168,molecular_function,methyltransferase activity;GO:0032259,biological_process,methylation	-
Efr3b	0.457468	0.489117	0.465009	0.187567	0.147008	0.254201	F1LTW9,EFR3 homolog B	XP_006225779.1,protein EFR3 homolog B isoform X1;XP_006239915.1,-	-	IPR016024,Armadillo-type fold	KOG1877,Putative transmembrane protein cmp44E;ENOG410YJSK,-	GO:0005886,cellular_component,plasma membrane;GO:0072659,biological_process,protein localization to plasma membrane;GO:0046854,biological_process,phosphatidylinositol phosphorylation	-
Sf3b6	8.61657	7.3167	7.43463	3.10968	3.05439	2.91887	Q6IQM0,Splicing factor 3B	NP_001002067.1,-	PF00076,RNA recognition motif. (a.k.a. RRM, RBD, or RNP domain)	IPR000504,RNA recognition motif domain;IPR035979,RNA-binding domain superfamily;IPR012677,Nucleotide-binding alpha-beta plait domain superfamily;IPR034150,SF3B14, RNA recognition motif	KOG0114,Predicted RNA-binding protein (RRM superfamily);ENOG4111IHX,-	GO:0003723,molecular_function,RNA binding;GO:0005689,cellular_component,U12-type spliceosomal complex;GO:0003676,molecular_function,nucleic acid binding;GO:0005686,cellular_component,U2 snRNP;GO:0071013,cellular_component,catalytic step 2 spliceosome;GO:0071011,cellular_component,precatalytic spliceosome;GO:0000398,biological_process,mRNA splicing, via spliceosome;GO:0005684,cellular_component,U2…	K12833,ko03040,Spliceosome
Klhl29	0.204399	0.173257	0.229216	0.0820738	0.0630897	0.0682834	G1L821,Kelch like family member 29	XP_019664228.1,-;XP_011233840.2,kelch-like protein 29	PF01344,Kelch motif;PF00651,BTB/POZ domain;PF07707,BTB And C-terminal Kelch	IPR006652,Kelch repeat type 1;IPR011705,BTB/Kelch-associated;IPR000210,BTB/POZ domain;IPR015915,Kelch-type beta propeller;IPR011333,SKP1/BTB/POZ domain superfamily	KOG4441,Proteins containing BTB/POZ and Kelch domains, involved in regulatory/signal transduction processes;ENOG410XNX8,-	-	-
Gm9144	4.39701	4.15877	4.1464	1.22771	1.93137	1.90033	F7D2T1,Nuclear transcription factor Y subunit gamma	-	PF00808,Histone-like transcription factor (CBF/NF-Y) and archaeal histone	IPR027170,Transcriptional activator NFYC/HAP5 subunit;IPR009072,Histone-fold	COG5208,CCAAT-binding factor, subunit C;KOG1657,CCAAT-binding factor, subunit C (HAP5)	GO:0003677,molecular_function,DNA binding;GO:0003700,molecular_function,DNA binding transcription factor activity;GO:0006355,biological_process,regulation of transcription, DNA-templated;GO:0006351,biological_process,transcription, DNA-templated;GO:0046982,molecular_function,protein heterodimerization activity;GO:0016602,cellular_component,CCAAT-binding factor complex;GO:0005634,cellular_componen…	-
Hs1bp3	0.355041	0.322194	0.347205	0.0610507	0.100116	0.0500113	D4A6D9,HCLS1-binding protein 3	XP_233975.5,-;XP_001071788.2,HCLS1-binding protein 3	PF00787,PX domain	IPR036871,PX domain superfamily;IPR001683,Phox homologous domain;IPR037901,HCLS1-binding protein 3, PX domain	ENOG410IGRU,-;ENOG41121IK,-	GO:0042981,biological_process,regulation of apoptotic process;GO:0035091,molecular_function,phosphatidylinositol binding;GO:0005783,cellular_component,endoplasmic reticulum;GO:0005739,cellular_component,mitochondrion	-
Rhob	1.53977	1.59485	1.88101	0.259956	0.166522	0.183004	G3HDJ0,Rho-related GTP-binding protein RhoB	XP_007640885.1,-	PF00071,Ras family	IPR001806,Small GTPase superfamily;IPR005225,Small GTP-binding protein domain;IPR003578,Small GTPase superfamily, Rho type;IPR027417,P-loop containing nucleoside triphosphate hydrolase	-	GO:0005770,cellular_component,late endosome;GO:0005525,molecular_function,GTP binding;GO:0005886,cellular_component,plasma membrane;GO:0005769,cellular_component,early endosome;GO:0071479,biological_process,cellular response to ionizing radiation;GO:0030336,biological_process,negative regulation of cell migration;GO:0007155,biological_process,cell adhesion;GO:0045786,biological_process,negative r…	-
Slc7a15	0.208143	0.305996	0.134942	0.471099	0.383797	0.667927	Q50E62,Aromatic-preferring amino acid transporter	NP_001033749.1,aromatic-preferring amino acid transporter isoform 1	PF13520,Amino acid permease	IPR002293,Amino acid/polyamine transporter I	COG0531,Amino acid transporters;KOG1287,Amino acid transporters	GO:0005515,molecular_function,protein binding;GO:0022857,molecular_function,transmembrane transporter activity;GO:0003333,biological_process,amino acid transmembrane transport;GO:0055085,biological_process,transmembrane transport;GO:1902475,biological_process,L-alpha-amino acid transmembrane transport;GO:0015171,molecular_function,amino acid transmembrane transporter activity;GO:0015179,molecular…	-
Sdc1	1.05181	1.27107	1.13631	0.170679	0.145778	0.223318	Q3V1F2,Syndecan	NP_035649.1,syndecan-1 precursor	PF01034,Syndecan domain	IPR031190,Syndecan-1;IPR030479,Syndecan, conserved site;IPR001050,Syndecan;IPR003585,Neurexin/syndecan/glycophorin C;IPR027789,Syndecan/Neurexin domain	ENOG410IYWX,-;ENOG410Y2QY,-	GO:0042476,biological_process,odontogenesis;GO:0060009,biological_process,Sertoli cell development;GO:0051592,biological_process,response to calcium ion;GO:0010033,biological_process,response to organic substance;GO:0042542,biological_process,response to hydrogen peroxide;GO:0009986,cellular_component,cell surface;GO:1903553,biological_process,positive regulation of extracellular exosome assembly…	K06257,ko04512,ECM-receptor interaction;K06257,ko05144,Malaria;K06257,ko05205,Proteoglycans in cancer;K06257,ko04514,Cell adhesion molecules (CAMs)
Osr1	0.503141	0.587952	0.419718	0.0718758	0	0	A0A1U7R4A2,protein odd-skipped-related 1	XP_005079120.1,protein odd-skipped-related 1	-	IPR013087,Zinc finger C2H2-type;IPR036236,Zinc finger C2H2 superfamily	-	GO:0003676,molecular_function,nucleic acid binding	-
Fam49a	0.305009	0.283201	0.287625	0.0894369	0.0611108	0.0915807	G3HFI4,Protein FAM49A	XP_007619847.1,-;XP_003502742.1,-	PF07159,Protein of unknown function (DUF1394)	IPR009828,Protein of unknown function DUF1394	-	GO:0005622,cellular_component,intracellular	-
4930519A11Rik	0.780162	0.409621	0.578047	1.21599	1.14024	1.19216	-	-	-	-	-	-	-
Mycn	0.649853	0.463208	0.746519	0.0987419	0.157427	0.146046	Q3UII1,V-myc myelocytomatosis viral related oncogene, neuroblastoma derived	NP_032735.3,N-myc proto-oncogene protein	PF00010,Helix-loop-helix DNA-binding domain;PF01056,Myc amino-terminal region	IPR012682,Transcription regulator Myc, N-terminal;IPR011598,Myc-type, basic helix-loop-helix (bHLH) domain;IPR002418,Transcription regulator Myc;IPR036638,Helix-loop-helix DNA-binding domain superfamily	ENOG410IJ8V,-;ENOG41105VW,-	GO:0045607,biological_process,regulation of inner ear auditory receptor cell differentiation;GO:0046983,molecular_function,protein dimerization activity;GO:0002053,biological_process,positive regulation of mesenchymal cell proliferation;GO:0006355,biological_process,regulation of transcription, DNA-templated;GO:0005634,cellular_component,nucleus;GO:0048754,biological_process,branching morphogenes…	K09109,ko05202,Transcriptional misregulation in cancer
Gm4804	6.11289	5.49507	6.09493	1.33769	1.59336	1.03657	A0A0A0MQF6,Glyceraldehyde-3-phosphate dehydrogenase	NP_001276655.1,glyceraldehyde-3-phosphate dehydrogenase isoform 1	PF02800,lyceraldehyde 3-phosphate dehydrogenase, C-terminal domain;PF00044,lyceraldehyde 3-phosphate dehydrogenase, NAD binding domain	IPR036291,NAD(P)-binding domain superfamily;IPR020828,Glyceraldehyde 3-phosphate dehydrogenase, NAD(P) binding domain;IPR020829,Glyceraldehyde 3-phosphate dehydrogenase, catalytic domain;IPR020831,Glyceraldehyde/Erythrose phosphate dehydrogenase family;IPR006424,Glyceraldehyde-3-phosphate dehydrogenase, type I;IPR020830,Glyceraldehyde 3-phosphate dehydrogenase, active site	COG0057,Glyceraldehyde-3-phosphate dehydrogenase/erythrose-4-phosphate dehydrogenase;KOG0657,Glyceraldehyde 3-phosphate dehydrogenase	GO:0051287,molecular_function,NAD binding;GO:0006006,biological_process,glucose metabolic process;GO:0006096,biological_process,glycolytic process;GO:0016491,molecular_function,oxidoreductase activity;GO:0050661,molecular_function,NADP binding;GO:0004365,molecular_function,glyceraldehyde-3-phosphate dehydrogenase (NAD+) (phosphorylating) activity;GO:0016620,molecular_function,oxidoreductase activ…	-
Greb1	1.30332	1.37685	1.32476	0.475033	0.48301	0.478699	E0CXG4,Protein GREB1	XP_006515163.1,-;NP_001239000.1,protein GREB1 isoform 2	PF15782,ene regulated by oestrogen in breast cancer	IPR028422,GREB1	ENOG410IF9T,-;ENOG410Z1PN,-	-	-
E2f6	2.52242	1.9683	2.22714	0.313288	0.275226	0.320797	Q8VHT5,E2F6a	-	PF02319,2F/DP family winged-helix DNA-binding domain;PF16421,2F transcription factor CC-MB domain	IPR003316,E2F/DP family, winged-helix DNA-binding domain;IPR015635,Transcription factor E2F6;IPR036388,Winged helix-like DNA-binding domain superfamily;IPR037241,E2F-DP heterodimerization region;IPR015633,E2F Family;IPR036390,Winged helix DNA-binding domain superfamily;IPR032198,E2F transcription factor, CC-MB domain	KOG2577,Transcription factor E2F/dimerization partner (TDP);ENOG410XNYI,-	GO:0046983,molecular_function,protein dimerization activity;GO:0003677,molecular_function,DNA binding;GO:0005667,cellular_component,transcription factor complex;GO:0003700,molecular_function,DNA binding transcription factor activity;GO:0006355,biological_process,regulation of transcription, DNA-templated;GO:0006351,biological_process,transcription, DNA-templated;GO:0005634,cellular_component,nucl…	-
Rock2	7.62689	6.5329	6.67486	2.53797	2.88769	2.35877	F8VPK5,Rho-associated protein kinase	NP_033098.2,rho-associated protein kinase 2	PF00069,Protein kinase domain;PF08912,Rho Binding	IPR037311,Rho-associated protein kinase 2, HR1 domain;IPR029878,Rho-associated protein kinase 2;IPR001849,Pleckstrin homology domain;IPR011993,PH-like domain superfamily;IPR011009,Protein kinase-like domain superfamily;IPR000961,AGC-kinase, C-terminal;IPR017441,Protein kinase, ATP binding site;IPR008271,Serine/threonine-protein kinase, active site;IPR020684,Rho-associated protein kinase 1/2;IPR00…	ENOG410XR1Q,-;KOG0612,Rho-associated, coiled-coil containing protein kinase	GO:0036464,cellular_component,cytoplasmic ribonucleoprotein granule;GO:1902993,biological_process,positive regulation of amyloid precursor protein catabolic process;GO:0030866,biological_process,cortical actin cytoskeleton organization;GO:0005856,cellular_component,cytoskeleton;GO:0010595,biological_process,positive regulation of endothelial cell migration;GO:0004672,molecular_function,protein ki…	K17388,ko04921,Oxytocin signaling pathway;K17388,ko04062,Chemokine signaling pathway;K17388,ko04310,Wnt signaling pathway;K17388,ko05130,Pathogenic Escherichia coli infection;K17388,ko05131,Shigellosis;K17388,ko05132,Salmonella infection;K17388,ko04022,cGMP-PKG signaling pathway;K17388,ko04810,Regulation of actin cytoskeleton;K17388,ko04360,Axon guidance;K17388,ko05200,Pathways in cancer;K17388,k…
Pqlc3	0.251735	0.408853	0.400167	0.0534284	0.102675	0.0273546	G3V6N5,PQ loop repeat-containing 3	NP_001030124.1,PQ-loop repeat-containing protein 3 precursor	PF04193,PQ loop repeat	IPR006603,PQ-loop repeat;IPR016817,Mannose-P-dolichol utilization defect 1 protein	KOG3211,Predicted endoplasmic reticulum membrane protein Lec35/MPDU1 involved in monosaccharide-P-dolichol utilization;ENOG4111FE3,-	GO:0006488,biological_process,dolichol-linked oligosaccharide biosynthetic process;GO:0016021,cellular_component,integral component of membrane;GO:0016020,cellular_component,membrane	-
Kcnf1	0.227418	0.135326	0.168501	0.460049	0.417408	0.463354	E9PYC0,Potassium voltage-gated channel subfamily F member 1	NP_963289.2,potassium voltage-gated channel subfamily F member 1	PF02214,BTB/POZ domain;PF00520,Ion transport protein	IPR003131,Potassium channel tetramerisation-type BTB domain;IPR003971,Potassium channel, voltage dependent, Kv9;IPR011333,SKP1/BTB/POZ domain superfamily;IPR003968,Potassium channel, voltage dependent, Kv;IPR027359,Voltage-dependent channel domain superfamily;IPR005821,Ion transport domain;IPR028325,Voltage-gated potassium channel	KOG3713,Voltage-gated K+ channel KCNB/KCNC;COG1226,Kef-type K+ transport systems, predicted NAD-binding component	GO:0005216,molecular_function,ion channel activity;GO:0005267,molecular_function,potassium channel activity;GO:0055085,biological_process,transmembrane transport;GO:0016020,cellular_component,membrane;GO:0005249,molecular_function,voltage-gated potassium channel activity;GO:0051260,biological_process,protein homooligomerization;GO:0006811,biological_process,ion transport;GO:0005244,molecular_func…	-
Atp6v1c2	1.39051	1.30757	1.54161	0.488547	0.393427	0.410926	A0A1U7QSA0,V-type proton ATPase subunit C	XP_005084998.1,-	-	IPR004907,ATPase, V1 complex, subunit C;IPR036132,Vacuolar ATP synthase subunit C superfamily	-	GO:0015991,biological_process,ATP hydrolysis coupled proton transport;GO:0006811,biological_process,ion transport;GO:0033180,cellular_component,proton-transporting V-type ATPase, V1 domain;GO:0015078,molecular_function,proton transmembrane transporter activity	-
RP23-33N12.2	1.61392	1.74118	2.07643	3.19471	3.60772	3.71142	L7N212,Zinc finger protein 120	-	PF00096,Zinc finger, C2H2 type;PF01352,KRAB box;PF13912,C2H2-type zinc finger;PF13465,Zinc-finger double domain	IPR013087,Zinc finger C2H2-type;IPR001909,Krueppel-associated box;IPR036051,KRAB domain superfamily;IPR036236,Zinc finger C2H2 superfamily	-	GO:0006355,biological_process,regulation of transcription, DNA-templated;GO:0003676,molecular_function,nucleic acid binding;GO:0046872,molecular_function,metal ion binding;GO:0005622,cellular_component,intracellular	-
Asap2	0.779712	0.71726	0.625625	0.304843	0.273387	0.234113	E9PX52,Arf-GAP with SH3 domain, ANK repeat and PH domain-containing protein 2	NP_001128664.1,arf-GAP with SH3 domain, ANK repeat and PH domain-containing protein 2 isoform c	PF12796,Ankyrin repeats (3 copies);PF01412,Putative GTPase activating protein for Arf;PF14604,Variant SH3 domain;PF16746,BAR domain of APPL family;PF00169,PH domain	IPR037278,ARFGAP/RecO-like zinc finger;IPR038508,ArfGAP domain superfamily;IPR001849,Pleckstrin homology domain;IPR035677,ASAP2, SH3 domain;IPR020683,Ankyrin repeat-containing domain;IPR037844,ASAP, PH domain;IPR027267,AH/BAR domain superfamily;IPR036770,Ankyrin repeat-containing domain superfamily;IPR001164,Arf GTPase activating protein;IPR001452,SH3 domain;IPR011993,PH-like domain superfamily;I…	COG5347,GTPase-activating protein that regulates ARFs (ADP-ribosylation factors), involved in ARF-mediated vesicular transport;KOG0521,Putative GTPase activating proteins (GAPs)	GO:0043547,biological_process,positive regulation of GTPase activity;GO:0046872,molecular_function,metal ion binding;GO:0005096,molecular_function,GTPase activator activity	-
Klf11	1.26037	1.47872	1.06708	0.145222	0.192619	0.227428	Q309C9,Kruppel-like factor 11	NP_001032431.1,Krueppel-like factor 11	PF00096,Zinc finger, C2H2 type	IPR013087,Zinc finger C2H2-type;IPR036236,Zinc finger C2H2 superfamily	KOG1721,FOG: Zn-finger;COG5048,FOG: Zn-finger	GO:0030097,biological_process,hemopoiesis;GO:0003674,molecular_function,molecular_function;GO:0000981,molecular_function,RNA polymerase II transcription factor activity, sequence-specific DNA binding;GO:1901653,biological_process,cellular response to peptide;GO:0003700,molecular_function,DNA binding transcription factor activity;GO:0008285,biological_process,negative regulation of cell proliferat…	-
Id2	2.6952	1.59092	1.84843	0.0284391	0.0874438	0.145604	Q545T4,Inhibitor of DNA binding 2	NP_034626.1,DNA-binding protein inhibitor ID-2	PF00010,Helix-loop-helix DNA-binding domain	IPR026052,DNA-binding protein inhibitor;IPR011598,Myc-type, basic helix-loop-helix (bHLH) domain;IPR036638,Helix-loop-helix DNA-binding domain superfamily	ENOG410IVXR,-;ENOG4111PGK,-	GO:0046983,molecular_function,protein dimerization activity;GO:0048661,biological_process,positive regulation of smooth muscle cell proliferation;GO:0032991,cellular_component,protein-containing complex;GO:0048667,biological_process,cell morphogenesis involved in neuron differentiation;GO:0008344,biological_process,adult locomotory behavior;GO:0000122,biological_process,negative regulation of tra…	K17693,ko05202,Transcriptional misregulation in cancer;K17693,ko04550,Signaling pathways regulating pluripotency of stem cells;K17693,ko04390,Hippo signaling pathway;K17693,ko04350,TGF-beta signaling pathway
Sox11	0.205926	0.133021	0.211843	0.0478033	0.0356327	0.0311495	A0A1A6GRP0,Uncharacterized protein	-	PF00505,HMG (high mobility group) box	IPR009071,High mobility group box domain;IPR036910,High mobility group box domain superfamily;IPR029551,Transcription factor SOX-11;IPR017386,Transcription factor SOX-11/4	-	GO:0006355,biological_process,regulation of transcription, DNA-templated;GO:0003700,molecular_function,DNA binding transcription factor activity;GO:0003677,molecular_function,DNA binding;GO:0006351,biological_process,transcription, DNA-templated;GO:0005634,cellular_component,nucleus	-
Adi1	0.948699	1.15215	1.59477	0.134053	0.196277	0.196094	G3I3C4,1,2-dihydroxy-3-keto-5-methylthiopentene dioxygenase	NP_001272854.1,1,2-dihydroxy-3-keto-5-methylthiopentene dioxygenase	PF03079,ARD/ARD' family	IPR027496,1,2-dihydroxy-3-keto-5-methylthiopentene dioxygenase, eukaryotes;IPR004313,Acireductone dioxygenase ARD family;IPR011051,RmlC-like cupin domain superfamily;IPR014710,RmlC-like jelly roll fold	-	GO:0008652,biological_process,cellular amino acid biosynthetic process;GO:0051213,molecular_function,dioxygenase activity;GO:0010309,molecular_function,acireductone dioxygenase [iron(II)-requiring] activity;GO:0005737,cellular_component,cytoplasm;GO:0016020,cellular_component,membrane;GO:0016491,molecular_function,oxidoreductase activity;GO:0046872,molecular_function,metal ion binding;GO:0019509,…	K08967,ko00270,Cysteine and methionine metabolism
Pxdn	1.33647	1.3379	1.27572	0.140417	0.155586	0.170985	B2RX13,Peroxidasin homolog	-	PF00093,von Willebrand factor type C domain;PF03098,Animal haem peroxidase;PF13855,Leucine rich repeat;PF07679,Immunoglobulin I-set domain	IPR001611,Leucine-rich repeat;IPR034828,Peroxidasin;IPR037120,Haem peroxidase domain superfamily, animal type;IPR019791,Haem peroxidase, animal type;IPR032675,Leucine-rich repeat domain superfamily;IPR034824,Peroxidasin, peroxidase domain;IPR036179,Immunoglobulin-like domain superfamily;IPR003591,Leucine-rich repeat, typical subtype;IPR013106,Immunoglobulin V-set domain;IPR010255,Haem peroxidase;…	ENOG410XPZ3,-;KOG2408,Peroxidase/oxygenase	GO:0098869,biological_process,cellular oxidant detoxification;GO:0055114,biological_process,oxidation-reduction process;GO:0020037,molecular_function,heme binding;GO:0004601,molecular_function,peroxidase activity;GO:0006979,biological_process,response to oxidative stress	-
Lamb1	2.43962	2.39488	2.27838	0.0910497	0.097052	0.137984	E9QN70,Laminin subunit beta-1	NP_032508.2,laminin subunit beta-1	PF00055,Laminin N-terminal (Domain VI);PF00053,Laminin EGF domain	IPR002049,Laminin EGF domain;IPR008211,Laminin, N-terminal;IPR038684,Laminin, N-terminal domain superfamily;IPR013015,Laminin IV type B;IPR000742,EGF-like domain	KOG0994,Extracellular matrix glycoprotein Laminin subunit beta;ENOG410XPEG,-	GO:0043259,cellular_component,laminin-10 complex;GO:0031175,biological_process,neuron projection development;GO:0005607,cellular_component,laminin-2 complex;GO:0035987,biological_process,endodermal cell differentiation;GO:0031012,cellular_component,extracellular matrix;GO:0005615,cellular_component,extracellular space;GO:0005201,molecular_function,extracellular matrix structural constituent;GO:00…	K05636,ko05222,Small cell lung cancer;K05636,ko04151,PI3K-Akt signaling pathway;K05636,ko05200,Pathways in cancer;K05636,ko04512,ECM-receptor interaction;K05636,ko05146,Amoebiasis;K05636,ko04510,Focal adhesion;K05636,ko05145,Toxoplasmosis
Pik3cg	0.343914	0.219092	0.189182	0.0904803	0.0981906	0.0762993	Q3V1C0,Uncharacterized protein	-	PF00454,Phosphatidylinositol 3- and 4-kinase;PF00792,Phosphoinositide 3-kinase C2;PF00794,PI3-kinase family, ras-binding domain;PF00613,Phosphoinositide 3-kinase family, accessory domain (PIK domain)	IPR003113,Phosphatidylinositol 3-kinase adaptor-binding (PI3K ABD) domain;IPR018936,Phosphatidylinositol 3/4-kinase, conserved site;IPR000341,Phosphatidylinositol 3-kinase Ras-binding (PI3K RBD) domain;IPR036940,Phosphatidylinositol 3-/4-kinase, catalytic domain superfamily;IPR000403,Phosphatidylinositol 3-/4-kinase, catalytic domain;IPR015433,Phosphatidylinositol kinase;IPR011009,Protein kinase-…	KOG0904,Phosphatidylinositol 3-kinase catalytic subunit (p110);COG5032,Phosphatidylinositol kinase and protein kinases of the PI-3 kinase family	GO:0016301,molecular_function,kinase activity;GO:0016303,molecular_function,1-phosphatidylinositol-3-kinase activity;GO:0016740,molecular_function,transferase activity;GO:0036092,biological_process,phosphatidylinositol-3-phosphate biosynthetic process;GO:0005622,cellular_component,intracellular;GO:0048015,biological_process,phosphatidylinositol-mediated signaling;GO:0016310,biological_process,pho…	-
Nampt	2.80583	2.38944	2.21837	0.794317	0.854822	0.707621	Q3TLX1,Uncharacterized protein	-	PF04095,Nicotinate phosphoribosyltransferase (NAPRTase) family	IPR016471,Nicotinamide phosphoribosyl transferase;IPR007229,Nicotinate phosphoribosyltransferase family;IPR036068,Nicotinate phosphoribosyltransferase-like, C-terminal;IPR013785,Aldolase-type TIM barrel	ENOG410IEB2,-;COG1488,Nicotinic acid phosphoribosyltransferase	GO:0009435,biological_process,NAD biosynthetic process;GO:0003824,molecular_function,catalytic activity;GO:0004514,molecular_function,nicotinate-nucleotide diphosphorylase (carboxylating) activity	-
4921508M14Rik	1.06178	0.693759	0.901139	2.03757	1.65048	1.44703	Q9D5X6,Uncharacterized protein	-	-	-	-	GO:0005575,cellular_component,cellular_component;GO:0008150,biological_process,biological_process;GO:0003674,molecular_function,molecular_function	-
Agr3	1.32057	1.17661	1.39624	2.48959	2.1708	2.35902	D3ZIF1,Anterior gradient 3, protein disulphide isomerase family member	NP_001100194.1,anterior gradient protein 3 precursor	PF13899,Thioredoxin-like	IPR036249,Thioredoxin-like superfamily	ENOG4111K70,-;ENOG410IWAH,-	GO:0030154,biological_process,cell differentiation;GO:0002162,molecular_function,dystroglycan binding;GO:0060548,biological_process,negative regulation of cell death;GO:0005783,cellular_component,endoplasmic reticulum;GO:0043231,cellular_component,intracellular membrane-bounded organelle	-
Tspan13	1.14772	0.955363	1.39365	2.42341	2.72322	2.12273	F7HX26,Tetraspanin-13	XP_002751581.1,tetraspanin-13	PF00335,Tetraspanin family	IPR018499,Tetraspanin/Peripherin;IPR000301,Tetraspanin	KOG3882,Tetraspanin family integral membrane protein;ENOG4111IRY,-	GO:0065009,biological_process,regulation of molecular function;GO:0005886,cellular_component,plasma membrane;GO:0005246,molecular_function,calcium channel regulator activity;GO:0016020,cellular_component,membrane;GO:1903169,biological_process,regulation of calcium ion transmembrane transport;GO:0016021,cellular_component,integral component of membrane	-
Mir1938	12.058	11.8178	11.7375	21.6706	23.3213	19.2313	-	-	-	-	-	-	-
Nrcam	0.954331	0.895096	0.875745	0.300146	0.268564	0.326855	A0A0G2K498,Neuronal cell adhesion molecule	-	-	IPR026966,Neurofascin/L1/NrCAM, C-terminal domain;IPR003961,Fibronectin type III;IPR003006,Immunoglobulin/major histocompatibility complex, conserved site;IPR036116,Fibronectin type III superfamily;IPR036179,Immunoglobulin-like domain superfamily;IPR013783,Immunoglobulin-like fold;IPR007110,Immunoglobulin-like domain;IPR003599,Immunoglobulin subtype;IPR003598,Immunoglobulin subtype 2;IPR013098,Im…	KOG3513,Neural cell adhesion molecule L1;ENOG410XSVG,-	GO:0016021,cellular_component,integral component of membrane;GO:0016020,cellular_component,membrane	-
Nova1	0.6668	0.691643	0.665475	0.118672	0.116342	0.07925	A0A218V827,RNA-binding protein Nova-1	-	-	IPR004087,K Homology domain;IPR033086,RNA-binding protein Nova-1;IPR004088,K Homology domain, type 1;IPR036612,K Homology domain, type 1 superfamily	-	GO:0003723,molecular_function,RNA binding;GO:0003676,molecular_function,nucleic acid binding;GO:0000398,biological_process,mRNA splicing, via spliceosome	-
Prkd1	0.514779	0.534798	0.631069	0.10516	0.127378	0.176204	A0A1U7QZF6,Serine/threonine-protein kinase	XP_005076328.1,serine/threonine-protein kinase D1 isoform X2	-	IPR011993,PH-like domain superfamily;IPR001849,Pleckstrin homology domain;IPR020454,Diacylglycerol/phorbol-ester binding;IPR011009,Protein kinase-like domain superfamily;IPR017441,Protein kinase, ATP binding site;IPR008271,Serine/threonine-protein kinase, active site;IPR002219,Protein kinase C-like, phorbol ester/diacylglycerol-binding domain;IPR015727,Protein kinase C mu-related;IPR000719,Protei…	-	GO:0016301,molecular_function,kinase activity;GO:0035556,biological_process,intracellular signal transduction;GO:0005737,cellular_component,cytoplasm;GO:0004697,molecular_function,protein kinase C activity;GO:0016740,molecular_function,transferase activity;GO:0046872,molecular_function,metal ion binding;GO:0016310,biological_process,phosphorylation;GO:0004672,molecular_function,protein kinase act…	-
Egln3	0.336072	0.472587	0.496044	0.122111	0.194685	0.0694654	A0A0R4J0H9,EGL nine homolog 3	NP_082409.2,egl nine homolog 3	PF13640,2OG-Fe(II) oxygenase superfamily	IPR005123,Oxoglutarate/iron-dependent dioxygenase;IPR006620,Prolyl 4-hydroxylase, alpha subunit	-	GO:0042127,biological_process,regulation of cell proliferation;GO:0006915,biological_process,apoptotic process;GO:0006919,biological_process,activation of cysteine-type endopeptidase activity involved in apoptotic process;GO:0031418,molecular_function,L-ascorbic acid binding;GO:0005737,cellular_component,cytoplasm;GO:0016705,molecular_function,oxidoreductase activity, acting on paired donors, wit…	K09592,ko04066,HIF-1 signaling pathway;K09592,ko05211,Renal cell carcinoma;K09592,ko05200,Pathways in cancer
1700047I17Rik2	131.78	136.964	160.153	294.163	239.546	246.675	Q3TVY3,Uncharacterized protein	-	PF14774,AM177 family	IPR028260,FAM177 family	ENOG410IWRN,-;ENOG41127S0,-	-	-
Nfkbia	1.77588	1.23286	2.55851	0.480957	0.399051	0.6801	A0A1U7QWG7,NF-kappa-B inhibitor alpha	XP_005080564.1,NF-kappa-B inhibitor alpha	-	IPR020683,Ankyrin repeat-containing domain;IPR002110,Ankyrin repeat;IPR036770,Ankyrin repeat-containing domain superfamily	-	-	-
Brms1l	3.92605	3.80329	4.38841	1.50607	1.6446	1.65748	I3N8Q9,Breast cancer metastasis-suppressor 1 like	XP_005322747.1,-	PF08598,Sds3-like	IPR013907,Sds3-like	KOG4466,Component of histone deacetylase complex (breast carcinoma metastasis suppressor 1 protein in human);ENOG410Y9N9,-	-	-
Mbip	3.81491	3.20842	2.79534	1.38822	1.49641	1.22543	F1LRS1,MAP3K12-binding inhibitory protein 1	NP_001102182.2,MAP3K12-binding inhibitory protein 1	-	IPR026062,MAP3K12-binding inhibitory protein 1	ENOG410Y0HB,-;ENOG410IFXK,-	GO:0005575,cellular_component,cellular_component;GO:0003674,molecular_function,molecular_function;GO:0005730,cellular_component,nucleolus;GO:0043966,biological_process,histone H3 acetylation;GO:0005671,cellular_component,Ada2/Gcn5/Ada3 transcription activator complex;GO:0032324,biological_process,molybdopterin cofactor biosynthetic process;GO:0005829,cellular_component,cytosol;GO:0030366,molecula…	-
Fancm	1.82602	1.77004	1.74081	0.641058	0.842722	0.689722	B2RX10,Fanconi anemia, complementation group M	-	PF02732,RCC4 domain;PF16783,ANCM to MHF binding domain;PF04851,Type III restriction enzyme, res subunit;PF00271,Helicase conserved C-terminal domain	IPR006935,Helicase/UvrB, N-terminal;IPR006166,ERCC4 domain;IPR014001,Helicase superfamily 1/2, ATP-binding domain;IPR027417,P-loop containing nucleoside triphosphate hydrolase;IPR031879,Fanconi anemia group M protein, MHF binding domain;IPR010994,RuvA domain 2-like;IPR011335,Restriction endonuclease type II-like;IPR001650,Helicase, C-terminal	KOG0354,DEAD-box like helicase;KOG0442,Structure-specific endonuclease ERCC1-XPF, catalytic component XPF/ERCC4;COG1111,ERCC4-like helicases	GO:0016787,molecular_function,hydrolase activity;GO:0003677,molecular_function,DNA binding;GO:0004518,molecular_function,nuclease activity;GO:0090305,biological_process,nucleic acid phosphodiester bond hydrolysis;GO:0005524,molecular_function,ATP binding	-
Mdga2	0.213733	0.201208	0.137904	0.477877	0.492465	0.478636	Q3UV20,MAM domain-containing glycosylphosphatidylinositol anchor protein 2	NP_001180195.2,MAM domain-containing glycosylphosphatidylinositol anchor protein 2 isoform A precursor	PF13927,Immunoglobulin domain;PF00629,MAM domain, meprin/A5/mu;PF07679,Immunoglobulin I-set domain	IPR003961,Fibronectin type III;IPR007110,Immunoglobulin-like domain;IPR036179,Immunoglobulin-like domain superfamily;IPR036116,Fibronectin type III superfamily;IPR013320,Concanavalin A-like lectin/glucanase domain superfamily;IPR013783,Immunoglobulin-like fold;IPR000998,MAM domain;IPR003599,Immunoglobulin subtype;IPR003598,Immunoglobulin subtype 2;IPR013098,Immunoglobulin I-set	ENOG410IF9B,-;ENOG410XPYU,-	GO:0016021,cellular_component,integral component of membrane;GO:0016020,cellular_component,membrane	-
Lrr1	1.73623	1.82864	2.37037	0.745933	0.616553	0.837731	D3YY91,Leucine-rich repeat protein 1	NP_001074875.1,leucine-rich repeat protein 1	PF12799,Leucine Rich repeats (2 copies)	IPR001611,Leucine-rich repeat;IPR003591,Leucine-rich repeat, typical subtype;IPR025875,Leucine rich repeat 4;IPR032675,Leucine-rich repeat domain superfamily	KOG0619,FOG: Leucine rich repeat;COG4886,Leucine-rich repeat (LRR) protein	GO:0005225,molecular_function,volume-sensitive anion channel activity;GO:0003674,molecular_function,molecular_function;GO:0034702,cellular_component,ion channel complex;GO:0005737,cellular_component,cytoplasm;GO:0098656,biological_process,anion transmembrane transport;GO:0005886,cellular_component,plasma membrane;GO:0007165,biological_process,signal transduction	-
9330151L19Rik	2.90274	2.87488	3.52966	9.3344	5.00163	5.38917	Q3U4L0,Uncharacterized protein	-	-	-	-	GO:0005575,cellular_component,cellular_component;GO:0003674,molecular_function,molecular_function;GO:0008150,biological_process,biological_process	-
Vcpkmt	1.0226	1.26207	2.60722	0.738529	0.720893	0.648199	A0A1U8BU87,protein-lysine methyltransferase METTL21D	XP_012970827.1,-	-	IPR029063,S-adenosyl-L-methionine-dependent methyltransferase;IPR019410,Lysine methyltransferase	-	GO:0032259,biological_process,methylation;GO:0016740,molecular_function,transferase activity;GO:0008168,molecular_function,methyltransferase activity	-
Nin	0.218077	0.224789	0.230467	0.0279305	0.0178917	0.05005	E9Q4S3,Ninein	NP_001074922.1,ninein isoform 1;XP_011242311.1,-	-	IPR002048,EF-hand domain;IPR029664,Ninein;IPR011992,EF-hand domain pair	ENOG410IK59,-;ENOG410Z1RR,-	GO:0120103,cellular_component,centriolar subdistal appendage;GO:0010457,biological_process,centriole-centriole cohesion;GO:0005730,cellular_component,nucleolus;GO:0008104,biological_process,protein localization;GO:0005814,cellular_component,centriole;GO:0000242,cellular_component,pericentriolar material;GO:0005509,molecular_function,calcium ion binding;GO:0034454,biological_process,microtubule an…	-
Pygl	0.640149	0.487978	0.546171	0.150962	0.290109	0.280177	Q91WP9,Alpha-1,4 glucan phosphorylase	-	PF00343,Carbohydrate phosphorylase	IPR011833,Glycogen/starch/alpha-glucan phosphorylase;IPR035090,Phosphorylase pyridoxal-phosphate attachment site;IPR000811,Glycosyl transferase, family 35	KOG2099,Glycogen phosphorylase;COG0058,Glucan phosphorylase	GO:0008184,molecular_function,glycogen phosphorylase activity;GO:0005975,biological_process,carbohydrate metabolic process;GO:0016757,molecular_function,transferase activity, transferring glycosyl groups;GO:0030170,molecular_function,pyridoxal phosphate binding;GO:0016740,molecular_function,transferase activity;GO:0004645,molecular_function,phosphorylase activity;GO:0102250,molecular_function,lin…	-
Frmd6	2.3121	1.93064	1.92844	0.720802	0.778487	0.555544	G3I9G9,FERM domain-containing protein 6	-	PF09379,RM N-terminal domain;PF00373,RM central domain;PF09380,RM C-terminal PH-like domain	IPR019748,FERM central domain;IPR035963,FERM superfamily, second domain;IPR018980,FERM, C-terminal PH-like domain;IPR000299,FERM domain;IPR011993,PH-like domain superfamily;IPR018979,FERM, N-terminal;IPR019749,Band 4.1 domain;IPR014352,FERM/acyl-CoA-binding protein superfamily;IPR029071,Ubiquitin-like domain superfamily	-	GO:0005856,cellular_component,cytoskeleton	-
Dact1	1.21003	1.38865	1.23859	0.336112	0.334647	0.472002	D3Z5V0,Dapper homolog 1	NP_001177395.1,dapper homolog 1 isoform 1	PF15268,apper	IPR024843,Dapper;IPR024848,Dact1	ENOG4110UQH,-;ENOG410IGBZ,-	GO:2000134,biological_process,negative regulation of G1/S transition of mitotic cell cycle;GO:0000122,biological_process,negative regulation of transcription by RNA polymerase II;GO:0090090,biological_process,negative regulation of canonical Wnt signaling pathway;GO:1904864,biological_process,negative regulation of beta-catenin-TCF complex assembly;GO:0046329,biological_process,negative regulatio…	-
4930474H06Rik	1.54119	2.25376	2.37611	0.590602	0.465634	0.883879	D3Z5V0,Dapper homolog 1	NP_001177395.1,dapper homolog 1 isoform 1	PF15268,apper	IPR024843,Dapper;IPR024848,Dact1	ENOG4110UQH,-;ENOG410IGBZ,-	GO:2000134,biological_process,negative regulation of G1/S transition of mitotic cell cycle;GO:0000122,biological_process,negative regulation of transcription by RNA polymerase II;GO:0090090,biological_process,negative regulation of canonical Wnt signaling pathway;GO:1904864,biological_process,negative regulation of beta-catenin-TCF complex assembly;GO:0046329,biological_process,negative regulatio…	-
Dhrs7	1.07631	0.791157	1.07135	0	0	0	A0A1Y7VN19,Dehydrogenase/reductase SDR family member 7	-	-	IPR036291,NAD(P)-binding domain superfamily;IPR020904,Short-chain dehydrogenase/reductase, conserved site;IPR002347,Short-chain dehydrogenase/reductase SDR	-	GO:0055114,biological_process,oxidation-reduction process;GO:0016491,molecular_function,oxidoreductase activity	-
Hif1a	3.15343	3.17468	2.81817	1.27416	1.20547	1.06007	Q3UCW2,Uncharacterized protein	NP_034561.2,hypoxia-inducible factor 1-alpha isoform 2	PF08778,HIF-1 alpha C terminal transactivation domain;PF08447,PAS fold;PF11413,Hypoxia-inducible factor-1;PF00989,PAS fold	IPR000014,PAS domain;IPR001610,PAC motif;IPR001321,Hypoxia-inducible factor-1 alpha;IPR011598,Myc-type, basic helix-loop-helix (bHLH) domain;IPR014887,HIF-1 alpha, transactivation domain, C-terminal;IPR035965,PAS domain superfamily;IPR013655,PAS fold-3;IPR036638,Helix-loop-helix DNA-binding domain superfamily;IPR013767,PAS fold;IPR021537,Hypoxia-inducible factor, alpha subunit	KOG3558,Hypoxia-inducible factor 1/Neuronal PAS domain protein NPAS1;ENOG410YK57,-	GO:0006355,biological_process,regulation of transcription, DNA-templated;GO:0046983,molecular_function,protein dimerization activity;GO:0003700,molecular_function,DNA binding transcription factor activity;GO:0006351,biological_process,transcription, DNA-templated;GO:0005634,cellular_component,nucleus	K08268,ko05231,Choline metabolism in cancer;K08268,ko04066,HIF-1 signaling pathway;K08268,ko05211,Renal cell carcinoma;K08268,ko04919,Thyroid hormone signaling pathway;K08268,ko05230,Central carbon metabolism in cancer;K08268,ko05205,Proteoglycans in cancer;K08268,ko05200,Pathways in cancer;K08268,ko04212,Longevity regulating pathway - worm
Snapc1	3.22156	3.26504	2.57189	0.985798	0.888429	1.14866	F7ES94,Small nuclear RNA-activating complex, polypeptide 1	-	PF09808,Small nuclear RNA activating complex (SNAPc), subunit SNAP43	IPR019188,Small nuclear RNA activating complex (SNAPc), subunit SNAP43	-	GO:0005730,cellular_component,nucleolus;GO:0043565,molecular_function,sequence-specific DNA binding;GO:0005634,cellular_component,nucleus;GO:0042795,biological_process,snRNA transcription by RNA polymerase II;GO:0019185,cellular_component,snRNA-activating protein complex;GO:0042796,biological_process,snRNA transcription by RNA polymerase III	-
Kcnh5	0.258609	0.253459	0.153547	0.0711502	0.118501	0.0273209	Q6NZH0,Potassium voltage-gated channel, subfamily H	-	PF13426,PAS domain;PF00027,Cyclic nucleotide-binding domain;PF00520,Ion transport protein	IPR000014,PAS domain;IPR014710,RmlC-like jelly roll fold;IPR000700,PAS-associated, C-terminal;IPR003949,Potassium channel, voltage-dependent, EAG;IPR030171,Potassium voltage-gated channel subfamily H member 5;IPR000595,Cyclic nucleotide-binding domain;IPR035965,PAS domain superfamily;IPR018490,Cyclic nucleotide-binding-like;IPR027359,Voltage-dependent channel domain superfamily;IPR005821,Ion tran…	ENOG410XPSE,-;KOG0498,K+-channel ERG and related proteins, contain PAS/PAC sensor domain	GO:0005216,molecular_function,ion channel activity;GO:0005267,molecular_function,potassium channel activity;GO:0005244,molecular_function,voltage-gated ion channel activity;GO:0023014,biological_process,signal transduction by protein phosphorylation;GO:0000160,biological_process,phosphorelay signal transduction system;GO:0055085,biological_process,transmembrane transport;GO:0016020,cellular_compo…	-
Sgpp1	1.2989	1.34184	1.35728	0.347702	0.61251	0.500677	Q3UDY2,Sphingosine-1-phosphate phosphatase 1, isoform CRA_a	NP_109675.1,sphingosine-1-phosphate phosphatase 1	PF01569,PAP2 superfamily	IPR036938,Phosphatidic acid phosphatase type 2/haloperoxidase superfamily;IPR000326,Phosphatidic acid phosphatase type 2/haloperoxidase	ENOG410Z1GR,-;ENOG410IQK8,-	GO:0006665,biological_process,sphingolipid metabolic process;GO:0042392,molecular_function,sphingosine-1-phosphate phosphatase activity;GO:0005783,cellular_component,endoplasmic reticulum;GO:0006668,biological_process,sphinganine-1-phosphate metabolic process;GO:0006670,biological_process,sphingosine metabolic process;GO:0016021,cellular_component,integral component of membrane;GO:0016020,cellula…	K04716,ko04071,Sphingolipid signaling pathway;K04716,ko00600,Sphingolipid metabolism
Akap5	0.296399	0.279323	0.268755	0.0317564	0.0379726	0.0433568	H3BIV5,A-kinase anchor protein 5	XP_006515905.1,A-kinase anchor protein 5 isoform X1	PF03832,WSK motif	IPR001573,Protein kinase A anchoring, WSK motif	ENOG4111833,-;ENOG410IIWH,-	GO:0006605,biological_process,protein targeting;GO:0008179,molecular_function,adenylate cyclase binding;GO:0005856,cellular_component,cytoskeleton;GO:0005886,cellular_component,plasma membrane;GO:0036394,biological_process,amylase secretion;GO:0007165,biological_process,signal transduction	-
Plekhg3	0.996948	0.877076	0.984541	0.116626	0.141945	0.126885	D3ZA21,Pleckstrin homology and RhoGEF domain-containing G3	-	PF00621,RhoGEF domain;PF00169,PH domain	IPR011993,PH-like domain superfamily;IPR000219,Dbl homology (DH) domain;IPR001849,Pleckstrin homology domain;IPR035899,Dbl homology (DH) domain superfamily	ENOG410XR81,-;KOG3518,Putative guanine nucleotide exchange factor	GO:0035023,biological_process,regulation of Rho protein signal transduction;GO:0005089,molecular_function,Rho guanyl-nucleotide exchange factor activity;GO:0065009,biological_process,regulation of molecular function	-
Plekhh1	1.8263	1.63583	1.73932	0.595222	0.828758	0.781986	D4AA54,Pleckstrin homology, MyTH4 and FERM domain-containing H1	XP_006240325.1,-;XP_008762997.1,-;XP_006240324.1,pleckstrin homology domain-containing family H member 1 isoform X1	PF00169,PH domain;PF00373,RM central domain;PF00784,MyTH4 domain	IPR019748,FERM central domain;IPR038185,MyTH4 domain superfamily;IPR000299,FERM domain;IPR001849,Pleckstrin homology domain;IPR011993,PH-like domain superfamily;IPR035963,FERM superfamily, second domain;IPR019749,Band 4.1 domain;IPR027267,AH/BAR domain superfamily;IPR014352,FERM/acyl-CoA-binding protein superfamily;IPR000857,MyTH4 domain	KOG0248,Cytoplasmic protein Max-1, contains PH, MyTH4 and FERM domains;ENOG410XPCT,-	GO:0005856,cellular_component,cytoskeleton	-
Plekhd1os	0.329633	0.201918	0.62169	1.37737	1.45091	1.95886	Q9DCX6,MCG1027832	-	-	-	-	-	-
Dcaf4	1.83175	2.60131	2.09749	0.451253	0.515867	0.46207	Q99LF7,DDB1 and CUL4-associated factor 4	NP_084522.1,DDB1- and CUL4-associated factor 4 isoform 2	-	IPR036322,WD40-repeat-containing domain superfamily;IPR015943,WD40/YVTN repeat-like-containing domain superfamily;IPR001680,WD40 repeat;IPR017986,WD40-repeat-containing domain	KOG2695,WD40 repeat protein;ENOG410XQIU,-	GO:0005682,cellular_component,U5 snRNP;GO:0080008,cellular_component,Cul4-RING E3 ubiquitin ligase complex;GO:0008380,biological_process,RNA splicing;GO:0003723,molecular_function,RNA binding;GO:0071013,cellular_component,catalytic step 2 spliceosome;GO:0071011,cellular_component,precatalytic spliceosome	-
Elmsan1	0.715482	0.706242	0.766269	0.218291	0.218868	0.165213	E9Q2I4,ELM2 and Myb/SANT-like domain-containing 1	XP_006515906.1,-;NP_001156973.1,ELM2 and SANT domain-containing protein 1;NP_001156974.1,-	PF01448,LM2 domain	IPR013087,Zinc finger C2H2-type;IPR009057,Homeobox-like domain superfamily;IPR017884,SANT domain;IPR000949,ELM2 domain;IPR001005,SANT/Myb domain	ENOG4110BKZ,-;KOG4167,Predicted DNA-binding protein, contains SANT and ELM2 domains	GO:0003677,molecular_function,DNA binding;GO:0005667,cellular_component,transcription factor complex;GO:0006357,biological_process,regulation of transcription by RNA polymerase II;GO:0003700,molecular_function,DNA binding transcription factor activity;GO:0044212,molecular_function,transcription regulatory region DNA binding;GO:0003676,molecular_function,nucleic acid binding;GO:0008134,molecular_f…	-
Zfp410	4.58626	4.48079	4.03926	1.64719	1.81178	1.7141	B4F792,Zinc finger protein 410	XP_006240400.1,-;NP_001101512.1,zinc finger protein 410;XP_006240401.1,-	PF00096,Zinc finger, C2H2 type	IPR013087,Zinc finger C2H2-type;IPR036236,Zinc finger C2H2 superfamily	KOG1721,FOG: Zn-finger;COG5048,FOG: Zn-finger	GO:0003676,molecular_function,nucleic acid binding	-
Ltbp2	1.3688	1.43004	1.48798	0.0573715	0.131173	0.0858607	E9QNQ3,Latent-transforming growth factor beta-binding protein 2	-	PF00008,-like domain;PF07645,Calcium-binding EGF domain;PF00683,TB domain;PF12661,Human growth factor-like EGF	IPR018097,EGF-like calcium-binding, conserved site;IPR009030,Growth factor receptor cysteine-rich domain superfamily;IPR001881,EGF-like calcium-binding domain;IPR000152,EGF-type aspartate/asparagine hydroxylation site;IPR000742,EGF-like domain;IPR013032,EGF-like, conserved site;IPR017878,TB domain;IPR036773,TGF-beta binding (TB) domain superfamily	ENOG410XSTY,-;ENOG410KD9U,-	GO:0097435,biological_process,supramolecular fiber organization;GO:0031012,cellular_component,extracellular matrix;GO:0005615,cellular_component,extracellular space;GO:0005576,cellular_component,extracellular region;GO:0005509,molecular_function,calcium ion binding	-
Fos	27.8991	27.1652	24.9054	0.614245	0.598078	0.613244	Q3U463,Uncharacterized protein	-	PF00170,bZIP transcription factor	IPR029816,c-Fos/v-Fos;IPR000837,AP-1 transcription factor;IPR004827,Basic-leucine zipper domain	KOG1414,Transcriptional activator FOSB/c-Fos and related bZIP transcription factors;ENOG4111CH5,-	GO:0006355,biological_process,regulation of transcription, DNA-templated;GO:0006357,biological_process,regulation of transcription by RNA polymerase II;GO:0003700,molecular_function,DNA binding transcription factor activity;GO:0003677,molecular_function,DNA binding;GO:0005667,cellular_component,transcription factor complex	-
Jdp2	0.558325	0.52694	0.858005	0.0384025	0.0393598	0.0786462	A0A1U7R5J5,jun dimerization protein 2	XP_005086425.1,-	-	IPR000837,AP-1 transcription factor;IPR029819,Jun dimerization protein 2;IPR004827,Basic-leucine zipper domain	-	GO:0003677,molecular_function,DNA binding;GO:0031063,biological_process,regulation of histone deacetylation;GO:0006357,biological_process,regulation of transcription by RNA polymerase II;GO:0003700,molecular_function,DNA binding transcription factor activity;GO:0006355,biological_process,regulation of transcription, DNA-templated;GO:0005634,cellular_component,nucleus	-
Irf2bpl	0.54864	0.407921	0.722533	0.0263504	0.0720192	0.035976	M0R567,Interferon regulatory factor 2-binding protein-like	-	PF11261,Interferon regulatory factor 2-binding protein zinc finger	IPR022750,Interferon regulatory factor 2-binding protein 1 & 2, zinc finger	ENOG410Z1AW,-;KOG3579,Predicted E3 ubiquitin ligase	GO:0000122,biological_process,negative regulation of transcription by RNA polymerase II;GO:0045944,biological_process,positive regulation of transcription by RNA polymerase II;GO:0005654,cellular_component,nucleoplasm	-
Ttc7b	0.825184	0.89738	0.714194	0.272903	0.258189	0.279444	A0A1Y7VL44,Tetratricopeptide repeat protein 7B	XP_017170412.1,tetratricopeptide repeat protein 7B isoform X9	-	IPR013105,Tetratricopeptide repeat 2;IPR011990,Tetratricopeptide-like helical domain superfamily;IPR019734,Tetratricopeptide repeat;IPR013026,Tetratricopeptide repeat-containing domain	-	-	-
9030617O03Rik	0.131585	0.180551	0.14063	0.293242	0.325597	0.275248	E9QMK9,D-glutamate cyclase, mitochondrial	XP_006515798.1,UPF0317 protein C14orf159 homolog, mitochondrial isoform X1	PF07286,Protein of unknown function (DUF1445);PF14336,omain of unknown function (DUF4392)	IPR038021,Putative hydro-lyase;IPR025504,Domain of unknown function DUF4392;IPR017135,D-glutamate cyclase, mitochondrial;IPR009906,D-glutamate cyclase	COG4336,Uncharacterized conserved protein;ENOG410IGIV,-	-	-
Fbln5	0.840793	0.889449	0.893552	0.241651	0.40009	0.387028	A0A1Y7VJW9,Fibulin-5	XP_006515927.1,fibulin-5 isoform X1	-	IPR018097,EGF-like calcium-binding, conserved site;IPR009030,Growth factor receptor cysteine-rich domain superfamily;IPR037287,Fibulin 3/4/5;IPR001881,EGF-like calcium-binding domain;IPR026823,Complement Clr-like EGF domain;IPR000152,EGF-type aspartate/asparagine hydroxylation site;IPR000742,EGF-like domain;IPR013032,EGF-like, conserved site;IPR037288,Fibulin-5	-	GO:0048251,biological_process,elastic fiber assembly;GO:0005509,molecular_function,calcium ion binding;GO:0005615,cellular_component,extracellular space	-
Lgmn	6.2958	5.54682	5.1001	0.839583	1.08361	1.3214	A2RTI3,Legumain	NP_035305.1,legumain preproprotein	PF01650,Peptidase C13 family	IPR001096,Peptidase C13, legumain	COG5206,Glycosylphosphatidylinositol transamidase (GPIT), subunit GPI8;KOG1348,Asparaginyl peptidases	GO:0043524,biological_process,negative regulation of neuron apoptotic process;GO:0006508,biological_process,proteolysis;GO:0008233,molecular_function,peptidase activity	K01369,ko04612,Antigen processing and presentation;K01369,ko04142,Lysosome
Chga	8.65978	8.52783	8.98477	3.76145	3.73719	3.67475	F8QYX1,Chromogranin A	-	PF01271,ranin (chromogranin or secretogranin)	IPR018054,Chromogranin, conserved site;IPR001990,Chromogranin A/B/C;IPR001819,Chromogranin A/B	-	GO:0030141,cellular_component,secretory granule	-
Asb2	1.08717	1.17315	1.15983	0.346696	0.323985	0.250593	A0A1A6HND8,Uncharacterized protein	-	PF12796,Ankyrin repeats (3 copies);PF07525,SOCS box;PF13637,Ankyrin repeats (many copies)	IPR001496,SOCS box domain;IPR037330,Ankyrin repeat and SOCS box protein 2, SOCS box domain;IPR002110,Ankyrin repeat;IPR036036,SOCS box-like domain superfamily;IPR036770,Ankyrin repeat-containing domain superfamily;IPR020683,Ankyrin repeat-containing domain	-	GO:0035556,biological_process,intracellular signal transduction;GO:0005622,cellular_component,intracellular;GO:0016567,biological_process,protein ubiquitination	-
Serpina5	1.34933	1.09323	1.22153	0.0501169	0.154098	0.0342122	Q8BVN1,Uncharacterized protein	NP_766541.2,plasma serine protease inhibitor precursor	PF00079,Serpin (serine protease inhibitor)	IPR023796,Serpin domain;IPR036186,Serpin superfamily;IPR000215,Serpin family	KOG2392,Serpin;COG4826,Serine protease inhibitor	GO:0005615,cellular_component,extracellular space	K03913,ko04610,Complement and coagulation cascades
Serpina3n	0.810347	0.978909	0.550906	0	0	0.0358366	G3X8T9,Serine	NP_033278.2,serine protease inhibitor A3N precursor;XP_011242348.1,-	PF00079,Serpin (serine protease inhibitor)	IPR023795,Serpin, conserved site;IPR023796,Serpin domain;IPR036186,Serpin superfamily;IPR000215,Serpin family	KOG2392,Serpin;COG4826,Serine protease inhibitor	GO:0005615,cellular_component,extracellular space	-
Dicer1	3.48652	3.45579	3.20961	1.19158	1.43171	1.29522	F8VQ54,Endoribonuclease Dicer	XP_006515671.1,-;NP_683750.2,endoribonuclease Dicer;XP_006515674.1,-;XP_006515672.1,-	PF00271,Helicase conserved C-terminal domain;PF02170,PAZ domain;PF03368,icer dimerisation domain;PF00636,Ribonuclease III domain;PF04851,Type III restriction enzyme, res subunit	IPR036085,PAZ domain superfamily;IPR006935,Helicase/UvrB, N-terminal;IPR014720,Double-stranded RNA-binding domain;IPR027417,P-loop containing nucleoside triphosphate hydrolase;IPR000999,Ribonuclease III domain;IPR003100,PAZ domain;IPR036389,Ribonuclease III, endonuclease domain superfamily;IPR038248,Dicer dimerisation domain superfamily;IPR005034,Dicer dimerisation domain;IPR011907,Ribonuclease I…	COG0571,dsRNA-specific ribonuclease;KOG0701,dsRNA-specific nuclease Dicer and related ribonucleases;COG1111,ERCC4-like helicases	GO:0004525,molecular_function,ribonuclease III activity;GO:0090502,biological_process,RNA phosphodiester bond hydrolysis, endonucleolytic;GO:0070578,cellular_component,RISC-loading complex;GO:0005524,molecular_function,ATP binding;GO:0030423,biological_process,targeting of mRNA for destruction involved in RNA interference;GO:0019904,molecular_function,protein domain specific binding;GO:0016787,mo…	K11592,ko05206,MicroRNAs in cancer
4930408O17Rik	2.12961	1.47332	2.00823	2.90802	4.17271	3.39461	Q9CUP9,Uncharacterized protein	-	-	-	-	GO:0005575,cellular_component,cellular_component;GO:0008150,biological_process,biological_process;GO:0003674,molecular_function,molecular_function	-
Gm17052	5.51821	5.1445	3.80758	0.874821	1.66516	1.66361	E9QPB3,WD repeat and HMG-box DNA-binding protein 1	-	PF12894,Anaphase-promoting complex subunit 4 WD40 domain;PF00505,HMG (high mobility group) box;PF00400,WD domain, G-beta repeat;PF12341,Minichromosome loss protein, Mcl1, middle region	-	-	-	-
Bcl11b	0.0959109	0.150401	0.1628	0.0311704	0.0547669	0.0683948	A0A1U7QAZ5,B-cell lymphoma/leukemia 11B isoform X1	XP_005068402.1,B-cell lymphoma/leukemia 11B isoform X1	-	IPR013087,Zinc finger C2H2-type;IPR036236,Zinc finger C2H2 superfamily	-	GO:0003676,molecular_function,nucleic acid binding	-
Eml1	0.481239	0.410135	0.325559	0.0679998	0.114499	0.0348149	B9EKL9,Eml1 protein	-	PF03451,HELP motif;PF00400,WD domain, G-beta repeat	IPR011047,Quinoprotein alcohol dehydrogenase-like superfamily;IPR019775,WD40 repeat, conserved site;IPR017986,WD40-repeat-containing domain;IPR015943,WD40/YVTN repeat-like-containing domain superfamily;IPR005108,HELP;IPR001680,WD40 repeat	ENOG410ISA0,-;COG2319,FOG: WD40 repeat	-	-
Meg3	0.14837	0.134878	0.139914	0.0099833	0.0102321	0.0163562	Q8CCV7,Uncharacterized protein	-	-	-	-	GO:0016525,biological_process,negative regulation of angiogenesis;GO:0030154,biological_process,cell differentiation;GO:0030948,biological_process,negative regulation of vascular endothelial growth factor receptor signaling pathway;GO:0005737,cellular_component,cytoplasm;GO:0008285,biological_process,negative regulation of cell proliferation;GO:0007411,biological_process,axon guidance;GO:0003713,…	-
Rian	0.184745	0.141799	0.203601	0.0454699	0.0338933	0.0656071	A0A061I861,Lipogenin	-	-	-	-	-	-
Zfp839	1.78559	1.89331	1.71336	0.853248	0.606199	0.794273	E9PUU5,Zinc finger protein 839	NP_082641.1,zinc finger protein 839 isoform 1	PF15961,omain of unknown function (DUF4764)	IPR013087,Zinc finger C2H2-type;IPR031885,Domain of unknown function DUF4764	ENOG410IFJC,-;ENOG4111JK5,-	GO:0003676,molecular_function,nucleic acid binding;GO:0005575,cellular_component,cellular_component;GO:0003674,molecular_function,molecular_function;GO:0008150,biological_process,biological_process	-
Ankrd9	6.48688	6.50246	7.67256	11.9097	12.1597	12.558	D3Z2N1,Ankyrin repeat domain-containing protein 9	-	-	IPR020683,Ankyrin repeat-containing domain;IPR002110,Ankyrin repeat;IPR036770,Ankyrin repeat-containing domain superfamily	KOG0504,FOG: Ankyrin repeat;COG0666,FOG: Ankyrin repeat	-	-
A230087F16Rik	0.502155	0.518758	0.409543	0.126021	0.258324	0.15485	-	-	-	-	-	-	-
Ckb	3.55281	3.71419	5.16196	0.195494	0.12523	0.175158	C0PBJ3,Uncharacterized protein	-	PF02807,ATP:guanido phosphotransferase, N-terminal domain;PF00217,ATP:guanido phosphotransferase, C-terminal catalytic domain	IPR036802,ATP:guanido phosphotransferase, N-terminal domain superfamily;IPR022415,ATP:guanido phosphotransferase active site;IPR022413,ATP:guanido phosphotransferase, N-terminal;IPR000749,ATP:guanido phosphotransferase;IPR022414,ATP:guanido phosphotransferase, catalytic domain;IPR014746,Glutamine synthetase/guanido kinase, catalytic domain	-	GO:0016301,molecular_function,kinase activity;GO:0003824,molecular_function,catalytic activity;GO:0016740,molecular_function,transferase activity;GO:0005524,molecular_function,ATP binding;GO:0000166,molecular_function,nucleotide binding;GO:0016310,biological_process,phosphorylation;GO:0016772,molecular_function,transferase activity, transferring phosphorus-containing groups	-
Zfyve21	1.45491	1.68785	2.15598	0.771979	0.734706	0.762252	A0A1Y7VJT0,Zinc finger FYVE domain-containing protein 21	-	-	IPR017455,Zinc finger, FYVE-related;IPR011011,Zinc finger, FYVE/PHD-type;IPR000306,FYVE zinc finger;IPR038632,Zinc finger FYVE 21, C-terminal domain superfamily;IPR013083,Zinc finger, RING/FYVE/PHD-type;IPR032031,Zinc finger FYVE domain-containing protein 21, C-terminal	-	GO:0046872,molecular_function,metal ion binding	-
Kif26a	0.961453	1.14069	1.18766	0.219274	0.315706	0.203147	D3ZUT0,Kinesin family member 26A	NP_001163819.1,kinesin-like protein KIF26A	PF00225,Kinesin motor domain	IPR036961,Kinesin motor domain superfamily;IPR027640,Kinesin-like protein;IPR001752,Kinesin motor domain;IPR027417,P-loop containing nucleoside triphosphate hydrolase	COG5059,Kinesin-like protein;KOG4280,Kinesin-like protein	GO:0009968,biological_process,negative regulation of signal transduction;GO:0005871,cellular_component,kinesin complex;GO:0003777,molecular_function,microtubule motor activity;GO:0001560,biological_process,regulation of cell growth by extracellular stimulus;GO:0003774,molecular_function,motor activity;GO:0048484,biological_process,enteric nervous system development;GO:0016887,molecular_function,A…	-
Inf2	0.980872	0.944764	0.964836	0.117775	0.112663	0.128638	E9QLA5,Inverted formin-2	NP_940803.2,inverted formin-2	PF02181,ormin Homology 2 Domain;PF06367,iaphanous FH3 Domain;PF06371,iaphanous GTPase-binding Domain;PF02205,WH2 motif	IPR027649,Inverted formin-2;IPR014768,Rho GTPase-binding/formin homology 3 (GBD/FH3) domain;IPR003124,WH2 domain;IPR011989,Armadillo-like helical;IPR010473,Formin, GTPase-binding domain;IPR010472,Formin, FH3 domain;IPR016024,Armadillo-type fold;IPR015425,Formin, FH2 domain	ENOG410XQR0,-;KOG1922,Rho GTPase effector BNI1 and related formins	GO:0030036,biological_process,actin cytoskeleton organization;GO:0016043,biological_process,cellular component organization;GO:0048471,cellular_component,perinuclear region of cytoplasm;GO:0090140,biological_process,regulation of mitochondrial fission;GO:0003779,molecular_function,actin binding;GO:0017048,molecular_function,Rho GTPase binding	-
Jag2	5.9007	6.24397	5.39248	2.15601	1.66188	2.06173	A0A1U8BNE4,Delta-like protein	XP_012967695.1,-	-	IPR018097,EGF-like calcium-binding, conserved site;IPR033108,Protein jagged-2;IPR026219,Jagged/Serrate protein;IPR001774,Delta/Serrate/lag-2 (DSL) protein;IPR009030,Growth factor receptor cysteine-rich domain superfamily;IPR011651,Notch ligand, N-terminal domain;IPR001881,EGF-like calcium-binding domain;IPR000152,EGF-type aspartate/asparagine hydroxylation site;IPR000742,EGF-like domain;IPR013032…	-	GO:0005509,molecular_function,calcium ion binding;GO:0007154,biological_process,cell communication;GO:0007219,biological_process,Notch signaling pathway;GO:0016020,cellular_component,membrane;GO:0005112,molecular_function,Notch binding;GO:0007275,biological_process,multicellular organism development;GO:0016021,cellular_component,integral component of membrane	-
Igha	0.758106	0.442947	0.536173	0.108299	0.208121	0.180204	A0A0A6YXW6,Immunoglobulin heavy constant alpha	-	PF07654,Immunoglobulin C1-set domain	IPR013783,Immunoglobulin-like fold;IPR003597,Immunoglobulin C1-set;IPR036179,Immunoglobulin-like domain superfamily;IPR003006,Immunoglobulin/major histocompatibility complex, conserved site;IPR007110,Immunoglobulin-like domain	-	GO:0016064,biological_process,immunoglobulin mediated immune response;GO:0042571,cellular_component,immunoglobulin complex, circulating;GO:0050853,biological_process,B cell receptor signaling pathway;GO:0003823,molecular_function,antigen binding;GO:0006911,biological_process,phagocytosis, engulfment;GO:0050871,biological_process,positive regulation of B cell activation;GO:0034987,molecular_functi…	-
Sp4	1.28083	1.40728	1.36039	0.431909	0.596649	0.544815	A0A1Y7VJR5,Transcription factor Sp4	NP_033265.4,transcription factor Sp4 isoform 1	-	IPR030453,Transcription factor Sp4;IPR013087,Zinc finger C2H2-type;IPR036236,Zinc finger C2H2 superfamily	-	GO:0003677,molecular_function,DNA binding;GO:0043565,molecular_function,sequence-specific DNA binding;GO:0003676,molecular_function,nucleic acid binding;GO:0003700,molecular_function,DNA binding transcription factor activity;GO:0003713,molecular_function,transcription coactivator activity;GO:0006357,biological_process,regulation of transcription by RNA polymerase II;GO:0005829,cellular_component,…	-
Klf6	1.17142	1.32889	1.3308	0.102777	0.131674	0.105241	Q8BPQ2,Krueppel-like factor 6	NP_035933.2,Krueppel-like factor 6	PF00096,Zinc finger, C2H2 type	IPR013087,Zinc finger C2H2-type;IPR036236,Zinc finger C2H2 superfamily	KOG1721,FOG: Zn-finger;COG5048,FOG: Zn-finger	GO:0043231,cellular_component,intracellular membrane-bounded organelle;GO:0005730,cellular_component,nucleolus;GO:0003676,molecular_function,nucleic acid binding;GO:0045944,biological_process,positive regulation of transcription by RNA polymerase II;GO:0001650,cellular_component,fibrillar center;GO:0006366,biological_process,transcription by RNA polymerase II;GO:0001077,molecular_function,transcr…	-
Pitrm1	2.42828	2.99654	2.59173	1.0659	0.976919	1.05997	A0A1U7QDU2,presequence protease, mitochondrial isoform X1	XP_005071818.1,presequence protease, mitochondrial isoform X1	-	IPR011765,Peptidase M16, N-terminal;IPR013578,Peptidase M16C associated;IPR011249,Metalloenzyme, LuxS/M16 peptidase-like;IPR007863,Peptidase M16, C-terminal	-	GO:0006508,biological_process,proteolysis;GO:0003824,molecular_function,catalytic activity;GO:0046872,molecular_function,metal ion binding;GO:0008233,molecular_function,peptidase activity	-
Gm10357	5.7461	6.06487	7.6416	2.87299	3.36526	1.96124	G1LVQ4,Uncharacterized protein	-	-	-	KOG0886,40S ribosomal protein S2;COG0080,Ribosomal protein L11	-	-
Nid1	2.00724	1.80333	1.78363	0.0955808	0.0857179	0.0734039	F1LM84,Nidogen-1	XP_213954.4,nidogen-1 isoform X1	PF12662,Complement Clr-like EGF-like;PF00058,Low-density lipoprotein receptor repeat class B;PF06119,Nidogen-like;PF14670,Coagulation Factor Xa inhibitory site;PF00086,Thyroglobulin type-1 repeat;PF12947,domain;PF07645,Calcium-binding EGF domain;PF07474,2F domain	IPR024731,EGF domain;IPR018097,EGF-like calcium-binding, conserved site;IPR000033,LDLR class B repeat;IPR006605,G2 nidogen/fibulin G2F;IPR009017,Green fluorescent protein;IPR003886,NIDO domain;IPR009030,Growth factor receptor cysteine-rich domain superfamily;IPR011042,Six-bladed beta-propeller, TolB-like;IPR001881,EGF-like calcium-binding domain;IPR026823,Complement Clr-like EGF domain;IPR000152,…	KOG1214,Nidogen and related basement membrane protein proteins;ENOG410XR8N,-	GO:0010811,biological_process,positive regulation of cell-substrate adhesion;GO:0043237,molecular_function,laminin-1 binding;GO:0005578,,;GO:0043236,molecular_function,laminin binding;GO:0007160,biological_process,cell-matrix adhesion;GO:0031012,cellular_component,extracellular matrix;GO:0005518,molecular_function,collagen binding;GO:0043394,molecular_function,proteoglycan binding;GO:0071944,cell…	-
Gli3	0.600345	0.667901	0.531701	0.188328	0.17372	0.119562	B2RUG4,GLI-Kruppel family member GLI3	NP_032156.2,transcriptional activator GLI3	PF00096,Zinc finger, C2H2 type	IPR013087,Zinc finger C2H2-type;IPR032851,Transcription factor GLI3;IPR036236,Zinc finger C2H2 superfamily	KOG1721,FOG: Zn-finger;COG5048,FOG: Zn-finger	GO:0009953,biological_process,dorsal/ventral pattern formation;GO:0003676,molecular_function,nucleic acid binding;GO:0007224,biological_process,smoothened signaling pathway;GO:0000122,biological_process,negative regulation of transcription by RNA polymerase II;GO:0006355,biological_process,regulation of transcription, DNA-templated;GO:0090090,biological_process,negative regulation of canonical Wn…	K06230,ko05217,Basal cell carcinoma;K06230,ko05200,Pathways in cancer;K06230,ko04340,Hedgehog signaling pathway;K06230,ko04024,cAMP signaling pathway
Vps41	6.93931	5.98976	6.02718	2.84871	2.58372	2.62761	A0A061ICL8,Putative vacuolar protein sorting-associated protein 41 like protein	XP_007626971.1,-;XP_003496290.1,vacuolar protein sorting-associated protein 41 homolog isoform X1	PF00637,Region in Clathrin and VPS	IPR036322,WD40-repeat-containing domain superfamily;IPR001841,Zinc finger, RING-type;IPR015943,WD40/YVTN repeat-like-containing domain superfamily;IPR016902,Vacuolar protein sorting-associated protein 41;IPR011990,Tetratricopeptide-like helical domain superfamily;IPR000547,Clathrin, heavy chain/VPS, 7-fold repeat	-	GO:0046907,biological_process,intracellular transport;GO:0016192,biological_process,vesicle-mediated transport;GO:0006886,biological_process,intracellular protein transport;GO:0005622,cellular_component,intracellular	-
Stard3nl	1.21988	1.22974	1.38042	0.459561	0.583794	0.410926	A0A0G2JE93,STARD3 N-terminal-like protein	NP_001334414.1,STARD3 N-terminal-like protein isoform b	PF10457,Cholesterol-capturing domain	IPR019498,MENTAL domain	-	GO:0043231,cellular_component,intracellular membrane-bounded organelle;GO:0042803,molecular_function,protein homodimerization activity;GO:0044232,cellular_component,organelle membrane contact site;GO:0016020,cellular_component,membrane;GO:0031902,cellular_component,late endosome membrane;GO:0005789,cellular_component,endoplasmic reticulum membrane;GO:0015485,molecular_function,cholesterol binding…	-
Hist1h1c	0.623344	0.953051	0.752404	0.0926092	0.0949176	0.0948291	Q5SZA3,Histone cluster 1, H1c	NP_056601.1,histone H1.2	PF00538,linker histone H1 and H5 family	IPR036390,Winged helix DNA-binding domain superfamily;IPR005819,Histone H5;IPR005818,Linker histone H1/H5, domain H15;IPR036388,Winged helix-like DNA-binding domain superfamily	ENOG4112541,-;KOG4012,Histone H1	GO:0000786,cellular_component,nucleosome;GO:0003677,molecular_function,DNA binding;GO:0005719,cellular_component,nuclear euchromatin;GO:0006357,biological_process,regulation of transcription by RNA polymerase II;GO:0031490,molecular_function,chromatin DNA binding;GO:0005634,cellular_component,nucleus;GO:0098532,biological_process,histone H3-K27 trimethylation;GO:0000122,biological_process,negativ…	-
Hist1h3a	1.31112	1.07084	1.71721	4.39634	4.78321	3.60138	A0A1U7QFI3,Histone H3	XP_005066524.1,-	-	IPR009072,Histone-fold;IPR007125,Histone H2A/H2B/H3;IPR000164,Histone H3/CENP-A	-	GO:0005694,cellular_component,chromosome;GO:0000786,cellular_component,nucleosome;GO:0003677,molecular_function,DNA binding;GO:0005634,cellular_component,nucleus;GO:0046982,molecular_function,protein heterodimerization activity	-
Acot13	1.67239	1.58622	2.2893	0.701313	0.718794	0.820712	Q4VA32,Thioesterase superfamily member 2	NP_080066.1,acyl-coenzyme A thioesterase 13	PF03061,Thioesterase superfamily	IPR006683,Thioesterase domain;IPR003736,Phenylacetic acid degradation-related domain;IPR029069,HotDog domain superfamily	COG2050,Uncharacterized protein, possibly involved in aromatic compounds catabolism;KOG3328,HGG motif-containing thioesterase	GO:0051289,biological_process,protein homotetramerization;GO:0005739,cellular_component,mitochondrion;GO:0047617,molecular_function,acyl-CoA hydrolase activity	-
9330162012Rik	0.709793	0.626092	0.640652	0.244801	0.212303	0.26031	B2RS41,Aldhehyde dehydrogenase family 5, subfamily A1	NP_766120.1,succinate-semialdehyde dehydrogenase, mitochondrial precursor	PF00171,Aldehyde dehydrogenase family	IPR016163,Aldehyde dehydrogenase, C-terminal;IPR016160,Aldehyde dehydrogenase, cysteine active site;IPR015590,Aldehyde dehydrogenase domain;IPR016162,Aldehyde dehydrogenase, N-terminal;IPR016161,Aldehyde/histidinol dehydrogenase;IPR010102,Succinate semialdehyde dehydrogenase;IPR029510,Aldehyde dehydrogenase, glutamic acid active site	COG1012,NAD-dependent aldehyde dehydrogenases;KOG2451,Aldehyde dehydrogenase	GO:0006749,biological_process,glutathione metabolic process;GO:0022904,biological_process,respiratory electron transport chain;GO:0009448,biological_process,gamma-aminobutyric acid metabolic process;GO:0004777,molecular_function,succinate-semialdehyde dehydrogenase (NAD+) activity;GO:0007417,biological_process,central nervous system development;GO:0009013,molecular_function,succinate-semialdehyde…	K00139,ko00650,Butanoate metabolism;K00139,ko00250,Alanine, aspartate and glutamate metabolism
Gpld1	2.26825	2.05289	1.91381	0.665112	0.784977	0.681055	Q8VCU2,Glycosylphosphatidylinositol specific phospholipase D1	XP_017170880.1,-;NP_032182.2,phosphatidylinositol-glycan-specific phospholipase D precursor;XP_017170879.1,-	PF01839,-GAP repeat;PF00882,Zinc dependent phospholipase C	IPR013519,Integrin alpha beta-propellor;IPR029002,Phospholipase C/D;IPR028994,Integrin alpha, N-terminal;IPR013517,FG-GAP repeat;IPR001028,Glycoprotein phospholipase D	ENOG4111ZDA,-;ENOG410IPB3,-	GO:0071401,biological_process,cellular response to triglyceride;GO:0010595,biological_process,positive regulation of endothelial cell migration;GO:0009749,biological_process,response to glucose;GO:0005576,cellular_component,extracellular region;GO:0005615,cellular_component,extracellular space;GO:0005737,cellular_component,cytoplasm;GO:0004630,molecular_function,phospholipase D activity;GO:000650…	K01127,ko00563,Glycosylphosphatidylinositol(GPI)-anchor biosynthesis
Gm26735	0.910379	0.748338	0.872337	0.231785	0.153717	0.11169	Q3U5A1,Uncharacterized protein	-	-	-	-	-	-
Sox4	0.67329	0.548576	0.634915	0.180776	0.115801	0.115694	A0A1U7QHY6,transcription factor SOX-4	XP_005066488.1,transcription factor SOX-4	-	IPR009071,High mobility group box domain;IPR036910,High mobility group box domain superfamily;IPR017386,Transcription factor SOX-11/4	-	GO:0006355,biological_process,regulation of transcription, DNA-templated;GO:0003677,molecular_function,DNA binding;GO:0005634,cellular_component,nucleus;GO:0006351,biological_process,transcription, DNA-templated	-
E2f3	1.0142	0.962196	1.18593	0.158212	0.231651	0.185148	Q3UZJ0,Uncharacterized protein	NP_034223.1,transcription factor E2F3 isoform E2f3a;NP_001276849.1,transcription factor E2F3 isoform E2f3b	PF02319,2F/DP family winged-helix DNA-binding domain;PF16421,2F transcription factor CC-MB domain	IPR003316,E2F/DP family, winged-helix DNA-binding domain;IPR036388,Winged helix-like DNA-binding domain superfamily;IPR037241,E2F-DP heterodimerization region;IPR015633,E2F Family;IPR036390,Winged helix DNA-binding domain superfamily;IPR032198,E2F transcription factor, CC-MB domain	KOG2577,Transcription factor E2F/dimerization partner (TDP);ENOG410XNYI,-	GO:0006355,biological_process,regulation of transcription, DNA-templated;GO:0046983,molecular_function,protein dimerization activity;GO:0001228,molecular_function,transcriptional activator activity, RNA polymerase II transcription regulatory region sequence-specific DNA binding;GO:0003677,molecular_function,DNA binding;GO:0005667,cellular_component,transcription factor complex;GO:0008284,biologic…	K06620,ko05220,Chronic myeloid leukemia;K06620,ko05215,Prostate cancer;K06620,ko05161,Hepatitis B;K06620,ko05218,Melanoma;K06620,ko05166,HTLV-I infection;K06620,ko04110,Cell cycle;K06620,ko05200,Pathways in cancer;K06620,ko05219,Bladder cancer;K06620,ko05222,Small cell lung cancer;K06620,ko05206,MicroRNAs in cancer;K06620,ko05223,Non-small cell lung cancer;K06620,ko05212,Pancreatic cancer;K06620,…
Agtr1a	1.32441	1.25168	1.08537	5.8122	5.83703	5.59173	A0A1U8BEY6,type-1A angiotensin II receptor	XP_005066483.1,type-1A angiotensin II receptor;XP_012965977.1,-	-	IPR000190,Angiotensin II receptor type 1;IPR017452,GPCR, rhodopsin-like, 7TM;IPR000248,Angiotensin II receptor family;IPR000276,G protein-coupled receptor, rhodopsin-like	-	GO:0016020,cellular_component,membrane;GO:0004871,molecular_function,signal transducer activity;GO:0004945,molecular_function,angiotensin type II receptor activity;GO:0016021,cellular_component,integral component of membrane;GO:0038166,biological_process,angiotensin-activated signaling pathway;GO:0007186,biological_process,G-protein coupled receptor signaling pathway;GO:0004930,molecular_function…	-
4930401O12Rik	19.0356	18.2015	22.3289	6.51458	5.89144	5.78785	-	-	-	-	-	-	-
Serpinb9b	0.538073	0.515638	0.383372	0.799406	0.842091	0.90952	Q9DAV6,R86	NP_035582.1,serine (or cysteine) proteinase inhibitor, clade B, member 9b	PF00079,Serpin (serine protease inhibitor)	IPR023795,Serpin, conserved site;IPR023796,Serpin domain;IPR000240,Serpin B9/maspin;IPR036186,Serpin superfamily;IPR000215,Serpin family	KOG2392,Serpin;COG4826,Serine protease inhibitor	GO:0010951,biological_process,negative regulation of endopeptidase activity;GO:0005515,molecular_function,protein binding;GO:0005737,cellular_component,cytoplasm;GO:0004867,molecular_function,serine-type endopeptidase inhibitor activity;GO:0019835,biological_process,cytolysis;GO:0005615,cellular_component,extracellular space	K13963,ko05146,Amoebiasis
Tubb2b	0.809504	0.753714	0.496187	0.244292	0.327421	0.26939	I3NEP5,Tubulin beta chain	XP_005327562.1,-	PF03953,Tubulin C-terminal domain;PF00091,Tubulin/FtsZ family, GTPase domain	IPR017975,Tubulin, conserved site;IPR018316,Tubulin/FtsZ, 2-layer sandwich domain;IPR003008,Tubulin/FtsZ, GTPase domain;IPR008280,Tubulin/FtsZ, C-terminal;IPR036525,Tubulin/FtsZ, GTPase domain superfamily;IPR037103,Tubulin/FtsZ, C-terminal domain superfamily;IPR013838,Beta tubulin, autoregulation binding site;IPR000217,Tubulin;IPR023123,Tubulin, C-terminal;IPR002453,Beta tubulin	KOG1375,Beta tubulin;COG5023,Tubulin	GO:0005874,cellular_component,microtubule;GO:0005856,cellular_component,cytoskeleton;GO:0005737,cellular_component,cytoplasm;GO:0001764,biological_process,neuron migration;GO:0007017,biological_process,microtubule-based process;GO:0005525,molecular_function,GTP binding;GO:0046982,molecular_function,protein heterodimerization activity;GO:0003924,molecular_function,GTPase activity;GO:1902669,biolog…	-
Slc22a23	0.505547	0.399965	0.425039	0.152705	0.156512	0.249027	A0A1U7QHW9,solute carrier family 22 member 23 isoform X1	XP_005066454.1,solute carrier family 22 member 23 isoform X1	-	IPR036259,MFS transporter superfamily;IPR020846,Major facilitator superfamily domain;IPR005829,Sugar transporter, conserved site;IPR005828,Major facilitator, sugar transporter-like	-	GO:0055085,biological_process,transmembrane transport;GO:0022857,molecular_function,transmembrane transporter activity;GO:0005215,molecular_function,transporter activity;GO:0016021,cellular_component,integral component of membrane;GO:0016020,cellular_component,membrane	-
Pxdc1	0.776824	0.435059	0.941847	1.32242	1.24977	1.35412	A0A061IAC9,Putative PX domain-containing protein	-	PF00787,PX domain	IPR036871,PX domain superfamily;IPR001683,Phox homologous domain	-	GO:0035091,molecular_function,phosphatidylinositol binding	-
Gm15908	13.1557	12.8937	17.4825	28.1724	25.1762	23.8307	-	-	-	-	-	-	-
Eci2	0.713973	0.889271	0.785493	0.151929	0.0849358	0.169713	Q3TCD4,Enoyl-CoA delta isomerase 2, mitochondrial	-	PF00378,noyl-CoA hydratase/isomerase;PF00887,Acyl CoA binding protein	IPR000582,Acyl-CoA-binding protein, ACBP;IPR014748,Enoyl-CoA hydratase, C-terminal;IPR014352,FERM/acyl-CoA-binding protein superfamily;IPR029045,ClpP/crotonase-like domain superfamily;IPR035984,Acyl-CoA binding protein superfamily;IPR022408,Acyl-CoA-binding protein, ACBP, conserved site;IPR001753,Enoyl-CoA hydratase/isomerase	COG4281,Acyl-CoA-binding protein;COG1024,Enoyl-CoA hydratase/carnithine racemase;KOG0817,Acyl-CoA-binding protein;KOG0016,Enoyl-CoA hydratase/isomerase	GO:0000062,molecular_function,fatty-acyl-CoA binding;GO:0005777,cellular_component,peroxisome;GO:0003824,molecular_function,catalytic activity;GO:0004165,molecular_function,dodecenoyl-CoA delta-isomerase activity;GO:0005739,cellular_component,mitochondrion;GO:0008152,biological_process,metabolic process	-
1700011B04Rik	1.99503	2.12965	1.90528	3.79937	4.30525	3.81795	-	-	-	-	-	-	-
Rpp40	0.434168	0.390547	0.392596	0.132542	0.118865	0.101789	A0A1A6HLC1,Uncharacterized protein	-	PF08584,Ribonuclease P 40kDa (Rpp40) subunit	IPR013893,Ribonuclease P, Rpp40	-	-	-
F13a1	0.66363	0.592168	0.373615	0.174748	0.160251	0.216607	Q3V3W7,Uncharacterized protein	NP_001159863.1,-	PF01841,Transglutaminase-like superfamily;PF00927,Transglutaminase family, C-terminal ig like domain;PF00868,Transglutaminase family	IPR023608,Protein-glutamine gamma-glutamyltransferase, animal;IPR036238,Transglutaminase, C-terminal domain superfamily;IPR013808,Transglutaminase, active site;IPR036985,Transglutaminase-like superfamily;IPR002931,Transglutaminase-like;IPR014756,Immunoglobulin E-set;IPR008958,Transglutaminase, C-terminal;IPR001102,Transglutaminase, N-terminal;IPR034810,Coagulation factor XIII A chain;IPR013783,Im…	ENOG410IFMV,-;ENOG410XQEZ,-	GO:0072378,biological_process,blood coagulation, fibrin clot formation;GO:0018149,biological_process,peptide cross-linking;GO:0003810,molecular_function,protein-glutamine gamma-glutamyltransferase activity;GO:0046872,molecular_function,metal ion binding	K03917,ko04610,Complement and coagulation cascades
Bmp6	0.290515	0.379639	0.350055	0.539516	0.614404	0.782635	Q3UXB2,Uncharacterized protein	NP_031582.1,bone morphogenetic protein 6 preproprotein	PF00019,Transforming growth factor beta like domain;PF00688,TGF-beta propeptide	IPR001839,Transforming growth factor-beta, C-terminal;IPR015615,Transforming growth factor-beta-related;IPR017948,Transforming growth factor beta, conserved site;IPR029034,Cystine-knot cytokine;IPR001111,TGF-beta, propeptide	ENOG410XT8Z,-;KOG3900,Transforming growth factor beta, bone morphogenetic protein and related proteins	GO:0008083,molecular_function,growth factor activity;GO:0010469,biological_process,regulation of signaling receptor activity;GO:0005576,cellular_component,extracellular region	K16620,ko04350,TGF-beta signaling pathway;K16620,ko04390,Hippo signaling pathway;K16620,ko04913,Ovarian steroidogenesis
Txndc5	0.986444	0.496704	0.733935	0.0588234	0.0516769	0.077443	Q3TEE8,Uncharacterized protein	NP_663342.3,thioredoxin domain-containing protein 5 isoform 1 precursor	PF00085,Thioredoxin	IPR005788,Disulphide isomerase;IPR013766,Thioredoxin domain;IPR017937,Thioredoxin, conserved site;IPR036249,Thioredoxin-like superfamily	KOG0191,Thioredoxin/protein disulfide isomerase;COG0526,Thiol-disulfide isomerase and thioredoxins	GO:0016853,molecular_function,isomerase activity;GO:0045454,biological_process,cell redox homeostasis;GO:0005788,cellular_component,endoplasmic reticulum lumen	K13984,ko04141,Protein processing in endoplasmic reticulum
Tfap2a	0.527738	0.564249	0.475038	0.167056	0.216879	0.136849	A0A286YDR3,Transcription factor AP-2, alpha, isoform CRA_a	-	-	IPR004979,Transcription factor AP-2;IPR008121,Transcription factor AP-2 alpha, N-terminal;IPR013854,Transcription factor AP-2, C-terminal	-	GO:0006355,biological_process,regulation of transcription, DNA-templated;GO:0003700,molecular_function,DNA binding transcription factor activity;GO:0005634,cellular_component,nucleus	-
Tmem14c	3.334	3.34829	3.72619	0.687954	0.509241	0.626173	B0BNJ9,RCG44002, isoform CRA_a	XP_006253839.1,-;NP_001128641.1,transmembrane protein 14C;NP_599222.2,-	PF03647,Transmembrane proteins 14C	IPR005349,TMEM14 family	ENOG4112205,-;KOG4267,Predicted membrane protein	GO:0016021,cellular_component,integral component of membrane;GO:0016020,cellular_component,membrane	-
Tmem170b	1.06477	1.10213	1.04506	0.438859	0.398097	0.325412	A0A1U7QFB1,transmembrane protein 170B	XP_005066418.1,-	-	IPR019334,Transmembrane protein 170	-	GO:0016021,cellular_component,integral component of membrane;GO:0016020,cellular_component,membrane	-
Mylip	0.990836	0.971104	0.922383	0.212318	0.120894	0.205329	Q3TAE7,Uncharacterized protein	-	PF09379,RM N-terminal domain;PF13920,Zinc finger, C3HC4 type (RING finger);PF00373,RM central domain;PF09380,RM C-terminal PH-like domain	IPR019748,FERM central domain;IPR035963,FERM superfamily, second domain;IPR018980,FERM, C-terminal PH-like domain;IPR000299,FERM domain;IPR018979,FERM, N-terminal;IPR011993,PH-like domain superfamily;IPR001841,Zinc finger, RING-type;IPR019749,Band 4.1 domain;IPR014352,FERM/acyl-CoA-binding protein superfamily;IPR013083,Zinc finger, RING/FYVE/PHD-type;IPR000798,Ezrin/radixin/moesin-like;IPR029071,…	ENOG410IG7I,-;ENOG410XRZN,-	GO:0008092,molecular_function,cytoskeletal protein binding;GO:0005856,cellular_component,cytoskeleton	-
Kdm1b	2.02176	1.92623	2.15718	0.792807	1.01954	0.811811	D3ZP89,Amine oxidase, flavin containing 1	NP_001100813.1,lysine-specific histone demethylase 1B	PF13450,NAD(P)-binding Rossmann-like domain;PF00070,Pyridine nucleotide-disulphide oxidoreductase;PF04433,SWIRM domain;PF01946,Thi4 family;PF07496,CW-type Zinc Finger;PF00890,AD binding domain;PF01494,AD binding domain;PF03486,HI0933-like protein;PF01593,lavin containing amine oxidoreductase;PF07992,Pyridine nucleotide-disulphide oxidoreductase	IPR009057,Homeobox-like domain superfamily;IPR007526,SWIRM domain;IPR002937,Amine oxidase;IPR036388,Winged helix-like DNA-binding domain superfamily;IPR011124,Zinc finger, CW-type;IPR036188,FAD/NAD(P)-binding domain superfamily	ENOG410XSNC,-;KOG0029,Amine oxidase	GO:0034648,molecular_function,histone demethylase activity (H3-dimethyl-K4 specific);GO:0034647,molecular_function,histone demethylase activity (H3-trimethyl-K4 specific);GO:0000786,cellular_component,nucleosome;GO:0034720,biological_process,histone H3-K4 demethylation;GO:0003677,molecular_function,DNA binding;GO:0008150,biological_process,biological_process;GO:0006349,biological_process,regulati…	-
A330033J07Rik	0.261872	0.230991	0.312798	0.875382	0.573212	0.539479	-	-	-	-	-	-	-
Fam120a	4.41159	4.3088	4.29666	1.47866	1.6533	1.56482	A0A1U7Q8T0,constitutive coactivator of PPAR-gamma-like protein 1	XP_005066382.1,constitutive coactivator of PPAR-gamma-like protein 1	-	IPR026784,Constitutive coactivator of PPAR-gamma;IPR029060,PIN-like domain superfamily	-	GO:0005634,cellular_component,nucleus	-
Susd3	0.479867	0.63156	0.620594	0.114578	0.182675	0.0912526	D3Z8I2,Sushi domain containing 3	NP_001100811.1,sushi domain-containing protein 3	PF00084,Sushi repeat (SCR repeat)	IPR000436,Sushi/SCR/CCP domain;IPR035976,Sushi/SCR/CCP superfamily	ENOG410IY2S,-;ENOG4111VKU,-	GO:0005886,cellular_component,plasma membrane;GO:0016021,cellular_component,integral component of membrane;GO:0016020,cellular_component,membrane	-
Ecm2	0.951865	0.911706	1.08121	0.150657	0.175001	0.11313	A0A1U7Q3Q0,extracellular matrix protein 2 isoform X3	XP_005066371.1,extracellular matrix protein 2 isoform X3	-	IPR001611,Leucine-rich repeat;IPR001007,VWFC domain;IPR003591,Leucine-rich repeat, typical subtype;IPR032675,Leucine-rich repeat domain superfamily	-	-	-
Ogn	1.43948	1.11064	0.794245	0.170634	0.160314	0.0728019	Q543C5,Osteoglycin	NP_032786.1,mimecan precursor	PF13855,Leucine rich repeat	IPR001611,Leucine-rich repeat;IPR003591,Leucine-rich repeat, typical subtype;IPR027211,Mimecan;IPR032675,Leucine-rich repeat domain superfamily	KOG0619,FOG: Leucine rich repeat;COG4886,Leucine-rich repeat (LRR) protein	GO:0031012,cellular_component,extracellular matrix;GO:0005576,cellular_component,extracellular region;GO:0005615,cellular_component,extracellular space	-
Fbxw17	1.03915	0.908619	0.701314	0.350013	0.39752	0.309971	Q8CFE8,F-box and WD-40 domain protein 17	NP_780610.2,F-box and WD-40 domain protein 17	PF12937,-box-like	IPR036322,WD40-repeat-containing domain superfamily;IPR036047,F-box-like domain superfamily;IPR019775,WD40 repeat, conserved site;IPR001680,WD40 repeat;IPR001810,F-box domain	ENOG4111ZD7,-;ENOG410IHPA,-	GO:0005575,cellular_component,cellular_component;GO:0003674,molecular_function,molecular_function	-
Spin1	2.71066	2.64808	2.87879	0.757541	0.793121	0.608883	A0A1U8BFI3,spindlin-1	XP_012966087.1,-;XP_012966088.1,-;XP_012966089.1,-;XP_005066366.1,-	-	IPR029565,Spindlin-1;IPR003671,Spindlin/spermiogenesis-specific protein	-	GO:0007276,biological_process,gamete generation	-
Hist1h2al	18.2135	20.1704	26.2968	85.7076	73.3502	71.4229	Q78DY2,Histone H2A	-	PF00125,Core histone H2A/H2B/H3/H4;PF16211,C-terminus of histone H2A	IPR032458,Histone H2A conserved site;IPR002119,Histone H2A;IPR009072,Histone-fold;IPR007125,Histone H2A/H2B/H3;IPR032454,Histone H2A, C-terminal domain	-	GO:0005694,cellular_component,chromosome;GO:0000786,cellular_component,nucleosome;GO:0003677,molecular_function,DNA binding;GO:0005634,cellular_component,nucleus;GO:0046982,molecular_function,protein heterodimerization activity	-
Gm44341	49.8892	56.6306	70.9672	182.42	146.998	149.541	A0A286Y1W6,Histone H2A	XP_003463255.1,-;XP_003463264.1,-	-	IPR032458,Histone H2A conserved site;IPR002119,Histone H2A;IPR009072,Histone-fold;IPR007125,Histone H2A/H2B/H3;IPR032454,Histone H2A, C-terminal domain	-	GO:0005694,cellular_component,chromosome;GO:0000786,cellular_component,nucleosome;GO:0003677,molecular_function,DNA binding;GO:0005634,cellular_component,nucleus;GO:0046982,molecular_function,protein heterodimerization activity	-
Sema4d	0.67552	0.543841	0.574453	0.0728064	0.0688811	0.0688169	A0A1U8BFG1,semaphorin-4D isoform X1	XP_005066362.1,-;XP_012966070.1,-;XP_012966069.1,-;XP_012966071.1,-;XP_012966067.1,-;XP_012966068.1,-;XP_012966073.1,-;XP_005066361.1,semaphorin-4D;XP_012966072.1,-	-	IPR001627,Sema domain;IPR036352,Sema domain superfamily;IPR016201,PSI domain;IPR002165,Plexin repeat;IPR015943,WD40/YVTN repeat-like-containing domain superfamily;IPR036179,Immunoglobulin-like domain superfamily;IPR013783,Immunoglobulin-like fold;IPR027231,Semaphorin;IPR007110,Immunoglobulin-like domain	-	GO:0016021,cellular_component,integral component of membrane;GO:0016020,cellular_component,membrane	-
Gadd45g	4.57608	4.19245	4.31526	0.431071	0.631166	0.914337	Q9R0S0,GADD45G	NP_035947.2,growth arrest and DNA damage-inducible protein GADD45 gamma	PF01248,Ribosomal protein L7Ae/L30e/S12e/Gadd45 family	IPR029064,50S ribosomal protein L30e-like;IPR004038,Ribosomal protein L7Ae/L30e/S12e/Gadd45;IPR024824,Growth arrest and DNA damage-inducible protein GADD45	ENOG410IW58,-;ENOG4111FXB,-	GO:0000185,biological_process,activation of MAPKKK activity;GO:0005737,cellular_component,cytoplasm;GO:0051726,biological_process,regulation of cell cycle;GO:0005634,cellular_component,nucleus;GO:1900745,biological_process,positive regulation of p38MAPK cascade;GO:0006950,biological_process,response to stress;GO:0046330,biological_process,positive regulation of JNK cascade;GO:0043065,biological_p…	K04402,ko04210,Apoptosis;K04402,ko04010,MAPK signaling pathway;K04402,ko04110,Cell cycle;K04402,ko04068,FoxO signaling pathway;K04402,ko04115,p53 signaling pathway
Syk	0.240975	0.195456	0.172389	0.0231474	0.00395406	0.0197518	Q3UPF7,Tyrosine-protein kinase	XP_006516958.1,-;NP_001185906.1,-;NP_035648.2,tyrosine-protein kinase SYK	PF00017,SH2 domain;PF07714,Protein tyrosine kinase	IPR001245,Serine-threonine/tyrosine-protein kinase, catalytic domain;IPR036860,SH2 domain superfamily;IPR035838,SYK/ZAP-70, N-terminal SH2 domain;IPR020635,Tyrosine-protein kinase, catalytic domain;IPR000980,SH2 domain;IPR023420,Tyrosine-protein kinase SYK/ZAP-70, inter-SH2 domain superfamily;IPR011009,Protein kinase-like domain superfamily;IPR012234,Tyrosine-protein kinase, non-receptor SYK/ZAP-…	COG0515,Serine/threonine protein kinase;ENOG410IH0T,-	GO:0002283,biological_process,neutrophil activation involved in immune response;GO:0000187,biological_process,activation of MAPK activity;GO:0019901,molecular_function,protein kinase binding;GO:0002281,biological_process,macrophage activation involved in immune response;GO:0032481,biological_process,positive regulation of type I interferon production;GO:0002554,biological_process,serotonin secret…	K05855,ko04666,Fc gamma R-mediated phagocytosis;K05855,ko05203,Viral carcinogenesis;K05855,ko05152,Tuberculosis;K05855,ko04664,Fc epsilon RI signaling pathway;K05855,ko04611,Platelet activation;K05855,ko04072,Phospholipase D signaling pathway;K05855,ko04662,B cell receptor signaling pathway;K05855,ko04151,PI3K-Akt signaling pathway;K05855,ko04064,NF-kappa B signaling pathway;K05855,ko05169,Epstei…
Auh	0.276093	0.210905	0.290987	0.0867124	0.0927379	0.0965119	A0A0R4J023,Methylglutaconyl-CoA hydratase, mitochondrial	NP_057918.2,methylglutaconyl-CoA hydratase, mitochondrial precursor	PF00378,noyl-CoA hydratase/isomerase	IPR018376,Enoyl-CoA hydratase/isomerase, conserved site;IPR014748,Enoyl-CoA hydratase, C-terminal;IPR001753,Enoyl-CoA hydratase/isomerase;IPR029045,ClpP/crotonase-like domain superfamily	-	GO:0003824,molecular_function,catalytic activity;GO:0004300,molecular_function,enoyl-CoA hydratase activity;GO:0008152,biological_process,metabolic process;GO:0003730,molecular_function,mRNA 3'-UTR binding	K05607,ko00280,Valine, leucine and isoleucine degradation
Nfil3	1.34391	1.05372	1.05006	0.427849	0.292343	0.511122	G3HYC9,Nuclear factor interleukin-3-regulated protein	-	PF07716,Basic region leucine zipper;PF06529,Vertebrate interleukin-3 regulated transcription factor	IPR016743,Nuclear factor interleukin-3-regulated protein;IPR010533,Vertebrate interleukin-3 regulated transcription factor;IPR004827,Basic-leucine zipper domain	-	GO:0006366,biological_process,transcription by RNA polymerase II;GO:0003677,molecular_function,DNA binding;GO:0048511,biological_process,rhythmic process;GO:0003700,molecular_function,DNA binding transcription factor activity;GO:0006355,biological_process,regulation of transcription, DNA-templated;GO:0006955,biological_process,immune response;GO:0006351,biological_process,transcription, DNA-templ…	-
Ror2	2.44823	2.62415	2.48163	0.936571	1.29152	1.02877	Q8C3W2,Receptor tyrosine kinase-like orphan receptor 2	NP_038874.3,tyrosine-protein kinase transmembrane receptor ROR2 precursor	PF01392,z domain;PF00051,Kringle domain;PF07714,Protein tyrosine kinase;PF07679,Immunoglobulin I-set domain	IPR000719,Protein kinase domain;IPR001245,Serine-threonine/tyrosine-protein kinase, catalytic domain;IPR000001,Kringle;IPR036790,Frizzled cysteine-rich domain superfamily;IPR038178,Kringle superfamily;IPR020067,Frizzled domain;IPR013806,Kringle-like fold;IPR036179,Immunoglobulin-like domain superfamily;IPR013783,Immunoglobulin-like fold;IPR008266,Tyrosine-protein kinase, active site;IPR007110,Imm…	COG0515,Serine/threonine protein kinase;ENOG410IMMJ,-	GO:0016301,molecular_function,kinase activity;GO:0007169,biological_process,transmembrane receptor protein tyrosine kinase signaling pathway;GO:0005524,molecular_function,ATP binding;GO:0004672,molecular_function,protein kinase activity;GO:0016020,cellular_component,membrane;GO:0006468,biological_process,protein phosphorylation;GO:0000166,molecular_function,nucleotide binding;GO:0016310,biologica…	-
Cltb	0.695154	0.877089	0.941858	0.200324	0.152087	0.197528	I3N4U7,Clathrin light chain	-	PF01086,Clathrin light chain	IPR000996,Clathrin light chain	ENOG4111J5K,-;KOG4031,Vesicle coat protein clathrin, light chain	GO:0005829,cellular_component,cytosol;GO:0060170,cellular_component,ciliary membrane;GO:0031410,cellular_component,cytoplasmic vesicle;GO:0030132,cellular_component,clathrin coat of coated pit;GO:0005198,molecular_function,structural molecule activity;GO:0005905,cellular_component,clathrin-coated pit;GO:0005802,cellular_component,trans-Golgi network;GO:0030130,cellular_component,clathrin coat of …	-
Fgfr4	0.197668	0.279834	0.113912	0.73418	0.637518	0.730896	A0A0R4IZY3,Fibroblast growth factor receptor	NP_032037.2,fibroblast growth factor receptor 4 precursor	PF13927,Immunoglobulin domain;PF07714,Protein tyrosine kinase;PF07679,Immunoglobulin I-set domain	IPR013783,Immunoglobulin-like fold;IPR001245,Serine-threonine/tyrosine-protein kinase, catalytic domain;IPR016248,Fibroblast growth factor receptor family;IPR020635,Tyrosine-protein kinase, catalytic domain;IPR036179,Immunoglobulin-like domain superfamily;IPR017441,Protein kinase, ATP binding site;IPR008266,Tyrosine-protein kinase, active site;IPR007110,Immunoglobulin-like domain;IPR003599,Immuno…	-	GO:0005783,cellular_component,endoplasmic reticulum;GO:0008543,biological_process,fibroblast growth factor receptor signaling pathway;GO:0005886,cellular_component,plasma membrane;GO:0030133,cellular_component,transport vesicle;GO:0005524,molecular_function,ATP binding;GO:0005794,cellular_component,Golgi apparatus;GO:0018108,biological_process,peptidyl-tyrosine phosphorylation;GO:0045862,biologic…	K05095,ko04014,Ras signaling pathway;K05095,ko04144,Endocytosis;K05095,ko04015,Rap1 signaling pathway;K05095,ko04151,PI3K-Akt signaling pathway;K05095,ko04810,Regulation of actin cytoskeleton;K05095,ko04010,MAPK signaling pathway;K05095,ko04550,Signaling pathways regulating pluripotency of stem cells
Prelid1	6.18486	5.67626	7.41685	1.49383	2.27959	2.65138	Q5M829,PRELI domain-containing 1	NP_001009636.1,PRELI domain-containing protein 1, mitochondrial	PF04707,PRELI-like family	IPR037365,Slowmo/Ups family;IPR006797,PRELI/MSF1 domain	ENOG411110V,-;KOG3337,Protein similar to predicted member of the intramitochondrial sorting protein family	GO:0070234,biological_process,positive regulation of T cell apoptotic process;GO:0045580,biological_process,regulation of T cell differentiation;GO:0051881,biological_process,regulation of mitochondrial membrane potential;GO:0043066,biological_process,negative regulation of apoptotic process;GO:0010917,biological_process,negative regulation of mitochondrial membrane potential;GO:0010950,biologica…	-
Pdlim7	1.83694	1.83967	1.8684	0.446908	0.297731	0.434739	A0A1U7QGC9,PDZ and LIM domain protein 7 isoform X2	XP_005078424.1,PDZ and LIM domain protein 7 isoform X2	-	IPR001781,Zinc finger, LIM-type;IPR036034,PDZ superfamily;IPR001478,PDZ domain	-	GO:0046872,molecular_function,metal ion binding	-
Fam193b	7.48703	7.70702	7.21249	2.24798	2.52589	2.60026	D3ZDR1,Family with sequence similarity 193, member B	NP_001163879.1,protein FAM193B	PF15914,AM193 family C-terminal	IPR029722,Protein FAM193B;IPR029717,FAM193 family;IPR031802,FAM193, C-terminal	ENOG4111D43,-;ENOG410IGY3,-	GO:0005737,cellular_component,cytoplasm;GO:0005634,cellular_component,nucleus;GO:0005654,cellular_component,nucleoplasm	-
Tmed9	17.9418	19.0342	17.3583	4.85807	4.66634	4.87034	Q6PDC2,Tmed9 protein	NP_080487.2,transmembrane emp24 domain-containing protein 9 precursor	PF01105,emp24/gp25L/p24 family/GOLD	IPR009038,GOLD domain;IPR015720,TMP21-related	ENOG410XPUW,-;KOG1690,emp24/gp25L/p24 family of membrane trafficking proteins	GO:0005794,cellular_component,Golgi apparatus;GO:0019905,molecular_function,syntaxin binding;GO:0005793,cellular_component,endoplasmic reticulum-Golgi intermediate compartment;GO:0000139,cellular_component,Golgi membrane;GO:0005783,cellular_component,endoplasmic reticulum;GO:0048205,biological_process,COPI coating of Golgi vesicle;GO:0016020,cellular_component,membrane;GO:0005789,cellular_compone…	-
B230219D22Rik	1.5639	1.54095	1.35646	0.411574	0.493465	0.612281	G3H159,UPF0461 protein C5orf24-like	XP_007621282.1,UPF0461 protein C5orf24 homolog;XP_007637374.1,-	-	-	-	-	-
H2afy	23.6156	24.3771	24.8769	9.1819	8.5246	9.60296	A0A091CNU6,Core histone macro-H2A	XP_010612386.1,-	PF00125,Core histone H2A/H2B/H3/H4;PF01661,Macro domain;PF16211,C-terminus of histone H2A	IPR032454,Histone H2A, C-terminal domain;IPR002589,Macro domain;IPR007125,Histone H2A/H2B/H3;IPR021171,Core histone macro-H2A;IPR002119,Histone H2A;IPR035796,Core histone macro-H2A, macro domain;IPR009072,Histone-fold	-	GO:0000786,cellular_component,nucleosome;GO:0003677,molecular_function,DNA binding;GO:0046982,molecular_function,protein heterodimerization activity;GO:0005694,cellular_component,chromosome;GO:0005634,cellular_component,nucleus;GO:0006325,biological_process,chromatin organization;GO:0031490,molecular_function,chromatin DNA binding;GO:0000790,cellular_component,nuclear chromatin;GO:0006334,biologi…	-
RP23-348B21.1	21.0362	22.6435	20.9627	38.5122	39.0665	38.7059	A0A1D5RMA1,Predicted gene 3045	XP_006517544.1,-;XP_011242890.1,-;XP_011242893.1,-;XP_006517543.1,uncharacterized protein Gm3045 isoform X1;XP_011242892.1,-	-	-	-	GO:0005575,cellular_component,cellular_component;GO:0003674,molecular_function,molecular_function;GO:0008150,biological_process,biological_process	-
Trpc7	0.476286	0.456427	0.369292	0.127763	0.211531	0.221397	Q0VFY2,Transient receptor potential cation channel, subfamily C, member 7	NP_036165.1,short transient receptor potential channel 7 isoform 1	PF12796,Ankyrin repeats (3 copies);PF08344,Transient receptor ion channel II;PF00520,Ion transport protein	IPR013555,Transient receptor ion channel domain;IPR002110,Ankyrin repeat;IPR020683,Ankyrin repeat-containing domain;IPR004729,Transient receptor potential channel;IPR005463,Transient receptor potential channel, canonical 7;IPR036770,Ankyrin repeat-containing domain superfamily;IPR005821,Ion transport domain;IPR002153,Transient receptor potential channel, canonical	ENOG410XQ0Y,-;KOG3609,Receptor-activated Ca2+-permeable cation channels (STRPC family)	GO:0005216,molecular_function,ion channel activity;GO:0005262,molecular_function,calcium channel activity;GO:0055085,biological_process,transmembrane transport;GO:0048471,cellular_component,perinuclear region of cytoplasm;GO:0006811,biological_process,ion transport;GO:0006828,biological_process,manganese ion transport;GO:0016020,cellular_component,membrane;GO:0005801,cellular_component,cis-Golgi …	-
Ntrk2	0.208486	0.24023	0.308188	0.107259	0.0804387	0.0857212	A0A0G2K5X6,Tyrosine-protein kinase receptor	XP_008769647.1,BDNF/NT-3 growth factors receptor isoform X1;XP_008769648.1,-;XP_017455945.1,-	PF07714,Protein tyrosine kinase;PF16920,Tyrosine-protein kinase receptor C2 Ig-like domain;PF13855,Leucine rich repeat;PF07679,Immunoglobulin I-set domain	IPR001611,Leucine-rich repeat;IPR011009,Protein kinase-like domain superfamily;IPR001245,Serine-threonine/tyrosine-protein kinase, catalytic domain;IPR013783,Immunoglobulin-like fold;IPR031635,Tyrosine-protein kinase receptor NTRK, C2-Ig-like domain;IPR000483,Cysteine-rich flanking region, C-terminal;IPR020635,Tyrosine-protein kinase, catalytic domain;IPR032675,Leucine-rich repeat domain superfam…	-	GO:0001570,biological_process,vasculogenesis;GO:0033138,biological_process,positive regulation of peptidyl-serine phosphorylation;GO:0005886,cellular_component,plasma membrane;GO:0004672,molecular_function,protein kinase activity;GO:0051965,biological_process,positive regulation of synapse assembly;GO:0005524,molecular_function,ATP binding;GO:2000811,biological_process,negative regulation of anoi…	-
Golm1	1.17964	1.10454	1.08261	0.31296	0.461095	0.530766	Q3UZG0,Uncharacterized protein	-	-	IPR026143,Golgi membrane protein 1;IPR026139,GOLM1/CASC4 family	ENOG4111ZGQ,-;ENOG410IKCK,-	-	-
Dapk1	0.393293	0.314793	0.321426	0.0243462	0.0499061	0.0186973	Q3UKP8,Uncharacterized protein	NP_083929.2,-;NP_598823.1,death-associated protein kinase 1 isoform 1;NP_001272846.1,death-associated protein kinase 1 isoform 2	PF12796,Ankyrin repeats (3 copies);PF13857,Ankyrin repeats (many copies);PF00531,eath domain;PF00069,Protein kinase domain	IPR027417,P-loop containing nucleoside triphosphate hydrolase;IPR002110,Ankyrin repeat;IPR011029,Death-like domain superfamily;IPR020676,Death-associated protein kinase 1;IPR000488,Death domain;IPR017441,Protein kinase, ATP binding site;IPR008271,Serine/threonine-protein kinase, active site;IPR036770,Ankyrin repeat-containing domain superfamily;IPR020683,Ankyrin repeat-containing domain;IPR020859…	KOG0032,Ca2+/calmodulin-dependent protein kinase, EF-Hand protein superfamily;ENOG410XRMJ,-	GO:0006915,biological_process,apoptotic process;GO:0004672,molecular_function,protein kinase activity;GO:0006468,biological_process,protein phosphorylation;GO:0005524,molecular_function,ATP binding;GO:0007165,biological_process,signal transduction;GO:0004674,molecular_function,protein serine/threonine kinase activity	K08803,ko05219,Bladder cancer;K08803,ko05200,Pathways in cancer
Zfp808	0.45387	0.430004	0.228267	0.0280961	0.0863894	0.100694	B8JJZ4,Zinc finger protein 80	NP_001034328.2,zinc finger protein 80	PF00096,Zinc finger, C2H2 type;PF01352,KRAB box;PF13912,C2H2-type zinc finger;PF13465,Zinc-finger double domain	IPR013087,Zinc finger C2H2-type;IPR001909,Krueppel-associated box;IPR036051,KRAB domain superfamily;IPR036236,Zinc finger C2H2 superfamily	KOG1721,FOG: Zn-finger;COG5048,FOG: Zn-finger	GO:0003676,molecular_function,nucleic acid binding;GO:0003700,molecular_function,DNA binding transcription factor activity;GO:0046872,molecular_function,metal ion binding;GO:0006355,biological_process,regulation of transcription, DNA-templated;GO:0005622,cellular_component,intracellular;GO:0005575,cellular_component,cellular_component	-
Gm5141	0.376861	0.235045	0.333843	0.0318123	0.0543421	0.228024	A0A0J9YUW3,Predicted gene 5141	NP_001242994.1,zinc-finger protein 80-like	PF00096,Zinc finger, C2H2 type;PF01352,KRAB box	IPR013087,Zinc finger C2H2-type;IPR001909,Krueppel-associated box;IPR036051,KRAB domain superfamily;IPR036236,Zinc finger C2H2 superfamily;IPR017125,PR-domain zinc finger protein PRDM5-like	-	GO:0003676,molecular_function,nucleic acid binding;GO:0046872,molecular_function,metal ion binding;GO:0006355,biological_process,regulation of transcription, DNA-templated;GO:0000976,molecular_function,transcription regulatory region sequence-specific DNA binding;GO:0005622,cellular_component,intracellular;GO:0005575,cellular_component,cellular_component	-
Gm16907	1.8802	1.87566	1.93134	3.46056	4.02611	3.54351	Q3UQZ7,RIKEN cDNA 2010111I01 gene	NP_001276855.1,-;NP_001276853.1,aminopeptidase O	PF01433,Peptidase family M1 domain;PF09127,Leukotriene A4 hydrolase, C-terminal	IPR033577,Aminopeptidase O;IPR038502,Peptidase M1 LTA-4 hydrolase/aminopeptidase, C-terminal domain superfamily;IPR001930,Peptidase M1, alanine aminopeptidase/leukotriene A4 hydrolase;IPR016024,Armadillo-type fold;IPR014782,Peptidase M1, membrane alanine aminopeptidase, N-terminal;IPR015211,Peptidase M1, leukotriene A4 hydrolase/aminopeptidase C-terminal	COG0308,Aminopeptidase N;KOG1047,Bifunctional leukotriene A4 hydrolase/aminopeptidase LTA4H	GO:0006508,biological_process,proteolysis;GO:0005730,cellular_component,nucleolus;GO:0008237,molecular_function,metallopeptidase activity;GO:0004177,molecular_function,aminopeptidase activity;GO:0070006,molecular_function,metalloaminopeptidase activity;GO:0008270,molecular_function,zinc ion binding	-
Ptch1	1.03191	1.07239	0.914371	0.00413009	0.00846607	0.0211454	Q6UY90,Patched	NP_446018.1,protein patched homolog 1	PF02460,Patched family;PF12349,Sterol-sensing domain of SREBP cleavage-activation	IPR000731,Sterol-sensing domain;IPR004766,Transmembrane receptor, patched;IPR003392,Protein patched/dispatched	ENOG410XRKU,-;KOG1935,Membrane protein Patched/PTCH	GO:0048471,cellular_component,perinuclear region of cytoplasm;GO:0044295,cellular_component,axonal growth cone;GO:0003674,molecular_function,molecular_function;GO:0009953,biological_process,dorsal/ventral pattern formation;GO:0060831,biological_process,smoothened signaling pathway involved in dorsal/ventral neural tube patterning;GO:0021532,biological_process,neural tube patterning;GO:0007224,bio…	K06225,ko05205,Proteoglycans in cancer;K06225,ko04024,cAMP signaling pathway;K06225,ko04341,Hedgehog signaling pathway - fly;K06225,ko04360,Axon guidance;K06225,ko05217,Basal cell carcinoma;K06225,ko04340,Hedgehog signaling pathway;K06225,ko05200,Pathways in cancer
Ctsl	15.2548	15.2604	14.3295	3.93977	4.82678	4.57836	Q543M3,Cathepsin L	NP_034114.1,cathepsin L1 preproprotein;XP_006517143.1,-	PF08246,Cathepsin propeptide inhibitor domain (I29);PF00112,Papain family cysteine protease	IPR025660,Cysteine peptidase, histidine active site;IPR000169,Cysteine peptidase, cysteine active site;IPR000668,Peptidase C1A, papain C-terminal;IPR025661,Cysteine peptidase, asparagine active site;IPR013201,Cathepsin propeptide inhibitor domain (I29);IPR013128,Peptidase C1A	COG4870,Cysteine protease;KOG1543,Cysteine proteinase Cathepsin L	GO:0007283,biological_process,spermatogenesis;GO:0060008,biological_process,Sertoli cell differentiation;GO:0046697,biological_process,decidualization;GO:0030141,cellular_component,secretory granule;GO:0042393,molecular_function,histone binding;GO:0009267,biological_process,cellular response to starvation;GO:0010259,biological_process,multicellular organism aging;GO:0009749,biological_process,res…	K01365,ko04210,Apoptosis;K01365,ko04612,Antigen processing and presentation;K01365,ko04142,Lysosome;K01365,ko05205,Proteoglycans in cancer;K01365,ko05323,Rheumatoid arthritis;K01365,ko04145,Phagosome
Mfsd14b	1.49641	1.1558	1.11207	0.634934	0.396115	0.386323	A0A1U7R359,hippocampus abundant transcript-like protein 1	XP_005078505.1,hippocampus abundant transcript-like protein 1 isoform X1	-	IPR036259,MFS transporter superfamily;IPR001958,Tetracycline resistance protein TetA/multidrug resistance protein MdtG;IPR020846,Major facilitator superfamily domain;IPR011701,Major facilitator superfamily;IPR005829,Sugar transporter, conserved site	-	GO:0055085,biological_process,transmembrane transport;GO:0005215,molecular_function,transporter activity;GO:0016021,cellular_component,integral component of membrane;GO:0016020,cellular_component,membrane	-
Nlrp4f	0.893289	0.897117	0.873574	0.389132	0.37784	0.346031	L7N1W9,NACHT, LRR and PYD domains-containing protein 4F	NP_780499.3,NACHT, LRR and PYD domains-containing protein 4F	PF13516,Leucine Rich repeat;PF05729,NACHT domain;PF02758,PAAD/DAPIN/Pyrin domain	IPR001611,Leucine-rich repeat;IPR007111,NACHT nucleoside triphosphatase;IPR004020,DAPIN domain;IPR027417,P-loop containing nucleoside triphosphate hydrolase;IPR011029,Death-like domain superfamily;IPR032675,Leucine-rich repeat domain superfamily	KOG4308,LRR-containing protein;ENOG410ZBX3,-	GO:0000166,molecular_function,nucleotide binding;GO:0005524,molecular_function,ATP binding	-
2410141K09Rik	0.36758	0.240173	0.346629	1.16875	1.29329	1.38741	K7N769,RIKEN cDNA 2410141K09 gene	NP_001277125.1,zinc finger protein-like isoform a	PF00096,Zinc finger, C2H2 type;PF13894,C2H2-type zinc finger;PF01352,KRAB box;PF13912,C2H2-type zinc finger;PF13465,Zinc-finger double domain	IPR013087,Zinc finger C2H2-type;IPR001909,Krueppel-associated box;IPR036051,KRAB domain superfamily;IPR036236,Zinc finger C2H2 superfamily;IPR017114,C2H2-type Zinc finger protein, YY-1-like	-	GO:0003676,molecular_function,nucleic acid binding;GO:0003700,molecular_function,DNA binding transcription factor activity;GO:0046872,molecular_function,metal ion binding;GO:0006355,biological_process,regulation of transcription, DNA-templated;GO:0005622,cellular_component,intracellular;GO:0005575,cellular_component,cellular_component	-
Gm28557	0.911218	0.953619	0.852	1.86432	1.82995	1.73279	Q7M6X4,Regulator of sex-limitation candidate 11	-	PF00096,Zinc finger, C2H2 type;PF01352,KRAB box	IPR013087,Zinc finger C2H2-type;IPR001909,Krueppel-associated box;IPR036051,KRAB domain superfamily;IPR036236,Zinc finger C2H2 superfamily	KOG1721,FOG: Zn-finger;COG5048,FOG: Zn-finger	GO:0006355,biological_process,regulation of transcription, DNA-templated;GO:0003676,molecular_function,nucleic acid binding;GO:0005575,cellular_component,cellular_component;GO:0046872,molecular_function,metal ion binding;GO:0005622,cellular_component,intracellular	-
Rslcan18	0.280633	0.237107	0.187071	0.480729	0.570993	0.455449	Q7M6X5,Regulator of sex-limitation candidate 18	NP_001242981.1,regulator of sex-limitation candidate 18	PF00096,Zinc finger, C2H2 type;PF01352,KRAB box	IPR013087,Zinc finger C2H2-type;IPR001909,Krueppel-associated box;IPR036051,KRAB domain superfamily;IPR036236,Zinc finger C2H2 superfamily	KOG1721,FOG: Zn-finger;COG5048,FOG: Zn-finger	GO:0003676,molecular_function,nucleic acid binding;GO:0003700,molecular_function,DNA binding transcription factor activity;GO:0046872,molecular_function,metal ion binding;GO:0006355,biological_process,regulation of transcription, DNA-templated;GO:0005622,cellular_component,intracellular;GO:0005575,cellular_component,cellular_component	-
Rsl1	2.12421	1.64239	1.51348	0.416404	0.449246	0.628358	Q7M6Y1,Regulator of sex limited protein 1	NP_001013791.1,regulator of sex limited protein 1	PF00096,Zinc finger, C2H2 type;PF01352,KRAB box;PF13912,C2H2-type zinc finger;PF16622,zinc-finger C2H2-type	IPR013087,Zinc finger C2H2-type;IPR001909,Krueppel-associated box;IPR036051,KRAB domain superfamily;IPR036236,Zinc finger C2H2 superfamily	KOG1721,FOG: Zn-finger;COG5048,FOG: Zn-finger	GO:0043565,molecular_function,sequence-specific DNA binding;GO:0003676,molecular_function,nucleic acid binding;GO:0045892,biological_process,negative regulation of transcription, DNA-templated;GO:0046872,molecular_function,metal ion binding;GO:0000122,biological_process,negative regulation of transcription by RNA polymerase II;GO:0006355,biological_process,regulation of transcription, DNA-templat…	-
Zfp457	0.260591	0.282286	0.284539	0.878743	0.900646	1.01717	Q7M6X7,Zinc finger protein 457	NP_001003666.2,zinc finger protein 457	PF00096,Zinc finger, C2H2 type;PF01352,KRAB box	IPR013087,Zinc finger C2H2-type;IPR001909,Krueppel-associated box;IPR036051,KRAB domain superfamily;IPR036236,Zinc finger C2H2 superfamily	KOG1721,FOG: Zn-finger;COG5048,FOG: Zn-finger	GO:0003700,molecular_function,DNA binding transcription factor activity;GO:0003676,molecular_function,nucleic acid binding;GO:0005622,cellular_component,intracellular;GO:0045892,biological_process,negative regulation of transcription, DNA-templated;GO:0046872,molecular_function,metal ion binding;GO:0070895,biological_process,negative regulation of transposon integration;GO:0006355,biological_proc…	-
Zfp729b	0.608135	0.407806	0.490471	0.163462	0.205613	0.205421	Q80VN4,AA987161 protein	NP_001156718.1,zinc finger protein	PF00096,Zinc finger, C2H2 type;PF01352,KRAB box	IPR013087,Zinc finger C2H2-type;IPR001909,Krueppel-associated box;IPR036051,KRAB domain superfamily;IPR001965,Zinc finger, PHD-type;IPR036236,Zinc finger C2H2 superfamily	KOG1721,FOG: Zn-finger;COG5048,FOG: Zn-finger	GO:0008150,biological_process,biological_process;GO:0003676,molecular_function,nucleic acid binding;GO:0046872,molecular_function,metal ion binding;GO:0006355,biological_process,regulation of transcription, DNA-templated;GO:0005622,cellular_component,intracellular;GO:0003674,molecular_function,molecular_function	-
Zfp729a	0.380243	0.284984	0.337479	0.103846	0.141912	0.0638011	Q8BLX6,Uncharacterized protein	-	PF00096,Zinc finger, C2H2 type;PF01352,KRAB box	IPR013087,Zinc finger C2H2-type;IPR001909,Krueppel-associated box;IPR036051,KRAB domain superfamily;IPR036236,Zinc finger C2H2 superfamily	KOG1721,FOG: Zn-finger;COG5048,FOG: Zn-finger	GO:0008150,biological_process,biological_process;GO:0003676,molecular_function,nucleic acid binding;GO:0046872,molecular_function,metal ion binding;GO:0006355,biological_process,regulation of transcription, DNA-templated;GO:0005622,cellular_component,intracellular;GO:0005575,cellular_component,cellular_component;GO:0003674,molecular_function,molecular_function	-
Zfp85os	1.4651	1.4797	1.37317	3.31811	3.36681	2.80306	Q9CR93,Uncharacterized protein	-	-	-	-	-	-
Zfp85	1.29543	1.56643	1.28506	3.28058	2.97808	2.70337	Q7TMC9,Regulator of sex-limitation candidate 2	NP_001001130.1,zinc finger protein 85	PF00096,Zinc finger, C2H2 type;PF01352,KRAB box	IPR013087,Zinc finger C2H2-type;IPR001909,Krueppel-associated box;IPR036051,KRAB domain superfamily;IPR036236,Zinc finger C2H2 superfamily;IPR017114,C2H2-type Zinc finger protein, YY-1-like	KOG1721,FOG: Zn-finger;COG5048,FOG: Zn-finger	GO:0006355,biological_process,regulation of transcription, DNA-templated;GO:0003676,molecular_function,nucleic acid binding;GO:0005575,cellular_component,cellular_component;GO:0046872,molecular_function,metal ion binding;GO:0005622,cellular_component,intracellular	-
Adcy2	0.498794	0.461701	0.496496	0.0428848	0.131861	0.105391	Q3V1Q3,Adenylate cyclase type 2	NP_705762.2,adenylate cyclase type 2	PF00211,Adenylate and Guanylate cyclase catalytic domain;PF16214,Adenylyl cyclase N-terminal extracellular and transmembrane region;PF06327,omain of Unknown Function (DUF1053)	IPR009398,Adenylate cyclase, conserved domain;IPR032628,Adenylate cyclase, N-terminal;IPR029787,Nucleotide cyclase;IPR001054,Adenylyl cyclase class-3/4/guanylyl cyclase;IPR030672,Adenylate cyclase;IPR018297,Adenylyl cyclase class-4/guanylyl cyclase, conserved site	COG2114,Adenylate cyclase, family 3 (some proteins contain HAMP domain);KOG3619,Adenylate/guanylate cyclase	GO:0009190,biological_process,cyclic nucleotide biosynthetic process;GO:0035556,biological_process,intracellular signal transduction;GO:0005737,cellular_component,cytoplasm;GO:0006171,biological_process,cAMP biosynthetic process;GO:0046872,molecular_function,metal ion binding;GO:0016849,molecular_function,phosphorus-oxygen lyase activity;GO:0004016,molecular_function,adenylate cyclase activity;GO…	K08042,ko04971,Gastric acid secretion;K08042,ko04976,Bile secretion;K08042,ko04916,Melanogenesis;K08042,ko04724,Glutamatergic synapse;K08042,ko04915,Estrogen signaling pathway;K08042,ko04925,Aldosterone synthesis and secretion;K08042,ko05414,Dilated cardiomyopathy;K08042,ko05200,Pathways in cancer;K08042,ko00230,Purine metabolism;K08042,ko04024,cAMP signaling pathway;K08042,ko04923,Regulation of …
Gm10263	4.27863	4.95587	7.21367	0.60196	0.740357	0.862945	T1DIZ5,40S ribosomal protein S28	-	PF01200,Ribosomal protein S28e	IPR028626,Ribosomal protein S28e conserved site;IPR012340,Nucleic acid-binding, OB-fold;IPR000289,Ribosomal protein S28e	-	GO:0005840,cellular_component,ribosome;GO:0006412,biological_process,translation;GO:0003735,molecular_function,structural constituent of ribosome;GO:0005622,cellular_component,intracellular	-
Tert	0.476842	0.545237	0.46037	0.115964	0.0972448	0.205103	Q9QXZ4,Telomerase catalytic subunit	NP_001268556.1,telomerase reverse transcriptase	PF12009,Telomerase ribonucleoprotein complex - RNA binding domain;PF00078,Reverse transcriptase (RNA-dependent DNA polymerase)	IPR003545,Telomerase reverse transcriptase;IPR000477,Reverse transcriptase domain;IPR021891,Telomerase ribonucleoprotein complex - RNA-binding domain	-	GO:0003964,molecular_function,RNA-directed DNA polymerase activity;GO:0003721,molecular_function,telomerase RNA reverse transcriptase activity;GO:0003677,molecular_function,DNA binding;GO:0006278,biological_process,RNA-dependent DNA biosynthetic process	-
Tppp	0.334399	0.37988	0.279505	0.119969	0.159123	0.122844	Q3URG1,RIKEN cDNA 2900041A09, isoform CRA_a	NP_878259.1,tubulin polymerization-promoting protein;XP_006517472.1,-	PF05517,p25-alpha	IPR030792,Tubulin polymerisation-promoting protein family member 1;IPR011992,EF-hand domain pair;IPR008907,P25-alpha	ENOG4111H9J,-;KOG4070,Putative signal transduction protein p25	GO:0005874,cellular_component,microtubule;GO:0097427,cellular_component,microtubule bundle;GO:0005737,cellular_component,cytoplasm;GO:0048471,cellular_component,perinuclear region of cytoplasm;GO:0005739,cellular_component,mitochondrion;GO:0046785,biological_process,microtubule polymerization;GO:0015631,molecular_function,tubulin binding;GO:0005829,cellular_component,cytosol;GO:0001578,biological…	-
Erap1	0.678318	0.588831	0.566552	0.152964	0.184444	0.12899	Q4KMA8,Aminopeptidase	XP_006231766.1,endoplasmic reticulum aminopeptidase 1 isoform X3;XP_008758824.1,-	PF01433,Peptidase family M1 domain;PF11838,RAP1-like C-terminal domain	IPR033520,Endoplasmic reticulum aninopeptidase 1;IPR014782,Peptidase M1, membrane alanine aminopeptidase, N-terminal;IPR034016,Aminopeptidase N-type;IPR024571,ERAP1-like C-terminal domain;IPR001930,Peptidase M1, alanine aminopeptidase/leukotriene A4 hydrolase	KOG1046,Puromycin-sensitive aminopeptidase and related aminopeptidases;COG0308,Aminopeptidase N	GO:0006508,biological_process,proteolysis;GO:0016787,molecular_function,hydrolase activity;GO:0019885,biological_process,antigen processing and presentation of endogenous peptide antigen via MHC class I;GO:0008235,molecular_function,metalloexopeptidase activity;GO:0045766,biological_process,positive regulation of angiogenesis;GO:0008217,biological_process,regulation of blood pressure;GO:0008237,m…	-
Pcsk1	0.108013	0.129387	0.056587	0.434615	0.365496	0.365155	Q32MU0,Proprotein convertase subtilisin/kexin type 1	XP_006517218.1,-;XP_006517216.1,-;XP_006517217.1,-;NP_038656.1,neuroendocrine convertase 1 precursor	PF00082,Subtilase family;PF16470,Peptidase S8 pro-domain;PF12177,Prohormone convertase enzyme;PF01483,Proprotein convertase P-domain	IPR000209,Peptidase S8/S53 domain;IPR038466,Peptidase S8, pro-domain superfamily;IPR032815,Peptidase S8, pro-domain;IPR023828,Peptidase S8, subtilisin, Ser-active site;IPR008979,Galactose-binding-like domain superfamily;IPR015500,Peptidase S8, subtilisin-related;IPR023827,Peptidase S8, subtilisin, Asp-active site;IPR022005,Prohormone convertase enzyme;IPR022398,Peptidase S8, subtilisin, His-activ…	KOG3525,Subtilisin-like proprotein convertase;COG4935,Regulatory P domain of the subtilisin-like proprotein convertases and other proteases;COG1404,Subtilisin-like serine proteases	GO:0006508,biological_process,proteolysis;GO:0016787,molecular_function,hydrolase activity;GO:0016486,biological_process,peptide hormone processing;GO:0043043,biological_process,peptide biosynthetic process;GO:0016485,biological_process,protein processing;GO:0004252,molecular_function,serine-type endopeptidase activity;GO:0008236,molecular_function,serine-type peptidase activity;GO:0004175,molecu…	-
Gm15528	1.1705	1.23544	0.891521	0.501633	0.428448	0.385243	A0A1U7QLR7,methylosome protein 50	XP_005076638.1,methylosome protein 50	-	IPR036322,WD40-repeat-containing domain superfamily;IPR015943,WD40/YVTN repeat-like-containing domain superfamily;IPR019775,WD40 repeat, conserved site;IPR001680,WD40 repeat;IPR017986,WD40-repeat-containing domain	-	-	-
Polr3g	2.04563	2.14049	1.99427	0.422106	0.442032	0.385243	D4A1K1,RCG44762	XP_006231791.1,-;NP_001102938.1,DNA-directed RNA polymerase III subunit RPC7	PF11705,NA-directed RNA polymerase III subunit Rpc31	IPR024661,DNA-directed RNA polymerase III, subunit Rpc31	ENOG4112311,-;ENOG410IKHU,-	GO:0032728,biological_process,positive regulation of interferon-beta production;GO:0008150,biological_process,biological_process;GO:0008283,biological_process,cell proliferation;GO:0006383,biological_process,transcription by RNA polymerase III;GO:0045089,biological_process,positive regulation of innate immune response;GO:0003899,molecular_function,DNA-directed 5'-3' RNA polymerase activity;GO:000…	K03024,ko04623,Cytosolic DNA-sensing pathway;K03024,ko05169,Epstein-Barr virus infection;K03024,ko00240,Pyrimidine metabolism;K03024,ko00230,Purine metabolism;K03024,ko03020,RNA polymerase
Zcchc9	1.23896	1.15859	0.943254	0.506617	0.281258	0.410686	Q5XII6,Zinc finger CCHC-type-containing 9	NP_001013174.1,zinc finger CCHC domain-containing protein 9;XP_017446309.1,-;XP_006231903.1,-	PF00098,Zinc knuckle	IPR001878,Zinc finger, CCHC-type;IPR036875,Zinc finger, CCHC-type superfamily	KOG4400,E3 ubiquitin ligase interacting with arginine methyltransferase;COG5082,Arginine methyltransferase-interacting protein, contains RING Zn-finger	GO:0003723,molecular_function,RNA binding;GO:0003676,molecular_function,nucleic acid binding;GO:0010923,biological_process,negative regulation of phosphatase activity;GO:0008270,molecular_function,zinc ion binding	-
Rasgrf2	0.0884302	0.0619065	0.0436805	0.105573	0.120227	0.116111	D3Z6K8,Ras-specific guanine nucleotide-releasing factor 2	-	PF00618,RasGEF N-terminal motif;PF00621,RhoGEF domain;PF00617,RasGEF domain;PF00169,PH domain	IPR000651,Ras-like guanine nucleotide exchange factor, N-terminal;IPR001895,Ras guanine-nucleotide exchange factors catalytic domain;IPR019804,Ras guanine-nucleotide exchange factor, conserved site;IPR036964,Ras guanine-nucleotide exchange factor catalytic domain superfamily;IPR001849,Pleckstrin homology domain;IPR011993,PH-like domain superfamily;IPR023578,Ras guanine nucleotide exchange factor …	ENOG410KD3D,-;ENOG410XPWA,-	GO:0005088,molecular_function,Ras guanyl-nucleotide exchange factor activity;GO:0034976,biological_process,response to endoplasmic reticulum stress;GO:0005085,molecular_function,guanyl-nucleotide exchange factor activity;GO:0046578,biological_process,regulation of Ras protein signal transduction;GO:0007264,biological_process,small GTPase mediated signal transduction;GO:0005783,cellular_component,…	-
Dhfr	1.25734	1.30436	1.66411	0.546202	0.587807	0.601242	Q544T5,Dihydrofolate reductase	NP_034179.1,dihydrofolate reductase	PF00186,ihydrofolate reductase	IPR017925,Dihydrofolate reductase conserved site;IPR001796,Dihydrofolate reductase domain;IPR024072,Dihydrofolate reductase-like domain superfamily	COG0262,Dihydrofolate reductase;KOG1324,Dihydrofolate reductase	GO:0005739,cellular_component,mitochondrion;GO:0031103,biological_process,axon regeneration;GO:0051871,molecular_function,dihydrofolic acid binding;GO:2000121,biological_process,regulation of removal of superoxide radicals;GO:0031427,biological_process,response to methotrexate;GO:0005737,cellular_component,cytoplasm;GO:0050661,molecular_function,NADP binding;GO:0046452,biological_process,dihydrof…	K00287,ko00670,One carbon pool by folate;K00287,ko00790,Folate biosynthesis
Bhmt	0.442167	0.481513	0.496387	0.00651707	0.0534361	0.0400397	A0A0G2JSK9,Betaine--homocysteine S-methyltransferase 1	-	PF02574,Homocysteine S-methyltransferase	IPR036589,Homocysteine-binding domain superfamily;IPR003726,Homocysteine-binding domain;IPR017226,Betaine-homocysteine S-methyltransferase, BHMT	-	GO:0006577,biological_process,amino-acid betaine metabolic process;GO:0070062,cellular_component,extracellular exosome;GO:0005737,cellular_component,cytoplasm;GO:0071267,biological_process,L-methionine salvage;GO:0016740,molecular_function,transferase activity;GO:0046872,molecular_function,metal ion binding;GO:0009086,biological_process,methionine biosynthetic process;GO:0008168,molecular_functio…	-
Gm15622	0.797063	0.885348	0.801742	0.0246705	0.151713	0.176833	G1SMM6,Betaine--homocysteine S-methyltransferase	-	PF02574,Homocysteine S-methyltransferase	IPR036589,Homocysteine-binding domain superfamily;IPR003726,Homocysteine-binding domain;IPR017226,Betaine-homocysteine S-methyltransferase, BHMT	KOG1579,Homocysteine S-methyltransferase;COG0646,Methionine synthase I (cobalamin-dependent), methyltransferase domain	GO:0006577,biological_process,amino-acid betaine metabolic process;GO:0070062,cellular_component,extracellular exosome;GO:0005737,cellular_component,cytoplasm;GO:0071267,biological_process,L-methionine salvage;GO:0016740,molecular_function,transferase activity;GO:0047150,molecular_function,betaine-homocysteine S-methyltransferase activity;GO:0009086,biological_process,methionine biosynthetic proc…	-
Lhfpl2	0.103399	0.175041	0.12853	0.0349131	0.0268375	0.0268125	D4A0X7,LHFPL tetraspan subfamily member 2	XP_017446177.1,-;XP_017446182.1,-;XP_017446176.1,-;XP_017446181.1,-;XP_017446173.1,-;XP_017446175.1,-;XP_017446178.1,-;XP_017446179.1,-;NP_001099872.1,lipoma HMGIC fusion partner-like 2 protein;XP_017446174.1,-;XP_017446180.1,-	PF10242,Lipoma HMGIC fusion partner-like protein	IPR019372,Lipoma HMGIC fusion partner-like protein	KOG4026,Uncharacterized conserved protein;ENOG410XSUB,-	GO:0046546,biological_process,development of primary male sexual characteristics;GO:0046545,biological_process,development of primary female sexual characteristics;GO:1905516,biological_process,positive regulation of fertilization;GO:0016021,cellular_component,integral component of membrane;GO:0016020,cellular_component,membrane	-
F2r	0.564572	0.714716	0.543485	0.0436862	0.0223876	0.0335501	Q3UK34,Uncharacterized protein	-	PF00001,7 transmembrane receptor (rhodopsin family)	IPR000935,Thrombin receptor;IPR017452,GPCR, rhodopsin-like, 7TM;IPR003912,Protease-activated receptor;IPR000276,G protein-coupled receptor, rhodopsin-like	ENOG410IJCV,-;ENOG4110Q89,-	GO:0016020,cellular_component,membrane;GO:0007596,biological_process,blood coagulation;GO:0015057,molecular_function,thrombin-activated receptor activity;GO:0007165,biological_process,signal transduction;GO:0007186,biological_process,G-protein coupled receptor signaling pathway;GO:0004930,molecular_function,G-protein coupled receptor activity;GO:0004871,molecular_function,signal transducer activi…	-
Sv2c	0.49755	0.41388	0.433706	0.962825	1.21761	0.858691	G3QXL4,Synaptic vesicle glycoprotein 2C	XP_004058707.1,synaptic vesicle glycoprotein 2C isoform X1	PF00083,Sugar (and other) transporter;PF13599,Pentapeptide repeats (9 copies)	IPR005829,Sugar transporter, conserved site;IPR005828,Major facilitator, sugar transporter-like;IPR020846,Major facilitator superfamily domain;IPR036259,MFS transporter superfamily;IPR022308,Synaptic vesicle protein SV2;IPR011701,Major facilitator superfamily;IPR001646,Pentapeptide repeat	-	GO:0022857,molecular_function,transmembrane transporter activity;GO:0007268,biological_process,chemical synaptic transmission;GO:0055085,biological_process,transmembrane transport;GO:0016020,cellular_component,membrane;GO:0005215,molecular_function,transporter activity;GO:0016021,cellular_component,integral component of membrane	K06258,ko04512,ECM-receptor interaction
Enc1	0.73003	0.747649	0.665216	0.0380827	0.0780638	0.0545937	Q6DKY8,Ectodermal-neural cortex 1	NP_001003401.1,ectoderm-neural cortex protein 1	PF01344,Kelch motif;PF00651,BTB/POZ domain;PF07707,BTB And C-terminal Kelch	IPR011705,BTB/Kelch-associated;IPR011333,SKP1/BTB/POZ domain superfamily;IPR015915,Kelch-type beta propeller;IPR017096,BTB-kelch protein;IPR006652,Kelch repeat type 1;IPR000210,BTB/POZ domain;IPR030562,Ectoderm-neural cortex protein 1	KOG4441,Proteins containing BTB/POZ and Kelch domains, involved in regulatory/signal transduction processes;ENOG410XNX8,-	GO:0016567,biological_process,protein ubiquitination;GO:0005737,cellular_component,cytoplasm;GO:0043025,cellular_component,neuronal cell body;GO:0031463,cellular_component,Cul3-RING ubiquitin ligase complex;GO:0007399,biological_process,nervous system development;GO:0005730,cellular_component,nucleolus;GO:0010976,biological_process,positive regulation of neuron projection development;GO:0003779,m…	-
Arhgef28	0.640095	0.621257	0.621193	0.259673	0.283888	0.171356	G5E8P2,Rho guanine nucleotide exchange factor 28	NP_036156.2,rho guanine nucleotide exchange factor 28	PF00130,Phorbol esters/diacylglycerol binding domain (C1 domain);PF00621,RhoGEF domain	IPR037819,ARHGEF28, PH domain;IPR001849,Pleckstrin homology domain;IPR011993,PH-like domain superfamily;IPR035899,Dbl homology (DH) domain superfamily;IPR002219,Protein kinase C-like, phorbol ester/diacylglycerol-binding domain;IPR000219,Dbl homology (DH) domain	ENOG410XT68,-;KOG3520,Predicted guanine nucleotide exchange factor;KOG3519,Invasion-inducing protein TIAM1/CDC24 and related RhoGEF GTPases	GO:0035556,biological_process,intracellular signal transduction;GO:0005085,molecular_function,guanyl-nucleotide exchange factor activity;GO:0046872,molecular_function,metal ion binding;GO:0065009,biological_process,regulation of molecular function;GO:0035023,biological_process,regulation of Rho protein signal transduction;GO:0005622,cellular_component,intracellular;GO:0005089,molecular_function,R…	-
Fcho2	4.0615	3.64525	3.35301	1.52648	1.51498	1.66209	A0A250Y597,FCH domain only protein 2	-	-	IPR018808,Muniscin C-terminal;IPR028565,Mu homology domain;IPR031160,F-BAR domain;IPR001060,FCH domain;IPR027267,AH/BAR domain superfamily;IPR030122,F-BAR domain only protein 2	-	GO:0072583,biological_process,clathrin-dependent endocytosis	-
Serf1	198.358	214.44	413.853	523.334	472.28	512.789	A0A096MK48,Similar to small EDRK-rich factor 1	-	PF04419,4F5 protein family	IPR007513,Uncharacterised protein family SERF	ENOG410XWDZ,-;KOG4488,Small EDRK-rich protein H4F5	-	-
Marveld2	0.540551	0.619962	0.520587	0.138832	0.186074	0.120289	A1BQX3,Tricellulin isoform a	XP_006517668.1,-;NP_001033691.1,MARVEL domain-containing protein 2 isoform 1	PF01284,Membrane-associating domain;PF07303,Occludin homology domain	IPR031176,ELL/occludin family;IPR010844,Occludin homology domain;IPR031177,MARVEL domain-containing protein 2;IPR008253,Marvel domain	KOG4796,RNA polymerase II elongation factor;ENOG410ZNGU,-	GO:0070830,biological_process,bicellular tight junction assembly;GO:0030054,cellular_component,cell junction;GO:0031410,cellular_component,cytoplasmic vesicle;GO:0005923,cellular_component,bicellular tight junction;GO:0045216,biological_process,cell-cell junction organization;GO:0005737,cellular_component,cytoplasm;GO:0007605,biological_process,sensory perception of sound;GO:0016324,cellular_comp…	-
Adamts6	0.524323	0.466446	0.456404	0.149803	0.222629	0.230091	D3Z1A5,A disintegrin-like and metallopeptidase	XP_011242913.1,-;NP_001074489.1,A disintegrin and metalloproteinase with thrombospondin motifs 6 precursor	PF05986,ADAM-TS Spacer 1;PF01421,Reprolysin (M12B) family zinc metalloprotease;PF08686,PLAC (protease and lacunin) domain;PF00090,Thrombospondin type 1 domain;PF01562,Reprolysin family propeptide	IPR010294,ADAM-TS Spacer 1;IPR000884,Thrombospondin type-1 (TSP1) repeat;IPR001590,Peptidase M12B, ADAM/reprolysin;IPR024079,Metallopeptidase, catalytic domain superfamily;IPR010909,PLAC;IPR002870,Peptidase M12B, propeptide;IPR036383,Thrombospondin type-1 (TSP1) repeat superfamily	KOG4597,Serine proteinase inhibitor (KU family) with thrombospondin repeats;ENOG410XPKZ,-;KOG3538,Disintegrin metalloproteinases with thrombospondin repeats	GO:0006508,biological_process,proteolysis;GO:0007507,biological_process,heart development;GO:0008237,molecular_function,metallopeptidase activity;GO:0004222,molecular_function,metalloendopeptidase activity;GO:0060976,biological_process,coronary vasculature development;GO:0046872,molecular_function,metal ion binding;GO:0003279,biological_process,cardiac septum development;GO:0035904,biological_pro…	-
Smim15	1.86922	1.64674	2.05977	0.565556	0.679594	0.838715	A0A1U8CRG1,small integral membrane protein 15	XP_012982096.1,-	-	IPR027877,Small integral membrane protein 15	-	GO:0016021,cellular_component,integral component of membrane;GO:0016020,cellular_component,membrane	-
Pde4d	0.119871	0.12701	0.0580472	0.0210581	0.0616656	0.0338845	E9PVU7,Phosphodiesterase	XP_006517706.1,cAMP-specific 3',5'-cyclic phosphodiesterase 4D isoform X1	PF00233,3'5'-cyclic nucleotide phosphodiesterase	IPR003607,HD/PDEase domain;IPR023088,3'5'-cyclic nucleotide phosphodiesterase;IPR023174,3'5'-cyclic nucleotide phosphodiesterase, conserved site;IPR002073,3'5'-cyclic nucleotide phosphodiesterase, catalytic domain;IPR036971,3'5'-cyclic nucleotide phosphodiesterase, catalytic domain superfamily	ENOG410XRI7,-;KOG3689,Cyclic nucleotide phosphodiesterase	GO:0016787,molecular_function,hydrolase activity;GO:0004114,molecular_function,3',5'-cyclic-nucleotide phosphodiesterase activity;GO:0007165,biological_process,signal transduction;GO:0046872,molecular_function,metal ion binding;GO:0008081,molecular_function,phosphoric diester hydrolase activity	-
Gapt	1.23031	1.44697	1.33868	0.54484	0.540407	0.575897	D4ACG3,Grb2-binding adaptor protein, transmembrane	NP_001102961.1,protein GAPT;XP_006231978.1,-;XP_006231979.1,-	PF11770,RB2-binding adapter (GAPT)	IPR021082,Protein GAPT	ENOG410J43U,-;ENOG4111803,-	GO:0002322,biological_process,B cell proliferation involved in immune response;GO:0002381,biological_process,immunoglobulin production involved in immunoglobulin mediated immune response;GO:0016021,cellular_component,integral component of membrane;GO:0001782,biological_process,B cell homeostasis	-
Map3k1	1.43114	1.53062	1.16733	0.460745	0.457318	0.407229	F8VQ72,Mitogen-activated protein kinase kinase kinase 1	NP_036075.2,mitogen-activated protein kinase kinase kinase 1	PF04434,SWIM zinc finger;PF00069,Protein kinase domain	IPR001841,Zinc finger, RING-type;IPR011009,Protein kinase-like domain superfamily;IPR017441,Protein kinase, ATP binding site;IPR008271,Serine/threonine-protein kinase, active site;IPR013083,Zinc finger, RING/FYVE/PHD-type;IPR016024,Armadillo-type fold;IPR011989,Armadillo-like helical;IPR007527,Zinc finger, SWIM-type;IPR000719,Protein kinase domain	KOG4279,Serine/threonine protein kinase;ENOG410XQGS,-	GO:0019901,molecular_function,protein kinase binding;GO:0071260,biological_process,cellular response to mechanical stimulus;GO:0004672,molecular_function,protein kinase activity;GO:0006468,biological_process,protein phosphorylation;GO:0005524,molecular_function,ATP binding;GO:0008270,molecular_function,zinc ion binding	K04416,ko04120,Ubiquitin mediated proteolysis;K04416,ko05166,HTLV-I infection;K04416,ko04010,MAPK signaling pathway;K04416,ko04622,RIG-I-like receptor signaling pathway;K04416,ko04722,Neurotrophin signaling pathway;K04416,ko04912,GnRH signaling pathway;K04416,ko05161,Hepatitis B
Il6st	1.73123	1.54563	1.81102	0.735434	0.607014	0.599784	H6WCS3,Interleukin-6 signal transductor	-	PF00041,ibronectin type III domain;PF09240,Interleukin-6 receptor alpha chain, binding;PF06328,Ig-like C2-type domain	IPR003529,Long hematopoietin receptor, Gp130 family 2, conserved site;IPR010457,Immunoglobulin C2-set-like, ligand-binding;IPR036116,Fibronectin type III superfamily;IPR003961,Fibronectin type III;IPR013783,Immunoglobulin-like fold;IPR015321,Type I cytokine receptor, cytokine-binding domain	ENOG410YNQ4,-;ENOG410IF1N,-	GO:0019221,biological_process,cytokine-mediated signaling pathway;GO:0004896,molecular_function,cytokine receptor activity;GO:0016021,cellular_component,integral component of membrane;GO:0016020,cellular_component,membrane	-
Snx18	0.752387	0.745978	0.783754	0.129978	0.14987	0.0915018	Q8C788,Sorting nexin	NP_570614.2,sorting nexin-18	PF14604,Variant SH3 domain;PF00787,PX domain;PF10456,WASP-binding domain of Sorting nexin protein	IPR014536,Sorting nexin 9 family;IPR036871,PX domain superfamily;IPR035557,Sorting nexin-18, SH3 domain;IPR027267,AH/BAR domain superfamily;IPR001683,Phox homologous domain;IPR001452,SH3 domain;IPR035703,SNX18, PX domain;IPR036028,SH3-like domain superfamily;IPR019497,Sorting nexin protein, WASP-binding domain	KOG2528,Sorting nexin SNX9/SH3PX1 and related proteins;ENOG410XPHZ,-	GO:0036089,biological_process,cleavage furrow formation;GO:0005546,molecular_function,phosphatidylinositol-4,5-bisphosphate binding;GO:0031410,cellular_component,cytoplasmic vesicle;GO:0030659,cellular_component,cytoplasmic vesicle membrane;GO:0015031,biological_process,protein transport;GO:0000281,biological_process,mitotic cytokinesis;GO:0043547,biological_process,positive regulation of GTPase …	-
Arl15	0.300628	0.509956	0.370722	0.118102	0.088033	0.109939	F1M6C4,ADP-ribosylation factor-like GTPase 15	XP_008758963.1,-;XP_008773283.1,ADP-ribosylation factor-like protein 15 isoform X2	PF00025,ADP-ribosylation factor family	IPR006689,Small GTPase superfamily, ARF/SAR type;IPR024156,Small GTPase superfamily, ARF type;IPR027417,P-loop containing nucleoside triphosphate hydrolase	KOG0071,GTP-binding ADP-ribosylation factor Arf6 (dArf3);ENOG410XP1U,-	GO:0005525,molecular_function,GTP binding;GO:0000166,molecular_function,nucleotide binding;GO:0070062,cellular_component,extracellular exosome;GO:0005622,cellular_component,intracellular	-
Emb	0.448874	0.541458	0.40701	0.144278	0.147874	0.164152	Q3TSZ8,Uncharacterized protein	-	PF07679,Immunoglobulin I-set domain	IPR007110,Immunoglobulin-like domain;IPR036179,Immunoglobulin-like domain superfamily;IPR013783,Immunoglobulin-like fold;IPR027114,Embigin;IPR003599,Immunoglobulin subtype;IPR013098,Immunoglobulin I-set	ENOG410IVBC,-;ENOG41120A3,-	GO:0016021,cellular_component,integral component of membrane;GO:0016020,cellular_component,membrane	-
Hcn1	0.169583	0.204075	0.113359	0.293007	0.310525	0.381672	F1LSH6,Potassium/sodium hyperpolarization-activated cyclic nucleotide-gated channel 1	-	PF00027,Cyclic nucleotide-binding domain;PF00520,Ion transport protein;PF08412,Ion transport protein N-terminal	IPR014710,RmlC-like jelly roll fold;IPR013621,Ion transport N-terminal;IPR003938,Potassium channel, voltage-dependent, EAG/ELK/ERG;IPR000595,Cyclic nucleotide-binding domain;IPR018490,Cyclic nucleotide-binding-like;IPR027359,Voltage-dependent channel domain superfamily;IPR005821,Ion transport domain;IPR018488,Cyclic nucleotide-binding, conserved site;IPR030169,Potassium/sodium hyperpolarization-a…	ENOG410XPSE,-;KOG0498,K+-channel ERG and related proteins, contain PAS/PAC sensor domain	GO:0005267,molecular_function,potassium channel activity;GO:0005244,molecular_function,voltage-gated ion channel activity;GO:0005886,cellular_component,plasma membrane;GO:0098855,cellular_component,HCN channel complex;GO:0005222,molecular_function,intracellular cAMP activated cation channel activity;GO:0005248,molecular_function,voltage-gated sodium channel activity;GO:0042391,biological_process,…	-
B430218F22Rik	0.416285	0.280497	0.613373	2.24678	1.03997	0.989521	Q8BQR5,RIKEN cDNA B430218F22 gene	-	-	-	-	-	-
Gm5796	0.941912	0.923154	0.9286	1.84862	1.99656	2.07612	E9Q7M8,Predicted gene 5796	NP_001025101.2,2610042L04Rik protein	PF04822,Takusan	IPR006907,Domain of unknown function DUF622	-	GO:0005575,cellular_component,cellular_component;GO:0003674,molecular_function,molecular_function;GO:0008150,biological_process,biological_process	-
Gm3115	0.667661	0.865451	0.853016	2.23985	2.1932	2.08876	L7N285,Predicted gene 3115	-	PF04822,Takusan	IPR006907,Domain of unknown function DUF622	-	GO:0005575,cellular_component,cellular_component;GO:0008150,biological_process,biological_process;GO:0003674,molecular_function,molecular_function	-
Gm3149	1.64022	1.50317	1.54673	4.21306	4.58162	4.15202	E9PW52,Predicted gene 3149	-	PF04822,Takusan	IPR006907,Domain of unknown function DUF622	-	GO:0005575,cellular_component,cellular_component;GO:0008150,biological_process,biological_process;GO:0003674,molecular_function,molecular_function	-
Gm3383	0.27392	0.325993	0.295209	0.690377	0.782068	0.427876	J3QQ59,Predicted gene 3194	-	PF04822,Takusan	IPR006907,Domain of unknown function DUF622	-	-	-
[truncated: 2,883 more rows]
