# Supplementary material for: hnRNPH1 recruits PTBP2 and SRSF3 to modulate alternative splicing in germ cells
Source: Nat Commun. 2022 Jun 23;13:3588. doi: 10.1038/s41467-022-31364-7 (PMC9226075; doi:10.1038/s41467-022-31364-7)
Supplement: Supplementary file 9 — Supplementary Data 6 [file 41467_2022_31364_MOESM9_ESM.xls]

## Sheet: NSH1-Table 7 PTBP2.  splicing c
Supplementary Table 6. Alternative splicing events were reanalyzed in Ptbp2 cKO and the control groups from the previously published data.
GeneID	Gene_name	AS_type	chr	strand	AS_feature	IJC_Group1	SJC_Group1	IJC_Group2	SJC_Group2	IncFormLen	SkipFormLen	P_value	FDR	Group1_value	Group2_value	ΔPSI
ENSMUSG00000044712	Slc38a6	MXE	chr12	+	73288392_73288523_73292159_73292233_73286778_73287032_73310144_73310197	40|39	6|12	30|27	14|16	261	204	0.0189467	0.312672	0.839|0.718	0.626|0.569	0.181
ENSMUSG00000035694	Caps2	MXE	chr10	+	112190951_112191071_112194927_112195002_112183004_112183072_112195707_112195803	10|8	64|27	62|49	38|53	250	205	1.51046e-08	2.70167e-06	0.114|0.195	0.572|0.431	-0.347
ENSMUSG00000106013	4933402J10Rik	MXE	chr5	-	59973229_59973345_59974452_59974613_59963123_59963230_59976766_59976830	19|12	31|9	26|30	62|86	291	246	0.0377513	0.458492	0.341|0.53	0.262|0.228	0.191
ENSMUSG00000068101	Cenpm	MXE	chr15	-	82241326_82241419_82244132_82244212_82239878_82239958_82244622_82244747	8|10	36|43	14|14	31|22	210	223	0.0176651	0.300919	0.191|0.198	0.324|0.403	-0.169
ENSMUSG00000033991	Ttc37	MXE	chr13	+	76123441_76123543_76124760_76124900_76122634_76122775_76126965_76127052	40|53	62|57	28|19	56|63	232	270	0.0099468	0.203858	0.429|0.52	0.368|0.26	0.161
ENSMUSG00000042213	Zfand4	MXE	chr6	+	116305616_116305761_116313844_116315017_116273572_116273872_116315587_116315642	18|16	383|337	8|8	449|395	275	1303	0.00261776	0.0804755	0.182|0.184	0.078|0.088	0.1
ENSMUSG00000015143	Actn1	MXE	chr12	-	80170182_80170248_80170685_80170766_80168857_80169016_80171728_80171875	4|6	16|23	13|4	15|9	211	196	0.0396221	0.467554	0.188|0.195	0.446|0.292	-0.177
ENSMUSG00000043633	Fam221b	MXE	chr4	-	43660281_43660479_43660643_43660754_43660036_43660156_43665459_43665603	35|13	26|13	181|188	244|294	241	328	0.0189268	0.312672	0.647|0.576	0.502|0.465	0.128
ENSMUSG00000046991	Wdr27	MXE	chr17	-	14926164_14926278_14928276_14928401_14924668_14924720_14932515_14932657	32|29	89|64	52|70	87|83	255	244	0.00810126	0.181127	0.256|0.302	0.364|0.447	-0.126
ENSMUSG00000026662	Sephs1	MXE	chr2	+	4889182_4889286_4891586_4891694_4884331_4884605_4893184_4893339	70|132	65|97	50|55	74|60	234	238	0.0225592	0.334983	0.523|0.581	0.407|0.482	0.108
ENSMUSG00000045078	Rnf216	MXE	chr5	-	143092994_143093125_143098378_143098505_143090119_143090929_143112898_143112980	52|54	84|120	26|26	116|108	257	261	0.00017885	0.00977464	0.386|0.314	0.185|0.196	0.159
ENSMUSG00000024242	Map4k3	MXE	chr17	-	80663991_80664082_80680867_80680925_80655856_80655921_80727793_80728093	23|39	62|70	14|14	66|66	188	221	0.00418207	0.113493	0.304|0.396	0.2|0.2	0.15
ENSMUSG00000087170	1700001G01Rik	MXE	chr18	+	17032425_17032615_17036191_17036290_17019075_17019164_17038564_17038654	18|5	120|44	34|47	113|134	320	229	0.000802273	0.0328848	0.097|0.075	0.177|0.201	-0.103
ENSMUSG00000033004	Mycbp2	MXE	chr14	-	103269357_103269465_103275788_103275890_103262701_103262821_103276372_103276518	494|512	121|161	318|314	186|192	232	238	2.3752e-08	4.06366e-06	0.807|0.765	0.637|0.627	0.154
ENSMUSG00000030316	Tamm41	MXE	chr6	-	115012157_115012323_115016082_115016228_115010806_115010869_115025273_115025424	62|83	50|55	62|46	62|68	276	296	0.0213355	0.331839	0.571|0.618	0.517|0.42	0.126
ENSMUSG00000039607	Rbms3	MXE	chr9	-	116627889_116627937_116636368_116636479_116586017_116586095_116678646_116678697	7|7	4|2	3|6	0|1	241	178	0.00275407	0.08401	0.564|0.721	1.0|0.816	-0.265
ENSMUSG00000040407	Akap9	MXE	chr5	+	3981117_3981214_3992045_3992138_3976127_3976326_4001404_4001758	70|99	94|87	114|103	55|58	227	223	0.000430636	0.0211819	0.422|0.528	0.671|0.636	-0.178
ENSMUSG00000033306	Lpp	MXE	chr16	+	24722084_24722136_24761592_24762276_24721854_24721991_24845090_24845217	2|0	31|32	36|38	68|115	182	814	1.06025e-06	0.000130377	0.224|0.0	0.703|0.596	-0.537
ENSMUSG00000106741	4930513D17Rik	MXE	chr5	-	39509652_39509829_39538877_39538984_39476990_39477122_39603483_39603531	0|0	3|3	39|52	29|38	237	307	1.95251e-06	0.00021342	0.0|0.0	0.635|0.639	-0.637
ENSMUSG00000021891	Mettl6	MXE	chr14	-	31492321_31492456_31493596_31493964_31487570_31487741_31494901_31495030	215|211	250|305	232|263	208|193	498	265	0.000543463	0.0248666	0.314|0.269	0.372|0.42	-0.105
ENSMUSG00000098789	Jmjd7	MXE	chr2	+	120031306_120031402_120031574_120031651_120030815_120030872_120031840_120032000	16|22	31|24	25|24	12|12	226	207	0.00197513	0.0634178	0.321|0.456	0.656|0.647	-0.263
ENSMUSG00000107408	1700065L07Rik	MXE	chr6	-	73440182_73440248_73461479_73461642_73437516_73437612_73470955_73471021	262|205	70|31	199|189	87|76	293	196	0.000374637	0.0189	0.715|0.816	0.605|0.625	0.15
ENSMUSG00000039342	Ankar	MXE	chr1	-	72689945_72690383_72698420_72699056_72687724_72687828_72700451_72700564	331|287	175|133	487|465	47|43	766	568	0	0	0.584|0.615	0.885|0.889	-0.288
ENSMUSG00000000127	Fer	MXE	chr17	+	63941582_63941757_63957124_63957317_63941290_63941480_63973064_63973157	102|106	76|51	143|117	122|138	305	323	0.012247	0.235082	0.587|0.688	0.554|0.473	0.124
ENSMUSG00000097516	4930467D21Rik	MXE	chr5	+	97545557_97545609_97582215_97582285_97395369_97395495_97585852_97588125	0|1	24|31	1|4	14|10	182	200	0.00404223	0.113033	0.0|0.034	0.073|0.305	-0.172
ENSMUSG00000040860	Crocc	MXE	chr4	-	141046943_141047129_141051040_141051195_141046771_141046855_141052949_141053091	13|22	8|8	12|3	0|2	285	316	0.0172758	0.295566	0.643|0.753	1.0|0.625	-0.115
ENSMUSG00000110333	RP23-202K1.1	MXE	chr8	+	27580945_27581018_27581906_27581974_27580820_27580849_27582673_27582740	99|86	75|72	196|149	307|240	203	198	2.32812e-05	0.00172852	0.563|0.538	0.384|0.377	0.17
ENSMUSG00000025808	Ccdc7a	MXE	chr8	-	129000802_129000864_129026598_129026750_128993022_128993079_129027348_129027381	126|73	33|17	168|161	87|64	282	192	0.00322569	0.094023	0.722|0.745	0.568|0.631	0.134
ENSMUSG00000025808	Ccdc7a	MXE	chr8	-	128993022_128993079_129000802_129000864_128985379_128985410_129026598_129026750	33|10	17|8	82|50	15|7	192	187	0.000613398	0.0271205	0.654|0.549	0.842|0.874	-0.256
ENSMUSG00000072501	Phf20l1	MXE	chr15	+	66632705_66632901_66636683_66637032_66629799_66629981_66639912_66640075	2|11	74|75	0|0	53|76	326	479	3.42734e-05	0.00236607	0.038|0.177	0.0|0.0	0.107
ENSMUSG00000020456	Ogdh	MXE	chr11	+	6313787_6313979_6316977_6317080_6296951_6297199_6334532_6334648	108|140	70|107	121|121	51|45	322	233	0.00140791	0.0503649	0.528|0.486	0.632|0.661	-0.14
ENSMUSG00000021820	Camk2g	MXE	chr14	-	20745791_20745860_20747818_20747851_20744603_20744648_20755658_20755702	28|7	96|111	1|0	77|95	163	199	4.49194e-08	6.79838e-06	0.263|0.071	0.016|0.0	0.159
ENSMUSG00000020456	Ogdh	MXE	chr11	+	6316764_6316855_6316977_6317080_6313787_6313979_6334532_6334648	116|109	149|234	113|102	138|86	221	233	0.0220942	0.333071	0.451|0.329	0.463|0.556	-0.12
ENSMUSG00000029104	Htt	MXE	chr5	+	34782741_34782825_34790266_34790387_34761743_34762109_34794104_34794164	12|14	66|82	22|22	68|61	214	251	0.0189302	0.312672	0.176|0.167	0.275|0.297	-0.115
ENSMUSG00000026774	4931423N10Rik	MXE	chr2	+	23212659_23212833_23226881_23226988_23207475_23208104_23230108_23230246	24|18	106|62	13|9	159|174	304	237	3.4204e-06	0.000354581	0.15|0.185	0.06|0.039	0.118
ENSMUSG00000099391	1700003C15Rik	MXE	chr5	-	11719604_11719745_11742436_11742524_11697240_11697418_11744013_11744253	100|98	95|69	93|111	121|136	218	271	0.0157326	0.275145	0.567|0.638	0.489|0.504	0.106
ENSMUSG00000033102	Cdc14b	MXE	chr13	-	64201331_64201448_64209106_64209204_64195359_64196675_64209925_64210085	63|56	20|48	149|136	27|37	228	247	0.00688675	0.160351	0.773|0.558	0.857|0.799	-0.163
ENSMUSG00000020882	Cacnb1	MXE	chr11	-	98010626_98010646_98011342_98011497_98010295_98010376_98011865_98011942	18|12	6|4	7|14	29|41	285	150	2.61962e-08	4.29508e-06	0.612|0.612	0.113|0.152	0.479
ENSMUSG00000036817	Sun1	MXE	chr5	+	139229752_139229944_139231126_139231237_139226705_139226885_139233470_139233569	44|71	77|133	82|90	75|95	322	241	0.000974006	0.0375463	0.3|0.285	0.45|0.415	-0.14
ENSMUSG00000030960	Mettl10	MXE	chr7	-	132837099_132837207_132850594_132850709_132831359_132831576_132851425_132851491	93|110	81|98	52|72	92|109	245	238	0.000742542	0.0317598	0.527|0.522	0.354|0.391	0.152
ENSMUSG00000007812	Zfp655	MXE	chr5	+	145235305_145235391_145235736_145235863_145233440_145233602_145237049_145238322	4|4	11|25	6|12	2|7	216	257	3.71238e-05	0.00251866	0.302|0.16	0.781|0.671	-0.495
ENSMUSG00000025006	Sorbs1	MXE	chr19	-	40340044_40340146_40344355_40344439_40336985_40337035_40349898_40350013	2|2	3|5	11|13	8|2	214	232	0.0215485	0.333071	0.42|0.302	0.598|0.876	-0.376
ENSMUSG00000032534	Cep63	MXE	chr9	-	102607325_102607439_102613294_102613417_102602841_102603075_102615274_102615370	1393|1040	1141|956	1369|1373	1830|1902	253	244	2.68165e-05	0.0019186	0.541|0.512	0.419|0.41	0.112
ENSMUSG00000025702	2021-03-08	MXE	chr6	+	116376692_116376863_116392523_116392574_116338032_116338490_116401036_116401122	33|74	89|95	44|43	42|48	301	181	0.0323525	0.430092	0.182|0.319	0.386|0.35	-0.117
ENSMUSG00000101969	Gm20125	MXE	chr10	-	16963151_16963278_16976122_16976251_16959447_16959550_16981758_16981905	2|4	29|15	15|11	25|36	259	257	0.011603	0.229966	0.064|0.209	0.373|0.233	-0.166
ENSMUSG00000047409	Ctdspl	MXE	chr9	+	119011234_119011389_119020011_119020044_118926452_118926940_119026936_119027038	18|20	15|23	3|7	10|13	285	163	0.035983	0.452375	0.407|0.332	0.146|0.235	0.179
ENSMUSG00000073460	Pnldc1	MXE	chr17	-	12905761_12905885_12906497_12906537_12905505_12905594_12909052_12909126	23|29	80|94	29|25	40|50	170	254	0.00761368	0.174185	0.3|0.316	0.52|0.428	-0.166
ENSMUSG00000087475	4933406I18Rik	MXE	chr7	-	114360540_114360633_114395811_114396035_114355006_114355159_114414862_114415021	15|20	0|0	30|43	6|10	354	223	5.02138e-06	0.000470455	1.0|1.0	0.759|0.73	0.256
ENSMUSG00000037437	Adam32	MXE	chr8	-	24870685_24870769_24884437_24884636_24852239_24852278_24886220_24886325	417|350	80|59	1473|1354	88|105	329	214	6.35066e-10	1.46999e-07	0.772|0.794	0.916|0.893	-0.122
ENSMUSG00000022801	Lrch3	MXE	chr16	+	32988430_32988481_32990264_32990318_32986738_32986888_32993761_32993833	55|51	34|42	42|48	55|47	181	184	0.0493903	0.528891	0.622|0.552	0.437|0.509	0.114
ENSMUSG00000050730	Arhgap42	MXE	chr9	-	9155302_9155364_9180026_9180122_9115689_9115761_9238625_9239101	6|8	5|8	3|3	6|11	226	192	0.0380962	0.459842	0.505|0.459	0.298|0.188	0.239
ENSMUSG00000012114	Med15	MXE	chr16	-	17663376_17663496_17671544_17671673_17655677_17655805_17673068_17673398	69|65	31|24	55|49	36|52	259	250	0.00543126	0.138779	0.682|0.723	0.596|0.476	0.166
ENSMUSG00000060279	Ap2a1	MXE	chr7	-	44903461_44903527_44903740_44903901_44903143_44903200_44903988_44904156	139|112	22|7	213|239	1|0	291	196	1.52989e-11	4.63085e-09	0.81|0.915	0.993|1.0	-0.134
ENSMUSG00000064307	Lrrc51	MXE	chr7	-	101915561_101915767_101920636_101920774_101913434_101913583_101933763_101933868	237|166	695|507	228|215	1095|1245	268	336	7.62489e-06	0.000638381	0.299|0.291	0.207|0.178	0.102
ENSMUSG00000020648	Dus4l	MXE	chr12	-	31646620_31646738_31648765_31648887_31642763_31642886_31652290_31652441	12|19	12|16	17|14	6|5	252	248	0.0229658	0.338476	0.496|0.539	0.736|0.734	-0.217
ENSMUSG00000039988	Ankrd13c	MXE	chr3	+	157994596_157994758_157999656_157999736_157991680_157991812_158001073_158001172	161|185	129|135	177|181	91|86	292	210	0.00574201	0.143005	0.473|0.496	0.583|0.602	-0.108
ENSMUSG00000039853	Trim14	MXE	chr4	-	46510436_46510529_46521981_46522144_46506846_46507427_46523505_46523739	70|57	9|11	49|53	27|30	293	223	1.11422e-05	0.000876889	0.855|0.798	0.58|0.573	0.25
ENSMUSG00000032076	Cadm1	MXE	chr9	+	47818733_47818817_47829376_47829409_47813772_47813945_47848166_47848298	295|472	121|124	270|271	164|133	214	163	0.00142807	0.0506258	0.65|0.744	0.556|0.608	0.115
ENSMUSG00000023353	Agap3	MXE	chr5	+	24496732_24496903_24498069_24498207_24492957_24493126_24499657_24499812	7|2	2|2	4|1	6|9	301	268	0.0121251	0.233884	0.757|0.471	0.372|0.09	0.383
ENSMUSG00000022641	Bbx	MXE	chr16	-	50274546_50274789_50280368_50280539_50266176_50266369_50331028_50331102	117|221	168|246	140|144	304|383	301	373	3.58308e-06	0.000355357	0.463|0.527	0.363|0.318	0.154
ENSMUSG00000037437	Adam32	MXE	chr8	-	24837782_24837821_24852239_24852278_24836139_24836319_24863388_24863545	137|75	194|142	614|526	611|605	169	169	0.00407896	0.113033	0.414|0.346	0.501|0.465	-0.103
ENSMUSG00000057132	Rpgrip1	MXE	chr14	+	52145731_52145883_52147209_52147552_52145032_52145485_52149215_52149631	5|6	6|2	1|3	9|4	282	473	0.0453286	0.505292	0.583|0.834	0.157|0.557	0.351
ENSMUSG00000002910	Arrdc2	MXE	chr8	-	70838693_70838841_70838978_70839045_70837443_70837546_70839127_70839720	5|7	44|29	1|2	17|33	197	278	0.0375219	0.457116	0.138|0.254	0.077|0.079	0.118
ENSMUSG00000036959	Bcorl1	MXE	chrX	+	48367418_48367509_48375022_48375188_48361532_48361662_48376996_48377077	5|4	7|11	7|6	3|4	221	296	0.0222037	0.333071	0.489|0.328	0.758|0.668	-0.305
ENSMUSG00000038836	Agbl3	MXE	chr6	+	34832504_34832576_34836812_34836858_34824719_34824800_34839324_34839509	10|16	36|13	6|6	52|66	202	176	0.000665186	0.0290834	0.195|0.517	0.091|0.073	0.274
ENSMUSG00000037437	Adam32	MXE	chr8	-	24863388_24863545_24870685_24870769_24852239_24852278_24872571_24872761	477|363	344|243	1415|1350	1637|1505	214	287	2.61201e-05	0.00190338	0.65|0.667	0.537|0.546	0.117
ENSMUSG00000086646	Platr20	MXE	chr11	-	51198575_51198716_51219457_51219553_51189832_51190311_51220367_51220418	22|17	12|4	14|13	2|1	226	271	0.0116648	0.229966	0.687|0.836	0.894|0.94	-0.155
ENSMUSG00000051169	Rpusd3	MXE	chr6	-	113416306_113416446_113416788_113416912_113415318_113415722_113417140_113417225	21|18	30|14	59|43	30|23	254	270	0.022451	0.334639	0.427|0.577	0.676|0.665	-0.169
ENSMUSG00000025453	Nnt	MXE	chr13	-	119396746_119396976_119404551_119404754_119394610_119394828_119408902_119408997	18|37	161|140	12|6	236|175	333	360	1.42332e-06	0.000160022	0.108|0.222	0.052|0.036	0.121
ENSMUSG00000022957	Itsn1	MXE	chr16	+	91858208_91858375_91863256_91863378_91854572_91854655_91868019_91868137	50|68	52|78	46|54	36|23	297	252	0.0189907	0.312672	0.449|0.425	0.52|0.666	-0.156
ENSMUSG00000030301	Ccdc91	MXE	chr6	+	147534028_147534189_147537375_147537480_147510823_147510902_147562634_147562712	43|35	75|73	29|25	238|243	291	235	3.03624e-12	9.95633e-10	0.316|0.279	0.09|0.077	0.214
ENSMUSG00000053332	Gas5	MXE	chr1	+	161035751_161035804_161035982_161036014_161034928_161035194_161036207_161036244	24|31	138|173	49|57	143|115	183	162	5.44054e-05	0.00350959	0.133|0.137	0.233|0.305	-0.134
ENSMUSG00000013662	Atad1	MXE	chr19	-	32702539_32702638_32706834_32707009_32701519_32701640_32712265_32712298	102|141	189|230	84|97	286|287	305	229	8.13767e-05	0.0051648	0.288|0.315	0.181|0.202	0.11
ENSMUSG00000053332	Gas5	MXE	chr1	+	161035982_161036014_161036207_161036579_161035751_161035804_161036819_161036852	52|74	173|234	89|77	190|158	162	502	0.0107564	0.217059	0.482|0.495	0.592|0.602	-0.108
ENSMUSG00000097725	4930593A02Rik	MXE	chr3	+	58732829_58732953_58738366_58738515_58696053_58696126_58740246_58740345	16|10	54|47	18|20	13|21	254	279	9.64567e-06	0.000790744	0.246|0.189	0.603|0.511	-0.339
ENSMUSG00000097725	4930593A02Rik	MXE	chr3	+	58732829_58732953_58740246_58740345_58696053_58696126_58750372_58750497	16|12	25|30	29|37	21|24	254	229	0.000826777	0.0331976	0.366|0.265	0.555|0.582	-0.253
ENSMUSG00000024381	Bin1	MXE	chr18	+	32426223_32426352_32431670_32431742_32424819_32424967_32431982_32432093	0|2	4|32	2|3	2|4	259	202	0.00168479	0.0586695	0.0|0.046	0.438|0.369	-0.38
ENSMUSG00000050439	Enthd1	MXE	chr15	-	80474050_80474473_80509181_80509308_80452239_80452964_80514061_80514180	148|103	28|24	161|153	91|84	257	553	5.00244e-07	6.56153e-05	0.919|0.902	0.792|0.797	0.116
ENSMUSG00000069769	Msi2	MXE	chr11	-	88716509_88716594_88717289_88717371_88712437_88712479_88717704_88717745	77|107	80|151	67|61	132|112	212	215	0.0181909	0.305903	0.494|0.418	0.34|0.356	0.108
ENSMUSG00000037386	Rims2	MXE	chr15	+	39517805_39517871_39534837_39535017_39511263_39511374_39535871_39535981	22|9	94|88	4|1	84|66	196	310	9.88299e-05	0.00617294	0.27|0.139	0.07|0.023	0.158
ENSMUSG00000004626	Stxbp2	MXE	chr8	+	3641110_3641206_3641734_3641820_3639507_3639617_3641897_3642055	33|41	52|52	97|94	82|80	226	216	0.0148443	0.262188	0.378|0.43	0.531|0.529	-0.126
ENSMUSG00000029074	Ttll10	MXE	chr4	-	156043625_156043797_156044718_156044890_156043046_156043187_156045324_156045410	25|3	13|1	87|99	100|102	302	302	0.0246367	0.356417	0.658|0.75	0.465|0.493	0.225
ENSMUSG00000109739	Gm17949	MXE	chr17	+	57014651_57014765_57019403_57019598_57012595_57012795_57020167_57020294	13|9	28|16	30|32	33|32	244	325	0.0424707	0.481589	0.382|0.428	0.548|0.571	-0.154
ENSMUSG00000012076	Brms1l	MXE	chr12	+	55845283_55845363_55860090_55860187_55844395_55844523_55861087_55861171	114|130	123|186	73|59	120|144	210	227	0.012008	0.232766	0.5|0.43	0.397|0.307	0.113
ENSMUSG00000071604	Fam189a2	MXE	chr19	-	23988446_23988575_23994780_23994891_23986408_23986516_24021605_24021662	25|54	47|71	21|26	80|52	241	259	0.0294924	0.401566	0.364|0.45	0.22|0.35	0.122
ENSMUSG00000057246	BC051142	MXE	chr17	+	34421852_34421882_34440327_34440348_34420386_34420413_34440866_34440887	402|292	104|80	533|573	242|258	160	151	0.000129864	0.00762707	0.785|0.775	0.675|0.677	0.104
ENSMUSG00000026159	Agfg1	MXE	chr1	+	82875287_82875450_82880007_82880127_82870684_82870800_82882227_82882437	399|375	255|282	478|466	687|685	293	250	1.30822e-09	2.7094e-07	0.572|0.532	0.373|0.367	0.182
ENSMUSG00000019978	Epb41l2	MXE	chr10	+	25504136_25504259_25506174_25506273_25501823_25502387_25507776_25507857	96|214	254|316	102|100	345|355	253	229	0.00224801	0.0702058	0.255|0.38	0.211|0.203	0.11
ENSMUSG00000042700	Sipa1l1	MXE	chr12	+	82234462_82234528_82265956_82266025_82170015_82170076_82311348_82311409	25|25	7|7	13|16	8|11	196	199	0.0417568	0.48096	0.784|0.784	0.623|0.596	0.175
ENSMUSG00000003123	Lipe	MXE	chr7	-	25385436_25385527_25388117_25388653_25385179_25385325_25395500_25396379	41|39	48|30	41|43	76|82	666	221	0.00558975	0.1401	0.221|0.301	0.152|0.148	0.111
ENSMUSG00000047021	Ccdc108	MXE	chr1	-	74929254_74929357_74933069_74933238_74928333_74928500_74935520_74935599	374|302	319|286	233|246	346|358	299	233	0.000125558	0.00748595	0.477|0.451	0.344|0.349	0.117
ENSMUSG00000043789	Vwce	MXE	chr19	+	10650560_10650648_10653049_10653135_10648425_10648508_10654233_10654351	3|1	0|0	8|5	3|1	218	216	0.00589794	0.145053	1.0|1.0	0.725|0.832	0.222
ENSMUSG00000086451	4933431K23Rik	MXE	chr8	+	77676230_77676270_77679053_77679207_77667841_77667964_77686380_77686572	0|1	3|1	4|2	3|1	170	284	0.0029077	0.0873419	0.0|0.626	0.69|0.77	-0.417
ENSMUSG00000024317	Rnf138	MXE	chr18	+	21020887_21020999_21024408_21024516_21010676_21010792_21026085_21028223	194|189	253|290	407|451	345|326	242	238	5.41002e-06	0.00049508	0.43|0.391	0.537|0.576	-0.146
ENSMUSG00000035325	Sec31a	MXE	chr5	-	100388533_100388611_100389067_100389106_100386127_100386203_100390758_100390833	58|90	50|87	58|50	32|21	169	208	0.00431664	0.116342	0.588|0.56	0.69|0.746	-0.144
ENSMUSG00000040785	Ttc3	MXE	chr16	+	94408553_94408716_94412059_94412123_94403313_94403368_94415948_94416009	47|81	123|128	74|50	80|63	293	194	0.00870068	0.185583	0.202|0.295	0.38|0.344	-0.113
ENSMUSG00000001632	Brpf1	MXE	chr6	+	113309802_113310408_113314590_113315550_113307191_113307569_113316527_113316690	23|31	46|60	17|9	45|49	736	1090	0.0489432	0.528891	0.425|0.433	0.359|0.214	0.143
ENSMUSG00000061028	Clasrp	MXE	chr7	-	19595458_19595556_19603189_19603305_19594906_19595008_19604411_19604486	8|9	57|34	20|11	32|45	246	228	0.0483934	0.527502	0.115|0.197	0.367|0.185	-0.12
ENSMUSG00000021614	Vcan	MXE	chr13	-	89688284_89693501_89702917_89705797_89685078_89685192_89712204_89712498	2|1	2|4	0|0	5|2	3010	5347	0.00959676	0.19856	0.64|0.308	0.0|0.0	0.474
ENSMUSG00000035725	Prkx	MXE	chrX	-	77773115_77773235_77782037_77782301_77771246_77771342_77786127_77786296	37|34	19|31	10|17	22|22	394	250	0.0139817	0.257093	0.553|0.41	0.224|0.329	0.205
ENSMUSG00000073792	Alg6	MXE	chr4	+	99741533_99741616_99744489_99744625_99739213_99739302_99746325_99746411	2|1	17|19	5|5	13|8	213	266	0.00288588	0.0873419	0.128|0.062	0.324|0.438	-0.286
ENSMUSG00000010936	Vac14	MXE	chr8	+	110653611_110653677_110671025_110671182_110645757_110645818_110682491_110682624	5|9	26|62	1|1	32|39	196	287	0.000822287	0.0331976	0.22|0.175	0.044|0.036	0.158
ENSMUSG00000087177	E130307A14Rik	MXE	chr10	-	39655839_39655929_39681472_39681549_39654464_39654688_39731737_39732006	29|32	62|59	15|17	52|59	207	220	0.0333099	0.438376	0.332|0.366	0.235|0.234	0.114
ENSMUSG00000087177	E130307A14Rik	MXE	chr10	-	39681472_39681549_39722808_39722938_39654521_39654688_39728125_39728181	3|2	5|1	18|14	3|5	260	207	0.0483616	0.527502	0.323|0.614	0.827|0.69	-0.29
ENSMUSG00000087177	E130307A14Rik	MXE	chr10	-	39681472_39681549_39722808_39722938_39655839_39655929_39728125_39728181	4|4	45|47	19|15	44|35	260	207	1.83098e-05	0.00138556	0.066|0.063	0.256|0.254	-0.191
ENSMUSG00000030882	Dnhd1	MXE	chr7	+	105705523_105705626_105708481_105708631_105705246_105705451_105708867_105709050	40|39	56|58	151|175	150|131	233	280	0.0085031	0.184955	0.462|0.447	0.547|0.616	-0.127
ENSMUSG00000031158	Timm17b	MXE	chrX	+	7903672_7903736_7906070_7906199_7899356_7899469_7906280_7906391	2|5	43|81	7|9	35|44	194	259	0.00393962	0.111528	0.058|0.076	0.211|0.215	-0.146
ENSMUSG00000074627	Mroh8	MXE	chr2	-	157252963_157253068_157254929_157255025_157241713_157241849_157256326_157256471	219|128	80|48	235|212	240|225	226	235	3.15031e-11	8.26432e-09	0.74|0.735	0.504|0.495	0.238
ENSMUSG00000030882	Dnhd1	MXE	chr7	+	105708481_105708631_105708867_105709050_105705523_105705626_105709160_105709592	58|49	85|73	161|186	171|168	280	313	0.0190933	0.31305	0.433|0.429	0.513|0.553	-0.102
ENSMUSG00000099722	Gm29154	MXE	chr9	-	103946840_103947009_103957431_103957509_103939451_103939545_103959322_103959419	0|0	1|1	3|2	2|2	208	299	3.78571e-06	0.000363336	0.0|0.0	0.683|0.59	-0.637
ENSMUSG00000097852	4933405D12Rik	MXE	chr3	-	122916619_122916796_122919678_122919805_122890148_122890294_122924062_122924116	13|22	7|2	19|14	17|17	257	307	0.00330711	0.0956874	0.689|0.929	0.572|0.496	0.275
ENSMUSG00000097852	4933405D12Rik	MXE	chr3	-	122916619_122916796_122919678_122919805_122871370_122871432_122924062_122924116	13|22	7|3	18|15	1|2	257	307	0.0368734	0.453233	0.689|0.898	0.956|0.9	-0.134
ENSMUSG00000025816	Sec61a2	MXE	chr2	-	5882580_5882690_5882817_5882949_5877854_5878008_5886498_5886577	315|356	155|208	313|313	98|107	262	240	0.000494933	0.0237507	0.651|0.611	0.745|0.728	-0.105
ENSMUSG00000037437	Adam32	MXE	chr8	-	24886220_24886325_24898453_24898631_24852239_24852278_24901441_24901578	425|336	56|55	1604|1665	0|0	308	235	0	0	0.853|0.823	1.0|1.0	-0.162
ENSMUSG00000020904	Cfap52	MXE	chr11	-	67938916_67939087_67939778_67939879_67935823_67935972_67945352_67945469	83|61	55|60	360|337	477|450	231	301	0.00557382	0.1401	0.663|0.57	0.496|0.494	0.122
ENSMUSG00000037386	Rims2	MXE	chr15	+	39292101_39292312_39345309_39345620_39275413_39275500_39436996_39437922	26|34	53|56	39|36	35|42	341	441	0.0196712	0.320527	0.388|0.44	0.59|0.526	-0.144
ENSMUSG00000039463	Slc9a8	MXE	chr2	+	167465340_167465457_167467684_167467767_167459648_167459754_167468963_167469075	60|52	67|88	106|103	91|84	247	213	0.0148585	0.262188	0.436|0.338	0.501|0.514	-0.121
ENSMUSG00000029456	Acad10	MXE	chr5	-	121637243_121637394_121639123_121639305_121632488_121632662_121642611_121642680	3|1	8|10	12|19	9|10	312	281	0.000197435	0.0106426	0.252|0.083	0.546|0.631	-0.421
ENSMUSG00000028457	Atp8b5	MXE	chr4	+	43302581_43302637_43304649_43304763_43291656_43291731_43305730_43305829	21|13	70|76	77|95	218|190	186	244	0.0128	0.243323	0.282|0.183	0.317|0.396	-0.124
ENSMUSG00000024306	Ccdc178	MXE	chr18	-	22150410_22150494_22166453_22166536_22146943_22147003_22171371_22171396	85|48	165|83	101|103	334|309	213	214	0.00181607	0.0616056	0.341|0.368	0.233|0.251	0.113
ENSMUSG00000038248	Sobp	MXE	chr10	-	43074592_43074688_43127778_43127930_43002499_43004414_43157907_43158093	13|17	6|0	14|6	1|0	282	226	0.00821539	0.182642	0.635|1.0	0.918|1.0	-0.142
ENSMUSG00000028089	Chd1l	MXE	chr3	-	97570903_97571067_97572560_97572709_97570201_97570404_97580978_97581177	5|138	346|324	352|315	379|401	279	294	2.73501e-08	4.3049e-06	0.015|0.31	0.495|0.453	-0.311
ENSMUSG00000109739	Gm17949	MXE	chr17	+	57012595_57012795_57014651_57014765_57011468_57011846_57019403_57019598	3|1	14|9	12|12	29|26	330	244	0.0312875	0.42308	0.137|0.076	0.234|0.254	-0.137
ENSMUSG00000110554	RP23-399J5.1	MXE	chr8	+	71088791_71088965_71089842_71089925_71087810_71087925_71090524_71091753	74|72	35|34	67|68	13|14	304	213	0.000982787	0.0375463	0.597|0.597	0.783|0.773	-0.181
ENSMUSG00000041144	Dnah7b	MXE	chr1	+	46083704_46083813_46085554_46085702_46081434_46081497_46097997_46098085	379|365	217|198	375|399	420|424	239	278	1.22932e-07	1.79161e-05	0.67|0.682	0.509|0.523	0.16
ENSMUSG00000023764	Sfi1	MXE	chr11	-	3134625_3134730_3135282_3135542_3134317_3134501_3135653_3135830	31|44	44|55	35|37	30|28	390	235	0.0490884	0.528891	0.298|0.325	0.413|0.443	-0.116
ENSMUSG00000035916	Ptprq	MXE	chr10	-	107523499_107523635_107524207_107524356_107517788_107517912_107525692_107525818	21|26	33|21	33|41	14|28	279	266	0.0403286	0.472301	0.378|0.541	0.692|0.583	-0.178
ENSMUSG00000057132	Rpgrip1	MXE	chr14	+	52145032_52145485_52145731_52145883_52141122_52141240_52147209_52147552	5|1	9|2	2|0	4|10	583	282	0.0231631	0.3401	0.212|0.195	0.195|0.0	0.106
ENSMUSG00000023764	Sfi1	MXE	chr11	-	3134317_3134501_3134625_3134730_3133071_3133207_3135282_3135542	28|53	32|41	36|35	20|16	235	314	0.0351544	0.447678	0.539|0.633	0.706|0.745	-0.139
ENSMUSG00000070806	Zmynd12	MXE	chr4	+	119437079_119437251_119441748_119441918_119433949_119434091_119444759_119444882	94|53	64|35	118|101	135|135	302	300	0.00111272	0.040823	0.593|0.601	0.465|0.426	0.151
ENSMUSG00000015377	Dennd6b	MXE	chr15	-	89187331_89187454_89188458_89188521_89187147_89187243_89188610_89188690	57|46	104|90	24|25	89|103	193	253	0.000796906	0.0328848	0.418|0.401	0.261|0.241	0.158
ENSMUSG00000015377	Dennd6b	MXE	chr15	-	89186753_89186819_89186955_89187050_89186362_89186427_89187147_89187243	66|49	68|56	12|22	32|55	225	196	0.000518732	0.0243587	0.458|0.433	0.246|0.258	0.194
ENSMUSG00000039308	Ndst2	MXE	chr14	-	20726993_20727090_20727177_20727360_20725573_20725697_20727486_20727615	37|36	88|82	49|49	80|54	313	227	0.0167151	0.287222	0.234|0.242	0.308|0.397	-0.115
ENSMUSG00000105300	Gm30613	MXE	chr5	-	15580621_15580768_15586068_15586110_15574998_15575109_15592579_15592654	2|2	5|3	10|4	3|2	172	277	0.0177903	0.301745	0.392|0.518	0.843|0.763	-0.348
ENSMUSG00000023764	Sfi1	MXE	chr11	-	3134317_3134501_3135282_3135542_3133071_3133207_3135653_3135830	32|44	31|41	35|37	20|16	390	314	0.0188942	0.312672	0.454|0.464	0.585|0.651	-0.159
ENSMUSG00000090115	Usp49	MXE	chr17	+	47649949_47650023_47672043_47673418_47630689_47630915_47674715_47674920	19|20	58|60	10|11	99|76	204	1505	0.00102103	0.0386322	0.707|0.711	0.427|0.516	0.237
ENSMUSG00000032595	Cdhr4	MXE	chr9	+	107996880_107997020_107997919_107998062_107996237_107996331_107998996_107999027	94|75	18|22	137|111	50|59	270	273	0.00671745	0.15734	0.841|0.775	0.735|0.655	0.113
ENSMUSG00000041112	Elmo1	MXE	chr13	+	20373081_20373190_20449469_20449606_20342367_20342472_20564423_20564587	40|42	44|85	64|48	49|49	239	267	0.0386615	0.463821	0.504|0.356	0.593|0.523	-0.128
ENSMUSG00000031791	Tmem38a	MXE	chr8	+	72579959_72580144_72581184_72581272_72579562_72579719_72584699_72584817	18|33	12|37	7|2	11|10	315	218	0.033602	0.440747	0.509|0.382	0.306|0.122	0.232
ENSMUSG00000052373	Mpp3	MXE	chr11	-	102025076_102025154_102025380_102025499_102023701_102023782_102025731_102025856	23|39	5|18	22|23	13|22	249	208	0.0440665	0.494033	0.793|0.644	0.586|0.466	0.193
ENSMUSG00000027973	1700006A11Rik	MXE	chr3	-	124407591_124407701_124409615_124409774_124400988_124401413_124412385_124412561	0|0	370|287	1253|1090	1|2	289	240	0	0	0.0|0.0	0.999|0.998	-0.998
ENSMUSG00000027973	1700006A11Rik	MXE	chr3	-	124406330_124406520_124409615_124409774_124400988_124401413_124412385_124412561	0|0	427|401	1253|1090	623|541	289	320	0	0	0.0|0.0	0.69|0.69	-0.69
ENSMUSG00000107008	Gm2762	MXE	chr13	+	53397898_53398033_53432445_53432622_53395284_53395395_53434693_53434796	1248|894	287|206	1754|1789	743|866	265	307	4.4088e-09	8.67432e-07	0.834|0.834	0.732|0.705	0.116
ENSMUSG00000061707	Gm4871	MXE	chr5	-	145031600_145031648_145032187_145032369_145030363_145030560_145032575_145032754	106|57	113|68	341|313	192|216	312	178	0.000265593	0.0139348	0.349|0.324	0.503|0.453	-0.141
ENSMUSG00000107008	Gm2762	MXE	chr13	+	53394290_53394384_53397898_53398033_53393672_53393730_53432445_53432622	528|358	558|351	761|731	1187|1196	224	265	0.000106829	0.00656832	0.528|0.547	0.431|0.42	0.112
ENSMUSG00000004070	Hmox2	MXE	chr16	+	4762558_4762677_4765762_4765889_4726362_4726471_4765977_4766742	254|252	291|251	342|340	584|550	249	257	0.000519982	0.0243587	0.474|0.509	0.377|0.39	0.108
ENSMUSG00000107008	Gm2762	MXE	chr13	+	53395284_53395395_53397898_53398033_53394255_53394384_53432445_53432622	1299|911	567|363	1710|1667	1213|1213	241	265	9.84107e-07	0.000124918	0.716|0.734	0.608|0.602	0.12
ENSMUSG00000042446	Zmym4	MXE	chr4	-	126925501_126926023_126948433_126948479_126923568_126923630_126967815_126968135	10|17	164|186	5|7	174|206	176	652	0.00859763	0.185583	0.184|0.253	0.096|0.112	0.114
ENSMUSG00000033808	Tmem87a	MXE	chr2	-	120373910_120373979_120374487_120374559_120371523_120371632_120375418_120375512	76|72	144|235	87|64	119|110	202	199	0.0130484	0.244436	0.342|0.232	0.419|0.364	-0.104
ENSMUSG00000107008	Gm2762	MXE	chr13	+	53397898_53398033_53452517_53452629_53395284_53395395_53454100_53454544	1282|906	124|67	1752|1783	629|597	265	242	0	0	0.904|0.925	0.718|0.732	0.19
ENSMUSG00000023084	Lrrc71	MXE	chr3	-	87742785_87742869_87745222_87745300_87742623_87742713_87745448_87745524	382|311	158|98	336|321	217|224	208	214	1.03998e-05	0.000835168	0.713|0.766	0.614|0.596	0.135
ENSMUSG00000032534	Cep63	MXE	chr9	-	102602841_102603075_102607325_102607439_102602417_102602548_102613294_102613417	730|549	1471|1074	1111|1094	1436|1467	244	364	0.000172586	0.00970179	0.425|0.433	0.536|0.527	-0.103
ENSMUSG00000085614	1700123M08Rik	MXE	chr4	+	11976443_11976587_11980141_11980408_11966573_11966683_11993864_11993999	8|4	2|1	11|14	11|18	274	397	0.0037462	0.106821	0.853|0.853	0.592|0.53	0.292
ENSMUSG00000085614	1700123M08Rik	MXE	chr4	+	11977456_11977570_11980141_11980408_11976443_11976587_11993864_11993999	2|3	1|2	0|3	14|17	244	397	0.000340444	0.0174136	0.765|0.709	0.0|0.223	0.625
ENSMUSG00000028520	4921539E11Rik	MXE	chr4	-	103270705_103270851_103284387_103284479_103266339_103266452_103290298_103290863	4|2	30|7	52|51	122|131	222	276	0.0158491	0.275957	0.142|0.262	0.346|0.326	-0.134
ENSMUSG00000039844	Rapgef1	MXE	chr2	+	29710152_29710308_29719592_29719850_29707197_29707400_29722223_29722309	37|22	101|65	114|94	32|43	286	388	0	0	0.332|0.315	0.829|0.748	-0.465
ENSMUSG00000026336	Slco6d1	MXE	chr1	+	98466657_98466802_98480590_98480786_98446712_98446822_98490496_98490650	77|54	195|104	224|198	258|301	275	326	0.000839726	0.033377	0.319|0.381	0.507|0.438	-0.123
ENSMUSG00000107008	Gm2762	MXE	chr13	+	53397898_53398033_53452517_53452629_53394255_53394384_53454100_53455630	44|26	113|60	27|20	615|587	265	242	0	0	0.262|0.284	0.039|0.03	0.239
ENSMUSG00000109926	RP23-218K15.5	MXE	chr7	-	45466219_45466271_45475604_45475752_45465983_45466123_45479008_45479133	25|19	35|60	21|20	14|24	278	182	0.0221695	0.333071	0.319|0.172	0.495|0.353	-0.178
ENSMUSG00000021619	Atg10	MXE	chr13	-	91022569_91022667_91040849_91040988_90937292_90937390_91154216_91154312	9|25	14|14	4|9	15|15	269	228	0.0476226	0.524915	0.353|0.602	0.184|0.337	0.217
ENSMUSG00000023066	Rttn	MXE	chr18	+	89115444_89115644_89120831_89121099_89113324_89113451_89128755_89128859	44|40	62|58	43|41	31|41	330	398	0.0315663	0.423936	0.461|0.454	0.626|0.547	-0.129
ENSMUSG00000021619	Atg10	MXE	chr13	-	91040849_91040988_91154216_91154312_90937292_90937390_91208317_91208433	20|19	0|0	12|14	1|3	226	269	0.0365652	0.453233	1.0|1.0	0.935|0.847	0.109
ENSMUSG00000036223	Ska1	MXE	chr18	-	74204263_74204388_74206788_74206884_74199899_74200037_74207593_74207818	43|43	31|29	63|56	11|12	226	255	5.80861e-06	0.00050793	0.61|0.626	0.866|0.84	-0.235
ENSMUSG00000039033	Tasp1	MXE	chr2	-	139996072_139996157_140042093_140042162_139985128_139985208_140048241_140048309	77|107	60|79	80|103	108|113	199	215	0.00866642	0.185583	0.581|0.594	0.445|0.496	0.117
ENSMUSG00000026611	Spata17	MXE	chr1	-	187140372_187140496_187174374_187174478_187135292_187135634_187183219_187183270	212|155	26|9	309|264	82|74	234	254	3.09176e-07	4.1952e-05	0.898|0.949	0.804|0.795	0.124
ENSMUSG00000005150	Wdr83	MXE	chr8	-	85076023_85076132_85076216_85076284_85075822_85075937_85079580_85079707	49|77	92|79	87|73	66|62	198	239	0.0266005	0.37788	0.391|0.541	0.614|0.587	-0.135
ENSMUSG00000022235	Cmbl	MXE	chr15	+	31585294_31585437_31588167_31588259_31583964_31584072_31589683_31590119	31|24	43|33	18|21	46|63	273	222	0.00934822	0.195666	0.37|0.372	0.241|0.213	0.144
ENSMUSG00000024074	Crim1	MXE	chr17	+	78281245_78281366_78302986_78303108_78237741_78237915_78313123_78313306	3|7	18|32	1|0	20|23	251	252	0.000391356	0.0194935	0.143|0.18	0.048|0.0	0.137
ENSMUSG00000111683	RP23-442A13.4	MXE	chr9	-	36637787_36637901_36689408_36689526_36637203_36637360_36692865_36692969	4|2	0|0	17|22	12|11	248	244	2.86448e-05	0.00201281	1.0|1.0	0.582|0.663	0.377
ENSMUSG00000038187	Btbd10	MXE	chr7	-	113351780_113351938_113364904_113364969_113335321_113335518_113368871_113368958	190|200	190|232	219|187	354|349	195	288	0.000529232	0.0245003	0.596|0.56	0.477|0.442	0.119
ENSMUSG00000057691	Zfp746	MXE	chr6	-	48067168_48067360_48082153_48082267_48066428_48066554_48083092_48083174	80|129	54|71	76|75	64|83	244	322	0.0119322	0.232442	0.662|0.706	0.61|0.544	0.107
ENSMUSG00000107008	Gm2762	MXE	chr13	+	53432445_53432622_53452517_53452629_53397898_53398033_53454100_53454544	559|351	144|88	1187|1195	732|693	307	242	2.08278e-11	5.85409e-09	0.754|0.759	0.561|0.576	0.188
ENSMUSG00000107008	Gm2762	MXE	chr13	+	53432445_53432622_53434693_53434796_53397898_53398033_53452517_53452629	570|366	82|40	1254|1250	446|483	307	233	4.80727e-14	1.71969e-11	0.841|0.874	0.681|0.663	0.185
ENSMUSG00000021066	Atl1	MXE	chr12	+	69934869_69934920_69937074_69937131_69932216_69932321_69946212_69946305	40|21	125|93	68|66	109|114	181	187	0.000135916	0.00786515	0.248|0.189	0.392|0.374	-0.165
ENSMUSG00000043541	Casc1	MXE	chr6	-	145202936_145203028_145205241_145205323_145196814_145196952_145208420_145208438	32|41	12|14	107|73	2|8	212	222	1.14557e-06	0.0001366	0.736|0.754	0.982|0.905	-0.199
ENSMUSG00000104614	Fbxw27	MXE	chr9	-	109770472_109770514_109772059_109772270_109770052_109770177_109773123_109773282	17|13	8|11	41|49	4|9	341	172	0.000720136	0.0311399	0.517|0.373	0.838|0.733	-0.34
ENSMUSG00000048796	Cyb561d1	A5SS	chr3	-	108200626_108200834_108200759_108200834_108200124_108200162	2|1	2|1	4|1	1|0	263	130	0.00183727	0.0488188	0.331|0.331	0.664|1.0	-0.501
ENSMUSG00000032280	Tle3	A5SS	chr9	+	61394607_61394712_61394607_61394682_61401852_61402057	10|16	19|8	8|5	14|27	160	130	0.0404897	0.289657	0.3|0.619	0.317|0.131	0.236
ENSMUSG00000079033	Mef2b	A5SS	chr8	+	70166292_70166426_70166292_70166396_70166613_70166698	0|1	2|6	2|2	5|6	160	130	0.0130943	0.177337	0.0|0.119	0.245|0.213	-0.169
ENSMUSG00000058550	Dppa4	A5SS	chr16	+	48289038_48289205_48289038_48289100_48291013_48291314	2|8	3|18	2|1	14|9	235	130	0.0228237	0.235844	0.269|0.197	0.073|0.058	0.168
ENSMUSG00000097145	9230114K14Rik	A5SS	chr5	+	52192917_52193596_52192917_52192978_52194397_52194507	6|6	0|0	2|3	2|0	748	130	0.0308008	0.249085	1.0|1.0	0.148|1.0	0.426
ENSMUSG00000036402	Gng12	A5SS	chr6	+	66943824_66943882_66943824_66943877_67015724_67015843	5|10	28|20	0|0	22|16	135	130	3.24361e-06	0.000477324	0.147|0.325	0.0|0.0	0.236
ENSMUSG00000105383	Gm42641	A5SS	chr9	-	109065127_109065799_109065212_109065799_109061531_109061668	28|45	3|2	29|28	0|0	215	130	0.00988104	0.153156	0.849|0.932	1.0|1.0	-0.109
ENSMUSG00000107504	Gm35549	A5SS	chr9	-	122843694_122844035_122843968_122844035_122842715_122842806	0|1	1|0	8|14	10|11	404	130	0.0335872	0.260301	0.0|1.0	0.205|0.291	0.252
ENSMUSG00000099703	Gm28285	A5SS	chr18	+	35557336_35557391_35557336_35557369_35577557_35577619	8|11	0|4	3|3	0|0	152	130	0.0179078	0.216489	1.0|0.702	1.0|1.0	-0.149
ENSMUSG00000036825	Ssx2ip	A5SS	chr3	+	146404641_146404935_146404641_146404784_146417606_146417790	16|28	10|13	48|61	5|6	281	130	2.93633e-05	0.00182052	0.425|0.499	0.816|0.825	-0.359
ENSMUSG00000022803	Popdc2	A5SS	chr16	+	38373818_38374377_38373818_38374236_38377654_38378216	2|9	1|2	2|3	1|0	271	130	0.0292501	0.247297	0.49|0.683	0.49|1.0	-0.158
ENSMUSG00000109118	Gm45109	A5SS	chr7	+	47008544_47008593_47008544_47008591_47008723_47009008	5|20	2|4	8|13	0|1	132	130	0.00408938	0.0950781	0.711|0.831	1.0|0.928	-0.193
ENSMUSG00000027381	Bcl2l11	A5SS	chr2	+	128128619_128129014_128128619_128128756_128147084_128147194	11|23	0|0	14|18	1|4	388	130	0.00015131	0.00703591	1.0|1.0	0.824|0.601	0.288
ENSMUSG00000097075	D830044I16Rik	A5SS	chr7	-	126974608_126974712_126974678_126974712_126974452_126974510	32|7	59|11	327|360	201|236	200	130	5.13252e-06	0.000477324	0.261|0.293	0.514|0.498	-0.229
ENSMUSG00000049550	Clip1	A5SS	chr5	-	123630224_123631169_123630452_123631169_123627293_123627410	47|75	28|19	93|78	62|75	358	130	0.0260856	0.240943	0.379|0.589	0.353|0.274	0.17
ENSMUSG00000109844	Gm31816	A5SS	chr9	-	47362251_47362770_47362469_47362770_47360736_47360886	4|9	2|2	15|8	1|0	348	130	0.00178697	0.0488188	0.428|0.627	0.849|1.0	-0.397
ENSMUSG00000097039	Pvt1	A5SS	chr15	+	62242173_62242301_62242173_62242297_62242433_62242561	15|25	2|6	38|40	2|1	134	130	0.00839071	0.141879	0.879|0.802	0.949|0.975	-0.121
ENSMUSG00000020262	Adarb1	A5SS	chr10	-	77312347_77312526_77312377_77312526_77311105_77311274	2|7	21|32	18|8	20|31	160	130	0.0191224	0.216489	0.072|0.151	0.422|0.173	-0.186
ENSMUSG00000085297	Gm11651	A5SS	chr11	-	105972337_105972540_105972424_105972540_105971649_105971846	2|1	0|0	25|18	3|2	217	130	0.00531324	0.109807	1.0|1.0	0.833|0.844	0.161
ENSMUSG00000042228	Lyn	A5SS	chr4	+	3738724_3738861_3738724_3738798_3742441_3742487	4|12	7|11	4|4	2|0	193	130	0.0133479	0.177337	0.278|0.424	0.574|1.0	-0.436
ENSMUSG00000031626	Sorbs2	A5SS	chr8	+	45799709_45799801_45799709_45799798_45800964_45801011	8|9	15|29	2|1	29|9	133	130	0.00165484	0.0488188	0.343|0.233	0.063|0.098	0.208
ENSMUSG00000031429	Psmd10	A5SS	chrX	-	140952146_140952313_140952225_140952313_140948428_140949309	51|71	8|14	106|92	5|8	209	130	0.00603433	0.112239	0.799|0.759	0.93|0.877	-0.124
ENSMUSG00000031392	Irak1	A3SS	chrX	-	74022472_74022664_74022472_74022661_74022848_74022952	13|27	7|14	16|10	1|0	133	130	3.78636e-06	0.000668293	0.645|0.653	0.94|1.0	-0.321
ENSMUSG00000024430	Cabyr	A3SS	chr18	+	12753860_12754463_12754343_12754463_12750659_12751828	6|5	0|0	36|44	3|1	613	130	0.00898213	0.149029	1.0|1.0	0.718|0.903	0.19
ENSMUSG00000038811	Gngt2	A3SS	chr11	+	95845031_95845140_95845050_95845140_95843811_95843895	3|6	5|7	0|2	3|5	149	130	0.0220408	0.250981	0.344|0.428	0.0|0.259	0.257
ENSMUSG00000034343	Ube2f	A3SS	chr1	+	91254214_91254393_91254262_91254393_91250565_91250853	0|1	7|6	3|4	10|6	178	130	0.00185151	0.0544651	0.0|0.109	0.18|0.327	-0.199
ENSMUSG00000086629	2810403D21Rik	A3SS	chrX	+	108836228_108836355_108836265_108836355_108834694_108835004	0|1	2|5	3|1	2|0	167	130	0.000477372	0.0187236	0.0|0.135	0.539|1.0	-0.702
ENSMUSG00000030922	Lyrm1	A3SS	chr7	+	119909670_119909962_119909803_119909962_119896291_119896572	1|2	0|1	6|7	4|2	263	130	0.00985057	0.151185	1.0|0.497	0.426|0.634	0.218
ENSMUSG00000030922	Lyrm1	A3SS	chr7	+	119909670_119909962_119909803_119909962_119900107_119900308	92|62	53|63	73|50	116|130	263	130	4.6295e-05	0.00544738	0.462|0.327	0.237|0.16	0.196
ENSMUSG00000099481	Xndc1	A3SS	chr7	+	102071186_102071361_102071218_102071361_102069896_102069991	39|56	28|36	30|30	43|32	162	130	0.0157297	0.191469	0.528|0.555	0.359|0.429	0.148
ENSMUSG00000093867	Gsdmcl2	A3SS	chr15	+	63881334_63881521_63881383_63881521_63880969_63880999	14|8	0|4	0|12	5|6	179	130	0.00928796	0.149029	1.0|0.592	0.0|0.592	0.5
ENSMUSG00000030374	Strn4	A3SS	chr7	+	16831464_16831580_16831485_16831580_16831024_16831138	313|329	139|143	87|94	368|343	151	130	0	0	0.66|0.665	0.169|0.191	0.483
ENSMUSG00000061878	Sphk1	A3SS	chr11	+	116534848_116535001_116534851_116535001_116533969_116534173	6|3	5|8	5|3	3|0	133	130	0.0369168	0.352206	0.54|0.268	0.62|1.0	-0.406
ENSMUSG00000026972	Arrdc1	A3SS	chr2	-	24926271_24926448_24926271_24926445_24926544_24926727	10|24	0|0	12|17	4|0	133	130	0.0413939	0.374668	1.0|1.0	0.746|1.0	0.127
ENSMUSG00000001909	Trmt1	A3SS	chr8	+	84689631_84689908_84689707_84689908_84688865_84689376	3|1	11|5	25|10	15|15	206	130	0.00430651	0.0950123	0.147|0.112	0.513|0.296	-0.275
ENSMUSG00000037426	Depdc5	A3SS	chr5	+	32937520_32937704_32937547_32937704_32933949_32934015	40|46	43|46	17|19	52|43	157	130	0.000266688	0.0186927	0.435|0.453	0.213|0.268	0.204
ENSMUSG00000027200	Sema6d	A3SS	chr2	+	124660243_124660344_124660282_124660344_124659806_124659884	1|0	7|11	1|5	11|5	169	130	0.00368372	0.0928823	0.099|0.0	0.065|0.435	-0.201
ENSMUSG00000109907	Gm45321	A3SS	chr8	+	49901570_49901662_49901573_49901662_49897331_49897470	0|0	1|1	2|3	11|4	133	130	0.00071634	0.0252868	0.0|0.0	0.151|0.423	-0.287
ENSMUSG00000014599	Csf1	A3SS	chr3	-	107748153_107749169_107748153_107748284_107750310_107750458	29|9	2|2	10|11	0|0	1015	130	0.000197042	0.017389	0.65|0.366	1.0|1.0	-0.492
ENSMUSG00000022987	Zfp641	A3SS	chr15	-	98291170_98291300_98291170_98291258_98292885_98292977	5|5	0|0	0|2	3|0	172	130	0.008528	0.149029	1.0|1.0	0.0|1.0	0.5
ENSMUSG00000097321	1700028E10Rik	A3SS	chr5	+	151407874_151408067_151407999_151408067_151400143_151400382	4|4	1|0	7|10	4|1	255	130	0.00647122	0.134373	0.671|1.0	0.472|0.836	0.182
ENSMUSG00000111497	RP23-186O3.11	A3SS	chr9	-	21073074_21075496_21073074_21073181_21075963_21076107	7|5	2|0	3|5	0|0	2445	130	0.0128609	0.167414	0.157|1.0	1.0|1.0	-0.421
ENSMUSG00000109238	Gm35060	A3SS	chr18	-	32460697_32460719_32460697_32460715_32460939_32461029	2|2	1|0	5|7	10|4	134	130	0.00159454	0.0511703	0.66|1.0	0.327|0.629	0.352
ENSMUSG00000021541	Trpc7	A3SS	chr13	-	56782510_56782591_56782510_56782588_56783622_56783844	1|16	0|4	3|8	0|0	133	130	0.0182192	0.21438	1.0|0.796	1.0|1.0	-0.102
ENSMUSG00000000318	Clec10a	A3SS	chr11	+	70168582_70168696_70168585_70168696_70167816_70168004	5|5	11|5	3|2	0|1	133	130	0.00042363	0.0186927	0.308|0.494	1.0|0.662	-0.43
ENSMUSG00000061950	Ppp4r1	A3SS	chr17	+	65803159_65803295_65803210_65803295_65783623_65783668	26|28	61|76	44|31	49|50	181	130	0.00863327	0.149029	0.234|0.209	0.392|0.308	-0.128
ENSMUSG00000035949	Fbxw2	A3SS	chr2	-	34822557_34823067_34822557_34822975_34825961_34826070	19|37	4|11	22|11	0|3	222	130	0.0407588	0.374668	0.736|0.663	1.0|0.682	-0.141
ENSMUSG00000038775	Vill	A3SS	chr9	+	119070556_119070814_119070622_119070814_119070277_119070349	21|17	2|2	17|20	5|9	196	130	0.011968	0.167309	0.874|0.849	0.693|0.596	0.217
ENSMUSG00000004040	Stat3	A3SS	chr11	-	100889477_100889590_100889477_100889540_100889885_100889928	106|136	6|8	80|66	11|13	180	130	0.00303261	0.0823471	0.927|0.925	0.84|0.786	0.113
ENSMUSG00000028457	Atp8b5	SE	chr4	+	43305730_43305829_43291656_43291731_43308487_43308549	71|69	14|10	241|202	4|11	229	130	4.56152e-06	0.000452507	0.742|0.797	0.972|0.912	-0.172
ENSMUSG00000031626	Sorbs2	SE	chr8	+	45782801_45782960_45775588_45775703_45785268_45785325	4|5	1|1	1|2	2|1	289	130	0.0485982	0.593095	0.643|0.692	0.184|0.474	0.339
ENSMUSG00000031028	Tub	SE	chr7	+	109024489_109024657_109022609_109022753_109025607_109025726	23|19	1|3	26|22	1|0	298	130	0.0191312	0.321251	0.909|0.734	0.919|1.0	-0.138
ENSMUSG00000085820	4933406K04Rik	SE	chr12	-	106714478_106714584_106714089_106714250_106716160_106716333	62|29	28|12	147|151	26|27	236	130	0.000664424	0.0265996	0.549|0.571	0.757|0.755	-0.196
ENSMUSG00000031534	Smim19	SE	chr8	-	22474415_22474474_22473441_22473580_22476505_22476855	1|4	5|15	0|0	7|8	189	130	0.00453944	0.117045	0.121|0.155	0.0|0.0	0.138
ENSMUSG00000101969	Gm20125	SE	chr10	-	16995618_16995729_16990295_16990457_17075738_17075858	1|1	9|4	7|6	14|12	241	130	0.0214275	0.345258	0.057|0.119	0.212|0.212	-0.124
ENSMUSG00000040701	Ap1g2	SE	chr14	-	55104581_55104658_55104362_55104458_55104830_55104927	4|3	1|0	0|6	2|1	207	130	0.0032381	0.0915153	0.715|1.0	0.0|0.79	0.462
ENSMUSG00000029086	Prom1	SE	chr5	-	44058625_44058652_44055877_44056083_44063125_44063184	8|10	90|46	0|0	206|152	157	130	7.87475e-09	1.56866e-06	0.069|0.153	0.0|0.0	0.111
ENSMUSG00000101969	Gm20125	SE	chr10	-	16995618_16995729_16990295_16990457_17095442_17095807	2|0	3|2	6|4	6|2	241	130	0.0204622	0.33517	0.264|0.0	0.35|0.519	-0.302
ENSMUSG00000037263	Aldh3b3	SE	chr19	+	3966371_3966538_3965632_3966019_3968441_3968541	2|1	9|5	5|8	12|10	297	130	0.0477258	0.587663	0.089|0.08	0.154|0.259	-0.122
ENSMUSG00000034300	Fam53c	SE	chr18	+	34763072_34763130_34762494_34762724_34768167_34768952	39|45	9|1	43|40	28|23	188	130	4.28012e-05	0.00300457	0.75|0.969	0.515|0.546	0.329
ENSMUSG00000040687	Madd	SE	chr2	-	91155012_91155075_91154644_91154765_91155545_91155648	41|35	31|57	0|2	43|37	193	130	1.1835e-13	4.95484e-11	0.471|0.293	0.0|0.035	0.364
ENSMUSG00000025816	Sec61a2	SE	chr2	-	5877854_5878008_5876840_5877001_5882817_5882949	187|208	15|8	118|142	14|19	284	130	0.00862787	0.184039	0.851|0.922	0.794|0.774	0.103
ENSMUSG00000028457	Atp8b5	SE	chr4	+	43302581_43302637_43291656_43291731_43308487_43308549	21|14	14|10	76|95	4|11	186	130	6.24291e-08	9.79984e-06	0.512|0.495	0.93|0.858	-0.39
ENSMUSG00000097725	4930593A02Rik	SE	chr3	+	58737820_58737825_58732829_58732953_58738366_58738515	2|1	20|29	8|2	0|0	135	130	6.82787e-14	2.90785e-11	0.088|0.032	1.0|1.0	-0.94
ENSMUSG00000069755	RP23-33N12.2	SE	chr12	-	20914758_20914841_20902269_20902330_20920841_20921262	6|15	3|7	7|10	1|1	213	130	0.0211429	0.341447	0.55|0.567	0.81|0.859	-0.276
ENSMUSG00000097725	4930593A02Rik	SE	chr3	+	58738366_58738515_58732829_58732953_58740246_58740345	73|76	0|0	13|21	3|1	279	130	0.00871211	0.185355	1.0|1.0	0.669|0.907	0.212
ENSMUSG00000042210	Abhd14a	SE	chr9	-	106445525_106445834_106444089_106444306_106447530_106447563	228|187	115|79	218|226	62|60	439	130	0.00152565	0.0512811	0.37|0.412	0.51|0.527	-0.127
ENSMUSG00000097725	4930593A02Rik	SE	chr3	+	58740246_58740345_58696053_58696126_58788430_58788524	1|1	0|0	0|0	2|4	229	130	3.79073e-09	8.21359e-07	1.0|1.0	0.0|0.0	1
ENSMUSG00000097725	4930593A02Rik	SE	chr3	+	58740246_58740345_58696053_58696126_58796709_58797331	2|4	2|0	3|0	7|2	229	130	0.00764374	0.168278	0.362|1.0	0.196|0.0	0.583
ENSMUSG00000097725	4930593A02Rik	SE	chr3	+	58740246_58740345_58732829_58732953_58750372_58750497	25|29	0|2	24|25	14|18	229	130	9.18751e-09	1.80047e-06	1.0|0.892	0.493|0.441	0.479
ENSMUSG00000036381	P2ry14	SE	chr3	-	59116187_59116291_59114624_59116061_59130493_59130624	3|2	4|1	2|5	1|0	234	130	0.00124211	0.0438932	0.294|0.526	0.526|1.0	-0.353
ENSMUSG00000041144	Dnah7b	SE	chr1	+	46085554_46085702_46081434_46081497_46097997_46098085	217|198	19|15	420|424	9|6	278	130	1.01482e-06	0.000118241	0.842|0.861	0.956|0.971	-0.112
ENSMUSG00000086833	Gm12440	SE	chr3	+	99052267_99052995_99049821_99049882_99053530_99053744	1|0	0|1	19|18	1|0	858	130	0.00691334	0.156911	1.0|0.0	0.742|1.0	-0.371
ENSMUSG00000047940	Stpg2	SE	chr3	+	139306143_139306300_139243073_139243185_139317391_139317481	2|3	1|3	1|2	0|0	287	130	2.23733e-05	0.0017778	0.475|0.312	1.0|1.0	-0.607
ENSMUSG00000037447	Arid5a	SE	chr1	+	36317203_36317324_36316208_36316327_36317609_36317662	11|22	0|1	20|10	2|4	251	130	0.00118705	0.0423776	1.0|0.919	0.838|0.564	0.259
ENSMUSG00000031808	Slc27a1	SE	chr8	+	71570720_71570888_71568926_71569023_71579403_71579798	56|101	0|0	53|56	4|2	298	130	0.00169138	0.0561542	1.0|1.0	0.853|0.924	0.111
ENSMUSG00000061536	Sec22c	SE	chr9	-	121700552_121700677_121695533_121695742_121704923_121704959	3|4	0|1	3|10	3|2	255	130	0.00449782	0.116093	1.0|0.671	0.338|0.718	0.307
ENSMUSG00000051788	4930564D02Rik	SE	chr3	+	105077776_105077846_105068306_105068376_105078298_105078806	1|2	1|1	2|1	0|1	200	130	0.0444771	0.559884	0.394|0.565	1.0|0.394	-0.218
ENSMUSG00000097589	Dleu2	SE	chr14	-	61614165_61614271_61603033_61603806_61625219_61625362	1|2	0|0	0|4	2|0	236	130	0.0364476	0.495756	1.0|1.0	0.0|1.0	0.5
ENSMUSG00000020527	Myo19	SE	chr11	+	84885670_84885819_84885201_84885340_84888053_84888167	46|58	3|3	64|78	15|7	279	130	0.0234621	0.368427	0.877|0.9	0.665|0.839	0.137
ENSMUSG00000004187	Kifc2	SE	chr15	+	76661479_76661618_76661235_76661384_76661726_76661872	16|10	1|5	2|8	6|4	269	130	0.0341543	0.473958	0.885|0.491	0.139|0.491	0.373
ENSMUSG00000038695	Josd2	SE	chr7	+	44471112_44471307_44470411_44470537_44471414_44471621	144|175	8|5	149|152	18|17	325	130	0.000972268	0.0359521	0.878|0.933	0.768|0.781	0.131
ENSMUSG00000097431	Gm26782	SE	chr14	+	50874913_50874962_50871750_50871826_50876671_50877326	10|12	1|0	7|11	3|2	179	130	0.00342509	0.0952739	0.879|1.0	0.629|0.8	0.225
ENSMUSG00000025278	Flnb	SE	chr14	+	7922674_7922746_7919109_7919357_7923454_7923557	4|3	8|5	1|1	6|11	202	130	0.0166915	0.292409	0.243|0.279	0.097|0.055	0.185
ENSMUSG00000092131	BC050972	SE	chr9	-	66803233_66803330_66798939_66799066_66804009_66804177	29|6	16|5	182|161	48|43	227	130	0.0172783	0.299502	0.509|0.407	0.685|0.682	-0.226
ENSMUSG00000063383	Zfp947	SE	chr17	-	22163186_22163335_22150034_22150082_22165818_22166190	2|6	3|0	3|6	0|1	279	130	0.0399048	0.523414	0.237|1.0	1.0|0.737	-0.25
ENSMUSG00000044465	Fam160a2	SE	chr7	-	105385342_105385422_105384945_105385151_105388183_105388351	93|93	1|0	106|73	6|7	210	130	6.57289e-05	0.00429516	0.983|1.0	0.916|0.866	0.101
ENSMUSG00000036435	Exoc1	SE	chr5	+	76540746_76540767_76537697_76537857_76542050_76542238	24|17	50|125	2|2	88|98	151	130	2.68017e-08	4.62957e-06	0.292|0.105	0.019|0.017	0.18
ENSMUSG00000001518	Itfg2	SE	chr6	-	128415895_128416064_128414144_128414284_128416256_128416298	43|52	0|0	43|32	7|0	299	130	0.000353003	0.0163054	1.0|1.0	0.728|1.0	0.136
ENSMUSG00000039813	Tbc1d2	SE	chr4	-	46620446_46620821_46616253_46616364_46628340_46628537	9|7	1|1	22|15	1|0	505	130	0.0166078	0.29141	0.699|0.643	0.85|1.0	-0.254
ENSMUSG00000037801	Iqch	SE	chr9	-	63544796_63544925_63524695_63525247_63572611_63572728	0|3	2|0	5|4	1|0	259	130	0.0249503	0.384465	0.0|1.0	0.715|1.0	-0.357
ENSMUSG00000107008	Gm2762	SE	chr13	+	53432445_53432622_53397898_53398033_53454100_53454544	559|351	35|14	1187|1195	1|1	307	130	0	0	0.871|0.914	0.998|0.998	-0.105
ENSMUSG00000085614	1700123M08Rik	SE	chr4	+	11977456_11977570_11976443_11976587_11993864_11993999	2|3	2|2	0|3	5|9	244	130	0.0388806	0.517173	0.348|0.444	0.0|0.151	0.321
ENSMUSG00000022911	Arl13b	SE	chr16	-	62801721_62801790_62793684_62795708_62802719_62802836	20|47	68|61	24|15	153|157	199	130	5.87222e-06	0.000560037	0.161|0.335	0.093|0.059	0.172
ENSMUSG00000001105	Ift20	SE	chr11	+	78538509_78538738_78536360_78536576_78538833_78538962	674|714	50|94	495|451	190|192	359	130	1.11022e-16	6.52943e-14	0.83|0.733	0.485|0.46	0.309
ENSMUSG00000026648	Dclre1c	SE	chr2	+	3436437_3436493_3433746_3433806_3436988_3437090	18|36	11|9	3|12	10|8	186	130	0.0331659	0.46468	0.534|0.737	0.173|0.512	0.293
ENSMUSG00000027361	Gabpb1	SE	chr2	-	126662990_126663088_126658469_126658577_126675355_126675568	5|9	20|25	13|13	10|11	228	130	0.000768615	0.029823	0.125|0.17	0.426|0.403	-0.267
ENSMUSG00000029004	Kmt2e	SE	chr5	+	23495985_23496240_23493198_23493507_23496403_23496548	88|107	6|8	104|111	0|4	385	130	0.00405242	0.106996	0.832|0.819	1.0|0.904	-0.127
ENSMUSG00000028023	Pitx2	SE	chr3	+	129204439_129204577_129203936_129203992_129215638_129215844	1|0	4|2	3|3	0|0	268	130	3.68072e-11	1.09539e-08	0.108|0.0	1.0|1.0	-0.946
ENSMUSG00000022995	Enah	SE	chr1	-	181921657_181922500_181919324_181919629_181923559_181923840	34|53	11|12	44|26	38|33	973	130	7.79909e-06	0.000716154	0.292|0.371	0.134|0.095	0.217
ENSMUSG00000012609	Ttll5	SE	chr12	+	86024219_86024342_86020520_86020603_86053142_86053760	314|243	48|38	665|617	44|47	253	130	4.09648e-05	0.00290768	0.771|0.767	0.886|0.871	-0.11
ENSMUSG00000012609	Ttll5	SE	chr12	+	86024219_86024342_86012647_86012862_86053142_86053760	154|111	18|21	301|271	15|17	253	130	0.000426322	0.0188441	0.815|0.731	0.912|0.891	-0.129
ENSMUSG00000094439	Gm21969	SE	chr4	+	139606421_139606562_139604998_139605094_139607604_139607744	16|38	1|4	21|17	0|0	271	130	0.0028423	0.0831844	0.885|0.82	1.0|1.0	-0.147
ENSMUSG00000055013	Agap1	SE	chr1	+	89789162_89789324_89743727_89743896_89834433_89834588	40|31	3|1	32|20	0|0	292	130	0.0229037	0.362889	0.856|0.932	1.0|1.0	-0.106
ENSMUSG00000055013	Agap1	SE	chr1	+	89766305_89766464_89743727_89743896_89834433_89834588	21|30	3|1	17|20	0|0	289	130	0.0180701	0.309749	0.759|0.931	1.0|1.0	-0.155
ENSMUSG00000087165	2010001A14Rik	SE	chr11	-	57796025_57796173_57795498_57795794_57796311_57796397	48|31	2|0	40|29	5|8	278	130	0.000227997	0.0116119	0.918|1.0	0.789|0.629	0.25
ENSMUSG00000033007	Asic4	SE	chr1	+	75469670_75469833_75469356_75469484_75470278_75470335	5|20	1|3	10|6	0|1	293	130	0.0116741	0.226182	0.689|0.747	1.0|0.727	-0.145
ENSMUSG00000087165	2010001A14Rik	SE	chr11	-	57796311_57796397_57795518_57795794_57801233_57801414	9|4	13|11	13|14	8|8	216	130	0.0108893	0.218147	0.294|0.18	0.494|0.513	-0.267
ENSMUSG00000036959	Bcorl1	SE	chrX	+	48367418_48367509_48361532_48361662_48376996_48377077	5|4	0|3	7|6	0|0	221	130	0.0429756	0.546904	1.0|0.44	1.0|1.0	-0.28
ENSMUSG00000084925	1810062O18Rik	SE	chr14	+	20561985_20562141_20546078_20546344_20564780_20565005	9|14	2|4	9|9	0|0	286	130	5.29113e-05	0.00362039	0.672|0.614	1.0|1.0	-0.357
ENSMUSG00000044367	Slc16a13	SE	chr11	-	70220194_70220338_70218592_70219330_70220478_70220994	8|8	2|1	11|8	0|0	274	130	0.0478242	0.587734	0.655|0.791	1.0|1.0	-0.277
ENSMUSG00000060450	Rnf14	SE	chr18	+	38297499_38297575_38296634_38296798_38299753_38299926	23|26	70|76	41|57	60|34	206	130	0.000384373	0.0174851	0.172|0.178	0.301|0.514	-0.232
ENSMUSG00000026409	Pfkfb2	SE	chr1	-	130699980_130700110_130698678_130698743_130700769_130700874	72|79	32|18	109|97	8|22	260	130	0.0204271	0.334817	0.529|0.687	0.872|0.688	-0.172
ENSMUSG00000039519	Cyp7b1	SE	chr3	-	18079304_18079480_18071949_18072753_18096522_18096729	5|6	0|0	5|7	1|2	306	130	0.00832423	0.179265	1.0|1.0	0.68|0.598	0.361
ENSMUSG00000022150	Dab2	SE	chr15	+	6429295_6429949_6424196_6424250_6430953_6431107	8|16	0|1	10|11	1|2	784	130	0.00578446	0.138489	1.0|0.726	0.624|0.477	0.313
ENSMUSG00000035266	Helq	SE	chr5	-	100768281_100768455_100764940_100765075_100770397_100770496	40|33	0|4	36|30	0|0	304	130	0.0443643	0.559476	1.0|0.779	1.0|1.0	-0.111
ENSMUSG00000028860	Sytl1	SE	chr4	-	133255532_133255632_133253454_133253660_133255733_133255812	8|3	0|4	1|2	0|0	230	130	0.00793039	0.17366	1.0|0.298	1.0|1.0	-0.351
ENSMUSG00000029798	Herc6	SE	chr6	+	57607041_57607178_57604072_57604200_57607633_57607707	82|91	122|119	129|125	109|104	267	130	0.00244182	0.0747402	0.247|0.271	0.366|0.369	-0.108
ENSMUSG00000032557	Uba5	SE	chr9	-	104054062_104054190_104049834_104049970_104054353_104054458	166|223	0|4	98|110	14|8	258	130	1.77786e-07	2.52384e-05	1.0|0.966	0.779|0.874	0.156
ENSMUSG00000033707	Lrrc24	SE	chr15	-	76718651_76718899_76718221_76718500_76719795_76719924	8|7	2|0	4|3	2|3	378	130	0.0119197	0.229306	0.579|1.0	0.408|0.256	0.458
ENSMUSG00000086807	Platr21	SE	chrX	-	139275702_139275845_139275256_139275414_139277758_139277840	13|5	2|0	14|28	4|6	273	130	0.0425791	0.544038	0.756|1.0	0.625|0.69	0.221
ENSMUSG00000100798	Gm19589	SE	chr1	+	88556324_88556775_88555156_88555252_88559867_88559990	17|4	1|2	25|16	1|0	581	130	0.00934572	0.195303	0.792|0.309	0.848|1.0	-0.373
ENSMUSG00000058925	1700011I03Rik	SE	chr18	+	57667234_57667367_57594078_57594135_57730714_57731065	299|181	273|165	447|473	268|261	263	130	0.000462761	0.0201599	0.351|0.352	0.452|0.473	-0.111
ENSMUSG00000008489	Elavl2	SE	chr4	-	91254140_91254179_91250762_91253570_91260760_91260986	5|8	12|13	0|0	7|6	169	130	1.45409e-05	0.00122169	0.243|0.321	0.0|0.0	0.282
ENSMUSG00000107314	Gm20488	SE	chr5	+	149412094_149412255_149406614_149406858_149422133_149422243	1|2	0|0	0|1	1|1	291	130	0.000190987	0.0101013	1.0|1.0	0.0|0.309	0.846
ENSMUSG00000024109	Nrxn1	SE	chr17	-	90163791_90163881_90162113_90162433_90208322_90208494	10|11	3|1	11|5	1|0	220	130	0.0149549	0.268945	0.663|0.867	0.867|1.0	-0.168
ENSMUSG00000037536	Fbxo34	SE	chr14	+	47500793_47500870_47472560_47472717_47507264_47507446	11|14	2|0	8|12	2|5	207	130	0.00950672	0.197665	0.775|1.0	0.715|0.601	0.23
ENSMUSG00000056018	Ccdc7b	SE	chr8	+	129072392_129072716_129067222_129067360_129131038_129131100	245|105	14|8	356|401	3|7	454	130	3.16574e-05	0.00235533	0.834|0.79	0.971|0.943	-0.145
ENSMUSG00000056018	Ccdc7b	SE	chr8	+	129072392_129072716_129067222_129067360_129132881_129132938	242|107	17|13	345|397	1|0	454	130	3.13083e-14	1.43212e-11	0.803|0.702	0.99|1.0	-0.243
ENSMUSG00000086021	Gm15767	SE	chr6	-	147243000_147243043_147242526_147242864_147243638_147243801	23|15	15|20	32|33	12|13	173	130	0.0194598	0.324782	0.535|0.36	0.667|0.656	-0.214
ENSMUSG00000030166	Rad52	SE	chr6	+	119915966_119916042_119914169_119914237_119918586_119918786	15|27	1|0	12|15	4|0	206	130	0.0219998	0.352608	0.904|1.0	0.654|1.0	0.125
ENSMUSG00000062995	Ica1	SE	chr6	-	8653629_8653692_8653496_8653535_8656361_8656408	30|35	6|4	130|119	3|3	193	130	0.000850643	0.0325763	0.771|0.855	0.967|0.964	-0.153
ENSMUSG00000020528	Prpsap2	SE	chr11	-	61755409_61755462_61752866_61752933_61756194_61756345	291|429	50|42	167|200	75|53	183	130	3.60983e-06	0.000368456	0.805|0.879	0.613|0.728	0.172
ENSMUSG00000031596	Slc7a2	SE	chr8	+	40908055_40908195_40905504_40905727_40908397_40908534	40|55	0|0	17|24	2|2	270	130	0.00865657	0.184333	1.0|1.0	0.804|0.852	0.172
ENSMUSG00000026632	Tatdn3	SE	chr1	-	191052859_191052972_191049281_191049362_191054855_191054911	44|37	3|7	62|38	14|16	243	130	0.0263147	0.398285	0.887|0.739	0.703|0.56	0.181
ENSMUSG00000056018	Ccdc7b	SE	chr8	+	129072392_129072716_129067222_129067360_129085170_129085254	248|108	53|29	367|419	46|58	454	130	0.00317619	0.0899713	0.573|0.516	0.696|0.674	-0.141
ENSMUSG00000038127	Ccdc50	SE	chr16	+	27436367_27436412_27435561_27435677_27436497_27436602	67|105	16|9	135|137	63|54	175	130	0.000115808	0.00671495	0.757|0.897	0.614|0.653	0.194
ENSMUSG00000021759	Plpp1	SE	chr13	+	112851402_112851554_112800922_112801266_112856745_112857026	85|92	48|23	110|112	21|22	282	130	0.0276786	0.413105	0.449|0.648	0.707|0.701	-0.155
ENSMUSG00000026774	4931423N10Rik	SE	chr2	+	23212659_23212833_23207475_23208104_23226881_23226988	121|72	9|5	184|173	3|4	304	130	0.00393384	0.105049	0.852|0.86	0.963|0.949	-0.1
ENSMUSG00000024969	Mark2	SE	chr19	-	7279985_7280012_7278041_7278086_7280997_7281255	19|14	34|35	11|9	64|48	157	130	0.00269471	0.0802919	0.316|0.249	0.125|0.134	0.153
ENSMUSG00000031561	Tenm3	SE	chr8	-	48287132_48287153_48278957_48279190_48287790_48288040	1|6	9|22	0|0	12|11	151	130	0.00029099	0.0139297	0.087|0.19	0.0|0.0	0.139
ENSMUSG00000086052	Gm11802	SE	chr4	+	6702108_6702247_6688168_6688428_6702550_6702620	80|73	32|32	150|105	7|9	269	130	1.43937e-11	4.61739e-09	0.547|0.524	0.912|0.849	-0.345
ENSMUSG00000026774	4931423N10Rik	SE	chr2	+	23240923_23240954_23233852_23233890_23266715_23267129	13|4	3|1	20|20	0|2	161	130	0.0352916	0.485235	0.778|0.764	1.0|0.89	-0.174
ENSMUSG00000026193	Fn1	SE	chr1	-	71593070_71593235_71590766_71590892_71595663_71595802	24|49	1|3	40|24	0|0	295	130	0.0234401	0.368317	0.914|0.878	1.0|1.0	-0.104
ENSMUSG00000052922	Bpi	SE	chr2	+	158274674_158274851_158273150_158273210_158275921_158275989	83|39	1|1	92|85	10|10	307	130	8.29689e-05	0.0052148	0.972|0.943	0.796|0.783	0.168
ENSMUSG00000015377	Dennd6b	SE	chr15	-	89186955_89187050_89186362_89186427_89187147_89187243	66|49	0|0	12|22	11|12	225	130	4.21885e-15	2.21723e-12	1.0|1.0	0.387|0.514	0.549
ENSMUSG00000015377	Dennd6b	SE	chr15	-	89186753_89186819_89186362_89186427_89187147_89187243	68|56	0|0	32|55	11|12	196	130	1.16608e-10	3.1652e-08	1.0|1.0	0.659|0.752	0.294
ENSMUSG00000097451	Rian	SE	chr12	+	109617210_109617349_109606213_109606341_109620312_109620400	9|15	3|1	10|7	0|0	269	130	0.00430477	0.112402	0.592|0.879	1.0|1.0	-0.264
ENSMUSG00000025051	Samt4	SE	chrX	+	154482498_154482608_154482001_154482067_154483895_154484682	6|2	1|0	13|14	2|7	240	130	0.00386414	0.104087	0.765|1.0	0.779|0.52	0.233
ENSMUSG00000027333	Smox	SE	chr2	+	131521054_131521171_131520094_131520268_131522058_131522219	52|78	7|21	58|58	4|7	247	130	0.0350119	0.483145	0.796|0.662	0.884|0.813	-0.119
ENSMUSG00000023066	Rttn	SE	chr18	+	88983809_88983975_88979565_88979716_88985893_88986075	99|116	16|10	59|55	14|13	296	130	0.0399431	0.523414	0.731|0.836	0.649|0.65	0.134
ENSMUSG00000091586	Cyp4f17	SE	chr17	+	32528275_32528358_32528046_32528111_32528716_32528894	1|3	1|2	3|3	0|0	213	130	0.00280736	0.0827341	0.379|0.478	1.0|1.0	-0.572
ENSMUSG00000030016	Zfp638	SE	chr6	+	83928652_83930165_83914389_83914479_83934948_83935010	445|521	13|21	346|321	18|23	1643	130	0.0308231	0.440889	0.73|0.663	0.603|0.525	0.132
ENSMUSG00000108660	Gm21284	SE	chr6	+	83582629_83582774_83580020_83580098_83583553_83583642	19|11	16|15	9|9	25|23	275	130	0.0140732	0.25884	0.36|0.257	0.145|0.156	0.158
ENSMUSG00000036817	Sun1	SE	chr5	+	139229752_139229944_139226705_139226885_139230772_139230838	79|144	48|75	134|135	43|58	322	130	0.042374	0.542602	0.399|0.437	0.557|0.484	-0.102
ENSMUSG00000033526	Ppip5k1	SE	chr2	-	121326851_121326914_121321654_121321792_121327644_121327770	7|9	23|22	21|32	33|26	193	130	0.0110384	0.220236	0.17|0.216	0.3|0.453	-0.183
ENSMUSG00000044471	Lncpint	SE	chr6	-	31197779_31197851_31181021_31181149_31218073_31218433	13|10	8|6	15|15	2|1	202	130	0.00102334	0.0375595	0.511|0.518	0.828|0.906	-0.353
ENSMUSG00000109907	Gm45321	SE	chr8	+	49897331_49897470_49818936_49819200_49946593_49948071	3|2	4|0	2|2	0|1	269	130	0.0253936	0.38863	0.266|1.0	1.0|0.491	-0.113
ENSMUSG00000056211	R3hdm1	SE	chr1	+	128190637_128190739_128186757_128186909_128193459_128193756	33|25	63|59	5|6	89|93	232	130	3.5177e-11	1.05964e-08	0.227|0.192	0.031|0.035	0.177
ENSMUSG00000041649	Klf8	SE	chrX	+	153360295_153360483_153237747_153238092_153370844_153370918	3|8	2|2	6|1	0|0	318	130	0.000234786	0.0118356	0.38|0.621	1.0|1.0	-0.5
ENSMUSG00000041649	Klf8	SE	chrX	+	153308851_153308924_153237747_153238092_153370844_153370918	9|12	2|2	10|10	0|0	203	130	0.00280565	0.0827341	0.742|0.793	1.0|1.0	-0.232
ENSMUSG00000030695	Aldoa	SE	chr7	-	126797973_126798126_126797643_126797776_126799044_126799141	78|72	358|510	253|305	321|320	283	130	0	0	0.091|0.061	0.266|0.305	-0.209
ENSMUSG00000048537	Phldb1	SE	chr9	-	44700945_44701086_44699555_44699696_44703802_44703892	0|2	8|13	4|4	9|8	271	130	0.00829169	0.178876	0.0|0.069	0.176|0.193	-0.15
ENSMUSG00000020694	Tlk2	SE	chr11	+	105210544_105210640_105208851_105208921_105221185_105221353	143|176	141|97	291|279	61|79	226	130	2.47639e-07	3.37952e-05	0.368|0.511	0.733|0.67	-0.262
ENSMUSG00000109739	Gm17949	SE	chr17	+	57014651_57014765_57012595_57012795_57020167_57020294	13|9	1|0	30|32	4|3	244	130	0.00747633	0.165626	0.874|1.0	0.8|0.85	0.112
ENSMUSG00000111450	RP23-64N1.2	SE	chr11	-	71560721_71561009_71557208_71557454_71571853_71571983	1|0	2|5	2|4	5|3	418	130	0.00775892	0.170358	0.135|0.0	0.111|0.293	-0.134
ENSMUSG00000032469	Dbr1	SE	chr9	+	99578440_99578521_99576575_99576700_99579356_99579442	60|74	7|11	47|59	2|3	211	130	0.0151831	0.272181	0.841|0.806	0.935|0.924	-0.106
ENSMUSG00000039851	4932438H23Rik	SE	chr16	-	91059830_91060078_91053934_91056256_91069031_91069145	14|2	13|6	45|37	15|26	378	130	0.0320809	0.453855	0.27|0.103	0.508|0.329	-0.232
ENSMUSG00000096141	Dnah7a	SE	chr1	-	53448928_53449055_53447317_53447512_53456535_53456871	211|148	27|34	369|381	28|31	257	130	0.00116807	0.0421206	0.798|0.688	0.87|0.861	-0.122
ENSMUSG00000041977	Arhgef11	SE	chr3	+	87695397_87695517_87688778_87688850_87697344_87697390	126|125	23|34	83|60	30|26	250	130	0.024194	0.377045	0.74|0.657	0.59|0.545	0.131
ENSMUSG00000100303	2600014E21Rik	SE	chr2	+	75275289_75275452_75248376_75248519_75301642_75301666	0|0	4|1	2|1	0|1	293	130	0.000947423	0.0353509	0.0|0.0	1.0|0.307	-0.653
ENSMUSG00000061533	Cep128	SE	chr12	-	91364359_91364446_91348749_91348876_91370061_91370196	86|69	6|8	170|151	2|4	217	130	0.000769089	0.029823	0.896|0.838	0.981|0.958	-0.103
ENSMUSG00000061533	Cep128	SE	chr12	-	91364359_91364446_91348749_91348876_91366342_91366504	262|196	69|41	489|489	19|31	217	130	7.66054e-15	3.6389e-12	0.695|0.741	0.939|0.904	-0.204
ENSMUSG00000038056	Kmt2c	SE	chr5	-	25330795_25330900_25329446_25329575_25338412_25338581	46|76	20|32	27|32	25|21	235	130	0.0295296	0.430078	0.56|0.568	0.374|0.457	0.149
ENSMUSG00000098950	Gm28036	SE	chr2	-	156098229_156098372_156079338_156079464_156103348_156103429	60|94	15|11	62|65	3|3	273	130	0.00206806	0.0653238	0.656|0.803	0.908|0.912	-0.18
ENSMUSG00000086451	4933431K23Rik	SE	chr8	+	77679053_77679207_77676230_77676270_77686380_77686572	3|1	0|1	7|2	4|1	284	130	0.0110249	0.220151	1.0|0.314	0.445|0.478	0.196
ENSMUSG00000066043	Phactr4	SE	chr4	-	132383281_132383362_132378404_132378563_132386891_132387065	17|15	25|19	26|21	11|12	211	130	0.00289907	0.084148	0.295|0.327	0.593|0.519	-0.245
ENSMUSG00000097852	4933405D12Rik	SE	chr3	-	122890148_122890294_122871370_122871432_122916619_122916796	7|5	7|3	16|15	0|0	276	130	4.68092e-09	9.88234e-07	0.32|0.44	1.0|1.0	-0.62
ENSMUSG00000097346	Gm26619	SE	chr13	+	97751411_97751569_97751111_97751152_97760091_97760965	3|1	0|2	0|1	1|1	288	130	0.0100581	0.206008	1.0|0.184	0.0|0.311	0.436
ENSMUSG00000097852	4933405D12Rik	SE	chr3	-	122889267_122889435_122871370_122871432_122890148_122890294	2|2	0|3	15|17	0|0	298	130	0.0149908	0.2693	1.0|0.225	1.0|1.0	-0.387
ENSMUSG00000022565	Plec	SE	chr15	-	76178518_76181899_76170974_76178385_76182909_76183008	140|103	13|16	123|114	33|50	3511	130	4.23269e-05	0.00299575	0.285|0.192	0.121|0.078	0.139
ENSMUSG00000037455	Slc18b1	SE	chr10	+	23810788_23810945_23805892_23806040_23816292_23816429	17|33	2|8	17|25	0|2	287	130	0.00548066	0.132723	0.794|0.651	1.0|0.85	-0.203
ENSMUSG00000029227	Fip1l1	SE	chr5	+	74585045_74585072_74572428_74572585_74587002_74587057	89|133	87|110	72|75	107|108	157	130	0.00460268	0.118059	0.459|0.5	0.358|0.365	0.118
ENSMUSG00000107008	Gm2762	SE	chr13	+	53452517_53452629_53397898_53398033_53454100_53454544	144|88	35|14	732|693	1|1	242	130	0	0	0.688|0.772	0.997|0.997	-0.267
ENSMUSG00000037386	Rims2	SE	chr15	+	39517805_39517871_39511263_39511374_39535871_39535981	22|9	7|4	4|1	10|13	196	130	1.40058e-06	0.000157971	0.676|0.599	0.21|0.049	0.508
ENSMUSG00000033991	Ttc37	SE	chr13	+	76123441_76123543_76122634_76122775_76126965_76127052	40|53	3|3	28|19	0|0	232	130	0.00514005	0.127474	0.882|0.908	1.0|1.0	-0.105
ENSMUSG00000028175	Depdc1a	SE	chr3	+	159522525_159523356_159520829_159520970_159523776_159523949	9|13	4|1	6|5	1|0	961	130	0.00836562	0.179999	0.233|0.637	0.448|1.0	-0.289
ENSMUSG00000040998	Npnt	SE	chr3	-	132931581_132931632_132917460_132917553_132948046_132948147	3|5	0|6	1|1	5|5	181	130	0.00754596	0.166559	1.0|0.374	0.126|0.126	0.561
ENSMUSG00000097494	4933406C10Rik	SE	chr12	-	32925473_32925535_32920822_32920903_32953197_32953371	7|4	0|0	6|3	4|0	192	130	0.00647695	0.150082	1.0|1.0	0.504|1.0	0.248
ENSMUSG00000026113	Inpp4a	SE	chr1	+	37383338_37383371_37379921_37380060_37387697_37387870	2|3	0|3	3|1	9|6	163	130	0.0263409	0.398436	1.0|0.444	0.21|0.117	0.558
ENSMUSG00000013997	Nit1	SE	chr1	-	171344063_171344167_171343693_171343827_171344287_171344539	301|307	23|25	505|543	0|1	234	130	0	0	0.879|0.872	1.0|0.997	-0.123
ENSMUSG00000021007	Spata7	SE	chr12	+	98634223_98634319_98631962_98632037_98637565_98637613	65|54	68|19	161|182	246|240	226	130	0.0207244	0.337778	0.355|0.62	0.274|0.304	0.198
ENSMUSG00000030254	Rad18	SE	chr6	-	112664095_112664173_112649594_112649837_112665277_112665338	279|258	202|210	333|321	124|99	208	130	8.74167e-09	1.72742e-06	0.463|0.434	0.627|0.67	-0.2
ENSMUSG00000033826	Dnah8	SE	chr17	+	30708290_30708526_30704654_30704851_30712272_30712386	9|3	37|29	5|16	11|12	366	130	0.000912365	0.034311	0.08|0.035	0.139|0.321	-0.173
ENSMUSG00000025977	Boll	SE	chr1	-	55355647_55355739_55323649_55323721_55363298_55363319	1|4	4|0	5|5	0|0	222	130	0.00704326	0.158737	0.128|1.0	1.0|1.0	-0.436
ENSMUSG00000036928	Stag3	SE	chr5	+	138290190_138290267_138283032_138283152_138291329_138291481	2|1	0|0	2|4	5|2	207	130	1.62406e-07	2.33232e-05	1.0|1.0	0.201|0.557	0.621
ENSMUSG00000068011	Mkrn2os	SE	chr6	-	115589344_115589394_115586641_115586804_115592273_115592576	0|2	2|0	7|4	0|0	180	130	0.0396518	0.52181	0.0|1.0	1.0|1.0	-0.5
ENSMUSG00000087609	4930442J19Rik	SE	chr2	+	151308481_151308635_151302027_151302094_151314094_151314272	124|123	225|267	214|158	173|150	284	130	2.10009e-08	3.65313e-06	0.201|0.174	0.362|0.325	-0.156
ENSMUSG00000040987	Mill2	SE	chr7	+	18841469_18841514_18839965_18840091_18855939_18856203	2|2	0|9	1|0	1|2	175	130	0.014113	0.259379	1.0|0.142	0.426|0.0	0.358
ENSMUSG00000026173	Plcd4	SE	chr1	+	74562054_74562223_74560289_74560493_74562713_74562830	137|81	3|0	238|203	15|19	299	130	4.28704e-05	0.00300457	0.952|1.0	0.873|0.823	0.128
ENSMUSG00000061859	Patj	SE	chr4	+	98538958_98539058_98535509_98535587_98568938_98569135	15|34	5|5	25|32	0|2	230	130	0.00137671	0.0474946	0.629|0.794	1.0|0.9	-0.238
ENSMUSG00000043671	Dpy19l3	SE	chr7	-	35722706_35722830_35721544_35721679_35725290_35725436	30|32	0|0	17|29	1|3	254	130	0.011535	0.225148	1.0|1.0	0.897|0.832	0.135
ENSMUSG00000008129	4930432K21Rik	SE	chr8	+	84162299_84162404_84161212_84161291_84166580_84167690	258|245	70|71	415|424	67|72	235	130	0.00148405	0.0500785	0.671|0.656	0.774|0.765	-0.106
ENSMUSG00000014177	Tvp23b	SE	chr11	+	62886188_62886320_62885075_62885165_62891941_62892070	238|293	14|11	198|230	44|25	262	130	9.5438e-06	0.000847991	0.894|0.93	0.691|0.82	0.157
ENSMUSG00000026173	Plcd4	SE	chr1	+	74561841_74561937_74560289_74560493_74562054_74562223	181|119	18|15	289|318	11|6	226	130	1.00017e-05	0.000882331	0.853|0.82	0.938|0.968	-0.116
ENSMUSG00000101012	1700008K24Rik	SE	chr17	-	49113172_49113225_49112264_49112849_49113316_49113436	1097|893	188|131	1081|1121	409|418	183	130	3.10141e-12	1.07898e-09	0.806|0.829	0.652|0.656	0.163
ENSMUSG00000040987	Mill2	SE	chr7	+	18855939_18856203_18839965_18840091_18856405_18856681	1|18	1|5	5|5	0|0	394	130	4.78461e-06	0.000465998	0.248|0.543	1.0|1.0	-0.605
ENSMUSG00000017978	Cadps2	SE	chr6	-	23381056_23381077_23355823_23355927_23382880_23383004	1|3	4|7	0|0	1|8	151	130	0.00525011	0.129424	0.177|0.27	0.0|0.0	0.224
ENSMUSG00000039844	Rapgef1	SE	chr2	+	29710152_29710308_29707197_29707400_29722223_29722309	37|22	16|23	114|94	38|24	286	130	0.0183309	0.312058	0.512|0.303	0.577|0.64	-0.201
ENSMUSG00000022517	Mgrn1	SE	chr16	+	4934194_4934239_4932199_4932298_4936895_4938296	27|45	35|51	27|39	18|19	175	130	0.00629029	0.146582	0.364|0.396	0.527|0.604	-0.185
ENSMUSG00000027957	Slc35a3	SE	chr3	-	116695588_116695756_116694429_116694634_116712082_116712231	36|36	23|19	0|1	43|32	298	130	0	0	0.406|0.453	0.0|0.013	0.423
ENSMUSG00000039844	Rapgef1	SE	chr2	+	29719592_29719850_29707197_29707400_29722223_29722309	101|65	16|23	32|43	38|24	388	130	0.000634514	0.0256516	0.679|0.486	0.22|0.375	0.285
ENSMUSG00000066800	Rnasel	SE	chr1	+	153753606_153755213_153752844_153752947_153755950_153756036	45|54	0|3	30|40	0|0	1737	130	0.0452707	0.566514	1.0|0.574	1.0|1.0	-0.213
ENSMUSG00000032534	Cep63	SE	chr9	-	102623555_102623593_102619691_102619760_102625903_102626124	96|73	165|142	128|112	142|115	168	130	0.00117312	0.042128	0.31|0.285	0.411|0.43	-0.123
ENSMUSG00000029074	Ttll10	SE	chr4	-	156043625_156043797_156043046_156043187_156045324_156045410	13|1	6|5	100|102	18|7	302	130	0.000966714	0.0358781	0.483|0.079	0.705|0.862	-0.502
ENSMUSG00000071650	Ganab	SE	chr19	+	8907850_8907916_8907214_8907394_8908677_8908747	207|166	108|141	93|98	146|139	196	130	3.82628e-05	0.00277979	0.56|0.438	0.297|0.319	0.191
ENSMUSG00000033392	Clasp2	SE	chr9	+	113858580_113858604_113854172_113854346_113860119_113860137	12|7	4|4	1|0	2|1	154	130	0.000745989	0.0292023	0.717|0.596	0.297|0.0	0.508
ENSMUSG00000013787	Ehmt2	SE	chr17	+	34905609_34905711_34905341_34905456_34905909_34906058	244|302	243|191	181|152	258|248	232	130	0.0001321	0.00743282	0.36|0.47	0.282|0.256	0.146
ENSMUSG00000026401	Cd55b	SE	chr1	-	130409871_130409892_130388536_130388729_130414048_130414240	49|22	29|9	74|91	25|15	151	130	0.0138501	0.255879	0.593|0.678	0.718|0.839	-0.143
ENSMUSG00000029670	Ing3	SE	chr6	+	21950037_21950109_21949570_21949793_21952128_21952229	81|108	12|14	167|135	6|1	202	130	3.38726e-06	0.000348619	0.813|0.832	0.947|0.989	-0.145
ENSMUSG00000029074	Ttll10	SE	chr4	-	156043625_156043797_156043046_156043187_156044718_156044890	18|2	1|0	146|140	10|14	302	130	0.00652272	0.150718	0.886|1.0	0.863|0.811	0.106
ENSMUSG00000063952	Brpf3	SE	chr17	+	28831313_28831411_28828343_28828441_28835761_28835916	95|91	8|5	104|105	0|1	228	130	4.25383e-05	0.00300211	0.871|0.912	1.0|0.984	-0.101
ENSMUSG00000023353	Agap3	SE	chr5	+	24496732_24496903_24492957_24493126_24498069_24498207	8|8	0|0	6|4	1|2	301	130	0.0148296	0.267253	1.0|1.0	0.722|0.463	0.407
ENSMUSG00000030629	Zfand6	SE	chr7	-	84652881_84653042_84634238_84634409_84679309_84679351	24|40	14|11	85|103	11|16	291	130	0.00693076	0.156921	0.434|0.619	0.775|0.742	-0.232
ENSMUSG00000079356	Mettl4-ps1	SE	chr17	+	71536358_71536569_71533585_71533648_71543436_71543543	16|18	22|23	40|30	13|5	341	130	9.43159e-06	0.000841046	0.217|0.23	0.54|0.696	-0.394
ENSMUSG00000063952	Brpf3	SE	chr17	+	28828343_28828441_28823972_28824066_28835761_28835916	54|46	4|5	47|68	1|1	228	130	0.00386406	0.104087	0.885|0.84	0.964|0.975	-0.107
ENSMUSG00000027985	Lef1	SE	chr3	+	131204932_131204973_131204255_131204304_131223075_131224356	86|55	94|81	87|90	49|48	171	130	2.84211e-05	0.00214033	0.41|0.34	0.574|0.588	-0.206
ENSMUSG00000028107	Tars2	SE	chr3	-	95747438_95747656_95746032_95746170_95748041_95748140	111|127	21|24	94|75	31|21	348	130	0.0477388	0.587663	0.664|0.664	0.531|0.572	0.113
ENSMUSG00000033102	Cdc14b	SE	chr13	-	64205270_64205417_64201331_64201448_64209106_64209204	11|11	22|23	12|7	56|51	277	130	0.00772102	0.169677	0.19|0.183	0.091|0.061	0.111
ENSMUSG00000025728	Pigq	SE	chr17	-	25931673_25931827_25930957_25931038_25934757_25934878	2|3	0|1	0|1	4|0	284	130	0.000421677	0.0187673	1.0|0.579	0.0|1.0	0.289
ENSMUSG00000086646	Platr20	SE	chr11	-	51192383_51192525_51190250_51190311_51219457_51219526	7|3	7|7	16|14	4|4	272	130	0.00172581	0.0570508	0.323|0.17	0.657|0.626	-0.395
ENSMUSG00000046873	Mbtps2	SE	chrX	-	157593724_157593873_157591353_157591555_157598495_157598715	19|28	3|4	29|18	0|1	279	130	0.000876864	0.0334734	0.747|0.765	1.0|0.893	-0.191
ENSMUSG00000048520	Fbxl13	SE	chr5	-	21543659_21543789_21523799_21523917_21552092_21552193	105|43	14|4	346|379	6|7	260	130	2.12584e-06	0.000230309	0.789|0.843	0.966|0.964	-0.149
ENSMUSG00000078484	Klhl17	SE	chr4	-	156231546_156231714_156231084_156231173_156231801_156231946	100|84	3|2	88|95	8|7	298	130	0.0142421	0.261169	0.936|0.948	0.828|0.856	0.1
ENSMUSG00000052942	Glis3	SE	chr19	-	28540200_28540408_28530872_28531986_28665752_28666236	5|9	3|1	12|7	1|0	338	130	0.000626738	0.0254204	0.391|0.776	0.822|1.0	-0.328
ENSMUSG00000040434	Large2	SE	chr2	-	92370176_92370259_92369859_92369983_92370565_92370663	1|9	3|0	3|7	0|0	213	130	0.0245208	0.380218	0.169|1.0	1.0|1.0	-0.415
ENSMUSG00000053469	Tg	SE	chr15	+	66681815_66682913_66679111_66679297_66683636_66684224	15|15	1|0	25|16	1|2	1228	130	0.0126628	0.240048	0.614|1.0	0.726|0.459	0.214
ENSMUSG00000049152	Ugt3a2	SE	chr15	+	9338645_9338744_9335549_9335788_9351099_9351214	15|2	0|0	10|9	3|1	229	130	0.00343929	0.0955613	1.0|1.0	0.654|0.836	0.255
ENSMUSG00000040596	Pogk	SE	chr1	-	166408997_166409331_166408398_166408532_166409706_166409863	58|93	7|8	68|67	2|2	464	130	0.0095597	0.198432	0.699|0.765	0.905|0.904	-0.173
ENSMUSG00000109907	Gm45321	SE	chr8	+	49901573_49901662_49897331_49897470_49946593_49948071	6|6	3|2	15|13	0|1	219	130	0.000479854	0.0204989	0.543|0.64	1.0|0.885	-0.351
ENSMUSG00000084925	1810062O18Rik	SE	chr14	+	20569869_20570022_20565010_20565047_20570341_20570680	19|10	21|24	42|25	3|3	283	130	2.36386e-11	7.20862e-09	0.294|0.161	0.865|0.793	-0.601
ENSMUSG00000024174	Pot1b	SE	chr17	-	55695026_55695317_55692721_55692877_55698456_55698587	29|49	2|3	22|27	0|0	421	130	0.00251988	0.0761856	0.817|0.835	1.0|1.0	-0.174
ENSMUSG00000040785	Ttc3	SE	chr16	+	94408553_94408716_94403313_94403368_94409683_94409729	150|192	38|84	170|129	34|23	293	130	0.0140297	0.258233	0.637|0.504	0.689|0.713	-0.13
ENSMUSG00000084925	1810062O18Rik	SE	chr14	+	20561985_20562096_20546256_20546344_20564780_20564839	30|24	2|4	22|16	0|0	241	130	0.000540505	0.0225144	0.89|0.764	1.0|1.0	-0.173
ENSMUSG00000032534	Cep63	SE	chr9	-	102621695_102621728_102619691_102619760_102625903_102626124	211|138	165|142	292|313	142|115	163	130	7.73589e-07	9.14279e-05	0.505|0.437	0.621|0.685	-0.182
ENSMUSG00000034949	Zfr2	SE	chr10	+	81242769_81242956_81241994_81242174_81243649_81243795	24|17	4|2	23|24	0|2	317	130	0.0190398	0.320688	0.711|0.777	1.0|0.831	-0.171
ENSMUSG00000034312	Iqsec1	SE	chr6	-	90664021_90664071_90656087_90661025_90667899_90668076	4|5	1|0	4|3	6|1	180	130	0.000616475	0.0250866	0.743|1.0	0.325|0.684	0.367
ENSMUSG00000021820	Camk2g	SE	chr14	-	20745791_20745860_20744603_20744648_20747818_20747851	38|55	21|5	32|31	0|0	199	130	1.16874e-06	0.000133653	0.542|0.878	1.0|1.0	-0.29
ENSMUSG00000075302	Erich2	SE	chr2	+	70523043_70523092_70522479_70522507_70523330_70523367	413|252	80|88	675|779	42|59	179	130	1.8639e-11	5.82787e-09	0.789|0.675	0.921|0.906	-0.181
ENSMUSG00000030279	C2cd5	SE	chr6	-	143020323_143020374_143017882_143018073_143029159_143029246	42|30	31|23	32|38	13|13	181	130	0.0173688	0.300861	0.493|0.484	0.639|0.677	-0.17
ENSMUSG00000040374	Pex2	SE	chr3	-	5562668_5562732_5560499_5561764_5563164_5563272	67|102	66|94	52|45	76|72	194	130	0.0147979	0.266999	0.405|0.421	0.314|0.295	0.109
ENSMUSG00000040860	Crocc	SE	chr4	-	141046771_141046855_141046635_141046697_141051040_141051195	7|8	4|5	7|6	0|1	214	130	0.000230021	0.0116668	0.515|0.493	1.0|0.785	-0.389
ENSMUSG00000040003	Magi2	SE	chr5	+	20661263_20661352_20651054_20651193_20702069_20702903	6|7	0|2	0|3	3|2	219	130	0.001141	0.0412648	1.0|0.675	0.0|0.471	0.602
ENSMUSG00000085396	Firre	SE	chrX	-	50608477_50608604_50603438_50603525_50608686_50608814	9|13	2|2	3|7	0|1	257	130	0.012916	0.243912	0.695|0.767	1.0|0.78	-0.159
ENSMUSG00000028573	Fggy	SE	chr4	+	95812107_95812169_95800556_95800664_95837584_95837659	12|26	1|3	16|14	0|0	192	130	0.0130008	0.244653	0.89|0.854	1.0|1.0	-0.128
ENSMUSG00000028573	Fggy	SE	chr4	+	95821977_95822125_95800556_95800664_95837584_95837659	21|32	1|3	25|21	0|0	278	130	0.0122423	0.233557	0.908|0.833	1.0|1.0	-0.129
ENSMUSG00000044702	Palb2	SE	chr7	-	122128922_122129016_122123636_122123708_122129673_122129733	33|38	19|5	44|45	0|4	224	130	0.000547392	0.0227246	0.502|0.815	1.0|0.867	-0.275
ENSMUSG00000026578	Ccdc181	SE	chr1	+	164279866_164280814_164275584_164275761_164286240_164286395	20|8	0|1	14|21	2|2	1078	130	0.00498894	0.124855	1.0|0.491	0.458|0.559	0.237
ENSMUSG00000032534	Cep63	SE	chr9	-	102607325_102607439_102602841_102603075_102613294_102613417	1869|1504	240|146	2939|2996	7|3	244	130	0	0	0.806|0.846	0.996|0.998	-0.171
ENSMUSG00000064127	Med14	SE	chrX	-	12703212_12703482_12696152_12696290_12703750_12703903	29|38	0|4	20|23	0|0	400	130	0.0233208	0.366909	1.0|0.755	1.0|1.0	-0.123
ENSMUSG00000064127	Med14	SE	chrX	-	12689328_12689460_12687018_12687201_12693584_12693696	18|14	1|1	6|5	4|6	262	130	3.12221e-05	0.00233702	0.899|0.874	0.427|0.293	0.527
ENSMUSG00000092416	Zfp141	SE	chr7	-	42501357_42501425_42489434_42489561_42505609_42505726	19|30	5|0	22|20	0|0	198	130	0.00701495	0.158243	0.714|1.0	1.0|1.0	-0.143
ENSMUSG00000063364	3300002I08Rik	SE	chr2	-	150344308_150344369_150310934_150311218_150344579_150344706	1|18	1|3	8|10	1|0	191	130	0.0204974	0.335302	0.405|0.803	0.845|1.0	-0.318
ENSMUSG00000034285	Nipsnap1	SE	chr11	+	4888879_4888950_4884021_4884116_4889096_4889237	26|48	0|4	14|14	4|2	201	130	0.0476203	0.587663	1.0|0.886	0.694|0.819	0.187
ENSMUSG00000034135	Sik3	SE	chr9	+	46204205_46204349_46201999_46202070_46207921_46208072	6|15	11|7	29|16	1|1	274	130	1.91232e-06	0.00020901	0.206|0.504	0.932|0.884	-0.553
ENSMUSG00000033004	Mycbp2	SE	chr14	-	103177255_103177330_103174765_103174990_103182353_103182494	70|56	144|190	25|16	166|160	205	130	2.72049e-07	3.65211e-05	0.236|0.157	0.087|0.06	0.123
ENSMUSG00000036411	9530077C05Rik	SE	chr9	+	22424112_22424807_22411512_22411749_22435094_22435400	34|37	3|3	53|45	0|2	825	130	0.010476	0.212628	0.641|0.66	1.0|0.78	-0.239
ENSMUSG00000028589	1700012P22Rik	SE	chr4	-	144423778_144423892_144419672_144419850_144438487_144438772	77|26	8|6	210|232	11|6	244	130	0.00405804	0.106996	0.837|0.698	0.91|0.954	-0.164
ENSMUSG00000107386	Gm42800	SE	chr5	-	75388107_75388431_75387774_75388020_75390883_75391013	1|3	0|0	12|16	4|0	454	130	0.00527731	0.129836	1.0|1.0	0.462|1.0	0.269
ENSMUSG00000038145	Snrk	SE	chr9	+	122131892_122131942_122117299_122117407_122136905_122137601	11|18	0|6	8|13	0|0	180	130	0.000678731	0.0270409	1.0|0.684	1.0|1.0	-0.158
ENSMUSG00000019731	Slc35e1	SE	chr8	-	72489451_72489589_72488120_72488246_72491841_72491912	32|77	0|0	37|30	0|4	268	130	0.0465421	0.576837	1.0|1.0	1.0|0.784	0.108
ENSMUSG00000034647	Ankrd12	SE	chr17	-	66042532_66042601_66037492_66037639_66049785_66049933	189|228	47|71	114|111	72|69	199	130	7.69111e-06	0.000708874	0.724|0.677	0.508|0.512	0.191
ENSMUSG00000057246	BC051142	SE	chr17	+	34440327_34440348_34421957_34421987_34440866_34440887	112|87	691|500	256|276	773|740	151	130	3.2242e-08	5.45487e-06	0.122|0.13	0.222|0.243	-0.106
ENSMUSG00000021620	Acot12	SE	chr13	+	91771723_91771874_91770843_91770963_91772424_91772480	6|0	0|2	10|2	0|0	281	130	0.0273876	0.410011	1.0|0.0	1.0|1.0	-0.5
ENSMUSG00000024055	Cyp4f13	SE	chr17	-	32946804_32947003_32941055_32941200_32947312_32947402	24|45	4|1	27|27	0|0	329	130	0.00292928	0.0847262	0.703|0.947	1.0|1.0	-0.175
ENSMUSG00000025227	Mfsd13a	SE	chr19	+	46371935_46372107_46369236_46369333_46372181_46372375	31|64	0|0	39|32	1|3	302	130	0.0302708	0.436497	1.0|1.0	0.944|0.821	0.118
ENSMUSG00000097898	4930455B14Rik	SE	chr14	+	8666934_8667011_8666389_8666525_8669291_8669412	320|151	40|30	600|633	32|51	207	130	8.57642e-05	0.0053632	0.834|0.76	0.922|0.886	-0.107
ENSMUSG00000107681	Gm43986	SE	chr6	-	4044867_4045028_4031840_4032047_4047458_4047585	8|1	0|0	19|16	4|0	291	130	0.0138296	0.255879	1.0|1.0	0.68|1.0	0.16
ENSMUSG00000020882	Cacnb1	SE	chr11	-	98011342_98011497_98010626_98010646_98011865_98011942	17|16	3|1	8|11	20|30	285	130	8.65286e-10	2.07509e-07	0.721|0.879	0.154|0.143	0.652
ENSMUSG00000037437	Adam32	SE	chr8	-	24898453_24898631_24886220_24886325_24901441_24901578	678|524	55|53	2582|2707	0|0	308	130	0	0	0.839|0.807	1.0|1.0	-0.177
ENSMUSG00000042757	Tmem108	SE	chr9	-	103498801_103500208_103489188_103489343_103609710_103609796	12|10	1|0	10|13	2|1	1537	130	0.0053938	0.131263	0.504|1.0	0.297|0.524	0.342
ENSMUSG00000109739	Gm17949	SE	chr17	+	57019403_57019598_57012595_57012795_57020167_57020294	28|16	1|0	33|32	4|3	325	130	0.00241416	0.0739852	0.918|1.0	0.767|0.81	0.171
ENSMUSG00000037437	Adam32	SE	chr8	-	24886220_24886325_24852239_24852278_24938104_24938169	4|4	2|2	2|5	0|0	235	130	0.000197871	0.0103992	0.525|0.525	1.0|1.0	-0.475
ENSMUSG00000023764	Sfi1	SE	chr11	-	3156771_3156864_3153431_3153498_3164556_3164713	0|0	9|7	1|3	2|2	223	130	0.00280817	0.0827341	0.0|0.0	0.226|0.467	-0.347
ENSMUSG00000057715	A830018L16Rik	SE	chr1	+	11950962_11951056_11933543_11933591_11972045_11972102	1|6	0|0	9|0	0|2	224	130	0.0482088	0.590384	1.0|1.0	1.0|0.0	0.5
ENSMUSG00000035248	Zcchc6	SE	chr13	-	59778751_59778815_59771878_59772859_59782017_59782343	20|29	40|40	9|9	50|62	194	130	1.57858e-05	0.00130847	0.251|0.327	0.108|0.089	0.191
ENSMUSG00000028601	Echdc2	SE	chr4	+	108169714_108169782_108165436_108165661_108169860_108169948	12|40	2|4	22|15	0|0	198	130	0.00158653	0.052958	0.798|0.868	1.0|1.0	-0.167
ENSMUSG00000027680	Fxr1	SE	chr3	+	34064973_34065054_34064118_34064319_34068916_34069342	100|52	151|171	149|117	159|143	211	130	0.00172762	0.0570508	0.29|0.158	0.366|0.335	-0.127
ENSMUSG00000032212	Sltm	SE	chr9	+	70562813_70562861_70543969_70544057_70572148_70572176	133|108	27|25	167|140	15|16	178	130	0.00289289	0.0840674	0.782|0.759	0.89|0.865	-0.107
ENSMUSG00000020882	Cacnb1	SE	chr11	-	98010626_98010646_98010295_98010376_98011865_98011942	6|4	4|4	29|41	6|5	150	130	0.00929702	0.19445	0.565|0.464	0.807|0.877	-0.328
ENSMUSG00000019984	Med23	SE	chr10	+	24883203_24883221_24882553_24882649_24888399_24888600	62|78	107|84	37|21	103|79	148	130	0.000268769	0.0130686	0.337|0.449	0.24|0.189	0.179
ENSMUSG00000021461	Fancc	SE	chr13	-	63360195_63360260_63347419_63347584_63398082_63398177	38|52	1|1	25|37	4|3	195	130	0.0103204	0.210508	0.962|0.972	0.806|0.892	0.118
ENSMUSG00000085002	Gm12984	SE	chr4	+	135308959_135309058_135307348_135307381_135309378_135309519	8|2	0|0	11|15	2|2	229	130	0.00476217	0.120523	1.0|1.0	0.757|0.81	0.216
ENSMUSG00000051359	Ncald	SE	chr15	-	37448227_37448279_37397056_37397453_37459216_37459360	0|0	9|3	0|4	3|2	182	130	0.0176705	0.304807	0.0|0.0	0.0|0.588	-0.294
ENSMUSG00000014529	Tmbim7	SE	chr5	+	3666794_3666885_3664256_3664335_3670033_3670121	6|9	0|0	7|3	0|3	221	130	0.0396517	0.52181	1.0|1.0	1.0|0.37	0.315
ENSMUSG00000109739	Gm17949	SE	chr17	+	57019403_57019598_57014651_57014765_57020167_57020294	40|24	1|0	57|47	6|2	325	130	0.00194997	0.0623916	0.941|1.0	0.792|0.904	0.122
ENSMUSG00000014529	Tmbim7	SE	chr5	+	3665279_3665333_3657397_3657526_3669914_3669952	1|1	2|4	2|1	0|0	184	130	1.51626e-08	2.73381e-06	0.261|0.15	1.0|1.0	-0.794
ENSMUSG00000021363	Mak	SE	chr13	-	41030016_41030139_41025119_41026562_41034753_41034885	75|61	67|72	157|165	89|75	253	130	0.000120686	0.00694889	0.365|0.303	0.475|0.531	-0.169
ENSMUSG00000046085	4931422A03Rik	SE	chr2	-	104027221_104027287_104026129_104026212_104027777_104028308	10|7	7|8	6|4	13|13	196	130	0.0295066	0.430078	0.487|0.367	0.234|0.169	0.225
ENSMUSG00000050944	Efcab5	SE	chr11	-	77105341_77105442_77089914_77090491_77113607_77113760	333|250	103|92	473|405	99|88	231	130	0.00287466	0.0837321	0.645|0.605	0.729|0.721	-0.1
ENSMUSG00000026790	Odf2	SE	chr2	+	29890765_29891002_29889817_29889921_29892185_29892276	1081|662	499|490	1690|1717	588|623	367	130	0.00107796	0.0393886	0.434|0.324	0.504|0.494	-0.12
ENSMUSG00000062906	Hdac10	SE	chr15	-	89124531_89124588_89124174_89124253_89124712_89124804	5|19	2|2	7|10	0|0	187	130	0.0101723	0.208002	0.635|0.868	1.0|1.0	-0.248
ENSMUSG00000021900	Btd	SE	chr14	+	31662069_31662325_31641056_31641135_31665881_31666031	33|50	0|2	26|24	2|3	386	130	0.0231094	0.364425	1.0|0.894	0.814|0.729	0.176
ENSMUSG00000022297	Fzd6	SE	chr15	+	39033849_39033998_39030814_39031832_39036385_39038186	25|33	2|3	27|17	11|3	279	130	0.0153786	0.275067	0.853|0.837	0.534|0.725	0.216
ENSMUSG00000028017	Egf	SE	chr3	-	129692917_129693040_129690770_129690915_129696790_129696916	4|5	0|1	9|8	4|1	253	130	0.00482885	0.121712	1.0|0.72	0.536|0.804	0.19
ENSMUSG00000007610	Gtpbp3	SE	chr8	+	71490894_71490967_71490334_71490537_71491065_71491209	36|37	8|7	23|18	13|12	203	130	0.00364789	0.0998963	0.742|0.772	0.531|0.49	0.247
ENSMUSG00000021363	Mak	SE	chr13	-	41030016_41030136_41025119_41026562_41034753_41034885	114|87	67|72	216|220	89|75	250	130	0.000853607	0.0326392	0.469|0.386	0.558|0.604	-0.153
ENSMUSG00000020694	Tlk2	SE	chr11	+	105209793_105209837_105208851_105208921_105221185_105221353	395|415	141|97	570|535	61|79	174	130	3.90731e-07	5.13375e-05	0.677|0.762	0.875|0.835	-0.135
ENSMUSG00000056018	Ccdc7b	SE	chr8	+	129131038_129131100_129067222_129067360_129132881_129132938	271|138	17|13	376|375	1|0	192	130	9.03155e-12	2.93537e-09	0.915|0.878	0.996|1.0	-0.101
ENSMUSG00000037148	Arhgap10	SE	chr8	-	77259056_77259209_77257325_77257417_77277147_77277307	57|82	6|8	59|43	3|1	283	130	0.0379001	0.50796	0.814|0.825	0.9|0.952	-0.107
ENSMUSG00000029822	Osbpl3	SE	chr6	-	50333185_50333293_50328669_50328804_50336214_50336345	2|2	0|1	0|3	3|1	238	130	0.00133393	0.046473	1.0|0.522	0.0|0.621	0.451
ENSMUSG00000037466	4930427A07Rik	SE	chr12	+	113157160_113157363_113156674_113156753_113157577_113157727	96|66	1|4	104|60	7|18	333	130	0.00170792	0.0565515	0.974|0.866	0.853|0.565	0.211
ENSMUSG00000056018	Ccdc7b	SE	chr8	+	129109899_129109920_129085170_129085254_129131038_129131100	9|3	20|18	17|28	23|17	151	130	0.00405189	0.106996	0.279|0.125	0.389|0.586	-0.285
ENSMUSG00000047014	Catsperb	SE	chr12	+	101575784_101575978_101510366_101510525_101602674_101602785	1|1	0|0	1|4	0|3	324	130	0.0185988	0.315096	1.0|1.0	1.0|0.349	0.326
ENSMUSG00000056018	Ccdc7b	SE	chr8	+	129110856_129111005_129109899_129109920_129136573_129136649	3|4	1|0	2|2	0|3	279	130	0.0393507	0.520065	0.583|1.0	1.0|0.237	0.173
ENSMUSG00000037536	Fbxo34	SE	chr14	+	47507264_47507446_47500793_47500870_47529174_47531900	1|5	4|7	1|0	3|2	312	130	0.0125205	0.2379	0.094|0.229	0.122|0.0	0.101
ENSMUSG00000037536	Fbxo34	SE	chr14	+	47507264_47507446_47504985_47505132_47526204_47526314	19|21	8|11	59|43	5|8	312	130	0.00177701	0.0584472	0.497|0.443	0.831|0.691	-0.291
ENSMUSG00000020021	Fgd6	SE	chr10	+	94103241_94103398_94089731_94089762_94120452_94120503	1|1	0|0	0|1	2|0	287	130	0.00088914	0.0337368	1.0|1.0	0.0|1.0	0.5
ENSMUSG00000038319	Kcnh2	SE	chr5	-	24321244_24321422_24319588_24320149_24321635_24321822	77|93	1|1	57|54	4|3	308	130	0.00667521	0.152534	0.97|0.975	0.857|0.884	0.102
ENSMUSG00000097775	4931440J10Rik	SE	chr14	+	62765989_62766061_62760500_62760586_62812826_62812917	0|1	1|1	0|7	3|1	202	130	0.0327049	0.459785	0.0|0.392	0.0|0.818	-0.213
ENSMUSG00000085293	Gm13817	SE	chr2	-	92540290_92540330_92530313_92530443_92540890_92540980	15|2	34|37	17|16	34|28	170	130	0.0286465	0.420439	0.252|0.04	0.277|0.304	-0.144
ENSMUSG00000054690	Emcn	SE	chr3	+	137391592_137391706_137379838_137379913_137403983_137404022	11|30	0|4	8|20	0|0	244	130	0.0253327	0.387971	1.0|0.8	1.0|1.0	-0.1
ENSMUSG00000078706	Gm53	SE	chr11	+	96261611_96261763_96251104_96251813_96264173_96264484	9|3	1|2	2|2	1|0	282	130	0.0337246	0.470273	0.806|0.409	0.48|1.0	-0.132
ENSMUSG00000004626	Stxbp2	SE	chr8	+	3632219_3632269_3630954_3631204_3633290_3633367	18|15	1|1	15|15	2|5	180	130	0.0302055	0.436064	0.929|0.915	0.844|0.684	0.158
ENSMUSG00000087380	2210408F21Rik	SE	chr6	+	31328331_31328360_31277847_31277955_31335990_31336062	1|1	0|0	2|2	1|2	159	130	0.0115597	0.225148	1.0|1.0	0.621|0.45	0.465
ENSMUSG00000087380	2210408F21Rik	SE	chr6	+	31336803_31336857_31335990_31336062_31337229_31337247	8|9	2|4	20|9	2|0	184	130	0.00929042	0.19445	0.739|0.614	0.876|1.0	-0.261
ENSMUSG00000027684	Mecom	SE	chr3	-	29956305_29956489_29951305_29952850_29957312_29957549	2|1	4|0	4|3	0|0	314	130	0.00183156	0.0597641	0.172|1.0	1.0|1.0	-0.414
ENSMUSG00000015942	Gtf2ird2	SE	chr5	+	134206770_134206827_134203270_134203348_134208879_134208942	20|22	3|7	19|15	1|0	187	130	0.000259407	0.0126883	0.823|0.686	0.93|1.0	-0.211
ENSMUSG00000038187	Btbd10	SE	chr7	-	113351780_113351938_113335321_113335518_113368871_113368958	190|232	103|117	354|349	60|84	288	130	9.44063e-09	1.82182e-06	0.454|0.472	0.727|0.652	-0.227
ENSMUSG00000038187	Btbd10	SE	chr7	-	113364904_113364969_113335321_113335518_113368871_113368958	190|200	103|117	219|187	60|84	195	130	0.0144964	0.264457	0.552|0.533	0.709|0.597	-0.111
ENSMUSG00000108490	Gm44522	SE	chr7	-	41087961_41087999_41083824_41084033_41089538_41089843	1|1	0|0	3|3	3|9	168	130	1.86008e-07	2.62548e-05	1.0|1.0	0.436|0.205	0.679
ENSMUSG00000036641	Ccdc148	SE	chr2	-	59009081_59009185_59003981_59004064_59017543_59017637	33|28	0|0	37|25	1|3	234	130	0.0389449	0.517471	1.0|1.0	0.954|0.822	0.112
ENSMUSG00000031442	Mcf2l	SE	chr8	+	13014818_13014893_13013534_13013650_13017346_13017468	13|18	3|9	12|9	11|11	205	130	0.0283988	0.418794	0.733|0.559	0.409|0.342	0.271
ENSMUSG00000071037	Camkmt	SE	chr17	+	85393457_85393512_85391572_85391633_85394601_85394665	16|30	5|1	7|4	6|8	185	130	0.000222755	0.0114155	0.692|0.955	0.45|0.26	0.468
ENSMUSG00000024891	Slc29a2	SE	chr19	+	5030287_5030490_5029408_5029494_5031001_5031971	4|4	0|0	2|1	4|0	333	130	0.00156077	0.0522393	1.0|1.0	0.163|1.0	0.418
ENSMUSG00000024381	Bin1	SE	chr18	+	32426223_32426352_32424819_32424967_32431982_32432093	0|2	6|19	2|3	4|2	259	130	0.00728479	0.162524	0.0|0.05	0.201|0.43	-0.29
ENSMUSG00000036992	Nxt1	SE	chr2	+	148674463_148674598_148672600_148672835_148675281_148676027	921|640	199|227	985|922	158|164	265	130	0.00299238	0.0859536	0.694|0.58	0.754|0.734	-0.107
ENSMUSG00000066036	Ubr4	SE	chr4	+	139441191_139441296_139440644_139440822_139442685_139442823	150|171	24|25	207|206	4|13	235	130	3.87462e-06	0.000390641	0.776|0.791	0.966|0.898	-0.148
ENSMUSG00000107385	C330024D21Rik	SE	chr5	+	67466326_67466428_67463896_67464018_67466792_67467020	6|2	1|2	8|7	0|0	232	130	0.0167964	0.29383	0.771|0.359	1.0|1.0	-0.435
ENSMUSG00000012114	Med15	SE	chr16	-	17663376_17663496_17655677_17655805_17671544_17671673	40|38	9|9	54|77	4|8	250	130	0.0194908	0.32508	0.698|0.687	0.875|0.833	-0.161
ENSMUSG00000028115	Bnipl	SE	chr3	-	95244141_95244273_95242997_95243084_95244984_95245087	3|1	0|0	1|0	2|1	262	130	1.08794e-06	0.000124992	1.0|1.0	0.199|0.0	0.9
ENSMUSG00000029815	Malsu1	SE	chr6	+	49075085_49075264_49073794_49074103_49082844_49082926	159|260	17|16	156|151	27|31	309	130	0.000478998	0.0204989	0.797|0.872	0.709|0.672	0.144
ENSMUSG00000097391	Mirg	SE	chr12	+	109743665_109743851_109742061_109742290_109748128_109748183	30|15	0|0	44|20	2|2	316	130	0.0164898	0.289903	1.0|1.0	0.901|0.804	0.147
ENSMUSG00000097424	1700030M09Rik	SE	chr8	+	121545266_121545357_121544387_121544722_121547114_121547652	18|9	5|0	51|72	36|30	221	130	0.0232245	0.365857	0.679|1.0	0.455|0.585	0.32
ENSMUSG00000085293	Gm13817	SE	chr2	-	92532214_92532316_92530313_92530443_92540890_92540980	84|57	34|37	157|149	34|28	232	130	0.000202555	0.0105778	0.581|0.463	0.721|0.749	-0.213
ENSMUSG00000002602	Axl	SE	chr7	-	25774083_25774223_25773098_25773125_25774514_25774725	82|133	4|10	65|65	14|8	270	130	0.00985155	0.202449	0.908|0.865	0.691|0.796	0.143
ENSMUSG00000002602	Axl	SE	chr7	-	25773342_25773493_25773098_25773125_25774514_25774725	65|113	4|10	68|53	14|8	281	130	0.0201143	0.331588	0.883|0.839	0.692|0.754	0.138
ENSMUSG00000028104	Polr3gl	SE	chr3	-	96582087_96582255_96581643_96581773_96594083_96594181	70|66	1|0	55|52	2|6	298	130	0.00050068	0.0209971	0.968|1.0	0.923|0.791	0.127
ENSMUSG00000002602	Axl	SE	chr7	-	25773342_25773493_25770632_25770765_25774514_25774725	4|11	1|6	8|5	1|0	281	130	0.000767864	0.029823	0.649|0.459	0.787|1.0	-0.339
ENSMUSG00000015968	Cacna1d	SE	chr14	-	30089821_30089905_30082410_30082539_30095317_30095428	4|10	1|2	8|4	0|1	214	130	0.0314244	0.447902	0.708|0.752	1.0|0.708	-0.124
ENSMUSG00000001632	Brpf1	SE	chr6	+	113309802_113310408_113307223_113307337_113316527_113316690	15|12	1|2	24|19	1|0	736	130	0.0136598	0.253692	0.726|0.515	0.809|1.0	-0.284
ENSMUSG00000036959	Bcorl1	SE	chrX	+	48367418_48367509_48361532_48361662_48375022_48375188	4|4	1|3	7|5	0|0	221	130	0.00041946	0.0187023	0.702|0.44	1.0|1.0	-0.429
ENSMUSG00000015980	Lrrc27	SE	chr7	+	139214248_139214405_139213271_139213352_139214674_139214959	242|146	283|227	470|461	326|285	287	130	6.26847e-08	9.79984e-06	0.279|0.226	0.395|0.423	-0.157
ENSMUSG00000007570	Fance	SE	chr17	+	28322645_28322771_28320789_28320856_28326151_28326253	21|24	6|11	18|21	4|1	256	130	0.033886	0.471825	0.64|0.526	0.696|0.914	-0.222
ENSMUSG00000097145	9230114K14Rik	SE	chr5	+	52192917_52192978_52190671_52190937_52194800_52194890	13|20	0|0	14|19	5|1	191	130	0.000209839	0.0109351	1.0|1.0	0.656|0.928	0.208
ENSMUSG00000015980	Lrrc27	SE	chr7	+	139214248_139214405_139212987_139213267_139214674_139214959	195|120	62|37	365|340	55|46	287	130	2.5631e-05	0.00199092	0.588|0.595	0.75|0.77	-0.169
ENSMUSG00000097145	9230114K14Rik	SE	chr5	+	52192917_52193596_52190678_52190937_52194800_52194890	20|29	0|0	19|24	5|1	809	130	8.6439e-06	0.00078787	1.0|1.0	0.379|0.794	0.413
ENSMUSG00000110277	CH25-588N10.2	SE	chr18	+	90589273_90589334_90588955_90589082_90590830_90591075	35|69	4|6	39|31	0|0	191	130	0.000162124	0.00882868	0.856|0.887	1.0|1.0	-0.129
ENSMUSG00000053617	Sh3pxd2a	SE	chr19	-	47320275_47320320_47314034_47314166_47343439_47343468	1|0	4|9	1|3	2|3	175	130	0.00437587	0.113538	0.157|0.0	0.271|0.426	-0.27
ENSMUSG00000027316	Gfra4	SE	chr2	-	131040398_131040475_131039631_131040325_131041015_131041150	74|67	12|10	95|91	4|6	207	130	0.00492342	0.123465	0.795|0.808	0.937|0.905	-0.119
ENSMUSG00000092416	Zfp141	SE	chr7	-	42490008_42490276_42489434_42489561_42505609_42505740	56|70	5|0	41|59	0|0	398	130	0.0115248	0.225148	0.785|1.0	1.0|1.0	-0.107
ENSMUSG00000020620	Abca8b	SE	chr11	-	109934722_109934778_109932189_109934611_109935715_109935795	3|3	2|3	1|5	0|0	186	130	1.29038e-05	0.00109909	0.512|0.411	1.0|1.0	-0.538
ENSMUSG00000106589	4931419H13Rik	SE	chr3	+	55063677_55063836_55061588_55061757_55083723_55083773	1|1	0|0	6|6	4|2	289	130	1.86416e-06	0.000205565	1.0|1.0	0.403|0.574	0.512
ENSMUSG00000037578	Pkd2l1	SE	chr19	-	44155447_44155676_44152363_44152462_44155840_44156065	28|38	8|5	36|29	0|3	359	130	0.00743398	0.165039	0.559|0.733	1.0|0.778	-0.243
ENSMUSG00000100127	Gsdmcl-ps	SE	chr15	+	63915775_63915999_63915067_63915254_63921092_63921198	57|36	2|1	46|75	6|9	354	130	0.00525779	0.129484	0.913|0.93	0.738|0.754	0.175
ENSMUSG00000022603	Mroh4	SE	chr15	-	74626277_74626400_74624684_74624780_74634641_74634903	2|3	1|2	1|1	3|3	253	130	0.0449331	0.56397	0.507|0.435	0.146|0.146	0.325
ENSMUSG00000061086	Myl4	SE	chr11	+	104561553_104561575_104550662_104550759_104577420_104577574	19|5	81|66	28|35	76|70	152	130	0.000471033	0.0203708	0.167|0.061	0.24|0.3	-0.156
ENSMUSG00000043541	Casc1	SE	chr6	-	145205241_145205323_145202936_145203028_145208420_145208438	82|64	10|14	233|198	3|6	212	130	1.15863e-07	1.71373e-05	0.834|0.737	0.979|0.953	-0.18
ENSMUSG00000043541	Casc1	SE	chr6	-	145205241_145205323_145196814_145196952_145208420_145208438	32|41	4|6	107|73	3|2	212	130	0.00338778	0.094636	0.831|0.807	0.956|0.957	-0.137
ENSMUSG00000029022	Miip	SE	chr4	-	147863027_147863136_147862896_147862949_147865188_147865270	307|262	54|78	289|309	29|22	239	130	4.58762e-06	0.000453276	0.756|0.646	0.844|0.884	-0.163
ENSMUSG00000026336	Slco6d1	SE	chr1	+	98428265_98428451_98423088_98423349_98432232_98432329	203|149	13|8	501|480	3|3	316	130	5.21895e-08	8.4257e-06	0.865|0.885	0.986|0.985	-0.111
ENSMUSG00000007279	Scube2	SE	chr7	-	109810584_109810755_109809077_109809245_109824764_109824971	0|6	4|8	23|22	7|6	301	130	0.000347578	0.0161079	0.0|0.245	0.587|0.613	-0.477
ENSMUSG00000032468	Armc8	SE	chr9	-	99505264_99505346_99502511_99502598_99520486_99520582	125|125	21|27	105|98	7|2	212	130	7.38105e-06	0.000685411	0.785|0.74	0.902|0.968	-0.173
ENSMUSG00000026336	Slco6d1	SE	chr1	+	98466657_98466802_98446712_98446822_98480590_98480786	177|134	19|12	440|420	9|14	275	130	1.35192e-05	0.00114755	0.815|0.841	0.959|0.934	-0.119
ENSMUSG00000085396	Firre	SE	chrX	-	50627206_50627250_50626436_50626509_50630890_50630995	28|30	11|12	9|9	10|14	174	130	0.0020229	0.0644745	0.655|0.651	0.402|0.324	0.29
ENSMUSG00000027478	Dnmt3b	SE	chr2	+	153650784_153650899_153649452_153649740_153661424_153661602	4|8	1|3	5|0	5|5	245	130	0.00720917	0.161299	0.68|0.586	0.347|0.0	0.46
ENSMUSG00000022771	Ppil2	SE	chr16	-	17109644_17109694_17107178_17107224_17111142_17111257	478|449	96|89	514|582	38|40	180	130	1.04304e-09	2.47733e-07	0.782|0.785	0.907|0.913	-0.126
ENSMUSG00000049571	Cfap46	SE	chr7	-	139655805_139655930_139654562_139654696_139656541_139656672	75|86	34|14	138|103	6|10	255	130	0.000177884	0.00953126	0.529|0.758	0.921|0.84	-0.237
ENSMUSG00000039958	Etfbkmt	SE	chr6	+	149142605_149142715_149141645_149141704_149144033_149144442	31|47	12|10	79|101	7|14	240	130	0.0159702	0.283391	0.583|0.718	0.859|0.796	-0.177
ENSMUSG00000110333	RP23-202K1.1	SE	chr8	+	27593746_27593780_27583286_27583360_27604375_27604446	3|3	1|3	6|4	0|0	164	130	0.000561527	0.0231945	0.704|0.442	1.0|1.0	-0.427
ENSMUSG00000025006	Sorbs1	SE	chr19	-	40321792_40321960_40318021_40318068_40324746_40324832	23|38	4|2	39|28	10|18	298	130	0.00431508	0.112552	0.715|0.892	0.63|0.404	0.286
ENSMUSG00000028457	Atp8b5	SE	chr4	+	43355543_43355732_43353546_43353709_43356964_43357080	117|107	2|0	256|231	12|19	319	130	1.75676e-05	0.00144646	0.96|1.0	0.897|0.832	0.115
ENSMUSG00000032624	Eml4	SE	chr17	+	83425257_83425431_83421605_83421735_83427222_83427351	129|191	34|46	177|226	7|7	304	130	2.57683e-13	1.02662e-10	0.619|0.64	0.915|0.932	-0.294
ENSMUSG00000027750	Postn	SE	chr3	+	54380411_54380492_54377560_54377606_54383387_54383477	20|10	18|10	59|56	12|8	211	130	2.43731e-06	0.0002595	0.406|0.381	0.752|0.812	-0.389
ENSMUSG00000032624	Eml4	SE	chr17	+	83428215_83428248_83427999_83428025_83440030_83440154	61|104	41|56	72|86	27|27	163	130	0.0135063	0.251597	0.543|0.597	0.68|0.718	-0.129
ENSMUSG00000017412	Cacnb4	SE	chr2	-	52464609_52464668_52455599_52455709_52465597_52465678	25|39	4|2	8|3	6|9	189	130	7.60578e-06	0.000703634	0.811|0.931	0.478|0.187	0.538
ENSMUSG00000019978	Epb41l2	SE	chr10	+	25504136_25504259_25488950_25489093_25507776_25507857	10|3	1|4	5|4	14|13	253	130	0.0174298	0.301705	0.837|0.278	0.155|0.137	0.411
ENSMUSG00000019978	Epb41l2	SE	chr10	+	25504136_25504259_25488950_25489093_25506174_25506273	123|229	29|17	124|123	90|69	253	130	3.83008e-08	6.30712e-06	0.685|0.874	0.415|0.478	0.333
ENSMUSG00000019978	Epb41l2	SE	chr10	+	25495444_25495591_25488950_25489093_25504136_25504259	2|4	2|0	2|0	3|3	277	130	0.00461572	0.118271	0.319|1.0	0.238|0.0	0.54
ENSMUSG00000030148	Clec4a2	SE	chr6	+	123139056_123139128_123127951_123128053_123139250_123139408	5|2	3|14	11|17	7|2	202	130	0.0111659	0.221712	0.518|0.084	0.503|0.845	-0.373
ENSMUSG00000019978	Epb41l2	SE	chr10	+	25501823_25502387_25488950_25489093_25506174_25506273	144|194	29|17	168|166	90|69	694	130	1.92233e-05	0.00156711	0.482|0.681	0.259|0.311	0.296
ENSMUSG00000030231	Plekha5	SE	chr6	+	140556803_140556857_140552714_140552798_140569352_140569415	80|39	110|101	18|28	114|113	184	130	5.26481e-05	0.00361239	0.339|0.214	0.1|0.149	0.152
ENSMUSG00000030231	Plekha5	SE	chr6	+	140555950_140556070_140552714_140552798_140556803_140556857	48|31	30|10	5|3	9|14	250	130	7.07438e-05	0.00455063	0.454|0.617	0.224|0.1	0.373
ENSMUSG00000030231	Plekha5	SE	chr6	+	140537005_140537023_140536647_140536763_140543719_140544187	42|48	226|184	12|11	275|264	148	130	5.46685e-12	1.84982e-09	0.14|0.186	0.037|0.035	0.127
ENSMUSG00000055489	Ano5	SE	chr7	+	51590562_51590668_51587637_51587816_51593623_51598709	27|19	11|2	70|50	1|1	236	130	1.25155e-05	0.00106971	0.575|0.84	0.975|0.965	-0.262
ENSMUSG00000002769	Gnmt	SE	chr17	-	46726268_46726411_46726060_46726182_46726605_46726716	0|3	1|1	2|6	0|0	273	130	0.0494983	0.599049	0.0|0.588	1.0|1.0	-0.706
ENSMUSG00000097589	Dleu2	SE	chr14	-	61643963_61644059_61643415_61643455_61682109_61682325	12|8	4|6	12|19	0|3	226	130	0.00606412	0.143324	0.633|0.434	1.0|0.785	-0.359
ENSMUSG00000035696	Rnf38	SE	chr4	-	44158902_44159052_44152359_44152553_44167317_44167608	53|28	8|9	46|38	30|28	280	130	0.0009184	0.034424	0.755|0.591	0.416|0.387	0.272
ENSMUSG00000026087	Mrpl30	SE	chr1	+	37892942_37893023_37890476_37890584_37893938_37894015	266|373	46|34	290|271	68|64	211	130	0.00134749	0.0468135	0.781|0.871	0.724|0.723	0.103
ENSMUSG00000097725	4930593A02Rik	SE	chr3	+	58732829_58732953_58696053_58696126_58788430_58788524	16|10	0|0	16|20	2|4	254	130	0.000200891	0.0105132	1.0|1.0	0.804|0.719	0.238
ENSMUSG00000010505	Myt1	SE	chr2	+	181804926_181805141_181802915_181803029_181806515_181806640	7|1	1|0	23|15	11|5	345	130	0.00223129	0.0694146	0.725|1.0	0.441|0.531	0.377
ENSMUSG00000034023	Fancd2	SE	chr6	+	113577364_113577475_113574573_113574692_113581383_113581477	92|108	4|14	105|124	0|0	241	130	2.35461e-07	3.26748e-05	0.925|0.806	1.0|1.0	-0.134
ENSMUSG00000086968	4933431E20Rik	SE	chr3	-	107894860_107894992_107894588_107894656_107895642_107895774	16|15	3|2	3|11	0|1	262	130	0.00797151	0.174406	0.726|0.788	1.0|0.845	-0.165
ENSMUSG00000019899	Lama2	SE	chr10	-	27053027_27053033_27050197_27050352_27054502_27054685	54|84	10|7	40|36	15|8	136	130	0.017211	0.298966	0.838|0.92	0.718|0.811	0.115
ENSMUSG00000034940	Synrg	SE	chr11	+	83986813_83987047_83982195_83982307_83987912_83987990	24|44	87|55	21|19	120|137	364	130	4.07397e-05	0.00290768	0.09|0.222	0.059|0.047	0.103
ENSMUSG00000042213	Zfand4	SE	chr6	+	116315587_116315642_116305616_116305761_116329348_116329484	6|2	0|0	5|3	1|4	185	130	5.53087e-05	0.00374296	1.0|1.0	0.778|0.345	0.439
ENSMUSG00000086968	4933431E20Rik	SE	chr3	-	107894588_107894656_107894050_107894215_107895642_107895763	3|4	0|2	0|0	1|1	198	130	1.99657e-07	2.80212e-05	1.0|0.568	0.0|0.0	0.784
ENSMUSG00000001166	Oas1c	SE	chr5	-	120808580_120809044_120807959_120808248_120812433_120812514	4|2	0|1	0|1	2|1	594	130	0.000144515	0.00800371	1.0|0.304	0.0|0.18	0.562
ENSMUSG00000035152	Ap2b1	SE	chr11	+	83364794_83364836_83350978_83351171_83365646_83365793	356|295	53|53	259|268	323|279	172	130	0	0	0.835|0.808	0.377|0.421	0.422
ENSMUSG00000028524	Sgip1	SE	chr4	+	102921021_102921519_102918780_102918855_102927460_102927585	1|0	1|2	5|21	0|0	628	130	3.27035e-08	5.4953e-06	0.172|0.0	1.0|1.0	-0.914
ENSMUSG00000008318	Relt	SE	chr7	-	100848421_100848503_100848018_100848273_100848798_100848879	8|9	0|1	5|4	2|3	212	130	0.000603449	0.0247194	1.0|0.847	0.605|0.45	0.396
ENSMUSG00000008489	Elavl2	SE	chr4	-	91254140_91254179_91250762_91253567_91260760_91260986	2|12	12|25	0|0	9|14	169	130	1.76541e-05	0.00144875	0.114|0.27	0.0|0.0	0.192
ENSMUSG00000052525	Spdya	SE	chr17	+	71558620_71558679_71552060_71552141_71578101_71578700	6|4	13|10	12|5	0|2	189	130	1.47199e-05	0.00122837	0.241|0.216	1.0|0.632	-0.588
ENSMUSG00000022185	Acin1	SE	chr14	-	54678742_54678862_54667072_54667161_54679240_54679352	310|269	136|172	321|283	96|110	250	130	0.00743647	0.165039	0.542|0.449	0.635|0.572	-0.108
ENSMUSG00000022558	Mroh1	SE	chr15	+	76432371_76432398_76432148_76432295_76433273_76433396	37|31	23|12	45|54	1|6	157	130	7.93501e-07	9.33346e-05	0.571|0.681	0.974|0.882	-0.302
ENSMUSG00000022603	Mroh4	SE	chr15	-	74626277_74626400_74625421_74625557_74627952_74628069	20|17	2|3	11|18	0|1	253	130	0.0069136	0.156911	0.837|0.744	1.0|0.902	-0.161
ENSMUSG00000111830	CH36-165I3.2	SE	chr9	-	13095056_13095269_13091266_13091591_13097142_13097266	85|97	99|106	86|94	46|56	343	130	0.000246644	0.0122662	0.246|0.258	0.415|0.389	-0.15
ENSMUSG00000052446	Zfp961	SE	chr8	+	71965793_71965920_71951070_71951160_71966099_71966160	23|48	14|28	29|31	11|4	257	130	0.0295219	0.430078	0.454|0.464	0.571|0.797	-0.225
ENSMUSG00000021567	Nkd2	SE	chr13	-	73847269_73847305_73846912_73847016_73847402_73847631	12|9	0|1	5|5	2|2	166	130	0.00295447	0.0853548	1.0|0.876	0.662|0.662	0.276
ENSMUSG00000086379	1700026D11Rik	SE	chr2	+	132508205_132508274_132490743_132490963_132512074_132512217	95|78	67|42	68|68	22|31	199	130	0.0371357	0.501525	0.481|0.548	0.669|0.589	-0.115
ENSMUSG00000030695	Aldoa	SE	chr7	-	126797973_126798126_126797643_126797776_126800287_126800447	88|74	80|74	238|294	65|58	283	130	1.02141e-14	4.76033e-12	0.336|0.315	0.627|0.7	-0.338
ENSMUSG00000087175	Gm15133	SE	chr7	+	104317295_104317383_104315018_104315108_104317627_104317727	3|2	0|0	1|0	1|2	218	130	2.6231e-06	0.000278082	1.0|1.0	0.374|0.0	0.813
ENSMUSG00000087170	1700001G01Rik	SE	chr18	+	17125730_17125840_17122252_17122347_17129394_17129707	8|6	1|2	14|35	0|0	240	130	0.0467277	0.578267	0.813|0.619	1.0|1.0	-0.284
ENSMUSG00000054003	Tdrd9	SE	chr12	+	112032678_112032786_112027094_112027148_112036353_112036527	3|1	0|1	4|2	2|3	238	130	0.00625379	0.146145	1.0|0.353	0.522|0.267	0.282
ENSMUSG00000040473	Cfap69	SE	chr5	-	5619166_5619215_5618947_5619069_5621919_5622043	191|157	40|38	390|444	36|31	179	130	5.45818e-07	6.775e-05	0.776|0.75	0.887|0.912	-0.136
ENSMUSG00000024663	Rab3il1	SE	chr19	+	10028284_10028503_10027559_10027637_10030149_10030278	89|40	17|17	369|442	40|42	349	130	0.00206805	0.0653238	0.661|0.467	0.775|0.797	-0.222
ENSMUSG00000096798	Gm6309	SE	chr5	-	146169613_146169661_146168775_146168969_146170199_146170402	1|2	0|0	17|18	4|5	178	130	0.000262081	0.0127938	1.0|1.0	0.756|0.724	0.26
ENSMUSG00000005611	Mrvi1	SE	chr7	-	110945832_110945981_110929477_110929578_110982012_110982461	3|9	2|2	6|2	1|0	279	130	0.00612965	0.144199	0.411|0.677	0.737|1.0	-0.325
ENSMUSG00000031174	Rpgr	SE	chrX	-	10176002_10176881_10166075_10166276_10178270_10178336	36|50	21|28	106|105	15|20	1009	130	4.68423e-06	0.000459148	0.181|0.187	0.477|0.403	-0.256
ENSMUSG00000046417	Lrrc75a	SE	chr11	-	62609202_62609315_62604883_62606246_62620433_62620562	53|72	1|2	36|36	8|2	243	130	0.00301704	0.086555	0.966|0.951	0.707|0.906	0.152
ENSMUSG00000031872	Bean1	SE	chr8	+	104213915_104214026_104210917_104211169_104215013_104215164	16|4	6|4	43|18	1|4	241	130	0.00505567	0.125908	0.59|0.35	0.959|0.708	-0.363
ENSMUSG00000029456	Acad10	SE	chr5	-	121639123_121639305_121637243_121637394_121642611_121642680	5|5	7|10	23|34	8|10	312	130	0.000155706	0.00854688	0.229|0.172	0.545|0.586	-0.365
ENSMUSG00000104614	Fbxw27	SE	chr9	-	109770052_109770177_109766044_109766210_109772059_109772270	34|15	6|2	59|64	16|27	255	130	0.0443936	0.559476	0.743|0.793	0.653|0.547	0.168
ENSMUSG00000041144	Dnah7b	SE	chr1	+	46085554_46085702_46083704_46083813_46097997_46098085	416|373	80|81	719|747	22|22	278	130	0	0	0.709|0.683	0.939|0.941	-0.244
ENSMUSG00000104614	Fbxw27	SE	chr9	-	109772059_109772270_109770052_109770177_109773123_109773266	17|13	0|1	41|49	8|8	341	130	0.000441389	0.0193787	1.0|0.832	0.661|0.7	0.235
ENSMUSG00000104614	Fbxw27	SE	chr9	-	109770472_109770651_109770052_109770177_109772059_109772270	24|21	0|0	15|20	7|13	309	130	4.12265e-10	1.02862e-07	1.0|1.0	0.474|0.393	0.567
ENSMUSG00000083844	Ube2d-ps	SE	chr11	+	5782184_5782278_5780205_5780311_5783891_5783937	34|24	1|1	7|9	9|11	224	130	6.50641e-11	1.8473e-08	0.952|0.933	0.311|0.322	0.626
ENSMUSG00000109238	Gm35060	SE	chr18	-	32460697_32460719_32460533_32460617_32460939_32461029	2|2	0|0	8|6	5|1	152	130	9.85202e-05	0.00596458	1.0|1.0	0.578|0.837	0.292
ENSMUSG00000021012	Zc3h14	SE	chr12	+	98779107_98779267_98763822_98763978_98783581_98783702	60|37	69|42	31|43	16|17	290	130	0.000408173	0.0183314	0.28|0.283	0.465|0.531	-0.217
ENSMUSG00000087373	Gm15892	SE	chr11	+	88066694_88066838_88066417_88066503_88067243_88067452	78|38	6|2	59|56	0|1	274	130	0.00142728	0.0489454	0.86|0.9	1.0|0.964	-0.102
ENSMUSG00000085800	1700066O22Rik	SE	chr18	-	57532815_57532956_57515689_57515940_57533425_57533495	7|1	0|0	32|29	2|2	271	130	0.0191107	0.321126	1.0|1.0	0.885|0.874	0.121
ENSMUSG00000086316	2210013O21Rik	SE	chrX	+	153728861_153728939_153725704_153725841_153741039_153741084	100|146	15|12	85|75	1|4	208	130	0.00145015	0.0493501	0.806|0.884	0.982|0.921	-0.107
ENSMUSG00000025006	Sorbs1	SE	chr19	-	40344355_40344439_40336985_40337035_40349898_40350013	2|2	12|27	11|13	24|15	214	130	0.000184729	0.0098129	0.092|0.043	0.218|0.345	-0.214
ENSMUSG00000099201	Gm27187	SE	chr9	-	35961941_35962099_35960686_35960913_35962533_35962647	18|25	8|7	6|0	4|4	288	130	0.0161946	0.286139	0.504|0.617	0.404|0.0	0.358
ENSMUSG00000033409	Syce1l	SE	chr8	+	113649486_113649549_113643212_113643303_113651605_113651665	153|91	15|25	173|175	17|5	193	130	0.00327328	0.092088	0.873|0.71	0.873|0.959	-0.124
ENSMUSG00000024758	Rtn3	SE	chr19	-	7467810_7467867_7434930_7435138_7482938_7483219	6|14	31|47	2|1	30|26	187	130	0.00083654	0.0321859	0.119|0.172	0.044|0.026	0.11
ENSMUSG00000024130	Abca3	SE	chr17	+	24357918_24357991_24352022_24352251_24360887_24361089	13|19	2|6	7|13	0|1	203	130	0.0012793	0.0449501	0.806|0.67	1.0|0.893	-0.209
ENSMUSG00000033419	Snap91	SE	chr9	-	86774196_86774280_86773518_86773623_86775591_86775691	6|2	2|2	8|15	2|0	214	130	0.0200664	0.331102	0.646|0.378	0.708|1.0	-0.342
ENSMUSG00000087303	Lipo2	SE	chr19	-	33745724_33745861_33730805_33730949_33746838_33746948	5|3	1|3	8|7	1|0	267	130	0.000272389	0.0132186	0.709|0.327	0.796|1.0	-0.38
ENSMUSG00000028917	Plekhm2	SE	chr4	-	141637424_141637484_141634252_141634478_141639675_141639862	53|28	64|56	80|60	83|37	190	130	0.0224504	0.357542	0.362|0.255	0.397|0.526	-0.153
ENSMUSG00000099853	Gm29328	SE	chr7	+	71375131_71375201_71370334_71370423_71377239_71377423	0|0	1|1	2|6	8|9	200	130	0.000258207	0.0126842	0.0|0.0	0.14|0.302	-0.221
ENSMUSG00000033419	Snap91	SE	chr9	-	86798537_86798699_86783299_86783434_86804454_86804567	5|2	2|0	0|0	6|3	292	130	2.70073e-06	0.000285088	0.527|1.0	0.0|0.0	0.764
ENSMUSG00000053111	Fank1	SE	chr7	+	133879878_133880022_133870021_133870087_133880597_133881532	26|18	2|3	1|2	0|0	274	130	0.00180125	0.0590106	0.86|0.74	1.0|1.0	-0.2
ENSMUSG00000106445	Gm21190	SE	chr5	-	15526543_15526687_15524455_15524994_15527906_15528066	6|12	4|0	16|18	0|0	274	130	0.00729683	0.162524	0.416|1.0	1.0|1.0	-0.292
ENSMUSG00000032745	Gpbp1	SE	chr13	-	111447895_111447955_111440631_111440816_111448932_111448999	775|921	186|205	645|689	310|303	190	130	2.96132e-08	5.07969e-06	0.74|0.755	0.587|0.609	0.15
ENSMUSG00000025006	Sorbs1	SE	chr19	-	40369689_40369719_40364993_40365166_40373475_40373617	25|15	13|3	46|35	3|4	160	130	0.00335576	0.0941939	0.61|0.802	0.926|0.877	-0.196
ENSMUSG00000058239	Usf2	SE	chr7	-	30955289_30955440_30954743_30954802_30956148_30956267	9|3	1|3	2|6	1|0	281	130	0.00968658	0.200224	0.806|0.316	0.481|1.0	-0.179
ENSMUSG00000052539	Magi3	SE	chr3	-	104016601_104016692_104013258_104016068_104017500_104017639	108|129	18|30	52|42	32|24	221	130	1.40134e-05	0.00118543	0.779|0.717	0.489|0.507	0.25
ENSMUSG00000095024	Gm5458	SE	chr14	-	19600403_19600535_19599545_19599729_19601493_19601656	12|6	0|0	33|42	4|7	262	130	0.000124901	0.00712512	1.0|1.0	0.804|0.749	0.224
ENSMUSG00000031511	Arhgef7	SE	chr8	+	11817659_11817884_11815160_11815300_11819637_11819731	188|170	19|6	117|142	17|20	355	130	0.0161011	0.285303	0.784|0.912	0.716|0.722	0.129
ENSMUSG00000095024	Gm5458	SE	chr14	-	19599545_19599729_19594138_19594463_19601493_19601656	41|15	3|1	151|175	2|1	314	130	0.0374219	0.504486	0.85|0.861	0.969|0.986	-0.122
ENSMUSG00000020513	Tubd1	SE	chr11	+	86552787_86553004_86549323_86549471_86555072_86555304	262|202	14|23	318|339	5|4	347	130	3.96662e-07	5.18411e-05	0.875|0.767	0.96|0.969	-0.143
ENSMUSG00000029074	Ttll10	SE	chr4	-	156044718_156044890_156043046_156043187_156045324_156045410	25|3	6|5	87|99	18|7	302	130	0.0373199	0.503461	0.642|0.205	0.675|0.859	-0.344
ENSMUSG00000101166	Gm28496	SE	chr7	+	44247250_44247416_44246725_44246808_44248251_44248295	40|72	3|2	52|31	9|4	296	130	0.00941385	0.196395	0.854|0.941	0.717|0.773	0.152
ENSMUSG00000032514	Ttc21a	SE	chr9	+	119950600_119950698_119945482_119945581_119952154_119952284	5|4	1|2	5|1	0|0	228	130	0.0239004	0.373176	0.74|0.533	1.0|1.0	-0.363
ENSMUSG00000031511	Arhgef7	SE	chr8	+	11824504_11824681_11821959_11822049_11831492_11831592	70|68	29|42	30|39	40|48	307	130	0.000232987	0.011769	0.505|0.407	0.241|0.256	0.207
ENSMUSG00000032254	Kif23	SE	chr9	-	61923904_61924216_61921018_61921246_61924631_61924811	133|194	5|20	212|195	3|8	442	130	0.00924232	0.193801	0.887|0.74	0.954|0.878	-0.102
ENSMUSG00000017718	Afmid	SE	chr11	+	117828078_117828169_117825923_117826006_117832344_117832449	9|11	0|4	8|8	1|0	221	130	0.0245606	0.380359	1.0|0.618	0.825|1.0	-0.104
ENSMUSG00000021820	Camk2g	SE	chr14	-	20747818_20747851_20744603_20744648_20755658_20755702	28|7	51|78	1|0	57|56	163	130	1.26451e-07	1.8482e-05	0.305|0.067	0.014|0.0	0.179
ENSMUSG00000037536	Fbxo34	SE	chr14	+	47509056_47509229_47507351_47507446_47526204_47526314	20|19	3|7	10|13	26|19	303	130	9.92565e-06	0.000878758	0.741|0.538	0.142|0.227	0.455
ENSMUSG00000023047	Amhr2	SE	chr15	+	102452744_102452892_102452148_102452263_102454212_102454630	1|2	0|0	2|0	0|2	278	130	0.00939962	0.196264	1.0|1.0	1.0|0.0	0.5
ENSMUSG00000109179	Gm35339	SE	chr15	+	76354854_76354991_76354471_76354673_76355132_76355761	104|95	15|9	167|171	8|5	267	130	0.00128179	0.0449738	0.771|0.837	0.91|0.943	-0.122
ENSMUSG00000039988	Ankrd13c	SE	chr3	+	157999656_157999736_157994596_157994758_158001073_158001172	265|236	6|9	161|172	31|39	210	130	5.42011e-13	2.12511e-10	0.965|0.942	0.763|0.732	0.206
ENSMUSG00000101969	Gm20125	SE	chr10	-	16977086_16977175_16976119_16976254_16981758_16981905	4|5	0|1	11|9	5|3	219	130	0.00194624	0.0623864	1.0|0.748	0.566|0.64	0.271
ENSMUSG00000071037	Camkmt	SE	chr17	+	85402425_85402492_85391572_85391633_85431470_85431545	18|18	5|4	30|21	1|2	197	130	0.0103971	0.211373	0.704|0.748	0.952|0.874	-0.187
ENSMUSG00000025545	Clybl	SE	chr14	+	122311243_122311430_122181693_122181781_122371240_122371429	38|41	2|2	34|32	0|0	317	130	0.0230906	0.364425	0.886|0.894	1.0|1.0	-0.11
ENSMUSG00000010342	Tex14	SE	chr11	+	87496199_87496313_87486248_87486385_87509567_87509719	2|7	2|3	1|0	3|2	244	130	0.000426455	0.0188441	0.348|0.554	0.151|0.0	0.376
ENSMUSG00000101969	Gm20125	SE	chr10	-	16959447_16959550_16955898_16956045_16963151_16963180	37|11	0|0	40|42	1|5	233	130	0.0024833	0.0753564	1.0|1.0	0.957|0.824	0.11
ENSMUSG00000056018	Ccdc7b	SE	chr8	+	129085170_129085254_129072392_129072716_129132881_129132938	14|3	4|2	35|27	0|0	214	130	6.34674e-06	0.000600655	0.68|0.477	1.0|1.0	-0.421
ENSMUSG00000045095	Magi1	SE	chr6	-	93694007_93694211_93686781_93686875_93697193_93697487	14|10	4|5	11|7	2|0	334	130	0.0211495	0.341447	0.577|0.438	0.682|1.0	-0.334
ENSMUSG00000036817	Sun1	SE	chr5	+	139229752_139229944_139226705_139226885_139233900_139233994	40|68	74|78	83|80	59|64	322	130	0.00207621	0.0654973	0.179|0.26	0.362|0.335	-0.129
ENSMUSG00000036817	Sun1	SE	chr5	+	139231126_139231237_139229752_139229944_139233470_139233569	71|128	5|4	69|92	6|18	241	130	0.00310918	0.0885812	0.885|0.945	0.861|0.734	0.118
ENSMUSG00000110333	RP23-202K1.1	SE	chr8	+	27548109_27548183_27544938_27545011_27548719_27548816	319|219	152|113	775|886	38|43	204	130	0	0	0.572|0.553	0.929|0.929	-0.367
ENSMUSG00000015522	Arnt	SE	chr3	+	95490552_95490655_95490254_95490378_95491022_95491170	67|77	3|1	54|53	8|5	233	130	0.00299229	0.0859536	0.926|0.977	0.79|0.855	0.129
ENSMUSG00000110151	Gm45526	SE	chr8	+	117689170_117689257_117687571_117687655_117689934_117690149	4|3	0|0	1|3	3|4	217	130	1.0135e-08	1.94066e-06	1.0|1.0	0.166|0.31	0.762
ENSMUSG00000092499	1700092C10Rik	SE	chr14	-	69165763_69165845_69164796_69165017_69171575_69171857	16|1	2|0	55|70	22|18	212	130	0.014625	0.265431	0.831|1.0	0.605|0.705	0.26
ENSMUSG00000101012	1700008K24Rik	SE	chr17	-	49113172_49113246_49112262_49112849_49113316_49113493	1324|1077	188|131	1340|1370	409|418	204	130	7.39175e-12	2.43445e-09	0.818|0.84	0.676|0.676	0.153
ENSMUSG00000073758	Sh3d21	SE	chr4	-	126150876_126150934_126150601_126150796_126151016_126151873	105|35	9|5	680|710	7|16	188	130	3.53064e-05	0.00258785	0.89|0.829	0.985|0.968	-0.117
ENSMUSG00000026384	Ptpn4	SE	chr1	-	119773048_119773127_119743351_119743439_119783481_119783589	3|4	3|0	8|3	0|0	209	130	0.0379801	0.508481	0.383|1.0	1.0|1.0	-0.308
ENSMUSG00000010651	Acaa1b	SE	chr9	-	119153669_119153712_119151815_119151914_119153925_119154005	10|16	3|3	11|3	8|3	173	130	0.0266922	0.402707	0.715|0.8	0.508|0.429	0.289
ENSMUSG00000039298	Cdk5rap2	SE	chr4	-	70281089_70281522_70276473_70276708_70289844_70290029	160|154	8|3	516|556	0|0	563	130	6.69749e-07	8.03081e-05	0.822|0.922	1.0|1.0	-0.128
ENSMUSG00000028072	Ntrk1	SE	chr3	-	87783286_87783304_87783073_87783129_87783669_87783999	2|4	0|0	1|0	1|1	148	130	0.0016042	0.0534111	1.0|1.0	0.468|0.0	0.766
ENSMUSG00000096141	Dnah7a	SE	chr1	-	53544427_53544526_53540878_53541127_53547142_53547355	112|96	14|8	300|279	0|5	229	130	4.80986e-09	1.00685e-06	0.82|0.872	1.0|0.969	-0.138
ENSMUSG00000026773	Pfkfb3	SE	chr2	-	11481246_11481333_11480197_11480371_11481870_11481935	11|7	20|41	31|38	45|38	217	130	0.00327114	0.092088	0.248|0.093	0.292|0.375	-0.163
ENSMUSG00000111183	RP23-283A2.1	SE	chr10	-	39312037_39312134_39282340_39282441_39321211_39321557	8|5	47|56	5|4	0|1	227	130	1.85689e-08	3.25297e-06	0.089|0.049	1.0|0.696	-0.779
ENSMUSG00000064061	Dzip3	SE	chr16	-	48951542_48952160_48950000_48950033_48953726_48953803	331|420	53|46	194|218	44|41	748	130	0.0286001	0.420007	0.52|0.613	0.434|0.48	0.11
ENSMUSG00000058291	Zfp68	SE	chr5	-	138616469_138616565_138612038_138612165_138617054_138617167	29|79	20|19	39|21	31|20	226	130	0.0464101	0.576057	0.455|0.705	0.42|0.377	0.181
ENSMUSG00000032735	Ablim3	SE	chr18	-	61821872_61822028_61820366_61820396_61823866_61823938	22|18	0|0	5|4	1|3	286	130	0.000238747	0.0120108	1.0|1.0	0.694|0.377	0.465
ENSMUSG00000051427	Ccdc157	SE	chr11	-	4149930_4150102_4147699_4147777_4160158_4160291	1|3	1|7	4|10	0|3	302	130	0.0024558	0.0748897	0.301|0.156	1.0|0.589	-0.566
ENSMUSG00000037536	Fbxo34	SE	chr14	+	47507264_47507446_47500793_47500870_47526204_47526314	3|11	13|10	26|19	10|7	312	130	0.00139662	0.0480015	0.088|0.314	0.52|0.531	-0.325
ENSMUSG00000032735	Ablim3	SE	chr18	-	61816921_61816969_61814197_61814332_61819790_61819917	10|11	2|1	2|4	14|12	178	130	1.03928e-08	1.97471e-06	0.785|0.889	0.094|0.196	0.692
ENSMUSG00000032735	Ablim3	SE	chr18	-	61818988_61819087_61816921_61816969_61819790_61819917	6|9	2|2	0|0	2|1	229	130	7.42579e-07	8.81849e-05	0.63|0.719	0.0|0.0	0.674
ENSMUSG00000021891	Mettl6	SE	chr14	-	31492321_31492456_31487570_31487741_31493596_31493964	462|514	46|30	373|385	62|87	265	130	1.47049e-07	2.12413e-05	0.831|0.894	0.747|0.685	0.147
ENSMUSG00000101556	Gm28869	SE	chr17	+	15065825_15065945_15061068_15061182_15074416_15074993	3|0	2|5	2|7	1|1	250	130	0.00357995	0.0984726	0.438|0.0	0.51|0.784	-0.428
ENSMUSG00000101243	Gm28919	SE	chrY	+	6596321_6596388_6584955_6585087_6596925_6596960	3|0	0|2	11|1	1|0	197	130	0.0397875	0.523318	1.0|0.0	0.879|1.0	-0.44
ENSMUSG00000032113	Chek1	SE	chr9	-	36725796_36725878_36723796_36724020_36726562_36726658	50|59	0|0	33|38	1|9	212	130	2.2646e-05	0.00178715	1.0|1.0	0.953|0.721	0.163
ENSMUSG00000037313	Tacc3	SE	chr5	+	33661221_33661384_33658585_33658727_33663820_33663902	159|143	14|10	162|121	0|0	293	130	9.25708e-09	1.80047e-06	0.834|0.864	1.0|1.0	-0.151
ENSMUSG00000039298	Cdk5rap2	SE	chr4	-	70300565_70300675_70298819_70298948_70302083_70302214	94|117	30|16	624|612	6|5	240	130	0	0	0.629|0.798	0.983|0.985	-0.27
ENSMUSG00000044042	Fmn1	SE	chr2	+	113363835_113365829_113327781_113327831_113478901_113478963	6|1	0|3	20|18	0|0	2124	130	9.1481e-05	0.0056351	1.0|0.02	1.0|1.0	-0.49
ENSMUSG00000097516	4930467D21Rik	SE	chr5	+	97433910_97433971_97395369_97395495_97545557_97545609	19|10	0|1	3|18	1|7	191	130	0.000127154	0.00722028	1.0|0.872	0.671|0.636	0.282
ENSMUSG00000039375	Wdr17	SE	chr8	-	54703833_54703939_54696268_54696397_54724287_54724368	25|24	12|10	44|43	6|1	236	130	0.000105507	0.00627982	0.534|0.569	0.802|0.959	-0.329
ENSMUSG00000030850	Ate1	SE	chr7	-	130504693_130504822_130503721_130503850_130507481_130507699	207|176	48|48	216|219	23|35	259	130	0.00179374	0.0589191	0.684|0.648	0.825|0.758	-0.125
ENSMUSG00000092599	1700010K23Rik	SE	chr16	+	66660044_66660105_66657117_66657202_66664396_66664626	455|250	21|15	466|448	72|83	191	130	2.6617e-09	5.97697e-07	0.936|0.919	0.815|0.786	0.127
ENSMUSG00000021906	Oxnad1	SE	chr14	+	32095364_32095471_32092067_32092131_32096486_32096628	82|85	62|49	70|61	72|70	237	130	0.0134822	0.251406	0.42|0.488	0.348|0.323	0.118
ENSMUSG00000097207	6030443J06Rik	SE	chr5	+	22663671_22663730_22582402_22582482_22690706_22690776	0|0	4|1	4|2	5|5	189	130	9.04127e-05	0.00558321	0.0|0.0	0.355|0.216	-0.285
ENSMUSG00000025808	Ccdc7a	SE	chr8	-	129000802_129000864_128993022_128993079_129026598_129026750	82|31	34|18	198|136	37|20	192	130	6.29181e-05	0.00413335	0.62|0.538	0.784|0.822	-0.224
ENSMUSG00000078812	Eif5a	SE	chr11	-	69920340_69920434_69919150_69919336_69921162_69921386	915|832	198|332	908|934	161|146	224	130	0.00194729	0.0623864	0.728|0.593	0.766|0.788	-0.117
ENSMUSG00000002524	Puf60	SE	chr15	-	76074606_76074657_76072406_76072568_76075541_76075631	261|250	100|150	198|170	133|135	181	130	0.020618	0.337051	0.652|0.545	0.517|0.475	0.103
ENSMUSG00000087475	4933406I18Rik	SE	chr7	-	114360540_114360633_114355006_114355159_114414862_114415021	0|0	5|1	6|10	10|8	223	130	2.29534e-05	0.00180564	0.0|0.0	0.259|0.422	-0.341
ENSMUSG00000100127	Gsdmcl-ps	SE	chr15	+	63915775_63915999_63915067_63915254_63916951_63917063	122|84	4|6	124|143	25|14	354	130	0.00251144	0.0760234	0.918|0.837	0.646|0.79	0.159
ENSMUSG00000100605	Gm29243	SE	chr8	+	34220866_34220964_34216858_34216956_34223861_34223968	2|1	0|0	1|9	2|2	228	130	0.000607389	0.0247985	1.0|1.0	0.222|0.72	0.529
ENSMUSG00000059891	Tsks	SE	chr7	+	44951862_44951946_44951038_44951122_44953746_44953941	14|7	2|3	117|162	3|3	214	130	0.00802814	0.175328	0.81|0.586	0.96|0.97	-0.267
ENSMUSG00000059891	Tsks	SE	chr7	+	44952545_44952832_44951038_44951122_44953746_44953941	39|9	2|3	175|167	3|3	417	130	0.0338471	0.47155	0.859|0.483	0.948|0.946	-0.276
ENSMUSG00000047810	Ccdc88b	SE	chr19	-	6847276_6847443_6846562_6846769_6847635_6847734	61|46	11|8	35|35	29|32	297	130	9.10367e-08	1.37116e-05	0.708|0.716	0.346|0.324	0.377
ENSMUSG00000097007	4930432B10Rik	SE	chr10	-	11273381_11273526_11270036_11270288_11280641_11280999	0|2	2|2	6|8	3|5	275	130	0.0116715	0.226182	0.0|0.321	0.486|0.431	-0.298
ENSMUSG00000086495	Gm13778	SE	chr2	-	91045248_91045366_91044394_91044469_91045725_91045818	5|0	7|8	7|10	9|7	248	130	0.0317669	0.450703	0.272|0.0	0.29|0.428	-0.223
ENSMUSG00000024743	Syt7	SE	chr19	+	10421756_10421888_10417962_10418042_10426298_10426667	12|16	1|5	6|9	0|0	262	130	9.25814e-05	0.00568869	0.856|0.614	1.0|1.0	-0.265
ENSMUSG00000059891	Tsks	SE	chr7	+	44951835_44951946_44951038_44951122_44953746_44953941	10|0	2|3	27|48	3|3	241	130	0.0116483	0.226182	0.73|0.0	0.829|0.896	-0.498
ENSMUSG00000094936	Rbm4	SE	chr19	-	4787360_4788042_4784292_4785567_4792397_4792820	102|174	19|28	106|92	9|5	812	130	0.00516293	0.127913	0.462|0.499	0.653|0.747	-0.219
ENSMUSG00000021254	Gpatch2l	SE	chr12	+	86281448_86281543_86268975_86269061_86288799_86291414	156|172	8|9	137|132	23|20	225	130	0.000113839	0.00664759	0.918|0.917	0.775|0.792	0.134
ENSMUSG00000106013	4933402J10Rik	SE	chr5	-	59976766_59976830_59963123_59963230_59985279_59985998	23|8	11|4	29|28	28|32	194	130	0.0323975	0.456753	0.584|0.573	0.41|0.37	0.189
ENSMUSG00000106013	4933402J10Rik	SE	chr5	-	59976766_59976830_59973229_59973345_59985279_59985998	23|8	0|0	30|26	4|2	194	130	0.00238612	0.0733992	1.0|1.0	0.834|0.897	0.135
ENSMUSG00000033697	Arhgap39	SE	chr15	-	76730363_76730456_76727402_76727476_76734876_76735438	42|56	48|42	144|116	42|23	223	130	5.87166e-08	9.29717e-06	0.338|0.437	0.667|0.746	-0.319
ENSMUSG00000072723	Gm10044	SE	chr14	-	7776510_7776812_7771140_7771302_7788480_7788654	110|110	5|11	79|78	2|2	432	130	0.020665	0.337597	0.869|0.751	0.922|0.921	-0.111
ENSMUSG00000013787	Ehmt2	SE	chr17	+	34911362_34911478_34910977_34911055_34911578_34911665	274|359	120|64	298|292	158|146	246	130	0.0203385	0.333855	0.547|0.748	0.499|0.514	0.141
ENSMUSG00000001773	Folh1	SE	chr7	-	86736448_86736512_86734091_86734159_86742170_86742253	7|17	0|0	24|18	5|1	194	130	0.000461306	0.020132	1.0|1.0	0.763|0.923	0.157
ENSMUSG00000106013	4933402J10Rik	SE	chr5	-	59974452_59974613_59963123_59963230_59976766_59976830	19|12	0|0	26|30	1|3	291	130	0.0179357	0.30775	1.0|1.0	0.921|0.817	0.131
ENSMUSG00000054280	Prr14l	SE	chr5	-	32844043_32844564_32835615_32835688_32854092_32854256	113|126	18|14	95|109	8|5	651	130	0.0320472	0.453637	0.556|0.643	0.703|0.813	-0.158
ENSMUSG00000111646	RP23-331E5.11	SE	chr10	+	29367914_29368019_29366739_29367039_29369266_29369564	1|2	1|0	5|1	12|5	235	130	0.00381326	0.103393	0.356|1.0	0.187|0.1	0.534
ENSMUSG00000109907	Gm45321	SE	chr8	+	49901573_49901662_49821435_49821527_49946593_49948071	9|7	10|4	9|12	4|1	219	130	0.0360685	0.491682	0.348|0.51	0.572|0.877	-0.295
ENSMUSG00000044457	Stk-ps2	SE	chr1	-	46027915_46028724_46026498_46026618_46028797_46030469	4|2	0|0	42|44	4|2	939	130	3.85939e-05	0.00279563	1.0|1.0	0.592|0.753	0.328
ENSMUSG00000027364	Usp50	SE	chr2	-	126780387_126780570_126779930_126780126_126783219_126783444	39|4	2|0	138|161	20|18	313	130	0.00903671	0.190783	0.89|1.0	0.741|0.788	0.181
ENSMUSG00000109907	Gm45321	SE	chr8	+	49934367_49934505_49821435_49821527_49946593_49949006	29|16	10|4	30|37	4|1	268	130	0.00482312	0.121712	0.584|0.66	0.784|0.947	-0.243
ENSMUSG00000109907	Gm45321	SE	chr8	+	49897331_49897470_49821435_49821527_49946593_49948071	29|12	10|4	32|34	4|1	269	130	0.00269857	0.08031	0.584|0.592	0.794|0.943	-0.281
ENSMUSG00000109907	Gm45321	SE	chr8	+	49899429_49899487_49897331_49897470_49901570_49901662	11|3	0|0	19|16	2|3	188	130	0.00334968	0.0941303	1.0|1.0	0.868|0.787	0.172
ENSMUSG00000044457	Stk-ps2	SE	chr1	-	46026498_46026618_46024903_46025093_46027915_46028724	5|2	4|0	44|50	1|0	250	130	0.00666278	0.152534	0.394|1.0	0.958|1.0	-0.282
ENSMUSG00000108801	Gm44514	SE	chr7	+	127693700_127693802_127691934_127692029_127697081_127697196	2|2	1|2	0|1	1|1	232	130	0.00948548	0.197389	0.528|0.359	0.0|0.359	0.264
ENSMUSG00000046753	Ccdc66	SE	chr14	-	27505637_27505663_27500240_27500682_27506650_27506715	60|61	40|30	89|87	22|23	156	130	0.000829406	0.0319855	0.556|0.629	0.771|0.759	-0.172
ENSMUSG00000050439	Enthd1	SE	chr15	-	80474050_80474473_80452239_80452964_80509181_80509308	120|97	15|22	215|213	13|8	553	130	0.000113216	0.00664264	0.653|0.509	0.795|0.862	-0.248
ENSMUSG00000026504	Sdccag8	SE	chr1	+	176828869_176828983_176826198_176826284_176831056_176831182	197|199	6|2	323|270	35|29	244	130	1.01455e-07	1.50966e-05	0.946|0.981	0.831|0.832	0.132
ENSMUSG00000041702	Btbd7	SE	chr12	-	102841038_102841191_102840099_102840287_102878215_102878406	26|23	11|10	54|40	11|8	283	130	0.0391139	0.518692	0.521|0.514	0.693|0.697	-0.177
ENSMUSG00000020617	1700012B07Rik	SE	chr11	-	109794105_109794279_109791556_109791794_109797277_109797411	83|25	4|4	544|511	9|13	304	130	0.0368307	0.498306	0.899|0.728	0.963|0.944	-0.14
ENSMUSG00000034617	Mtrr	SE	chr13	-	68575017_68575390_68572577_68572700_68577587_68577705	55|60	14|12	33|34	17|18	503	130	0.00646273	0.149893	0.504|0.564	0.334|0.328	0.203
ENSMUSG00000097797	Gm26901	SE	chr1	-	7382026_7382082_7351770_7351894_7397717_7397795	2|5	1|4	6|12	0|2	186	130	0.00659711	0.151727	0.583|0.466	1.0|0.807	-0.379
ENSMUSG00000023873	1700010I14Rik	SE	chr17	+	9001127_9001186_8995197_8995257_9005191_9005245	8|9	1|4	9|3	0|0	189	130	0.000293245	0.0139835	0.846|0.607	1.0|1.0	-0.274
ENSMUSG00000030166	Rad52	SE	chr6	+	119915966_119916042_119902702_119902835_119918586_119918786	16|26	0|0	12|15	4|0	206	130	0.0164665	0.289715	1.0|1.0	0.654|1.0	0.173
ENSMUSG00000028246	Faxc	SE	chr4	+	21958443_21958667_21948691_21948888_21982385_21982502	5|6	1|0	2|1	1|3	354	130	8.7128e-05	0.00542103	0.647|1.0	0.423|0.109	0.557
ENSMUSG00000028246	Faxc	SE	chr4	+	21948691_21948888_21936632_21936768_21982385_21982502	3|7	3|1	4|7	0|0	327	130	0.000220487	0.01137	0.284|0.736	1.0|1.0	-0.49
ENSMUSG00000041757	Plekha6	SE	chr1	+	133292351_133292528_133287773_133287880_133293705_133293873	29|11	0|4	73|74	0|0	307	130	0.0121944	0.233405	1.0|0.538	1.0|1.0	-0.231
ENSMUSG00000002781	Tmem143	SE	chr7	+	45899631_45899736_45897434_45897666_45906917_45907112	23|50	0|0	29|22	5|3	235	130	2.84147e-05	0.00214033	1.0|1.0	0.762|0.802	0.218
ENSMUSG00000041757	Plekha6	SE	chr1	+	133280338_133280407_133274792_133274879_133281782_133281863	2|1	0|0	8|12	3|2	199	130	0.000378999	0.0172724	1.0|1.0	0.635|0.797	0.284
ENSMUSG00000010461	Eya4	SE	chr10	-	23163393_23163486_23159087_23159154_23172998_23173123	0|1	8|7	4|18	17|22	223	130	0.000193861	0.0102102	0.0|0.077	0.121|0.323	-0.183
ENSMUSG00000022307	Oxr1	SE	chr15	+	41848669_41848750_41825889_41826052_41850458_41850584	182|195	140|142	167|144	164|197	211	130	0.00470933	0.119799	0.445|0.458	0.386|0.311	0.103
ENSMUSG00000109844	Gm31816	SE	chr9	-	47361869_47361890_47360736_47360886_47362469_47362770	2|3	2|2	3|5	1|0	151	130	0.00225028	0.0699171	0.463|0.564	0.721|1.0	-0.347
ENSMUSG00000037426	Depdc5	SE	chr5	+	32986935_32986996_32983858_32984030_32990741_32990824	59|102	9|11	97|95	0|7	191	130	0.00276386	0.0818585	0.817|0.863	1.0|0.902	-0.111
ENSMUSG00000028457	Atp8b5	SE	chr4	+	43365491_43365597_43361782_43361947_43366595_43366779	1|0	2|2	1|1	0|1	236	130	0.0170787	0.297504	0.216|0.0	1.0|0.355	-0.57
ENSMUSG00000031090	Nadsyn1	SE	chr7	-	143813389_143813441_143811168_143811300_143815585_143815675	10|14	0|4	10|21	0|0	182	130	0.017941	0.30775	1.0|0.714	1.0|1.0	-0.143
ENSMUSG00000031365	Zfp275	SE	chrX	+	73351268_73351360_73344836_73344912_73351808_73351923	28|54	32|43	17|23	29|41	222	130	0.0188712	0.318836	0.339|0.424	0.256|0.247	0.13
ENSMUSG00000028328	Tmod1	SE	chr4	+	46078313_46078470_46060965_46061134_46083543_46083663	16|8	0|0	40|39	3|2	287	130	0.00816665	0.177731	1.0|1.0	0.858|0.898	0.122
ENSMUSG00000052407	Ccdc171	SE	chr4	+	83620824_83620963_83604021_83604182_83635639_83635742	192|162	23|25	385|407	23|25	269	130	0.000744433	0.0291877	0.801|0.758	0.89|0.887	-0.109
ENSMUSG00000064307	Lrrc51	SE	chr7	-	101921503_101921566_101920636_101920774_101933763_101933857	212|175	234|164	386|351	228|215	193	130	9.93907e-05	0.00600257	0.379|0.418	0.533|0.524	-0.13
ENSMUSG00000041199	Rpusd1	SE	chr17	+	25728202_25728391_25727750_25727847_25728522_25728646	13|14	3|2	16|4	0|1	319	130	0.00612684	0.144199	0.638|0.74	1.0|0.62	-0.121
ENSMUSG00000036928	Stag3	SE	chr5	+	138308826_138308928_138308468_138308655_138309198_138309271	1616|1724	241|175	2280|2149	44|43	232	130	0	0	0.79|0.847	0.967|0.966	-0.148
ENSMUSG00000068457	Uty	SE	chrY	-	1169122_1169257_1168089_1168185_1169964_1170184	51|73	7|11	24|49	3|1	265	130	0.0301639	0.435974	0.781|0.765	0.797|0.96	-0.106
ENSMUSG00000007812	Zfp655	SE	chr5	+	145235305_145235391_145233440_145233602_145235736_145235863	7|10	2|11	4|14	0|2	216	130	0.0031403	0.0891412	0.678|0.354	1.0|0.808	-0.388
ENSMUSG00000010755	Cars	SE	chr7	-	143592411_143592660_143588491_143588583_143599981_143600090	34|22	23|19	45|28	9|12	379	130	0.0118701	0.228708	0.336|0.284	0.632|0.445	-0.228
ENSMUSG00000018449	Rpain	SE	chr11	+	70973801_70973913_70973014_70973075_70977657_70977833	52|68	14|10	108|76	10|2	242	130	0.00319452	0.0903869	0.666|0.785	0.853|0.953	-0.177
ENSMUSG00000033809	Alg3	SE	chr16	-	20608986_20609086_20608741_20608889_20610542_20610768	56|54	12|5	64|54	1|6	230	130	0.0340813	0.473356	0.725|0.859	0.973|0.836	-0.112
ENSMUSG00000034998	Foxn2	SE	chr17	+	88484400_88484469_88479275_88479340_88486402_88490533	48|74	4|8	38|49	1|0	199	130	0.00027694	0.0133608	0.887|0.858	0.961|1.0	-0.108
ENSMUSG00000051890	Klhdc1	SE	chr12	+	69258568_69258627_69256174_69256258_69263148_69263221	3|0	10|11	9|13	14|11	189	130	0.000669938	0.0267769	0.171|0.0	0.307|0.448	-0.292
ENSMUSG00000032534	Cep63	SE	chr9	-	102588707_102588987_102586577_102587012_102594507_102594594	859|583	83|103	855|962	238|218	410	130	0.000317287	0.0148998	0.766|0.642	0.533|0.583	0.146
ENSMUSG00000042377	Fam83g	SE	chr11	+	61702456_61703717_61701642_61701767_61707364_61709951	17|25	1|2	15|15	0|0	1391	130	0.00123919	0.0438527	0.614|0.539	1.0|1.0	-0.423
ENSMUSG00000027381	Bcl2l11	SE	chr2	+	128128924_128129014_128128619_128128756_128147084_128147194	17|31	0|0	21|23	1|4	220	130	0.00284197	0.0831844	1.0|1.0	0.925|0.773	0.151
ENSMUSG00000033060	Lmo7	SE	chr14	+	101931171_101931280_101929175_101929451_101932569_101932672	10|5	2|1	2|4	2|5	239	130	0.0122836	0.233937	0.731|0.731	0.352|0.303	0.403
ENSMUSG00000027855	Sycp1	SE	chr3	-	102845031_102845088_102820538_102820682_102876302_102876365	3|7	1|2	6|3	1|0	187	130	0.0183526	0.312058	0.676|0.709	0.807|1.0	-0.211
ENSMUSG00000055707	Klhl26	SE	chr8	-	70455465_70455648_70450267_70453019_70476849_70476905	5|20	0|0	3|8	2|2	313	130	0.000244181	0.0122346	1.0|1.0	0.384|0.624	0.496
ENSMUSG00000036792	Mbd5	SE	chr2	+	49278580_49279783_49274562_49274774_49298655_49298729	22|27	9|1	11|13	14|19	1333	130	0.00388396	0.10428	0.193|0.725	0.071|0.063	0.392
ENSMUSG00000100625	1700016G22Rik	SE	chr13	-	5856850_5856906_5855507_5855951_5857998_5858092	116|67	11|6	54|58	16|11	186	130	0.00516939	0.127945	0.881|0.886	0.702|0.787	0.139
ENSMUSG00000097248	Gm2694	SE	chr8	+	87513808_87513896_87472843_87472960_87521735_87521813	30|20	22|25	42|27	13|13	218	130	0.00801371	0.175174	0.448|0.323	0.658|0.553	-0.22
ENSMUSG00000026946	Nmi	SE	chr2	-	51972587_51972627_51960570_51960660_51972908_51973004	5|10	2|2	4|3	0|0	170	130	0.0041112	0.108263	0.657|0.793	1.0|1.0	-0.275
ENSMUSG00000028789	Azin2	SE	chr4	-	128961362_128961559_128950599_128950772_128962083_128962204	10|6	1|5	8|22	2|0	327	130	0.0235007	0.368799	0.799|0.323	0.614|1.0	-0.246
ENSMUSG00000093482	Gm20619	SE	chr6	+	6280436_6280708_6248658_6248777_6315207_6315354	21|18	19|14	24|22	34|43	402	130	0.0353491	0.485358	0.263|0.294	0.186|0.142	0.114
ENSMUSG00000035429	Ptprh	SE	chr7	-	4552869_4552946_4552627_4552762_4554174_4554265	5|2	0|0	1|2	6|4	207	130	3.22298e-10	8.12354e-08	1.0|1.0	0.095|0.239	0.833
ENSMUSG00000026819	Slc25a25	SE	chr2	-	32420655_32420691_32420304_32420416_32421302_32421390	23|8	42|67	63|90	32|44	166	130	5.86695e-09	1.20766e-06	0.3|0.086	0.607|0.616	-0.418
ENSMUSG00000022240	Ctnnd2	SE	chr15	+	30920711_30920786_30905659_30905833_30921854_30922005	2|3	0|1	2|1	3|2	205	130	0.000497202	0.0209214	1.0|0.655	0.297|0.241	0.558
ENSMUSG00000039599	Fam149b	SE	chr14	+	20358023_20358140_20352703_20352839_20374329_20374454	3|2	1|1	4|3	1|0	247	130	0.0217971	0.349845	0.612|0.513	0.678|1.0	-0.276
ENSMUSG00000024502	Jakmip2	SE	chr18	-	43537655_43537726_43531407_43531964_43540585_43540651	50|18	0|0	63|55	8|6	201	130	1.9364e-05	0.00156823	1.0|1.0	0.836|0.856	0.154
ENSMUSG00000057230	Aak1	SE	chr6	+	86970990_86971086_86967268_86967373_86982541_86982643	35|25	0|1	22|20	2|2	226	130	0.016233	0.286407	1.0|0.935	0.864|0.852	0.11
ENSMUSG00000039315	Clnk	SE	chr5	-	38736275_38736357_38733000_38733041_38739341_38739360	2|0	3|1	9|10	3|1	212	130	0.00187116	0.0608954	0.29|0.0	0.648|0.86	-0.609
ENSMUSG00000021000	Mia2	SE	chr12	+	59146335_59146362_59137697_59137786_59146846_59146957	18|26	65|79	13|23	28|31	157	130	0.0261982	0.397251	0.187|0.214	0.278|0.381	-0.129
ENSMUSG00000070738	Dgkd	SE	chr1	+	87941368_87941499_87940176_87940306_87942382_87944490	255|331	19|33	240|252	52|40	261	130	0.000246083	0.0122662	0.87|0.833	0.697|0.758	0.124
ENSMUSG00000042632	Pla2g6	SE	chr15	-	79327634_79327714_79317760_79318010_79328209_79328253	276|183	51|41	214|185	87|99	210	130	1.49922e-06	0.000168329	0.77|0.734	0.604|0.536	0.182
ENSMUSG00000042632	Pla2g6	SE	chr15	-	79327634_79327714_79317760_79318010_79328088_79328228	249|175	3|4	197|179	24|13	210	130	4.81201e-07	6.03357e-05	0.981|0.964	0.836|0.895	0.107
ENSMUSG00000026774	4931423N10Rik	SE	chr2	+	23212659_23212833_23207475_23208104_23230108_23230246	24|18	4|2	13|9	0|0	304	130	0.000245275	0.0122642	0.72|0.794	1.0|1.0	-0.243
ENSMUSG00000058328	Xlr5a	SE	chrX	-	73109928_73110027_73108612_73108717_73111414_73111514	1|10	23|47	10|8	3|14	229	130	0.0012539	0.0442176	0.024|0.108	0.654|0.245	-0.384
ENSMUSG00000065954	Tacc1	SE	chr8	-	25181822_25182930_25177933_25177994_25200090_25200206	308|308	26|29	176|187	11|6	1238	130	0.0366424	0.496491	0.554|0.527	0.627|0.766	-0.156
ENSMUSG00000024491	Rbm27	SE	chr18	+	42313970_42314135_42305679_42305814_42317600_42317750	297|255	88|73	195|186	138|130	295	130	1.22223e-08	2.253e-06	0.598|0.606	0.384|0.387	0.216
ENSMUSG00000040560	Wdr7	SE	chr18	+	63791795_63791891_63779868_63779957_63794224_63794343	173|115	44|68	0|0	120|114	226	130	0	0	0.693|0.493	0.0|0.0	0.593
ENSMUSG00000021668	Polk	SE	chr13	-	96483490_96484405_96482457_96482491_96486807_96486979	122|138	3|9	173|177	1|2	1045	130	0.0019319	0.0622975	0.835|0.656	0.956|0.917	-0.191
ENSMUSG00000040560	Wdr7	SE	chr18	+	63794224_63794343_63779868_63779957_63825124_63825238	44|68	6|2	121|114	0|0	249	130	9.77662e-05	0.00593347	0.793|0.947	1.0|1.0	-0.13
ENSMUSG00000055407	Map6	SE	chr7	+	99317471_99317668_99315688_99315902_99335984_99337137	5|3	5|12	17|13	5|10	327	130	0.0094392	0.196758	0.284|0.09	0.575|0.341	-0.271
ENSMUSG00000034773	BC030867	SE	chr11	+	102254953_102256021_102250678_102250729_102257886_102257970	43|48	2|3	42|55	1|0	1198	130	0.0017386	0.0573366	0.7|0.635	0.82|1.0	-0.242
ENSMUSG00000021357	Exoc2	SE	chr13	-	30946364_30946423_30940609_30940770_30950179_30950298	34|34	1|0	59|80	8|6	189	130	0.00042488	0.018842	0.959|1.0	0.835|0.902	0.111
ENSMUSG00000017740	Slc12a5	SE	chr2	+	164996863_164996878_164996321_164996518_164997109_164997243	8|2	12|9	0|0	18|21	145	130	2.98646e-06	0.000308655	0.374|0.166	0.0|0.0	0.27
ENSMUSG00000042213	Zfand4	SE	chr6	+	116284739_116284815_116273572_116273872_116285853_116285921	783|616	76|71	1157|1168	31|27	206	130	1.11022e-15	5.96166e-13	0.867|0.846	0.959|0.965	-0.105
ENSMUSG00000022770	Dlg1	SE	chr16	+	31846833_31846933_31842769_31842839_31847635_31847669	34|47	17|10	38|36	38|18	230	130	0.04543	0.567769	0.531|0.727	0.361|0.531	0.183
ENSMUSG00000086646	Platr20	SE	chr11	-	51214044_51214214_51189832_51190311_51220367_51220418	2|0	0|2	3|2	0|0	300	130	0.00729241	0.162524	1.0|0.0	1.0|1.0	-0.5
ENSMUSG00000086646	Platr20	SE	chr11	-	51214044_51214214_51189832_51190311_51219457_51219553	3|0	7|7	5|5	4|4	300	130	0.00517947	0.128066	0.157|0.0	0.351|0.351	-0.272
ENSMUSG00000097709	2810429I04Rik	SE	chr13	+	3479521_3479574_3478233_3478390_3479908_3480001	2|1	0|1	0|0	4|1	183	130	0.000115354	0.00671495	1.0|0.415	0.0|0.0	0.708
ENSMUSG00000050944	Efcab5	SE	chr11	-	77102793_77102890_77089914_77090491_77113607_77113760	282|193	103|92	371|341	99|88	227	130	0.00344772	0.0956127	0.611|0.546	0.682|0.689	-0.107
ENSMUSG00000032740	Ccdc88a	SE	chr11	+	29503851_29504311_29500975_29501056_29507124_29507223	154|111	1|6	202|221	0|1	590	130	0.00146232	0.0496163	0.971|0.803	1.0|0.98	-0.103
ENSMUSG00000056018	Ccdc7b	SE	chr8	+	129136573_129136649_129067133_129067360_129145518_129145608	16|6	4|3	2|2	0|0	206	130	3.16255e-05	0.00235533	0.716|0.558	1.0|1.0	-0.363
ENSMUSG00000006276	Eps15l1	SE	chr8	-	72345965_72346171_72340998_72341524_72367903_72367986	36|40	13|17	23|23	18|21	336	130	0.014316	0.261996	0.517|0.477	0.331|0.298	0.182
ENSMUSG00000006276	Eps15l1	SE	chr8	-	72358312_72358445_72340998_72341524_72367903_72367986	27|26	13|17	16|15	18|21	263	130	0.0170429	0.29709	0.507|0.431	0.305|0.261	0.186
ENSMUSG00000097039	Pvt1	SE	chr15	+	62244718_62244857_62242433_62242561_62249157_62249223	14|11	10|6	53|61	15|12	269	130	0.0130141	0.244653	0.404|0.47	0.631|0.711	-0.234
ENSMUSG00000099447	2310030A07Rik	SE	chr1	-	150322642_150322830_150320680_150320920_150344896_150344968	0|2	1|1	1|2	0|0	318	130	0.00512752	0.127291	0.0|0.45	1.0|1.0	-0.775
ENSMUSG00000086251	Gm12694	SE	chr4	+	95012610_95012777_94980657_94980821_95018945_95019036	2|1	3|0	3|2	0|0	297	130	0.0136351	0.253424	0.226|1.0	1.0|1.0	-0.387
ENSMUSG00000020589	Fam49a	SE	chr12	+	12276342_12276415_12262138_12262238_12304180_12304322	4|3	3|4	1|0	3|1	203	130	0.00251038	0.0760234	0.461|0.324	0.176|0.0	0.304
ENSMUSG00000047642	D930020B18Rik	SE	chr10	+	121654748_121654908_121641793_121642069_121661073_121661146	2|0	0|2	3|9	0|0	290	130	0.00812635	0.17701	1.0|0.0	1.0|1.0	-0.5
ENSMUSG00000021838	Samd4	SE	chr14	+	47052849_47053113_47016276_47016795_47064219_47064329	15|5	0|0	196|236	7|13	394	130	0.00108075	0.0394323	1.0|1.0	0.902|0.857	0.121
ENSMUSG00000101155	Sly	SE	chrY	+	57188616_57188748_57187187_57187249_57194076_57194143	4|1	0|0	13|15	19|23	262	130	4.79185e-06	0.000465998	1.0|1.0	0.253|0.244	0.752
ENSMUSG00000037536	Fbxo34	SE	chr14	+	47504985_47505132_47472633_47472717_47507264_47507446	19|22	2|0	39|24	2|5	277	130	0.0455573	0.568627	0.817|1.0	0.901|0.693	0.112
ENSMUSG00000006276	Eps15l1	SE	chr8	-	72345965_72346171_72340998_72341524_72358312_72358445	42|50	3|1	26|22	4|3	336	130	0.0444088	0.559476	0.844|0.951	0.715|0.739	0.17
ENSMUSG00000090839	Gm17094	SE	chr4	-	39449460_39449485_39441774_39441920_39450133_39450249	0|0	2|2	6|2	0|2	155	130	7.91021e-08	1.20611e-05	0.0|0.0	1.0|0.456	-0.728
ENSMUSG00000054640	Slc8a1	SE	chr17	-	81437744_81437813_81432643_81432774_81441772_81441790	2|1	4|13	5|3	3|3	199	130	0.00485134	0.122029	0.246|0.048	0.521|0.395	-0.311
ENSMUSG00000027361	Gabpb1	SE	chr2	-	126662990_126663088_126658469_126658577_126676033_126676337	5|6	0|1	15|16	4|9	228	130	0.00100021	0.0368198	1.0|0.774	0.681|0.503	0.295
ENSMUSG00000021139	Gm20498	SE	chr12	-	81489174_81489244_81480936_81481002_81504543_81504639	3|1	37|54	8|15	30|46	200	130	1.75635e-05	0.00144646	0.05|0.012	0.148|0.175	-0.13
ENSMUSG00000021139	Gm20498	SE	chr12	-	81489174_81489244_81480936_81481002_81532715_81532877	1|1	2|3	5|7	0|1	200	130	5.50494e-06	0.000531162	0.245|0.178	1.0|0.82	-0.698
ENSMUSG00000037685	Atp8a1	SE	chr5	-	67756649_67756694_67751012_67751085_67761113_67761202	6|4	18|28	0|1	22|19	175	130	0.000453377	0.019821	0.198|0.096	0.0|0.038	0.128
ENSMUSG00000045102	Poln	SE	chr5	-	34103897_34103963_34032745_34032828_34107086_34107143	3|2	1|1	2|4	1|0	196	130	0.0410705	0.532345	0.666|0.57	0.57|1.0	-0.167
ENSMUSG00000024013	Fgd2	SE	chr17	+	29363710_29363942_29360941_29361157_29364910_29364991	7|7	2|2	5|5	0|1	362	130	0.00349271	0.0966109	0.557|0.557	1.0|0.642	-0.264
ENSMUSG00000005417	Mprip	SE	chr11	+	59741990_59742098_59741119_59741261_59743770_59743827	392|337	384|358	1015|1112	212|167	238	130	0	0	0.358|0.34	0.723|0.784	-0.405
ENSMUSG00000029186	Pi4k2b	SE	chr5	+	52743491_52743559_52741609_52741968_52750607_52750808	0|1	8|4	3|1	5|7	198	130	0.0269172	0.405215	0.0|0.141	0.283|0.086	-0.114
ENSMUSG00000011958	Bnip2	SE	chr9	+	70004305_70004341_70003568_70003667_70007063_70008317	237|445	203|230	221|228	267|230	166	130	0.00427744	0.111806	0.478|0.602	0.393|0.437	0.125
ENSMUSG00000020131	Pcsk4	SE	chr10	-	80325232_80325405_80323853_80323954_80325582_80325671	41|31	0|0	63|48	6|5	303	130	2.73658e-05	0.0020863	1.0|1.0	0.818|0.805	0.189
ENSMUSG00000030994	D7Ertd443e	SE	chr7	-	134298115_134298400_134294964_134295143_134348711_134349828	121|38	3|4	232|232	4|1	415	130	0.024491	0.379995	0.927|0.748	0.948|0.986	-0.129
ENSMUSG00000033060	Lmo7	SE	chr14	+	101888676_101888706_101884161_101884414_101896466_101896584	5|1	0|0	2|3	0|3	160	130	0.0477419	0.587663	1.0|1.0	1.0|0.448	0.276
ENSMUSG00000093456	Gm20662	SE	chr9	+	107998512_107998569_107997919_107998062_107998996_107999027	157|134	13|21	166|167	49|58	187	130	8.68587e-06	0.000788786	0.894|0.816	0.702|0.667	0.17
ENSMUSG00000020593	Lpin1	SE	chr12	-	16584507_16584651_16580703_16580904_16589717_16589770	1|4	5|5	8|9	7|0	274	130	0.0145971	0.26512	0.087|0.275	0.352|1.0	-0.495
ENSMUSG00000005936	Kctd20	SE	chr17	+	28957878_28958057_28952465_28952569_28961413_28961687	33|43	23|23	51|32	17|11	309	130	0.0477422	0.587663	0.376|0.44	0.558|0.55	-0.146
ENSMUSG00000103499	Gm6558	SE	chr3	-	31649944_31650197_31648944_31649018_31658755_31658939	3|3	0|0	9|7	2|3	383	130	1.0266e-05	0.000899219	1.0|1.0	0.604|0.442	0.477
ENSMUSG00000037437	Adam32	SE	chr8	-	24872571_24872761_24852239_24852278_24901441_24901578	28|33	4|5	13|9	0|0	320	130	6.88597e-05	0.00445622	0.74|0.728	1.0|1.0	-0.266
ENSMUSG00000049295	Zfp219	SE	chr14	-	52014947_52015052_52009969_52010058_52019494_52019713	13|7	0|6	6|8	0|0	235	130	0.0015657	0.0523333	1.0|0.392	1.0|1.0	-0.304
ENSMUSG00000074764	Sel1l2	SE	chr2	-	140304608_140304777_140285203_140285306_140389574_140389704	77|56	6|3	178|190	1|2	299	130	0.000403418	0.0182172	0.848|0.89	0.987|0.976	-0.113
ENSMUSG00000020193	Zpbp	SE	chr11	-	11403980_11404057_11279625_11282697_11459698_11459779	2|6	1|0	2|1	2|2	207	130	0.000423841	0.0188297	0.557|1.0	0.386|0.239	0.466
ENSMUSG00000093456	Gm20662	SE	chr9	+	107998701_107998789_107997919_107998062_107998996_107999027	16|8	13|21	7|3	49|58	218	130	2.50839e-05	0.00195457	0.423|0.185	0.079|0.03	0.249
ENSMUSG00000108981	Gm15262	SE	chrX	+	161323164_161323269_161307692_161307877_161324239_161324486	99|176	13|38	81|106	7|8	235	130	0.00664992	0.152516	0.808|0.719	0.865|0.88	-0.109
ENSMUSG00000047045	Tmem164	SE	chrX	+	142682290_142682949_142681417_142681556_142770966_142771033	2|3	0|3	1|1	0|0	789	130	0.00194455	0.0623864	1.0|0.141	1.0|1.0	-0.429
ENSMUSG00000074764	Sel1l2	SE	chr2	-	140304608_140304777_140285203_140285306_140340101_140340157	157|91	41|20	298|332	42|46	299	130	0.00824013	0.178273	0.625|0.664	0.755|0.758	-0.112
ENSMUSG00000022568	Scrib	SE	chr15	-	76049456_76049540_76049202_76049301_76050049_76050112	321|205	37|46	135|106	199|148	214	130	0	0	0.841|0.73	0.292|0.303	0.488
ENSMUSG00000027799	Nbea	SE	chr3	-	55994047_55994056_55992333_55992514_56000486_56000640	63|75	20|36	49|44	54|69	139	130	1.05879e-06	0.000122212	0.747|0.661	0.459|0.374	0.287
ENSMUSG00000040751	Lat2	SE	chr5	-	134606045_134606081_134605931_134605962_134606360_134606392	5|6	7|9	8|8	3|4	166	130	0.027563	0.411878	0.359|0.343	0.676|0.61	-0.292
ENSMUSG00000041617	Ccdc74a	SE	chr16	+	17649994_17650074_17648066_17648126_17650148_17650205	116|75	29|27	141|125	24|19	210	130	0.0147663	0.266839	0.712|0.632	0.784|0.803	-0.122
ENSMUSG00000029735	Tpk1	SE	chr6	-	43523883_43523956_43488874_43488970_43559942_43560012	17|25	0|0	20|11	1|3	203	130	0.0143546	0.262257	1.0|1.0	0.928|0.701	0.185
ENSMUSG00000041617	Ccdc74a	SE	chr16	+	17648794_17648960_17648066_17648126_17650148_17650205	174|102	29|27	204|244	24|19	296	130	0.00240416	0.0738623	0.725|0.624	0.789|0.849	-0.144
ENSMUSG00000037578	Pkd2l1	SE	chr19	-	44152032_44152154_44150411_44150529_44152363_44152462	80|90	18|15	132|158	6|8	252	130	1.82878e-05	0.00149579	0.696|0.756	0.919|0.911	-0.189
ENSMUSG00000110333	RP23-202K1.1	SE	chr8	+	27581906_27581974_27580945_27581018_27582673_27582740	203|171	30|24	733|611	13|4	198	130	0	0	0.816|0.824	0.974|0.99	-0.162
ENSMUSG00000074344	Tmigd3	SE	chr3	+	105918725_105918792_105916756_105917098_105919974_105920075	29|7	9|1	224|323	18|29	197	130	0.0356129	0.487084	0.68|0.822	0.891|0.88	-0.134
ENSMUSG00000087578	Ccdc142os	SE	chr6	-	83107742_83107914_83106866_83107190_83108883_83108987	4|6	1|0	4|6	1|2	302	130	0.00667539	0.152534	0.633|1.0	0.633|0.564	0.218
ENSMUSG00000053825	Ppfia2	SE	chr10	+	106904816_106904846_106903642_106903705_106906365_106906559	0|0	6|1	5|2	4|15	160	130	0.000302182	0.0143029	0.0|0.0	0.504|0.098	-0.301
ENSMUSG00000042564	Fam227a	SE	chr15	-	79643947_79644017_79643291_79643371_79648736_79648819	16|20	8|19	49|74	17|5	200	130	0.00206539	0.0653238	0.565|0.406	0.652|0.906	-0.294
ENSMUSG00000053825	Ppfia2	SE	chr10	+	106929053_106929145_106927702_106927862_106931122_106933467	22|8	5|2	27|39	1|2	222	130	0.0105423	0.212958	0.72|0.701	0.941|0.919	-0.22
ENSMUSG00000078485	Plekhn1	SE	chr4	-	156222250_156222481_156221967_156222016_156222639_156222780	40|35	0|0	45|63	4|2	361	130	0.00143944	0.0491779	1.0|1.0	0.802|0.919	0.139
ENSMUSG00000035325	Sec31a	SE	chr5	-	100388533_100388611_100386127_100386203_100390758_100390833	50|87	107|104	32|21	139|114	208	130	1.64664e-06	0.000184044	0.226|0.343	0.126|0.103	0.17
ENSMUSG00000063626	Unc5d	SE	chr8	-	28741479_28741512_28724220_28724406_28758957_28759122	1|0	3|1	3|2	2|0	163	130	0.000154607	0.00850548	0.21|0.0	0.545|1.0	-0.667
ENSMUSG00000006476	Nsmf	SE	chr2	+	25057964_25057970_25057100_25057176_25059020_25059073	1|3	1|6	1|0	2|2	136	130	0.0114013	0.224094	0.489|0.323	0.323|0.0	0.245
ENSMUSG00000035325	Sec31a	SE	chr5	-	100388533_100388611_100386127_100386203_100389067_100389106	174|258	18|21	99|130	25|17	208	130	0.0109523	0.218878	0.858|0.885	0.712|0.827	0.102
ENSMUSG00000025006	Sorbs1	SE	chr19	-	40340044_40340146_40336985_40337035_40344355_40344439	5|5	0|1	13|6	3|2	232	130	0.00599539	0.142123	1.0|0.737	0.708|0.627	0.201
ENSMUSG00000040396	Abhd13	SE	chr8	+	9982863_9982970_9977706_9978019_9987384_9992155	14|21	4|12	15|17	1|2	237	130	0.00418248	0.109789	0.658|0.49	0.892|0.823	-0.283
ENSMUSG00000035064	Eef2k	SE	chr7	+	120891864_120892053_120889688_120889751_120895183_120895308	38|39	1|3	22|31	0|0	319	130	0.0253349	0.387971	0.939|0.841	1.0|1.0	-0.11
ENSMUSG00000016664	Pacsin2	SE	chr15	-	83379683_83379806_83378998_83379195_83381761_83381883	126|173	29|26	230|282	15|13	253	130	2.78029e-06	0.000292187	0.691|0.774	0.887|0.918	-0.17
ENSMUSG00000025006	Sorbs1	SE	chr19	-	40340684_40340750_40340044_40340146_40344355_40344439	2|1	2|2	0|1	5|4	196	130	0.0428027	0.545829	0.399|0.249	0.0|0.142	0.253
ENSMUSG00000029456	Acad10	SE	chr5	-	121651955_121652104_121649353_121649548_121656013_121656213	22|20	8|8	38|30	2|0	279	130	1.87896e-06	0.000206277	0.562|0.538	0.899|1.0	-0.399
ENSMUSG00000036862	Dchs1	SE	chr7	-	105760813_105761023_105758394_105759273_105761554_105761680	9|9	5|1	27|24	1|0	340	130	0.000145354	0.00803217	0.408|0.775	0.912|1.0	-0.364
ENSMUSG00000036862	Dchs1	SE	chr7	-	105760813_105761023_105758394_105759273_105761802_105762042	8|8	5|2	15|17	0|0	340	130	2.44239e-07	3.37036e-05	0.38|0.605	1.0|1.0	-0.508
ENSMUSG00000036862	Dchs1	SE	chr7	-	105761554_105761680_105758394_105759273_105761802_105762042	15|12	5|2	12|14	0|0	256	130	1.40791e-05	0.00118692	0.604|0.753	1.0|1.0	-0.322
ENSMUSG00000021514	Zfp369	SE	chr13	+	65291822_65292305_65284920_65285016_65294395_65294484	37|38	1|1	24|27	1|5	613	130	0.0366792	0.496717	0.887|0.89	0.836|0.534	0.204
ENSMUSG00000015120	Ube2i	SE	chr17	-	25272537_25272765_25269402_25269479_25274161_25274310	160|137	28|62	157|163	22|25	358	130	0.0383967	0.512594	0.675|0.445	0.722|0.703	-0.152
ENSMUSG00000083844	Ube2d-ps	SE	chr11	+	5768885_5769072_5765508_5765571_5769166_5769243	3|2	7|5	1|0	8|5	317	130	0.00989496	0.203101	0.149|0.141	0.049|0.0	0.12
ENSMUSG00000015968	Cacna1d	SE	chr14	-	30050233_30050260_30048970_30049120_30051369_30051734	2|5	1|0	6|7	7|0	157	130	0.0135242	0.251741	0.624|1.0	0.415|1.0	0.105
ENSMUSG00000024317	Rnf138	SE	chr18	+	21024408_21024516_21020887_21020999_21026085_21028223	661|771	176|151	864|913	383|424	238	130	3.61622e-08	5.99492e-06	0.672|0.736	0.552|0.54	0.158
ENSMUSG00000085754	Gm15886	SE	chr3	+	103772302_103772381_103771972_103772018_103774133_103774307	2|2	1|0	28|23	21|14	209	130	0.00390862	0.104715	0.554|1.0	0.453|0.505	0.298
ENSMUSG00000106082	4930404A12Rik	SE	chr5	-	124723529_124723699_124721997_124722489_124725015_124725079	7|8	0|0	50|69	6|1	300	130	0.00205911	0.0652915	1.0|1.0	0.783|0.968	0.125
ENSMUSG00000063626	Unc5d	SE	chr8	-	28760724_28760892_28758957_28759122_28761698_28761879	7|5	1|2	8|3	0|1	298	130	0.0266586	0.402707	0.753|0.522	1.0|0.567	-0.146
ENSMUSG00000056260	Lrif1	SE	chr3	+	106731662_106733142_106721935_106722106_106734357_106734639	74|54	10|20	140|133	15|12	1610	130	0.0159455	0.283156	0.374|0.179	0.43|0.472	-0.174
ENSMUSG00000038718	Pbx3	SE	chr2	-	34176748_34176861_34175864_34175954_34178176_34178342	27|40	9|9	45|38	7|2	243	130	0.0333195	0.466567	0.616|0.704	0.775|0.91	-0.183
ENSMUSG00000020886	Dlg4	SE	chr11	+	70043657_70043767_70042570_70042743_70044275_70044367	12|13	2|1	5|0	6|6	240	130	8.83197e-06	0.000799115	0.765|0.876	0.311|0.0	0.665
ENSMUSG00000090117	Gm16541	SE	chr19	-	42562629_42562804_42559645_42559816_42562971_42563108	38|11	1|0	222|238	55|67	305	130	4.22636e-07	5.43725e-05	0.942|1.0	0.632|0.602	0.354
ENSMUSG00000025453	Nnt	SE	chr13	-	119372395_119372591_119369911_119370145_119381675_119381863	93|89	2|0	149|110	6|10	326	130	0.000487966	0.0206681	0.949|1.0	0.908|0.814	0.113
ENSMUSG00000097080	1700086O06Rik	SE	chr18	-	38239572_38239751_38238404_38239189_38240838_38240953	4|2	1|2	2|0	2|3	309	130	0.021769	0.34962	0.627|0.296	0.296|0.0	0.314
ENSMUSG00000102000	1700006H21Rik	SE	chr13	+	107689947_107690103_107687396_107687584_107691890_107692173	13|10	8|8	20|21	37|32	286	130	0.0292555	0.427176	0.425|0.362	0.197|0.23	0.18
ENSMUSG00000054280	Prr14l	SE	chr5	-	32851881_32851998_32835615_32835688_32854092_32854256	2|14	18|14	13|9	8|5	247	130	0.013006	0.244653	0.055|0.345	0.461|0.486	-0.274
ENSMUSG00000023467	Tulp2	SE	chr7	+	45518585_45518885_45517779_45517967_45519730_45519843	556|456	20|40	1554|1683	23|39	430	130	2.95535e-06	0.000306723	0.894|0.775	0.953|0.929	-0.107
ENSMUSG00000023467	Tulp2	SE	chr7	+	45515417_45515556_45514654_45514706_45516238_45516376	204|58	50|47	792|865	69|99	269	130	5.12157e-05	0.00352389	0.663|0.374	0.847|0.809	-0.31
ENSMUSG00000051984	Sec31b	SE	chr19	-	44528665_44528896_44526997_44527072_44534240_44534383	14|10	0|1	7|16	1|2	361	130	0.0241171	0.376321	1.0|0.783	0.716|0.742	0.162
ENSMUSG00000036814	Slc6a20a	SE	chr9	-	123637792_123637958_123636121_123637145_123640567_123640727	3|0	0|2	6|10	0|0	296	130	0.0146656	0.265778	1.0|0.0	1.0|1.0	-0.5
ENSMUSG00000101634	1700066B17Rik	SE	chr1	-	39845664_39845846_39845227_39845339_39847308_39847330	0|0	2|1	5|3	10|11	312	130	0.00132494	0.0462249	0.0|0.0	0.172|0.102	-0.137
ENSMUSG00000021712	Trim23	SE	chr13	+	104187400_104187679_104179097_104181236_104189662_104189878	0|3	2|0	3|6	0|0	409	130	0.00534522	0.130467	0.0|1.0	1.0|1.0	-0.5
ENSMUSG00000106306	4933401H06Rik	SE	chr3	-	135838276_135838321_135834779_135834882_135839630_135839834	5|6	22|15	129|62	119|61	175	130	0.000133749	0.00745764	0.144|0.229	0.446|0.43	-0.252
ENSMUSG00000019852	Arfgef3	SE	chr10	-	18591129_18592342_18581838_18589772_18594907_18595029	17|25	1|0	12|14	0|6	1343	130	0.0103386	0.210545	0.622|1.0	1.0|0.184	0.219
ENSMUSG00000056763	Cspp1	SE	chr1	+	10104211_10104364_10095865_10096013_10108368_10108481	211|215	20|28	291|239	8|11	283	130	3.47286e-05	0.00255307	0.829|0.779	0.944|0.909	-0.122
ENSMUSG00000017652	Cd40	SE	chr2	+	165066502_165066564_165063467_165063561_165069628_165069715	1|3	1|2	5|6	0|0	192	130	0.00444971	0.115091	0.404|0.504	1.0|1.0	-0.546
ENSMUSG00000109907	Gm45321	SE	chr8	+	49934367_49934505_49818936_49819200_49946593_49949006	24|13	4|0	27|35	0|1	268	130	0.0248825	0.38366	0.744|1.0	1.0|0.944	-0.1
ENSMUSG00000031109	Enox2	SE	chrX	-	49013132_49013180_49010457_49011634_49013496_49013582	8|19	4|9	16|3	1|0	178	130	5.97166e-05	0.00396739	0.594|0.607	0.921|1.0	-0.36
ENSMUSG00000039342	Ankar	SE	chr1	-	72698420_72699056_72689945_72690383_72700451_72700564	745|531	162|127	970|909	43|38	766	130	0	0	0.438|0.415	0.793|0.802	-0.371
ENSMUSG00000030766	Arhgap17	SE	chr7	-	123285419_123285467_123279274_123280116_123286497_123287013	3|8	10|17	18|8	11|6	178	130	0.00303769	0.0870463	0.18|0.256	0.544|0.493	-0.3
ENSMUSG00000022094	Slc39a14	SE	chr14	-	70315663_70315833_70313600_70313770_70316437_70316624	6|10	7|15	10|13	3|6	300	130	0.0112641	0.222879	0.271|0.224	0.591|0.484	-0.29
ENSMUSG00000001520	Nrip2	SE	chr6	+	128404934_128405084_128399765_128400301_128406489_128406572	2|7	0|0	4|5	2|1	280	130	0.014319	0.261996	1.0|1.0	0.481|0.699	0.41
ENSMUSG00000043467	Zbtb37	SE	chr1	-	161034087_161034284_161031804_161032764_161034777_161034849	23|40	2|2	28|24	0|0	327	130	0.0115444	0.225148	0.821|0.888	1.0|1.0	-0.145
ENSMUSG00000063409	Lrrc43	SE	chr5	+	123499427_123499666_123496878_123497018_123500225_123500437	76|41	4|3	277|302	2|6	369	130	0.0249912	0.384615	0.87|0.828	0.98|0.947	-0.115
ENSMUSG00000001517	Foxm1	SE	chr6	+	128371967_128372012_128370956_128371085_128372533_128372603	23|21	37|21	24|21	54|55	175	130	0.0399369	0.523414	0.316|0.426	0.248|0.221	0.137
ENSMUSG00000058897	Col25a1	SE	chr3	+	130519776_130519803_130517683_130517737_130522432_130522477	3|1	2|1	15|10	0|0	157	130	0.0107504	0.216067	0.554|0.453	1.0|1.0	-0.496
ENSMUSG00000109907	Gm45321	SE	chr8	+	49899429_49899487_49897331_49897470_49901573_49901662	10|4	1|1	25|15	11|4	188	130	0.0300241	0.435226	0.874|0.734	0.611|0.722	0.138
ENSMUSG00000020566	Atp6v1c2	SE	chr12	-	17307470_17307500_17301120_17301215_17308271_17308357	1|2	2|1	0|0	3|3	160	130	0.022263	0.355249	0.289|0.619	0.0|0.0	0.454
ENSMUSG00000030722	Nfatc2ip	SE	chr7	-	126387611_126387756_126382853_126385139_126390385_126390572	52|78	10|7	102|105	9|3	275	130	0.0478482	0.587734	0.711|0.84	0.843|0.943	-0.118
ENSMUSG00000027200	Sema6d	SE	chr2	+	124662203_124662371_124660282_124660344_124664020_124667770	5|3	4|4	7|7	2|0	298	130	0.00344888	0.0956127	0.353|0.247	0.604|1.0	-0.502
ENSMUSG00000035916	Ptprq	SE	chr10	-	107638824_107638966_107635250_107635520_107643440_107643716	112|95	9|16	49|75	2|4	272	130	0.0210014	0.340168	0.856|0.739	0.921|0.9	-0.113
ENSMUSG00000027200	Sema6d	SE	chr2	+	124660704_124660761_124660282_124660344_124662203_124662371	4|7	2|0	3|4	4|4	187	130	0.0049771	0.124685	0.582|1.0	0.343|0.41	0.414
ENSMUSG00000022744	Cldnd1	SE	chr16	+	58729172_58729223_58727924_58728084_58729437_58729747	4|2	36|36	11|10	23|27	181	130	0.000227799	0.0116119	0.074|0.038	0.256|0.21	-0.177
ENSMUSG00000058897	Col25a1	SE	chr3	+	130550036_130550081_130549174_130549243_130551959_130552004	0|0	2|6	1|7	1|3	175	130	4.78943e-07	6.03357e-05	0.0|0.0	0.426|0.634	-0.53
ENSMUSG00000032066	Bco2	SE	chr9	-	50545346_50545462_50544456_50544559_50545864_50546076	8|20	0|0	19|14	0|5	246	130	0.00246653	0.0751242	1.0|1.0	1.0|0.597	0.202
ENSMUSG00000062778	Chia1	SE	chr3	+	106128450_106128574_106128149_106128274_106128834_106129020	0|2	1|1	2|2	0|1	254	130	0.00080981	0.0313038	0.0|0.506	1.0|0.506	-0.5
ENSMUSG00000099722	Gm29154	SE	chr9	-	103934774_103934867_103932071_103932163_103939451_103939545	1|0	0|1	6|6	6|10	223	130	0.0374367	0.504486	1.0|0.0	0.368|0.259	0.186
ENSMUSG00000037938	Chchd5	SE	chr2	+	129130177_129130318_129129699_129129857_129133274_129134134	29|33	10|10	44|43	5|2	271	130	0.001238	0.0438527	0.582|0.613	0.808|0.912	-0.263
ENSMUSG00000035401	Emsy	SE	chr7	-	98645166_98645208_98641492_98641668_98646448_98646523	55|82	52|57	85|57	36|33	172	130	0.0285788	0.420007	0.444|0.521	0.641|0.566	-0.121
ENSMUSG00000110559	RP23-194O23.4	SE	chr8	-	93682336_93682366_93658248_93658403_93685478_93685568	0|2	3|0	3|1	0|0	160	130	0.0106428	0.214428	0.0|1.0	1.0|1.0	-0.5
ENSMUSG00000023403	Stk31	SE	chr6	+	49409052_49409211_49404765_49404864_49421683_49421799	25|24	0|4	5|4	0|0	289	130	0.0242889	0.378047	1.0|0.73	1.0|1.0	-0.135
ENSMUSG00000021090	Lrrc9	SE	chr12	+	72508970_72509042_72506285_72506426_72510335_72510565	218|154	8|7	370|328	72|68	202	130	1.40784e-10	3.77989e-08	0.946|0.934	0.768|0.756	0.178
ENSMUSG00000035769	Xylb	SE	chr9	+	119361113_119361183_119359231_119359314_119364496_119364577	5|15	1|2	1|6	2|4	200	130	0.0176976	0.304807	0.765|0.83	0.245|0.494	0.428
ENSMUSG00000033526	Ppip5k1	SE	chr2	-	121327644_121327770_121321654_121321792_121331557_121331648	60|48	25|16	83|74	23|9	256	130	0.0429548	0.546904	0.549|0.604	0.647|0.807	-0.151
ENSMUSG00000028552	Eps15	SE	chr4	+	109382784_109382966_109379866_109380029_109385318_109386566	369|639	68|55	559|466	129|111	312	130	0.00235556	0.0725496	0.693|0.829	0.644|0.636	0.121
ENSMUSG00000024937	Ehbp1l1	SE	chr19	-	5720971_5721007_5720808_5720877_5721441_5721584	137|88	37|33	2|3	190|163	166	130	0	0	0.744|0.676	0.008|0.014	0.699
ENSMUSG00000041763	Tpp2	SE	chr1	+	43985415_43985454_43983513_43983592_43990510_43990662	204|235	384|345	367|383	374|400	169	130	0.000181465	0.00968113	0.29|0.344	0.43|0.424	-0.11
ENSMUSG00000002343	Armc6	SE	chr8	-	70224899_70225473_70223543_70223689_70229527_70229610	60|62	1|3	46|57	0|0	704	130	0.0141426	0.25973	0.917|0.792	1.0|1.0	-0.145
ENSMUSG00000097321	1700028E10Rik	SE	chr5	+	151388461_151388538_151380388_151380523_151407874_151408067	1|3	8|10	7|5	3|12	207	130	0.0325388	0.458233	0.073|0.159	0.594|0.207	-0.284
ENSMUSG00000033335	Dnm2	SE	chr9	+	21490657_21490669_21489742_21489794_21494503_21494617	289|268	59|48	331|308	108|115	142	130	0.000218611	0.0112969	0.818|0.836	0.737|0.71	0.103
ENSMUSG00000089889	0610040B10Rik	SE	chr5	+	143330703_143330885_143329326_143329353_143332310_143332701	99|94	44|39	107|134	27|16	312	130	0.0013498	0.0468277	0.484|0.501	0.623|0.777	-0.207
ENSMUSG00000033335	Dnm2	SE	chr9	+	21480406_21480545_21478898_21479037_21481332_21481419	397|320	35|59	450|442	30|20	269	130	0.000274165	0.0132787	0.846|0.724	0.879|0.914	-0.112
ENSMUSG00000059288	Cdyl	SE	chr13	+	35790100_35790175_35741312_35741888_35815908_35816575	42|20	11|11	240|253	9|10	205	130	3.11909e-08	5.31342e-06	0.708|0.536	0.944|0.941	-0.32
ENSMUSG00000035184	Fam124a	SE	chr14	+	62587152_62587886_62564487_62564519_62605872_62608486	2|2	0|5	9|5	0|0	864	130	0.000191385	0.0101013	1.0|0.057	1.0|1.0	-0.472
ENSMUSG00000041757	Plekha6	SE	chr1	+	133274792_133274879_133273857_133274374_133280338_133280407	5|1	1|1	2|3	3|7	217	130	0.0353325	0.485358	0.75|0.375	0.285|0.204	0.318
ENSMUSG00000037992	Rara	SE	chr11	+	98947570_98947725_98937717_98937879_98950244_98950795	8|4	4|16	16|16	9|4	285	130	0.0352526	0.485111	0.477|0.102	0.448|0.646	-0.258
ENSMUSG00000020167	Tcf3	SE	chr10	-	80410397_80410624_80409513_80410274_80413204_80413337	62|73	5|5	44|42	0|1	357	130	0.000652645	0.0262405	0.819|0.842	1.0|0.939	-0.139
ENSMUSG00000039826	Trub2	SE	chr2	-	29783311_29783373_29782119_29782201_29784952_29785027	96|115	30|29	119|108	14|16	192	130	0.00299259	0.0859536	0.684|0.729	0.852|0.82	-0.129
ENSMUSG00000100000	1700023F02Rik	SE	chr10	-	66121950_66122032_66120608_66120843_66124036_66124064	99|61	11|5	66|96	26|18	212	130	0.0028286	0.0830868	0.847|0.882	0.609|0.766	0.177
ENSMUSG00000037437	Adam32	SE	chr8	-	24863388_24863545_24852239_24852278_24872571_24872761	344|243	26|29	1637|1505	13|9	287	130	0	0	0.857|0.791	0.983|0.987	-0.161
ENSMUSG00000041594	Tmtc4	SE	chr14	-	122943154_122943357_122941814_122941986_122944673_122944838	27|28	1|3	23|18	0|0	333	130	0.0139344	0.257245	0.913|0.785	1.0|1.0	-0.151
ENSMUSG00000058740	Kcnt1	SE	chr2	+	25912654_25912717_25911025_25911356_25915778_25915866	1|3	9|6	0|0	4|3	193	130	0.0229369	0.363183	0.07|0.252	0.0|0.0	0.161
ENSMUSG00000024299	Adamts10	SE	chr17	+	33545303_33545437_33544954_33545057_33545541_33545665	20|40	0|0	27|25	4|0	264	130	0.0321434	0.454478	1.0|1.0	0.769|1.0	0.115
ENSMUSG00000035505	Cox18	SE	chr5	-	90218911_90219033_90217516_90217624_90222230_90222331	39|56	0|0	31|30	0|4	252	130	0.0460206	0.572672	1.0|1.0	1.0|0.795	0.103
ENSMUSG00000051427	Ccdc157	SE	chr11	-	4152908_4153056_4149930_4150102_4160158_4160291	59|64	1|3	62|56	3|10	278	130	0.0171822	0.298885	0.965|0.909	0.906|0.724	0.122
ENSMUSG00000039099	Wdr93	SE	chr7	+	79766389_79766425_79761459_79761498_79768358_79768443	36|38	146|132	164|136	117|126	166	130	0	0	0.162|0.184	0.523|0.458	-0.318
ENSMUSG00000055320	Tead1	SE	chr7	+	112841887_112841950_112839415_112839480_112842039_112842102	2|2	5|5	2|3	1|0	193	130	0.000258554	0.0126842	0.212|0.212	0.574|1.0	-0.575
ENSMUSG00000055320	Tead1	SE	chr7	+	112856052_112856064_112842039_112842102_112856797_112856932	3|3	1|2	5|3	1|0	142	130	0.0272598	0.408677	0.733|0.579	0.821|1.0	-0.255
ENSMUSG00000024074	Crim1	SE	chr17	+	78279972_78280215_78237741_78237915_78281245_78281366	25|14	3|6	8|15	1|0	373	130	0.00108704	0.0396033	0.744|0.448	0.736|1.0	-0.272
ENSMUSG00000039473	Ubn1	SE	chr16	+	5081893_5081983_5081417_5081661_5084055_5086285	242|173	85|110	77|76	120|107	220	130	2.46758e-07	3.37952e-05	0.627|0.482	0.275|0.296	0.269
ENSMUSG00000014609	Chrne	SE	chr11	-	70615207_70615314_70614882_70615128_70615399_70615586	141|56	6|3	150|141	22|36	237	130	1.16344e-05	0.00100836	0.928|0.911	0.789|0.682	0.184
ENSMUSG00000047361	Gm973	SE	chr1	+	59629994_59630326_59625086_59625177_59632213_59632416	223|187	15|21	354|365	12|6	462	130	3.7947e-05	0.00276551	0.807|0.715	0.892|0.945	-0.157
ENSMUSG00000061740	Cyp2d22	SE	chr15	-	82372784_82372926_82372389_82372577_82373110_82373287	17|17	2|4	15|23	0|0	272	130	5.35269e-05	0.00364233	0.802|0.67	1.0|1.0	-0.264
ENSMUSG00000027973	1700006A11Rik	SE	chr3	-	124409615_124409774_124407591_124407701_124412385_124412561	0|0	370|287	1731|1550	1|1	289	130	0	0	0.0|0.0	0.999|0.999	-0.999
ENSMUSG00000026594	Ralgps2	SE	chr1	-	156821386_156821464_156819812_156819918_156823990_156824045	579|428	303|266	762|770	171|161	208	130	3.83027e-14	1.72021e-11	0.544|0.501	0.736|0.749	-0.22
ENSMUSG00000101636	4930579H20Rik	SE	chr10	+	27392065_27392133_27389865_27389935_27392857_27392993	6|8	4|0	11|13	0|0	198	130	0.00895731	0.189755	0.496|1.0	1.0|1.0	-0.252
ENSMUSG00000079084	Ccdc82	SE	chr9	+	13252070_13252798_13246954_13247021_13253225_13253430	41|51	0|3	40|39	4|4	858	130	0.0391208	0.518692	1.0|0.72	0.602|0.596	0.261
ENSMUSG00000035694	Caps2	SE	chr10	+	112190951_112191071_112183004_112183072_112194927_112195002	36|26	17|12	109|104	3|9	250	130	6.41077e-09	1.29797e-06	0.524|0.53	0.95|0.857	-0.376
ENSMUSG00000025969	Nrp2	SE	chr1	+	62812533_62812584_62786280_62786301_62815332_62818695	8|15	6|4	11|9	1|1	181	130	0.0128877	0.243564	0.489|0.729	0.888|0.866	-0.268
ENSMUSG00000028437	Ubap1	SE	chr4	+	41378946_41379870_41371724_41371849_41387174_41387357	317|414	15|10	437|419	8|5	1054	130	0.0191558	0.32138	0.723|0.836	0.871|0.912	-0.112
ENSMUSG00000033417	Cacul1	SE	chr19	-	60537413_60537503_60534135_60534274_60543009_60543112	273|344	29|20	388|414	93|111	220	130	3.0932e-10	7.87682e-08	0.848|0.91	0.711|0.688	0.179
ENSMUSG00000074796	Slc4a11	SE	chr2	-	130696647_130696755_130696040_130696103_130697358_130697519	2|1	0|0	3|1	3|0	238	130	0.0252293	0.386833	1.0|1.0	0.353|1.0	0.324
ENSMUSG00000080316	Spaca6	SE	chr17	+	17837664_17837771_17837508_17837586_17838086_17838243	9|1	0|1	66|63	5|6	237	130	0.0454327	0.567769	1.0|0.354	0.879|0.852	-0.188
ENSMUSG00000097451	Rian	SE	chr12	+	109643413_109643461_109640266_109640328_109645261_109645331	8|9	2|5	9|5	0|1	178	130	0.00134663	0.0468135	0.745|0.568	1.0|0.785	-0.236
ENSMUSG00000084811	1700092E19Rik	SE	chr13	-	26286087_26286337_26284150_26284263_26312120_26312406	0|0	1|2	5|7	0|0	380	130	1.7302e-10	4.49871e-08	0.0|0.0	1.0|1.0	-1
ENSMUSG00000039242	B3galnt2	SE	chr13	+	13975437_13975634_13966309_13966457_13987352_13987463	1|7	2|1	2|4	0|0	327	130	0.00399951	0.106342	0.166|0.736	1.0|1.0	-0.549
ENSMUSG00000023084	Lrrc71	SE	chr3	-	87743291_87743360_87742785_87742869_87745448_87745524	4|6	2|0	4|4	3|2	199	130	0.0477487	0.587663	0.566|1.0	0.466|0.566	0.267
ENSMUSG00000048249	Crebrf	SE	chr17	+	26739542_26739668_26715649_26715774_26757804_26757999	11|15	2|6	13|12	1|1	256	130	0.0251884	0.386447	0.736|0.559	0.868|0.859	-0.216
ENSMUSG00000021493	Pdlim7	SE	chr13	-	55508207_55508326_55507487_55507624_55508779_55508810	18|41	2|4	26|22	1|0	249	130	0.00458978	0.11785	0.825|0.843	0.931|1.0	-0.132
ENSMUSG00000084811	1700092E19Rik	SE	chr13	-	26306446_26306564_26305749_26305987_26312120_26312347	10|3	4|1	56|59	1|6	248	130	0.0204893	0.335302	0.567|0.611	0.967|0.838	-0.314
ENSMUSG00000098627	4930524O08Rik	SE	chr9	+	89833573_89833694_89830391_89830596_89838147_89838320	58|56	4|3	104|82	0|0	251	130	0.00065333	0.0262405	0.882|0.906	1.0|1.0	-0.106
ENSMUSG00000055805	Fmnl1	SE	chr11	+	103198134_103198233_103197657_103197778_103198482_103198895	31|14	6|4	5|0	48|30	229	130	0	0	0.746|0.665	0.056|0.0	0.677
ENSMUSG00000097589	Dleu2	SE	chr14	-	61625219_61625362_61624432_61624482_61632436_61632483	8|7	0|0	3|0	0|3	273	130	0.0036292	0.0994949	1.0|1.0	1.0|0.0	0.5
ENSMUSG00000110712	RP23-432C4.2	SE	chr1	+	72642443_72642487_72641242_72642272_72642810_72642963	2|0	6|8	5|7	10|5	174	130	0.00244728	0.0748147	0.199|0.0	0.272|0.511	-0.292
ENSMUSG00000026307	Scly	SE	chr1	+	91309796_91309903_91308650_91308815_91315488_91315525	33|32	26|16	80|52	21|17	237	130	0.00789266	0.172987	0.41|0.523	0.676|0.627	-0.185
ENSMUSG00000097855	A930007I19Rik	SE	chr19	-	29510148_29510329_29488443_29488583_29520847_29520969	2|2	2|4	8|5	6|0	311	130	0.0477772	0.587721	0.295|0.173	0.358|1.0	-0.445
ENSMUSG00000032294	Pkm	SE	chr9	+	59675567_59675734_59675028_59675195_59678043_59678225	242|425	34|74	219|218	61|87	297	130	6.12286e-05	0.00404387	0.757|0.715	0.611|0.523	0.169
ENSMUSG00000086273	Rbm46os	SE	chr3	+	82917086_82917153_82878696_82878826_82917586_82917741	0|1	16|3	0|4	2|2	197	130	0.0285995	0.420007	0.0|0.18	0.0|0.569	-0.194
ENSMUSG00000086273	Rbm46os	SE	chr3	+	82917586_82917741_82878696_82878826_82940728_82941109	34|12	53|29	9|5	76|58	285	130	2.06434e-07	2.88087e-05	0.226|0.159	0.051|0.038	0.148
ENSMUSG00000099722	Gm29154	SE	chr9	-	103946840_103947009_103939451_103939545_103959322_103959419	1|1	0|0	2|2	7|11	299	130	1.20432e-06	0.000137088	1.0|1.0	0.11|0.073	0.908
ENSMUSG00000010936	Vac14	SE	chr8	+	110671025_110671182_110653611_110653677_110682491_110682624	57|108	4|11	55|55	0|1	287	130	5.47077e-05	0.00371246	0.866|0.816	1.0|0.961	-0.139
ENSMUSG00000029564	4930519G04Rik	SE	chr5	+	114874279_114874348_114872527_114872552_114877964_114878018	32|21	7|1	180|257	8|9	199	130	0.0434672	0.551427	0.749|0.932	0.936|0.949	-0.102
ENSMUSG00000010936	Vac14	SE	chr8	+	110653611_110653677_110645757_110645818_110671025_110671182	24|41	0|1	19|18	1|3	196	130	0.0230109	0.363888	1.0|0.965	0.926|0.799	0.12
ENSMUSG00000035179	Ppp1r32	SE	chr19	-	10482232_10482368_10481283_10481437_10482827_10482897	100|48	3|5	184|166	3|0	266	130	0.00340814	0.0949093	0.942|0.824	0.968|1.0	-0.101
ENSMUSG00000096141	Dnah7a	SE	chr1	-	53686498_53686607_53663803_53663891_53698631_53698694	76|73	49|38	167|160	45|43	239	130	0.000163059	0.00883272	0.458|0.511	0.669|0.669	-0.184
ENSMUSG00000043789	Vwce	SE	chr19	+	10650560_10650648_10648425_10648508_10653049_10653135	2|1	0|0	7|3	3|1	218	130	0.000574473	0.0236896	1.0|1.0	0.582|0.641	0.389
ENSMUSG00000018809	Smyd4	SE	chr11	+	75382249_75382394_75349668_75349814_75387410_75387500	50|76	4|5	35|38	6|8	275	130	0.0260412	0.395703	0.855|0.878	0.734|0.692	0.154
ENSMUSG00000027014	Cwc22	SE	chr2	-	77940301_77940362_77936592_77936722_77946149_77946375	15|41	28|31	27|18	10|11	191	130	0.0306891	0.439958	0.267|0.474	0.648|0.527	-0.217
ENSMUSG00000109586	Gm6853	SE	chr8	-	30180983_30181942_30177931_30179849_30182362_30183860	4|1	1|0	32|33	3|7	1089	130	0.0318448	0.451549	0.323|1.0	0.56|0.36	0.201
ENSMUSG00000026027	Stradb	SE	chr1	+	58992203_58992375_58991012_58991136_58992650_58992755	100|116	11|17	93|96	6|6	302	130	0.035474	0.486261	0.796|0.746	0.87|0.873	-0.1
ENSMUSG00000090084	Srpx	SE	chrX	-	10073768_10073828_10069372_10069564_10117443_10117682	2|4	0|3	2|1	0|0	190	130	0.0437347	0.553428	1.0|0.477	1.0|1.0	-0.262
ENSMUSG00000028524	Sgip1	SE	chr4	+	102863661_102863733_102860769_102860794_102867639_102867696	4|5	0|1	8|18	4|14	202	130	0.000395427	0.0178891	1.0|0.763	0.563|0.453	0.373
ENSMUSG00000032443	Zcwpw2	SE	chr9	-	117945598_117945666_117929083_117929181_117947845_117947904	47|75	3|8	44|40	14|17	198	130	7.2121e-05	0.00459989	0.911|0.86	0.674|0.607	0.245
ENSMUSG00000039716	Dock3	SE	chr9	-	106901770_106901889_106896735_106896818_106906632_106906780	25|24	4|1	19|16	0|0	249	130	0.00275335	0.0816453	0.765|0.926	1.0|1.0	-0.154
ENSMUSG00000102817	Gm6185	SE	chr1	+	161211998_161212197_161209659_161209779_161213042_161213231	126|90	15|7	243|195	8|2	329	130	7.2102e-05	0.00459989	0.768|0.836	0.923|0.975	-0.147
ENSMUSG00000045989	4930451I11Rik	SE	chr7	-	126830709_126830797_126830467_126830618_126830871_126831027	63|16	7|0	191|215	24|52	218	130	0.0358618	0.489675	0.843|1.0	0.826|0.711	0.153
ENSMUSG00000101051	1700100L14Rik	SE	chr13	+	70574512_70574630_70573279_70573372_70574789_70574953	4|2	0|0	31|38	2|7	248	130	0.000366001	0.0167418	1.0|1.0	0.89|0.74	0.185
ENSMUSG00000110105	Vmn2r29	SE	chr7	-	7239979_7240207_7233330_7234502_7267218_7267280	25|15	1|2	18|25	7|4	358	130	0.0276413	0.412798	0.901|0.731	0.483|0.694	0.228
ENSMUSG00000047014	Catsperb	SE	chr12	+	101602674_101602785_101510366_101510525_101622185_101622321	10|3	0|0	0|7	2|1	241	130	0.00220944	0.0689082	1.0|1.0	0.0|0.791	0.605
ENSMUSG00000045302	Preb	SE	chr5	-	30955929_30956089_30950852_30955737_30956261_30956334	116|128	8|4	109|108	15|13	290	130	0.00481687	0.121712	0.867|0.935	0.765|0.788	0.125
ENSMUSG00000102817	Gm6185	SE	chr1	+	161216739_161216889_161213042_161213231_161220576_161220628	231|175	26|23	480|451	7|7	280	130	6.34715e-13	2.41201e-10	0.805|0.779	0.97|0.968	-0.177
ENSMUSG00000025145	Lrrc45	SE	chr11	+	120718649_120718720_120718441_120718553_120719465_120719558	11|28	0|1	16|12	1|4	201	130	0.00376598	0.102449	1.0|0.948	0.912|0.66	0.188
ENSMUSG00000056018	Ccdc7b	SE	chr8	+	129145518_129145608_129085170_129085254_129178200_129178386	2|3	0|0	1|1	3|3	220	130	4.00396e-08	6.54979e-06	1.0|1.0	0.165|0.165	0.835
ENSMUSG00000038260	Trpm4	SE	chr7	-	45327271_45327452_45326976_45327140_45333381_45333452	16|11	2|5	10|20	2|0	311	130	0.0209328	0.339279	0.77|0.479	0.676|1.0	-0.214
ENSMUSG00000043541	Casc1	SE	chr6	-	145176171_145176285_145174833_145175324_145177332_145177500	85|62	16|17	182|143	70|48	244	130	0.0433601	0.55038	0.739|0.66	0.581|0.613	0.103
ENSMUSG00000025912	Mybl1	SE	chr1	-	9671578_9671758_9667414_9670012_9672211_9672316	963|813	19|26	690|677	77|64	310	130	1.59206e-13	6.55424e-11	0.955|0.929	0.79|0.816	0.139
ENSMUSG00000063704	Mapk15	SE	chr15	+	75997827_75997933_75997569_75997707_75998058_75998263	119|72	3|1	89|104	13|6	236	130	0.000682274	0.0271382	0.956|0.975	0.79|0.905	0.118
ENSMUSG00000041757	Plekha6	SE	chr1	+	133275811_133275865_133274792_133274879_133281782_133281863	2|1	0|0	5|3	3|2	184	130	8.6564e-05	0.00539954	1.0|1.0	0.541|0.515	0.472
ENSMUSG00000055541	Lair1	SE	chr7	-	4055917_4055953_4028706_4029036_4063068_4063141	2|3	0|3	2|2	0|0	166	130	0.0456639	0.569382	1.0|0.439	1.0|1.0	-0.28
ENSMUSG00000049550	Clip1	SE	chr5	-	123642418_123642616_123641777_123641881_123646082_123646305	45|92	27|15	68|51	78|64	328	130	0.00120493	0.042886	0.398|0.709	0.257|0.24	0.305
ENSMUSG00000026567	Adcy10	SE	chr1	+	165525004_165525060_165521777_165521967_165538377_165538534	354|257	8|3	441|465	53|59	186	130	7.05769e-13	2.60197e-10	0.969|0.984	0.853|0.846	0.127
ENSMUSG00000071645	Tut1	SE	chr19	+	8959086_8959402_8955386_8955577_8962343_8962822	166|134	12|11	164|141	1|3	446	130	3.8914e-05	0.00280481	0.801|0.78	0.98|0.932	-0.165
ENSMUSG00000025026	Add3	SE	chr19	+	53203413_53203475_53140444_53140714_53216800_53217015	22|25	42|62	25|32	31|35	192	130	0.0161684	0.286085	0.262|0.214	0.353|0.382	-0.13
ENSMUSG00000056018	Ccdc7b	SE	chr8	+	129085170_129085254_129067133_129067360_129145518_129145608	46|27	4|3	40|52	0|0	214	130	0.000441691	0.0193787	0.875|0.845	1.0|1.0	-0.14
ENSMUSG00000056018	Ccdc7b	SE	chr8	+	129085170_129085254_129067133_129067360_129136573_129136649	46|25	17|4	41|52	2|2	214	130	0.000127992	0.0072512	0.622|0.792	0.926|0.94	-0.226
ENSMUSG00000056018	Ccdc7b	SE	chr8	+	129085170_129085254_129067133_129067360_129132881_129132938	52|25	17|13	54|61	1|0	214	130	7.03748e-12	2.34909e-09	0.65|0.539	0.97|1.0	-0.39
ENSMUSG00000056018	Ccdc7b	SE	chr8	+	129085170_129085254_129067133_129067360_129131038_129131100	65|42	14|8	62|69	3|7	214	130	0.00959509	0.198999	0.738|0.761	0.926|0.857	-0.142
ENSMUSG00000098950	Gm28036	SE	chr2	-	156098184_156098372_156079338_156079464_156103348_156103429	52|84	15|11	59|59	3|3	318	130	0.00185872	0.0605702	0.586|0.757	0.889|0.889	-0.218
ENSMUSG00000054404	Slfn5	SE	chr11	+	82954716_82954782_82952101_82952195_82956262_82957290	15|24	0|0	2|7	2|1	196	130	0.0304706	0.438609	1.0|1.0	0.399|0.823	0.389
ENSMUSG00000025902	Sox17	SE	chr1	-	4495135_4495942_4493771_4493863_4496290_4496413	13|9	3|2	19|2	7|14	937	130	0.011576	0.225148	0.375|0.384	0.274|0.019	0.233
ENSMUSG00000052387	Trpm3	SE	chr19	+	22749770_22749845_22732999_22733171_22766633_22766808	18|22	8|8	14|19	1|4	205	130	0.0402798	0.525872	0.588|0.636	0.899|0.751	-0.213
ENSMUSG00000052387	Trpm3	SE	chr19	+	22900133_22900163_22897669_22897810_22901045_22901335	3|11	2|3	8|7	0|0	160	130	0.000251452	0.0124222	0.549|0.749	1.0|1.0	-0.351
ENSMUSG00000044937	Ttc41	SE	chr10	+	86712764_86713739_86705810_86706017_86729781_86729942	34|22	3|0	119|121	0|0	1105	130	0.0420466	0.540371	0.571|1.0	1.0|1.0	-0.215
ENSMUSG00000044937	Ttc41	SE	chr10	+	86707235_86707344_86705810_86706017_86712764_86713739	9|11	34|20	4|1	119|121	239	130	8.02272e-10	1.94284e-07	0.126|0.23	0.018|0.004	0.167
ENSMUSG00000002771	Grin2d	SE	chr7	-	45854573_45854699_45854227_45854457_45856739_45856893	29|20	1|3	54|21	0|0	256	130	0.0198303	0.328743	0.936|0.772	1.0|1.0	-0.146
ENSMUSG00000000127	Fer	SE	chr17	+	63957124_63957317_63941290_63941480_63973064_63973157	76|51	30|82	122|138	49|44	323	130	0.0349305	0.482463	0.505|0.2	0.501|0.558	-0.177
ENSMUSG00000026958	Dpp7	SE	chr2	-	25353607_25353726_25353359_25353516_25354232_25354293	27|43	1|1	25|15	4|2	249	130	0.0118041	0.22797	0.934|0.957	0.765|0.797	0.164
ENSMUSG00000033793	Atp6v1h	SE	chr1	+	5101069_5101123_5098028_5098133_5117389_5117487	253|358	255|236	456|444	98|141	184	130	7.38737e-11	2.07358e-08	0.412|0.517	0.767|0.69	-0.264
ENSMUSG00000005373	Mlxipl	SE	chr5	+	135123649_135123851_135122069_135122114_135123936_135124017	32|54	3|4	36|33	1|0	332	130	0.0024546	0.0748897	0.807|0.841	0.934|1.0	-0.143
ENSMUSG00000040537	Adam22	SE	chr5	-	8144220_8144305_8143041_8143132_8145552_8145719	18|22	3|2	12|23	0|0	215	130	0.00254319	0.076609	0.784|0.869	1.0|1.0	-0.173
ENSMUSG00000040537	Adam22	SE	chr5	-	8107001_8107019_8095072_8095180_8111894_8111985	2|5	6|1	0|0	2|3	148	130	2.66545e-05	0.0020447	0.226|0.815	0.0|0.0	0.52
ENSMUSG00000037437	Adam32	SE	chr8	-	24863388_24863545_24852239_24852278_24870685_24870769	347|246	87|73	1643|1508	114|127	287	130	1.11022e-16	6.52943e-14	0.644|0.604	0.867|0.843	-0.231
ENSMUSG00000060550	H2-Q7	SE	chr17	+	35442677_35442794_35439908_35440184_35442966_35442999	2|3	0|12	0|0	2|3	247	130	0.0105386	0.212958	1.0|0.116	0.0|0.0	0.558
ENSMUSG00000022629	Kif21a	SE	chr15	-	90952710_90952818_90943764_90943901_90956294_90956509	72|106	9|9	45|57	9|12	238	130	0.0479672	0.588593	0.814|0.865	0.732|0.722	0.112
ENSMUSG00000022629	Kif21a	SE	chr15	-	90951245_90951374_90949005_90949044_90956294_90956509	1|1	0|1	1|3	1|2	259	130	0.0151842	0.272181	1.0|0.334	0.334|0.43	0.285
ENSMUSG00000042520	Ubap2l	SE	chr3	-	90001817_90001868_90000287_90000991_90002278_90002476	9|19	14|27	16|19	13|12	181	130	0.0454426	0.567769	0.316|0.336	0.469|0.532	-0.174
ENSMUSG00000030069	Prok2	SE	chr6	-	99714418_99714481_99711349_99712457_99722508_99722634	25|16	173|119	60|63	140|122	193	130	1.21687e-08	2.253e-06	0.089|0.083	0.224|0.258	-0.155
ENSMUSG00000042520	Ubap2l	SE	chr3	-	90031295_90031370_90028324_90028377_90034064_90034177	83|100	211|286	142|132	217|185	205	130	5.84317e-05	0.00390087	0.2|0.181	0.293|0.312	-0.112
ENSMUSG00000038506	Dcun1d2	SE	chr8	-	13261384_13261467_13258946_13259043_13271589_13271720	41|85	2|4	49|33	4|7	213	130	0.0432061	0.548989	0.926|0.928	0.882|0.742	0.115
ENSMUSG00000030616	Sytl2	SE	chr7	+	90395162_90395282_90392358_90392453_90396473_90396643	10|9	2|6	11|23	0|4	250	130	0.0493244	0.597822	0.722|0.438	1.0|0.749	-0.295
ENSMUSG00000021244	Ylpm1	SE	chr12	+	85060262_85060314_85057221_85057302_85064970_85065101	153|114	25|12	106|81	31|18	182	130	0.0121701	0.233395	0.814|0.872	0.71|0.763	0.107
ENSMUSG00000097893	1700034P13Rik	SE	chr1	+	9751808_9751928_9748480_9748604_9752448_9752564	6|7	7|14	10|10	7|5	250	130	0.0451925	0.566076	0.308|0.206	0.426|0.51	-0.211
ENSMUSG00000037386	Rims2	SE	chr15	+	39517805_39517871_39511263_39511374_39534837_39535017	39|29	36|35	5|1	29|27	196	130	6.35603e-09	1.29752e-06	0.418|0.355	0.103|0.024	0.323
ENSMUSG00000110554	RP23-399J5.1	SE	chr8	+	71125605_71125881_71125103_71125414_71126454_71126576	199|165	0|0	103|113	8|9	406	130	4.62893e-09	9.85684e-07	1.0|1.0	0.805|0.801	0.197
ENSMUSG00000028457	Atp8b5	SE	chr4	+	43364108_43364220_43356964_43357080_43366595_43366779	5|9	2|1	3|7	0|0	242	130	0.0447412	0.562148	0.573|0.829	1.0|1.0	-0.299
ENSMUSG00000033577	Myo6	SE	chr9	+	80303272_80303299_80300534_80300666_80306959_80307178	35|35	15|11	11|12	9|13	157	130	0.0132237	0.247266	0.659|0.725	0.503|0.433	0.224
ENSMUSG00000089707	Slain1os	SE	chr14	-	103696918_103697063_103692982_103695786_103699290_103699442	5|1	0|0	10|11	1|3	275	130	0.0027363	0.0812373	1.0|1.0	0.825|0.634	0.27
ENSMUSG00000027750	Postn	SE	chr3	+	54385670_54385754_54385207_54385285_54389338_54389380	17|8	13|9	52|76	19|23	214	130	0.00596475	0.141533	0.443|0.351	0.624|0.667	-0.248
ENSMUSG00000035992	Fnip1	SE	chr11	+	54487711_54487795_54482494_54482586_54489268_54489340	395|420	95|71	256|274	116|118	214	130	4.20073e-07	5.43725e-05	0.716|0.782	0.573|0.585	0.17
ENSMUSG00000023994	Nfya	SE	chr17	-	48398981_48399068_48395649_48395796_48400437_48400580	14|17	23|23	13|6	32|30	217	130	0.0254615	0.389259	0.267|0.307	0.196|0.107	0.136
ENSMUSG00000038305	Spats2l	SE	chr1	+	57900633_57900840_57885702_57885949_57902088_57902224	9|18	1|2	8|12	0|0	337	130	0.0324152	0.456753	0.776|0.776	1.0|1.0	-0.224
ENSMUSG00000074627	Mroh8	SE	chr2	-	157252963_157253068_157241713_157241849_157254929_157255025	166|120	56|45	492|435	21|30	235	130	0	0	0.621|0.596	0.928|0.889	-0.3
ENSMUSG00000020792	Exoc7	SE	chr11	-	116293274_116293313_116292518_116292584_116293971_116294038	139|96	38|52	125|128	24|25	169	130	0.008901	0.188833	0.738|0.587	0.8|0.798	-0.137
ENSMUSG00000032307	Ube2q2	SE	chr9	+	55168202_55168307_55162967_55163069_55176190_55176247	498|550	82|58	638|631	38|26	235	130	1.00836e-07	1.50955e-05	0.771|0.84	0.903|0.931	-0.112
ENSMUSG00000026991	Pkp4	SE	chr2	+	59350493_59350622_59347923_59348041_59352261_59352335	155|119	4|13	91|96	21|14	259	130	0.0011734	0.042128	0.951|0.821	0.685|0.775	0.156
ENSMUSG00000004319	Clcn3	SE	chr8	-	60914752_60914828_60911922_60913175_60919339_60919556	25|26	58|62	51|39	60|64	206	130	0.0231146	0.364425	0.214|0.209	0.349|0.278	-0.102
ENSMUSG00000046572	Zfp518b	SE	chr5	-	38682484_38682782_38668485_38674853_38684678_38684750	17|38	0|0	12|15	2|1	428	130	0.0481958	0.590384	1.0|1.0	0.646|0.82	0.267
ENSMUSG00000004319	Clcn3	SE	chr8	-	60975731_60975907_60941256_60941414_60982775_60983239	74|87	13|21	95|94	7|9	306	130	0.00402645	0.106943	0.707|0.638	0.852|0.816	-0.161
ENSMUSG00000024002	Brd4	SE	chr17	-	32221145_32221508_32220160_32220289_32221872_32222165	41|54	0|4	27|18	0|0	493	130	0.0298521	0.433624	1.0|0.781	1.0|1.0	-0.109
ENSMUSG00000097162	2310010J17Rik	SE	chr7	-	90126927_90127044_90124821_90125032_90129871_90129984	32|42	96|56	89|88	91|87	247	130	0.0034721	0.0961482	0.149|0.283	0.34|0.347	-0.128
ENSMUSG00000024713	Pcsk5	SE	chr19	-	17617650_17617754_17595660_17595778_17642492_17642593	19|37	4|2	33|23	0|0	234	130	0.000488959	0.0206681	0.725|0.911	1.0|1.0	-0.182
ENSMUSG00000099719	Gm28802	SE	chr1	-	58860378_58860431_58855093_58855156_58876349_58876443	1|2	0|0	8|5	4|2	183	130	7.03737e-05	0.00453865	1.0|1.0	0.587|0.64	0.387
ENSMUSG00000092260	Zfp963	SE	chr8	-	69744191_69744252_69741638_69743610_69744460_69744587	8|14	1|0	5|4	2|1	191	130	0.0243738	0.37889	0.845|1.0	0.63|0.731	0.242
ENSMUSG00000037683	Armc3	SE	chr2	+	19303795_19303958_19300471_19300669_19309916_19310241	508|392	57|42	857|852	42|40	293	130	6.83834e-06	0.000639825	0.798|0.805	0.901|0.904	-0.101
ENSMUSG00000022805	Maats1	SE	chr16	-	38321370_38321553_38310991_38311108_38324136_38324294	60|33	2|3	123|122	0|0	313	130	0.00588042	0.14007	0.926|0.82	1.0|1.0	-0.127
ENSMUSG00000031865	Dctn1	SE	chr6	+	83187763_83187784_83183298_83183333_83189076_83189268	55|37	19|27	8|4	61|42	151	130	5.10703e-15	2.6281e-12	0.714|0.541	0.101|0.076	0.539
ENSMUSG00000031865	Dctn1	SE	chr6	+	83186427_83186445_83183298_83183333_83187763_83187784	8|10	35|27	0|0	6|2	148	130	0.000179871	0.00961689	0.167|0.245	0.0|0.0	0.206
ENSMUSG00000024985	Tcf7l2	SE	chr19	+	55755013_55755082_55743072_55743197_55817763_55817865	9|12	6|3	0|2	6|8	199	130	9.12922e-06	0.000820003	0.495|0.723	0.0|0.14	0.539
ENSMUSG00000005968	Tuft1	SE	chr3	-	94639394_94639469_94638924_94639026_94658724_94658871	37|25	10|19	56|55	6|3	205	130	0.000131822	0.00743282	0.701|0.455	0.855|0.921	-0.31
ENSMUSG00000026289	Atg16l1	SE	chr1	+	87774812_87774869_87774144_87774231_87775756_87775859	27|46	48|45	13|7	40|50	187	130	0.000115782	0.00671495	0.281|0.415	0.184|0.089	0.211
ENSMUSG00000075463	4930594M22Rik	SE	chr14	+	122923621_122923677_122913066_122913292_122932397_122932474	0|2	3|3	1|2	0|2	186	130	0.0433541	0.55038	0.0|0.318	1.0|0.411	-0.546
ENSMUSG00000101969	Gm20125	SE	chr10	-	16981758_16981905_16963151_16963278_17095442_17095608	10|6	0|0	7|12	1|2	277	130	0.0207497	0.337778	1.0|1.0	0.767|0.738	0.248
ENSMUSG00000101969	Gm20125	SE	chr10	-	16976122_16976251_16963151_16963278_16981758_16981905	9|10	10|6	30|27	6|12	259	130	0.0389787	0.517641	0.311|0.456	0.715|0.53	-0.239
ENSMUSG00000024381	Bin1	SE	chr18	+	32426223_32426352_32424819_32424967_32431670_32431742	1|1	2|16	2|3	0|2	259	130	0.000935943	0.0349754	0.201|0.03	1.0|0.43	-0.599
ENSMUSG00000021000	Mia2	SE	chr12	+	59144698_59144770_59137697_59137786_59146846_59146957	175|285	65|79	181|198	28|31	202	130	0.000212501	0.0110505	0.634|0.699	0.806|0.804	-0.139
ENSMUSG00000053333	Dis3l2	SE	chr1	+	86791415_86791457_86760287_86760389_86821221_86821450	38|41	16|17	38|37	43|40	172	130	0.000304401	0.0143767	0.642|0.646	0.4|0.411	0.239
ENSMUSG00000098950	Gm28036	SE	chr2	-	156096417_156098372_156079338_156079464_156103348_156103397	55|96	15|11	61|60	3|3	2085	130	0.00620475	0.145688	0.186|0.352	0.559|0.555	-0.288
ENSMUSG00000036223	Ska1	SE	chr18	-	74202589_74202687_74199899_74200037_74204263_74204388	86|103	31|28	259|307	11|12	228	130	5.88418e-15	2.9069e-12	0.613|0.677	0.931|0.936	-0.288
ENSMUSG00000026927	Sdccag3	SE	chr2	-	26388491_26388560_26387555_26387671_26389148_26389304	74|76	58|53	114|131	39|62	199	130	0.00355878	0.0979995	0.455|0.484	0.656|0.58	-0.148
ENSMUSG00000026927	Sdccag3	SE	chr2	-	26388915_26389065_26387555_26387671_26389148_26389316	37|22	58|53	60|65	39|62	280	130	0.000308039	0.0145208	0.229|0.162	0.417|0.327	-0.176
ENSMUSG00000026927	Sdccag3	SE	chr2	-	26388915_26389065_26388491_26388560_26389148_26389316	51|53	7|19	113|124	13|10	280	130	0.0210577	0.340632	0.772|0.564	0.801|0.852	-0.159
ENSMUSG00000034940	Synrg	SE	chr11	+	84039655_84039691_84039210_84039321_84040796_84040954	22|17	52|38	15|16	119|118	166	130	3.27786e-05	0.00242415	0.249|0.259	0.09|0.096	0.161
ENSMUSG00000041020	Map7d2	SE	chrX	+	159491767_159491824_159490679_159490784_159492323_159492411	10|28	1|0	26|19	3|8	187	130	0.000247093	0.0122662	0.874|1.0	0.858|0.623	0.197
ENSMUSG00000006411	Nectin4	SE	chr1	+	171386159_171386234_171385662_171385738_171386580_171388598	2|0	2|1	14|16	2|0	205	130	0.000675723	0.0269645	0.388|0.0	0.816|1.0	-0.714
ENSMUSG00000057265	Bbof1	SE	chr12	+	84425135_84425280_84423432_84423503_84428342_84428444	321|238	9|11	336|375	70|60	275	130	2.29861e-12	8.11112e-10	0.944|0.911	0.694|0.747	0.207
ENSMUSG00000037386	Rims2	SE	chr15	+	39534837_39535017_39511263_39511374_39535871_39535981	94|88	7|4	84|66	10|13	310	130	0.0121528	0.233244	0.849|0.902	0.779|0.68	0.146
ENSMUSG00000109156	Gm45194	SE	chrX	+	111967633_111967721_111944982_111945021_112010986_112011028	63|61	6|9	53|44	2|1	218	130	0.00441914	0.114421	0.862|0.802	0.94|0.963	-0.119
ENSMUSG00000023403	Stk31	SE	chr6	+	49417188_49417547_49409052_49409211_49421683_49421799	525|549	25|23	411|418	5|4	489	130	7.94797e-06	0.000727121	0.848|0.864	0.956|0.965	-0.104
ENSMUSG00000029001	Fbxo44	SE	chr4	-	148156394_148156490_148156145_148156281_148156608_148156706	43|28	28|10	82|105	22|26	226	130	0.0272128	0.408374	0.469|0.617	0.682|0.699	-0.148
ENSMUSG00000028256	Odf2l	SE	chr3	+	145146762_145146921_145144311_145144416_145148530_145148616	70|51	28|41	92|87	23|25	289	130	0.0104965	0.212718	0.529|0.359	0.643|0.61	-0.183
ENSMUSG00000004187	Kifc2	SE	chr15	+	76666228_76666350_76666028_76666133_76666446_76666570	10|33	2|3	20|16	0|1	252	130	0.00852463	0.182784	0.721|0.85	1.0|0.892	-0.16
ENSMUSG00000024773	Atg2a	SE	chr19	+	6255100_6255265_6254589_6254666_6255408_6255538	48|41	5|7	40|50	1|3	295	130	0.0222633	0.355249	0.809|0.721	0.946|0.88	-0.148
ENSMUSG00000012126	Ubxn11	SE	chr4	+	134113356_134113433_134109559_134109658_134123391_134123603	0|0	8|7	4|2	5|2	207	130	7.2414e-05	0.00459989	0.0|0.0	0.334|0.386	-0.36
ENSMUSG00000038836	Agbl3	SE	chr6	+	34839324_34839509_34836812_34836858_34846754_34846983	124|69	16|22	282|270	20|16	315	130	0.000747231	0.0292047	0.762|0.564	0.853|0.874	-0.2
ENSMUSG00000000340	Dbt	SE	chr3	+	116520236_116520360_116513069_116513191_116533254_116533436	21|30	0|1	20|26	3|1	254	130	0.0323692	0.456626	1.0|0.939	0.773|0.93	0.118
ENSMUSG00000037224	Zfyve28	SE	chr5	-	34216560_34217865_34199592_34199744_34224951_34225053	1|8	0|0	16|2	2|1	1435	130	0.000404995	0.0182551	1.0|1.0	0.42|0.153	0.714
ENSMUSG00000057265	Bbof1	SE	chr12	+	84426707_84427201_84425135_84425280_84428342_84428444	359|322	126|84	719|679	85|83	624	130	1.70533e-09	3.9003e-07	0.372|0.444	0.638|0.63	-0.226
ENSMUSG00000037801	Iqch	SE	chr9	-	63496043_63496235_63482566_63482687_63500864_63501137	690|528	81|57	1089|1076	40|49	322	130	2.99602e-09	6.66709e-07	0.775|0.789	0.917|0.899	-0.126
ENSMUSG00000036860	Mrpl55	SE	chr11	+	59204174_59204255_59202504_59202659_59205648_59206002	27|58	13|4	68|59	2|3	211	130	0.00389317	0.104414	0.561|0.899	0.954|0.924	-0.209
ENSMUSG00000052616	Terb1	SE	chr8	-	104509266_104509373_104507789_104507846_104509801_104509887	4|3	0|0	11|1	0|4	237	130	0.00782378	0.17163	1.0|1.0	1.0|0.121	0.44
ENSMUSG00000014426	Map3k4	SE	chr17	-	12242649_12242805_12239969_12240070_12243499_12243596	22|39	28|36	27|36	15|13	286	130	0.00606926	0.143324	0.263|0.33	0.45|0.557	-0.207
ENSMUSG00000060586	H2-Eb1	SE	chr17	+	34314169_34314451_34309590_34309860_34315042_34315153	18|27	2|2	4|6	0|0	412	130	0.00475828	0.120523	0.74|0.81	1.0|1.0	-0.225
ENSMUSG00000033852	Gm28042	SE	chr2	+	120031501_120031651_120031306_120031402_120031840_120032000	37|36	3|3	18|18	0|0	280	130	0.00190345	0.0616213	0.851|0.848	1.0|1.0	-0.151
ENSMUSG00000058690	Ccser2	SE	chr14	-	36890341_36890426_36874935_36879762_36896254_36896344	16|44	97|98	24|22	229|281	215	130	7.18891e-06	0.000670088	0.091|0.214	0.06|0.045	0.1
ENSMUSG00000027130	Slc12a6	SE	chr2	+	112316240_112316285_112266818_112267092_112333382_112333477	160|159	113|104	135|185	49|70	175	130	0.000353159	0.0163054	0.513|0.532	0.672|0.663	-0.145
ENSMUSG00000020778	Ten1	SE	chr11	+	116205610_116205768_116204844_116204979_116214838_116215318	104|105	8|6	65|79	0|2	288	130	0.00142867	0.0489454	0.854|0.888	1.0|0.947	-0.103
ENSMUSG00000037801	Iqch	SE	chr9	-	63454559_63454730_63445473_63445596_63480507_63480794	478|397	63|63	682|733	47|56	301	130	6.16588e-05	0.00406142	0.766|0.731	0.862|0.85	-0.108
ENSMUSG00000057132	Rpgrip1	SE	chr14	+	52147209_52147552_52145731_52145883_52149215_52149373	9|3	2|3	11|9	1|0	473	130	0.000358114	0.0164726	0.553|0.216	0.751|1.0	-0.491
ENSMUSG00000068758	Il3ra	SE	chr14	+	14347009_14347188_14346494_14346512_14347913_14348068	24|15	0|1	5|16	1|2	309	130	0.0378123	0.50796	1.0|0.863	0.678|0.771	0.207
ENSMUSG00000028441	1110017D15Rik	SE	chr4	-	41507098_41507328_41505567_41505654_41507520_41507593	131|69	93|62	286|305	101|79	360	130	7.40908e-08	1.14382e-05	0.337|0.287	0.506|0.582	-0.232
ENSMUSG00000014786	Slc9a5	SE	chr8	+	105357580_105357651_105357393_105357483_105358373_105358503	97|86	20|28	106|93	13|14	201	130	0.018106	0.309934	0.758|0.665	0.841|0.811	-0.115
ENSMUSG00000038836	Agbl3	SE	chr6	+	34839324_34839509_34836812_34836858_34857479_34857932	67|26	2|3	122|153	0|0	315	130	0.00621476	0.145748	0.933|0.782	1.0|1.0	-0.142
ENSMUSG00000097775	4931440J10Rik	SE	chr14	+	62828600_62828712_62760500_62760586_62828806_62828906	36|18	5|8	48|65	4|1	242	130	0.0018013	0.0590106	0.795|0.547	0.866|0.972	-0.248
ENSMUSG00000108811	4933432K03Rik	SE	chr7	-	121589210_121589454_121562340_121564324_121589753_121589834	296|205	16|24	394|347	4|4	374	130	1.28619e-08	2.35334e-06	0.865|0.748	0.972|0.968	-0.163
ENSMUSG00000097775	4931440J10Rik	SE	chr14	+	62765989_62766061_62760500_62760586_62828806_62828906	0|1	5|8	1|9	4|1	202	130	0.000417854	0.0186644	0.0|0.074	0.139|0.853	-0.459
ENSMUSG00000097775	4931440J10Rik	SE	chr14	+	62765989_62766061_62760500_62760586_62828600_62828712	0|1	7|6	0|13	9|9	202	130	0.00371836	0.101489	0.0|0.097	0.0|0.482	-0.193
ENSMUSG00000085486	Gm11634	SE	chr11	-	101594919_101594969_101593903_101593984_101595382_101595734	1|2	0|0	26|26	5|3	180	130	0.000788781	0.0305387	1.0|1.0	0.79|0.862	0.174
ENSMUSG00000063889	Crem	SE	chr18	-	3327493_3327591_3325360_3325478_3337379_3337488	189|189	26|46	377|319	35|30	228	130	0.00211727	0.0665758	0.806|0.701	0.86|0.858	-0.105
ENSMUSG00000022629	Kif21a	SE	chr15	-	90951245_90951374_90943764_90943901_90956294_90956509	7|18	9|9	3|7	9|12	259	130	0.0403729	0.526531	0.281|0.501	0.143|0.226	0.207
ENSMUSG00000026930	Gpsm1	SE	chr2	+	26340404_26340584_26339635_26339706_26344601_26344758	38|70	5|25	43|53	6|3	310	130	0.030364	0.437585	0.761|0.54	0.75|0.881	-0.165
ENSMUSG00000020448	Rnf185	SE	chr11	-	3438204_3438323_3426565_3426678_3452208_3452363	1|5	0|0	8|1	3|3	249	130	9.67326e-07	0.000113241	1.0|1.0	0.582|0.148	0.635
ENSMUSG00000034071	Zfp551	SE	chr7	-	12418542_12418666_12415152_12417218_12421807_12421846	0|12	4|2	5|4	0|0	254	130	4.61808e-06	0.000454467	0.0|0.754	1.0|1.0	-0.623
ENSMUSG00000037437	Adam32	SE	chr8	-	24864346_24864452_24852239_24852278_24870685_24870769	344|249	87|73	1463|1438	114|127	236	130	7.21645e-15	3.49517e-12	0.685|0.653	0.876|0.862	-0.2
ENSMUSG00000020448	Rnf185	SE	chr11	-	3428883_3428902_3426565_3426678_3452208_3452363	24|20	0|0	13|18	3|3	149	130	0.000498029	0.0209214	1.0|1.0	0.791|0.84	0.184
ENSMUSG00000107476	Zfp862-ps	SE	chr6	+	48528350_48530440_48527444_48527549_48532034_48534832	7|10	0|0	6|0	0|2	2220	130	7.90815e-05	0.00499589	1.0|1.0	1.0|0.0	0.5
ENSMUSG00000029086	Prom1	SE	chr5	-	44000776_44000845_43995074_43995114_44001269_44001293	3|5	1|1	6|6	5|8	199	130	0.026721	0.402707	0.662|0.766	0.439|0.329	0.33
ENSMUSG00000043542	Zc2hc1a	SE	chr3	+	7528029_7528129_7526268_7526417_7539075_7539183	38|37	1|1	50|51	7|5	230	130	0.00404146	0.106996	0.956|0.954	0.801|0.852	0.128
ENSMUSG00000084811	1700092E19Rik	SE	chr13	-	26306446_26306564_26286087_26286337_26312120_26312347	4|1	0|0	40|40	5|6	248	130	0.000473289	0.0203708	1.0|1.0	0.807|0.778	0.208
ENSMUSG00000046688	Tifa	SE	chr3	+	127791472_127791529_127789804_127790171_127796568_127798389	14|11	7|10	31|20	0|0	187	130	4.65451e-10	1.14971e-07	0.582|0.433	1.0|1.0	-0.493
ENSMUSG00000086453	Gm11457	SE	chr2	-	164762720_164762881_164762543_164762608_164767712_164767913	4|2	1|2	6|5	0|0	291	130	0.00465315	0.118737	0.641|0.309	1.0|1.0	-0.525
ENSMUSG00000034731	Dgkh	SE	chr14	-	78581478_78581571_78578688_78578808_78584374_78584480	14|28	6|0	43|47	41|42	223	130	0.00105878	0.0388027	0.576|1.0	0.379|0.395	0.401
ENSMUSG00000086646	Platr20	SE	chr11	-	51192383_51192525_51190250_51190311_51198575_51198716	12|11	11|4	19|19	2|1	272	130	0.000365202	0.0167363	0.343|0.568	0.82|0.901	-0.405
ENSMUSG00000100580	4933436I20Rik	SE	chr1	-	83882158_83882224_83881380_83881518_83910714_83910803	0|0	2|2	3|2	8|15	196	130	0.00945539	0.196929	0.0|0.0	0.199|0.081	-0.14
ENSMUSG00000047021	Ccdc108	SE	chr1	-	74929254_74929357_74928333_74928500_74933069_74933238	678|585	84|70	504|494	4|4	233	130	0	0	0.818|0.823	0.986|0.986	-0.165
ENSMUSG00000002413	Braf	SE	chr6	-	39646724_39646844_39644237_39644380_39648449_39648486	33|43	63|64	2|2	92|68	250	130	0	0	0.214|0.259	0.011|0.015	0.223
ENSMUSG00000086646	Platr20	SE	chr11	-	51198575_51198716_51189832_51190311_51214044_51214214	11|9	1|0	2|6	3|2	271	130	0.000187741	0.00995151	0.841|1.0	0.242|0.59	0.504
ENSMUSG00000047021	Ccdc108	SE	chr1	-	74931843_74932028_74929254_74929357_74933069_74933238	36|43	361|299	486|494	159|136	315	130	0	0	0.04|0.056	0.558|0.6	-0.531
ENSMUSG00000049580	Tsku	SE	chr7	-	98359357_98359467_98350785_98353130_98361241_98361288	3|1	2|0	1|0	0|2	240	130	0.0118008	0.22797	0.448|1.0	1.0|0.0	0.224
ENSMUSG00000049439	Cyp20a1	SE	chr1	+	60352908_60353075_60352120_60352170_60354513_60354656	47|57	4|0	32|57	5|5	297	130	0.0394166	0.520574	0.837|1.0	0.737|0.833	0.134
ENSMUSG00000050891	Tatdn1	SE	chr15	-	58916151_58916192_58905740_58905811_58921139_58921182	2|5	0|4	3|3	0|0	171	130	0.00662458	0.152076	1.0|0.487	1.0|1.0	-0.256
ENSMUSG00000022983	Scaf4	SE	chr16	-	90257252_90257402_90252256_90252450_90257981_90258121	59|51	5|3	33|52	17|8	280	130	0.00387833	0.104242	0.846|0.888	0.474|0.751	0.254
ENSMUSG00000027973	1700006A11Rik	SE	chr3	-	124419755_124419934_124419223_124419385_124421376_124421472	3|4	552|444	298|308	654|608	309	130	0	0	0.002|0.004	0.161|0.176	-0.165
ENSMUSG00000105300	Gm30613	SE	chr5	-	15580621_15580768_15574998_15575109_15586068_15586110	15|18	0|1	13|11	6|2	277	130	0.000126377	0.00719271	1.0|0.894	0.504|0.721	0.335
ENSMUSG00000097725	4930593A02Rik	SE	chr3	+	58732829_58732953_58696053_58696126_58796709_58797331	17|11	2|0	16|22	7|2	254	130	0.0198235	0.328743	0.813|1.0	0.539|0.849	0.213
ENSMUSG00000059842	Zfp341	SE	chr2	+	154624854_154625051_154621752_154621863_154626777_154626927	5|0	0|2	2|3	0|0	327	130	0.0179182	0.30775	1.0|0.0	1.0|1.0	-0.5
ENSMUSG00000059142	Zfp945	SE	chr17	-	22861731_22861852_22861505_22861561_22865246_22865336	3|3	16|23	12|2	8|14	251	130	0.0422366	0.541908	0.089|0.063	0.437|0.069	-0.177
ENSMUSG00000038836	Agbl3	SE	chr6	+	34828191_34828249_34824719_34824800_34832504_34832576	108|83	13|20	222|252	5|6	188	130	1.06689e-08	2.01169e-06	0.852|0.742	0.968|0.967	-0.171
ENSMUSG00000049580	Tsku	SE	chr7	-	98353476_98353616_98350667_98353130_98359357_98359467	0|0	1|1	1|2	0|0	270	130	1.15824e-08	2.16741e-06	0.0|0.0	1.0|1.0	-1
ENSMUSG00000024897	Apba1	SE	chr19	+	23932683_23932716_23917552_23917698_23933699_23933786	187|147	6|6	187|179	37|22	163	130	3.76487e-07	4.99979e-05	0.961|0.951	0.801|0.866	0.122
ENSMUSG00000038866	Zcchc2	SE	chr1	+	106006014_106006086_106004099_106004176_106011701_106011814	221|142	38|21	257|247	19|8	202	130	9.31939e-06	0.000834051	0.789|0.813	0.897|0.952	-0.124
ENSMUSG00000027973	1700006A11Rik	SE	chr3	-	124416734_124416844_124414311_124414501_124419223_124419385	863|668	92|95	1321|1399	18|24	240	130	0	0	0.836|0.792	0.975|0.969	-0.158
ENSMUSG00000037697	Ddhd1	SE	chr14	-	45622840_45622942_45620711_45620840_45629579_45629753	235|165	149|111	128|112	293|265	232	130	0	0	0.469|0.454	0.197|0.191	0.268
ENSMUSG00000036151	Tm6sf2	SE	chr8	+	70075499_70075603_70075331_70075429_70076000_70076083	6|4	0|0	11|3	2|2	234	130	0.00151507	0.0510554	1.0|1.0	0.753|0.455	0.396
ENSMUSG00000037697	Ddhd1	SE	chr14	-	45599101_45599185_45594650_45595664_45601564_45601756	191|191	200|131	602|551	192|142	214	130	6.02201e-11	1.72965e-08	0.367|0.47	0.656|0.702	-0.261
ENSMUSG00000026774	4931423N10Rik	SE	chr2	+	23212392_23212507_23207475_23208104_23212659_23212833	208|124	24|16	311|319	13|9	245	130	1.14006e-05	0.000995072	0.821|0.804	0.927|0.95	-0.126
ENSMUSG00000041014	Nrg3	SE	chr14	-	38371276_38371348_38368951_38371040_38376333_38376483	0|0	4|1	4|3	2|14	202	130	0.000344715	0.0160053	0.0|0.0	0.563|0.121	-0.342
ENSMUSG00000000530	Acvrl1	SE	chr15	+	101128926_101129063_101128521_101128583_101134606_101134743	0|1	2|0	2|1	0|0	267	130	0.00110402	0.0401034	0.0|1.0	1.0|1.0	-0.5
ENSMUSG00000026743	Mllt10	SE	chr2	+	18122244_18122348_18101457_18101512_18146776_18146872	4|5	6|1	3|9	0|1	234	130	0.00064165	0.0258977	0.27|0.735	1.0|0.833	-0.414
ENSMUSG00000001138	Cnnm3	SE	chr1	+	36524033_36524132_36521700_36521839_36525165_36528237	6|4	17|19	0|0	21|12	229	130	0.000104293	0.00623763	0.167|0.107	0.0|0.0	0.137
ENSMUSG00000071037	Camkmt	SE	chr17	+	85402425_85402492_85391572_85391633_85439526_85439590	1|4	2|1	2|3	1|0	197	130	0.0113882	0.224094	0.248|0.725	0.569|1.0	-0.298
ENSMUSG00000022568	Scrib	SE	chr15	-	76047921_76047996_76047620_76047672_76048114_76048152	60|34	134|93	15|11	135|111	205	130	1.62575e-08	2.88905e-06	0.221|0.188	0.066|0.059	0.142
ENSMUSG00000026193	Fn1	SE	chr1	-	71613762_71614035_71612467_71612650_71615359_71615551	6|12	13|16	0|0	3|2	403	130	0.000230901	0.0116875	0.13|0.195	0.0|0.0	0.163
ENSMUSG00000097399	Gm26555	SE	chr13	+	58287912_58288070_58284152_58284248_58288178_58288311	4|1	0|0	25|32	5|1	288	130	0.000559867	0.0231646	1.0|1.0	0.693|0.935	0.186
ENSMUSG00000032883	Acsl3	SE	chr1	+	78663140_78663280_78657824_78658103_78681592_78682010	72|110	59|76	103|76	37|23	270	130	0.000122018	0.00700925	0.37|0.411	0.573|0.614	-0.203
ENSMUSG00000030882	Dnhd1	SE	chr7	+	105651501_105652306_105651071_105651271_105668445_105668602	187|180	11|8	344|314	0|0	935	130	1.00664e-10	2.76278e-08	0.703|0.758	1.0|1.0	-0.27
ENSMUSG00000028207	Asph	SE	chr4	-	9637658_9637703_9635900_9635969_9639197_9639347	7|13	26|56	16|10	24|26	175	130	0.0412698	0.533441	0.167|0.147	0.331|0.222	-0.12
ENSMUSG00000020594	Pum2	SE	chr12	+	8733272_8733509_8728855_8729149_8743760_8744028	136|150	30|52	119|116	18|17	367	130	0.0113693	0.224094	0.616|0.505	0.701|0.707	-0.143
ENSMUSG00000085146	Eif2c5	SE	chrX	+	140794740_140794817_140777706_140777774_140796090_140796880	2|9	1|1	0|2	1|4	207	130	0.000276935	0.0133608	0.557|0.85	0.0|0.239	0.584
ENSMUSG00000045962	Wnk1	SE	chr6	-	119952684_119952969_119951897_119951995_119956070_119956196	242|258	35|54	256|223	29|21	415	130	0.0145182	0.264539	0.684|0.599	0.734|0.769	-0.11
ENSMUSG00000097399	Gm26555	SE	chr13	+	58287816_58288070_58284152_58284248_58288178_58288311	5|1	0|0	42|32	5|1	384	130	0.000465622	0.0202488	1.0|1.0	0.74|0.915	0.172
ENSMUSG00000024254	Abcg8	SE	chr17	+	84695241_84695322_84694991_84695154_84695951_84696151	20|15	0|1	8|8	4|1	211	130	0.00115242	0.0416167	1.0|0.902	0.552|0.831	0.26
ENSMUSG00000037259	Dzank1	SE	chr2	-	144479014_144479142_144476072_144476147_144479604_144479685	5|5	2|10	16|15	3|0	258	130	0.000710559	0.0280376	0.557|0.201	0.729|1.0	-0.486
ENSMUSG00000023984	Gm20517	SE	chr17	+	47672043_47673418_47612962_47613117_47678843_47678952	1|1	0|0	0|1	1|0	1505	130	0.0022223	0.0692221	1.0|1.0	0.0|1.0	0.5
ENSMUSG00000033004	Mycbp2	SE	chr14	-	103269357_103269465_103262701_103262821_103275788_103275890	258|343	155|128	431|413	31|35	238	130	0	0	0.476|0.594	0.884|0.866	-0.34
ENSMUSG00000047454	Gphn	SE	chr12	+	78492037_78492310_78481298_78481365_78504616_78504751	51|89	1|8	61|50	1|0	403	130	0.000891302	0.033767	0.943|0.782	0.952|1.0	-0.113
ENSMUSG00000042178	Armc5	SE	chr7	+	128242179_128242676_128240082_128240869_128243339_128243472	17|21	2|6	23|21	0|0	627	130	2.51752e-07	3.41678e-05	0.638|0.421	1.0|1.0	-0.471
ENSMUSG00000003352	Cacnb3	SE	chr15	+	98640958_98640978_98640685_98640750_98641176_98641257	0|5	1|3	4|3	1|0	150	130	0.00339067	0.094636	0.0|0.591	0.776|1.0	-0.593
ENSMUSG00000021066	Atl1	SE	chr12	+	69934869_69934920_69932216_69932321_69937074_69937131	111|67	50|41	175|162	37|50	181	130	0.00101521	0.0373164	0.615|0.54	0.773|0.699	-0.158
ENSMUSG00000035694	Caps2	SE	chr10	+	112211096_112211193_112208277_112208403_112215428_112216116	64|43	1|1	86|95	8|9	227	130	0.000830035	0.0319855	0.973|0.961	0.86|0.858	0.108
ENSMUSG00000051984	Sec31b	SE	chr19	-	44519172_44519487_44518517_44518664_44520422_44520582	11|7	0|3	8|16	0|0	445	130	0.0283117	0.418202	1.0|0.405	1.0|1.0	-0.297
ENSMUSG00000002279	Lmf1	SE	chr17	+	25588675_25588686_25579176_25579379_25612295_25612444	24|12	33|28	22|19	5|5	141	130	6.12282e-07	7.48712e-05	0.401|0.283	0.802|0.778	-0.448
ENSMUSG00000002279	Lmf1	SE	chr17	+	25585542_25585852_25579176_25579379_25612295_25612444	147|111	33|28	193|180	5|5	440	130	5.58331e-13	2.1549e-10	0.568|0.539	0.919|0.914	-0.363
ENSMUSG00000026135	Zfp142	SE	chr1	-	74579324_74579618_74578122_74578287_74585383_74585697	20|45	0|3	19|15	4|2	424	130	0.0328706	0.461328	1.0|0.821	0.593|0.697	0.265
ENSMUSG00000108295	Gm43996	SE	chr6	-	16468902_16469103_16468235_16468572_16469834_16469904	5|2	1|0	58|71	12|14	331	130	0.00719343	0.161092	0.663|1.0	0.655|0.666	0.171
ENSMUSG00000091110	Gm2832	SE	chr14	+	41281662_41281844_41280852_41280984_41287688_41288815	46|22	23|17	45|43	6|8	312	130	0.000157817	0.00862441	0.455|0.35	0.758|0.691	-0.322
ENSMUSG00000021998	Lcp1	SE	chr14	+	75176814_75176933_75131553_75131711_75198076_75198163	16|19	3|1	10|11	0|0	249	130	0.0114682	0.224821	0.736|0.908	1.0|1.0	-0.178
ENSMUSG00000009621	Vav2	SE	chr2	-	27268150_27268237_27267229_27267384_27268898_27269022	13|7	16|17	3|0	15|21	217	130	0.000129874	0.00734102	0.327|0.198	0.107|0.0	0.209
ENSMUSG00000003435	Supt5	SE	chr7	-	28316282_28316441_28316008_28316177_28316783_28316889	372|593	230|202	281|302	278|261	289	130	0.000388333	0.017614	0.421|0.569	0.313|0.342	0.167
ENSMUSG00000101708	Gm28453	SE	chr7	+	38429736_38429808_38416657_38416866_38442238_38442363	39|23	119|88	87|75	126|117	202	130	4.53974e-05	0.00315876	0.174|0.144	0.308|0.292	-0.141
ENSMUSG00000071691	Gm960	SE	chr19	-	4663531_4663615_4649672_4649819_4672057_4672167	15|41	2|2	30|8	0|0	214	130	0.0317519	0.450703	0.82|0.926	1.0|1.0	-0.127
ENSMUSG00000030189	Ybx3	SE	chr6	-	131375973_131376180_131370322_131370414_131379357_131379480	3139|2295	729|618	4213|3856	305|284	337	130	0	0	0.624|0.589	0.842|0.84	-0.234
ENSMUSG00000026743	Mllt10	SE	chr2	+	18122244_18122348_18071124_18071204_18146776_18146872	4|3	4|2	4|7	2|0	234	130	0.0180885	0.309851	0.357|0.455	0.526|1.0	-0.357
ENSMUSG00000046169	Adamts6	SE	chr13	+	104413707_104413810_104399942_104400006_104426934_104427068	14|18	2|3	8|4	4|3	233	130	0.0429227	0.546809	0.796|0.77	0.527|0.427	0.306
ENSMUSG00000052516	Robo2	SE	chr16	-	73933045_73933171_73928023_73928177_73933586_73933868	2|1	2|2	2|2	0|0	256	130	4.2342e-06	0.000423437	0.337|0.202	1.0|1.0	-0.73
ENSMUSG00000109009	Gm44929	SE	chr7	+	144768325_144768393_144764762_144765423_144769647_144770571	3|4	0|3	1|1	2|1	198	130	0.0376723	0.507109	1.0|0.467	0.247|0.396	0.412
ENSMUSG00000036580	Spg20	SE	chr3	+	55124754_55124925_55121599_55121797_55126533_55126654	91|173	26|37	101|126	10|20	301	130	0.018226	0.311126	0.602|0.669	0.814|0.731	-0.137
ENSMUSG00000085614	1700123M08Rik	SE	chr4	+	11977456_11977570_11976443_11976587_11980141_11980408	3|5	0|1	2|3	4|1	244	130	0.00069349	0.0274518	1.0|0.727	0.21|0.615	0.451
ENSMUSG00000085614	1700123M08Rik	SE	chr4	+	11980141_11980408_11976443_11976587_11993864_11993999	1|2	2|2	14|17	5|9	397	130	0.0392731	0.519572	0.141|0.247	0.478|0.382	-0.236
ENSMUSG00000087178	A230056P14Rik	SE	chr7	+	55976579_55976667_55975691_55975830_55976763_55976984	17|21	0|4	18|38	0|1	218	130	0.035569	0.487084	1.0|0.758	1.0|0.958	-0.1
ENSMUSG00000090086	AI480526	SE	chr5	-	123134623_123134717_123133722_123134430_123137954_123138109	21|25	0|2	17|26	1|6	224	130	0.0172521	0.29944	1.0|0.879	0.908|0.715	0.128
ENSMUSG00000085614	1700123M08Rik	SE	chr4	+	11976443_11976587_11966573_11966683_11980141_11980408	6|3	1|0	10|6	1|2	274	130	0.0452734	0.566514	0.74|1.0	0.826|0.587	0.164
ENSMUSG00000032366	Tpm1	SE	chr9	-	67047785_67047911_67035994_67036128_67048123_67048249	95|232	58|116	68|69	76|70	256	130	0.000162548	0.00882868	0.454|0.504	0.312|0.334	0.156
ENSMUSG00000031209	Heph	SE	chrX	+	96459574_96459769_96456372_96456615_96462890_96463091	21|43	0|1	25|24	2|2	325	130	0.0111634	0.221712	1.0|0.945	0.833|0.828	0.142
ENSMUSG00000071253	Slc25a16	SE	chr10	+	62932718_62932782_62930302_62930436_62937417_62937539	40|58	2|16	23|33	2|1	194	130	0.0219961	0.352608	0.931|0.708	0.885|0.957	-0.102
ENSMUSG00000024483	Ankhd1	SE	chr18	+	36624508_36625267_36614714_36614817_36632066_36632212	140|203	62|79	211|193	39|52	889	130	0.00188818	0.0612878	0.248|0.273	0.442|0.352	-0.137
ENSMUSG00000024187	Fam234a	SE	chr17	-	26225911_26226023_26220280_26220580_26244005_26244223	134|165	47|54	149|153	31|34	242	130	0.0246788	0.381472	0.605|0.621	0.721|0.707	-0.101
ENSMUSG00000085396	Firre	SE	chrX	-	50560808_50561006_50558230_50558384_50562679_50562954	10|38	9|10	21|24	1|3	328	130	0.00416533	0.109572	0.306|0.601	0.893|0.76	-0.373
ENSMUSG00000075302	Erich2	SE	chr2	+	70521072_70521108_70512759_70512816_70522479_70522507	393|262	65|61	658|726	26|23	166	130	0	0	0.826|0.771	0.952|0.961	-0.158
ENSMUSG00000017843	Ppp2r5c	SE	chr12	+	110574744_110574861_110570695_110570768_110580400_110583061	552|459	63|84	751|740	68|34	247	130	1.51956e-05	0.0012638	0.822|0.742	0.853|0.92	-0.105
ENSMUSG00000028573	Fggy	SE	chr4	+	95623480_95623569_95600964_95601116_95696959_95697075	49|76	1|4	39|22	5|7	219	130	0.00226242	0.070118	0.967|0.919	0.822|0.651	0.207
ENSMUSG00000026458	Ppfia4	SE	chr1	-	134323001_134323093_134321060_134321169_134324078_134324210	5|4	0|2	2|1	3|5	222	130	0.000955213	0.0355878	1.0|0.539	0.281|0.105	0.577
ENSMUSG00000047747	Rnf150	SE	chr8	+	82990346_82990597_82863355_82864490_83003574_83003646	11|14	1|2	11|12	0|0	381	130	0.047709	0.587663	0.79|0.705	1.0|1.0	-0.252
ENSMUSG00000047369	Dnah14	SE	chr1	+	181763849_181763971_181763245_181763476_181769414_181769674	112|99	20|20	153|199	17|14	252	130	0.00475137	0.120496	0.743|0.719	0.823|0.88	-0.12
ENSMUSG00000034035	Ccdc17	SE	chr4	+	116599556_116599667_116599288_116599490_116599886_116600266	20|11	2|2	13|15	0|0	241	130	0.0066913	0.152756	0.844|0.748	1.0|1.0	-0.204
ENSMUSG00000055897	Ppp4r1l-ps	SE	chr2	-	173589787_173590796_173589504_173589674_173592116_173592333	27|19	3|4	15|22	0|0	1139	130	9.09287e-08	1.37116e-05	0.507|0.352	1.0|1.0	-0.571
ENSMUSG00000025915	Sgk3	SE	chr1	+	9827012_9827119_9798142_9798246_9865130_9865348	39|68	10|13	44|40	3|1	237	130	0.000582301	0.0239724	0.681|0.742	0.889|0.956	-0.211
ENSMUSG00000031027	Stk33	SE	chr7	-	109341288_109341639_109338319_109338433_109438916_109439076	361|253	59|70	424|387	46|44	481	130	0.00254193	0.076609	0.623|0.494	0.714|0.704	-0.15
ENSMUSG00000050241	Klre1	SE	chr6	+	129584145_129584246_129583088_129583234_129585582_129585827	3|2	0|0	1|1	2|1	231	130	0.000173918	0.00933901	1.0|1.0	0.22|0.36	0.71
ENSMUSG00000071451	Psmg4	SE	chr13	+	34166060_34166136_34162963_34163249_34177980_34178172	137|179	46|50	81|87	41|41	206	130	0.020846	0.338387	0.653|0.693	0.555|0.572	0.11
ENSMUSG00000040866	Rsph6a	SE	chr7	+	19065306_19066071_19057536_19057768_19067088_19067233	510|346	18|12	890|698	62|56	895	130	0.000472859	0.0203708	0.805|0.807	0.676|0.644	0.146
ENSMUSG00000001247	Lsr	SE	chr7	-	30962810_30962867_30962097_30962244_30965968_30966088	89|157	28|76	58|66	43|48	187	130	0.00901522	0.190492	0.688|0.59	0.484|0.489	0.153
ENSMUSG00000031885	Cbfb	SE	chr8	+	105194474_105194591_105171305_105171392_105215903_105217981	0|0	1|2	4|0	0|3	247	130	0.0361763	0.492879	0.0|0.0	1.0|0.0	-0.5
ENSMUSG00000097431	Gm26782	SE	chr14	+	50874913_50874962_50870363_50870556_50876671_50877326	8|10	19|25	4|6	29|27	179	130	0.0492502	0.597769	0.234|0.225	0.091|0.139	0.115
ENSMUSG00000019996	Map7	SE	chr10	+	20257183_20257297_20250369_20250480_20261834_20261983	32|49	17|10	38|38	1|0	244	130	5.70741e-08	9.0954e-06	0.501|0.723	0.953|1.0	-0.364
ENSMUSG00000041817	Fam169a	SE	chr13	+	97094061_97094147_97091817_97091952_97106953_97107133	9|9	0|0	6|4	0|4	216	130	0.00744916	0.165172	1.0|1.0	1.0|0.376	0.312
ENSMUSG00000035504	Reep6	SE	chr10	+	80334712_80334793_80333965_80334134_80335109_80336441	31|7	12|13	71|67	9|10	211	130	0.000996972	0.0367753	0.614|0.249	0.829|0.805	-0.385
ENSMUSG00000035069	Oma1	SE	chr4	+	103321639_103321868_103319021_103319528_103325018_103325192	34|61	0|1	42|42	6|2	359	130	0.000388633	0.017614	1.0|0.957	0.717|0.884	0.178
ENSMUSG00000039844	Rapgef1	SE	chr2	+	29719592_29719850_29710152_29710308_29722223_29722309	160|125	13|8	48|56	82|72	388	130	0	0	0.805|0.84	0.164|0.207	0.637
ENSMUSG00000036246	Gmip	SE	chr8	+	69817232_69817429_69817002_69817140_69817722_69818110	17|7	1|0	12|15	4|0	327	130	0.0207454	0.337778	0.871|1.0	0.544|1.0	0.163
ENSMUSG00000032534	Cep63	SE	chr9	-	102590327_102590533_102586577_102587012_102594507_102594594	1156|901	83|103	1378|1332	238|218	336	130	1.02545e-05	0.000899219	0.843|0.772	0.691|0.703	0.111
ENSMUSG00000068036	Afdn	SE	chr17	+	13825942_13825987_13823290_13823458_13828928_13829023	109|143	34|51	30|45	66|86	175	130	0	0	0.704|0.676	0.252|0.28	0.424
ENSMUSG00000028161	Ppp3ca	SE	chr3	+	136932010_136932040_136928521_136928619_136935028_136935779	793|513	181|229	349|354	357|312	160	130	3.13356e-09	6.91091e-07	0.781|0.645	0.443|0.48	0.252
ENSMUSG00000040287	Stac3	SE	chr10	+	127507945_127507997_127507698_127507784_127508080_127508218	3|1	0|0	3|3	1|2	182	130	0.0190237	0.320688	1.0|1.0	0.682|0.517	0.4
ENSMUSG00000026646	Suv39h2	SE	chr2	-	3472501_3472647_3464266_3464926_3474702_3475031	72|74	7|16	148|128	4|10	276	130	0.00382681	0.103647	0.829|0.685	0.946|0.858	-0.145
ENSMUSG00000034813	Grip1	SE	chr10	+	119985473_119985629_119978437_119978607_119986331_119986484	43|29	0|0	35|25	7|3	286	130	3.47964e-06	0.000356641	1.0|1.0	0.694|0.791	0.258
ENSMUSG00000033029	1700088E04Rik	SE	chr15	-	79136306_79136489_79135636_79135765_79139237_79139300	355|245	110|94	430|462	101|90	313	130	0.00191951	0.0620004	0.573|0.52	0.639|0.681	-0.114
ENSMUSG00000030452	Nipa2	SE	chr7	-	55944958_55945085_55944480_55944709_55961451_55962450	10|7	64|100	24|18	57|57	257	130	4.05168e-05	0.00290089	0.073|0.034	0.176|0.138	-0.104
ENSMUSG00000017713	Tha1	SE	chr11	-	117871011_117871100_117870434_117870620_117871603_117871687	9|8	2|2	5|6	1|0	219	130	0.00968237	0.200224	0.728|0.704	0.748|1.0	-0.158
ENSMUSG00000031133	Arhgef6	SE	chrX	-	57243389_57243515_57240593_57240687_57244604_57244750	19|11	2|3	16|19	13|10	256	130	0.0075165	0.166174	0.828|0.651	0.385|0.491	0.302
ENSMUSG00000030555	Ttc23	SE	chr7	+	67662326_67662526_67647409_67647845_67667162_67667286	80|82	21|22	166|187	6|9	330	130	1.32414e-09	3.11502e-07	0.6|0.595	0.916|0.891	-0.306
ENSMUSG00000102644	Thap6	SE	chr5	+	91963682_91963785_91962889_91962978_91965095_91965304	11|22	3|3	9|19	0|0	233	130	9.67459e-05	0.00591264	0.672|0.804	1.0|1.0	-0.262
ENSMUSG00000086379	1700026D11Rik	SE	chr2	+	132497368_132497491_132490633_132490963_132512074_132512300	195|166	67|42	140|164	22|31	253	130	0.00857917	0.183247	0.599|0.67	0.766|0.731	-0.114
ENSMUSG00000060261	Gtf2i	SE	chr5	-	134279436_134279514_134274538_134274595_134282786_134282830	287|240	68|45	273|242	32|26	208	130	0.000997508	0.0367753	0.725|0.769	0.842|0.853	-0.1
ENSMUSG00000032076	Cadm1	SE	chr9	+	47818733_47818817_47813772_47813945_47829376_47829409	469|752	68|50	467|444	122|79	214	130	1.17057e-05	0.00101098	0.807|0.901	0.699|0.773	0.118
ENSMUSG00000086823	1700028P15Rik	SE	chr2	-	171962016_171962114_171959438_171959586_171962749_171962799	38|19	12|8	111|87	14|18	228	130	0.03153	0.448889	0.644|0.575	0.819|0.734	-0.167
ENSMUSG00000097321	1700028E10Rik	SE	chr5	+	151407874_151408067_151380388_151380523_151413626_151414083	26|22	0|0	24|42	0|5	323	130	0.00434781	0.113048	1.0|1.0	1.0|0.772	0.114
ENSMUSG00000092607	Scnm1	SE	chr3	-	95130163_95130358_95129535_95129883_95132824_95132913	174|188	6|9	177|173	37|21	325	130	4.33689e-06	0.000431958	0.921|0.893	0.657|0.767	0.195
ENSMUSG00000073468	Sft2d1	SE	chr17	+	8320599_8320681_8311101_8311285_8323276_8323335	5|2	4|2	16|9	2|2	212	130	0.0133116	0.248721	0.434|0.38	0.831|0.734	-0.375
ENSMUSG00000073468	Sft2d1	SE	chr17	+	8318843_8318930_8311101_8311285_8320599_8320681	94|140	6|4	65|56	7|8	217	130	0.0131019	0.245919	0.904|0.954	0.848|0.807	0.102
ENSMUSG00000037536	Fbxo34	SE	chr14	+	47507264_47507446_47472633_47472717_47526204_47526314	5|7	22|45	28|24	34|29	312	130	6.24503e-06	0.000593302	0.087|0.061	0.255|0.256	-0.181
ENSMUSG00000099353	1700031M16Rik	SE	chr15	+	98413432_98413613_98411973_98412025_98415213_98415384	13|5	4|0	258|352	0|3	311	130	0.00585368	0.139567	0.576|1.0	1.0|0.98	-0.202
ENSMUSG00000099353	1700031M16Rik	SE	chr15	+	98413435_98413613_98411973_98412025_98415213_98415388	12|3	4|0	205|253	0|3	308	130	0.00657508	0.151369	0.559|1.0	1.0|0.973	-0.207
ENSMUSG00000021097	Clmn	SE	chr12	-	104773181_104773274_104763113_104771963_104773772_104773843	4|2	0|0	25|18	7|2	223	130	0.000101918	0.00614019	1.0|1.0	0.676|0.84	0.242
ENSMUSG00000086379	1700026D11Rik	SE	chr2	+	132508205_132508274_132490743_132490963_132520279_132520406	15|7	0|0	9|16	1|3	199	130	0.00583826	0.139469	1.0|1.0	0.855|0.777	0.184
ENSMUSG00000086368	Gm13830	SE	chr5	+	115310484_115310642_115301136_115301233_115317471_115317597	3|12	11|8	8|8	2|2	288	130	0.0082292	0.178273	0.11|0.404	0.644|0.644	-0.387
ENSMUSG00000025964	Adam23	SE	chr1	+	63581136_63581227_63572886_63572998_63592607_63596276	0|0	2|1	1|2	2|0	221	130	0.0175934	0.304111	0.0|0.0	0.227|1.0	-0.614
ENSMUSG00000041264	Uspl1	SE	chr5	+	149187707_149187876_149184559_149184806_149188344_149188473	65|77	125|168	142|136	128|120	299	130	4.41911e-07	5.62662e-05	0.184|0.166	0.325|0.33	-0.153
ENSMUSG00000079105	C7	SE	chr15	-	5007645_5007733_5005181_5005314_5010880_5011052	10|10	10|8	94|113	1|0	218	130	0	0	0.374|0.427	0.982|1.0	-0.591
ENSMUSG00000085876	Gm12409	SE	chr4	-	45763018_45763049_45762376_45762912_45764144_45764223	1|7	2|4	4|4	0|0	161	130	6.4791e-06	0.00061084	0.288|0.586	1.0|1.0	-0.563
ENSMUSG00000028035	Dnajb4	SE	chr3	-	152193376_152193618_152186414_152186983_152209834_152210083	170|113	48|29	322|291	28|52	372	130	0.00215299	0.0674887	0.553|0.577	0.801|0.662	-0.167
ENSMUSG00000078451	Ppil6	SE	chr10	+	41502995_41503052_41501783_41501931_41507423_41507559	67|40	9|1	122|113	18|28	187	130	0.025951	0.395	0.838|0.965	0.825|0.737	0.121
ENSMUSG00000001017	Chtop	SE	chr3	-	90502115_90502253_90498955_90500107_90503095_90503282	248|342	165|146	316|338	65|76	268	130	6.54864e-07	7.89063e-05	0.422|0.532	0.702|0.683	-0.216
ENSMUSG00000038039	Gcc2	SE	chr10	+	58272332_58272405_58269261_58271706_58274735_58274836	137|165	26|14	140|150	34|42	203	130	0.00591567	0.140701	0.771|0.883	0.725|0.696	0.117
ENSMUSG00000037098	Rab11fip3	SE	chr17	-	26011996_26012131_26004550_26004644_26013773_26013917	17|8	0|0	0|1	2|2	265	130	4.42196e-09	9.49798e-07	1.0|1.0	0.0|0.197	0.901
ENSMUSG00000079356	Mettl4-ps1	SE	chr17	+	71537217_71537287_71533585_71533648_71543436_71543543	20|10	22|23	21|14	13|5	200	130	0.00855829	0.183187	0.371|0.22	0.512|0.645	-0.283
ENSMUSG00000019864	Rtn4ip1	SE	chr10	+	43921386_43921435_43910792_43910917_43928322_43928459	28|64	2|6	29|32	11|5	179	130	0.018341	0.312058	0.91|0.886	0.657|0.823	0.158
ENSMUSG00000038780	Smurf1	SE	chr5	-	144893160_144893307_144891314_144891513_144894473_144894558	375|263	37|23	328|297	10|6	277	130	1.80563e-06	0.000200904	0.826|0.843	0.939|0.959	-0.114
ENSMUSG00000052337	Immt	SE	chr6	+	71853172_71853268_71852729_71852867_71856911_71857048	272|310	120|199	1050|1139	159|124	226	130	0	0	0.566|0.473	0.792|0.841	-0.297
ENSMUSG00000052337	Immt	SE	chr6	+	71852729_71852867_71851771_71851880_71856911_71857048	224|309	355|243	521|561	16|12	268	130	0	0	0.234|0.382	0.94|0.958	-0.641
ENSMUSG00000070806	Zmynd12	SE	chr4	+	119448081_119448193_119444759_119444882_119450254_119450400	171|110	19|29	407|446	24|13	242	130	2.83896e-06	0.000295887	0.829|0.671	0.901|0.949	-0.175
ENSMUSG00000023805	Synj2	SE	chr17	+	6029699_6029834_6028418_6028586_6032696_6032809	53|88	11|10	43|37	33|37	265	130	3.26801e-09	7.14364e-07	0.703|0.812	0.39|0.329	0.398
ENSMUSG00000038671	Arfrp1	SE	chr2	-	181361000_181361071_181359638_181359739_181361390_181361472	124|133	20|24	141|125	10|10	201	130	0.00362718	0.0994949	0.8|0.782	0.901|0.89	-0.104
ENSMUSG00000022391	Rangap1	SE	chr15	-	81726073_81726282_81724485_81724632_81729711_81729866	7|1	26|55	55|76	14|21	339	130	0	0	0.094|0.007	0.601|0.581	-0.54
ENSMUSG00000108695	Gm2511	SE	chr7	-	43514689_43514840_43511164_43511306_43515571_43515673	73|24	16|7	169|162	15|9	281	130	0.000468911	0.0203203	0.679|0.613	0.839|0.893	-0.22
ENSMUSG00000070806	Zmynd12	SE	chr4	+	119441748_119441918_119437079_119437251_119444759_119444882	108|62	19|21	240|238	23|10	300	130	7.24407e-05	0.00459989	0.711|0.561	0.819|0.912	-0.229
ENSMUSG00000002908	Kcnn1	SE	chr8	-	70846763_70846772_70846494_70846564_70848174_70848302	1|3	3|4	0|0	1|2	139	130	0.00204297	0.064863	0.238|0.412	0.0|0.0	0.325
ENSMUSG00000045962	Wnk1	SE	chr6	-	119953770_119954232_119951897_119951995_119956070_119956196	150|173	35|54	136|165	29|21	592	130	0.0447425	0.562148	0.485|0.413	0.507|0.633	-0.121
ENSMUSG00000066842	Hmcn1	SE	chr1	-	150577271_150577622_150573475_150573595_150580227_150580356	0|1	3|6	1|1	0|0	481	130	7.63002e-09	1.53227e-06	0.0|0.043	1.0|1.0	-0.979
ENSMUSG00000060279	Ap2a1	SE	chr7	-	44903461_44903527_44903143_44903200_44903740_44903901	61|16	26|36	5|0	92|81	196	130	1.56194e-10	4.11337e-08	0.609|0.228	0.035|0.0	0.401
ENSMUSG00000091661	Gm17021	SE	chr9	-	123772805_123772898_123768113_123769989_123790887_123790939	6|1	1|2	2|2	0|1	223	130	0.0145223	0.264539	0.778|0.226	1.0|0.538	-0.267
ENSMUSG00000100175	1700025M24Rik	SE	chr5	-	73283042_73283099_73271655_73271794_73284122_73284175	4|2	0|0	42|30	9|3	187	130	0.000473376	0.0203708	1.0|1.0	0.764|0.874	0.181
ENSMUSG00000014418	Hps5	SE	chr7	-	46762942_46763213_46760465_46761450_46767093_46767207	52|41	2|0	70|81	5|4	401	130	0.0203548	0.333855	0.894|1.0	0.819|0.868	0.104
ENSMUSG00000107408	1700065L07Rik	SE	chr6	-	73440182_73440248_73437516_73437612_73461479_73461642	151|72	103|78	211|165	61|51	196	130	4.31246e-07	5.51927e-05	0.493|0.38	0.696|0.682	-0.253
ENSMUSG00000054115	Skp2	SE	chr15	-	9127885_9127997_9123869_9124004_9139431_9139703	17|27	0|4	55|69	0|0	242	130	0.0282094	0.418084	1.0|0.784	1.0|1.0	-0.108
ENSMUSG00000022763	Aifm3	SE	chr16	+	17503465_17503542_17502893_17502957_17503643_17503761	17|33	4|0	15|9	0|0	207	130	0.0422539	0.541908	0.727|1.0	1.0|1.0	-0.137
ENSMUSG00000046949	Nqo2	SE	chr13	+	33966044_33966126_33964658_33964800_33968189_33968277	4|13	19|60	14|7	25|15	212	130	0.023556	0.369433	0.114|0.117	0.256|0.222	-0.123
ENSMUSG00000014402	Tsg101	SE	chr7	-	46901026_46901118_46892357_46892560_46907050_46907177	235|373	53|79	297|293	18|15	222	130	8.84274e-11	2.45421e-08	0.722|0.734	0.906|0.92	-0.185
ENSMUSG00000031298	Adgrg2	SE	chrX	+	160458834_160458882_160456004_160456037_160461342_160461381	1|1	0|0	0|1	2|0	178	130	0.00371142	0.101411	1.0|1.0	0.0|1.0	0.5
ENSMUSG00000023764	Sfi1	SE	chr11	-	3153431_3153498_3146161_3146292_3164556_3164713	39|30	7|0	27|13	0|0	197	130	0.00109002	0.0396534	0.786|1.0	1.0|1.0	-0.107
ENSMUSG00000030513	Pcsk6	SE	chr7	+	66025565_66025604_66025227_66025407_66031748_66031851	11|15	7|14	10|11	2|0	169	130	0.000118198	0.00683746	0.547|0.452	0.794|1.0	-0.397
ENSMUSG00000097516	4930467D21Rik	SE	chr5	+	97545557_97545609_97395369_97395495_97582215_97582285	0|2	6|14	1|4	8|2	182	130	0.0301151	0.435903	0.0|0.093	0.082|0.588	-0.288
ENSMUSG00000019906	Lin7a	SE	chr10	+	107380226_107380303_107380079_107380151_107382503_107382713	75|49	383|268	154|138	259|232	207	130	2.31704e-13	9.38247e-11	0.11|0.103	0.272|0.272	-0.166
ENSMUSG00000068739	Sars	SE	chr3	-	108427860_108427932_108427259_108427389_108428173_108428331	48|46	95|135	6|13	128|121	202	130	4.04186e-11	1.18855e-08	0.245|0.18	0.029|0.065	0.165
ENSMUSG00000106740	Gm21221	SE	chr5	-	149803792_149803874_149803504_149803672_149804676_149804996	2|9	1|3	3|4	0|0	212	130	0.0009643	0.0358723	0.551|0.648	1.0|1.0	-0.4
ENSMUSG00000026657	Frmd4a	SE	chr2	+	4607998_4608070_4605969_4606066_4610966_4614043	3|0	4|3	7|7	6|5	202	130	0.0414615	0.534702	0.326|0.0	0.429|0.474	-0.288
ENSMUSG00000097075	D830044I16Rik	SE	chr7	-	126974608_126974712_126974452_126974510_126974939_126975084	57|11	17|7	409|476	38|64	234	130	0.00128685	0.0450234	0.651|0.466	0.857|0.805	-0.272
ENSMUSG00000079048	4933413L06Rik	SE	chr13	-	117718479_117718645_117716824_117716974_117719834_117719987	11|1	1|0	28|42	3|5	296	130	0.0102218	0.20884	0.829|1.0	0.804|0.787	0.119
ENSMUSG00000021759	Plpp1	SE	chr13	+	112834858_112835013_112800893_112801266_112851402_112851554	190|156	27|26	327|278	22|24	285	130	0.00282887	0.0830868	0.762|0.732	0.871|0.841	-0.109
ENSMUSG00000048285	Frmd6	SE	chr12	+	70893606_70893942_70889931_70890106_70894876_70895008	34|44	2|2	22|28	0|0	466	130	0.00737929	0.164065	0.826|0.86	1.0|1.0	-0.157
ENSMUSG00000027466	Rbck1	SE	chr2	-	152323171_152323332_152322159_152322271_152324266_152324440	68|73	7|14	60|70	2|6	291	130	0.0282524	0.418084	0.813|0.7	0.931|0.839	-0.129
ENSMUSG00000030852	Tacc2	SE	chr7	+	130728522_130729828_130716702_130716839_130733505_130733566	12|41	1|2	12|19	0|0	1436	130	0.0147666	0.266839	0.521|0.65	1.0|1.0	-0.414
ENSMUSG00000087170	1700001G01Rik	SE	chr18	+	17032425_17032615_17019075_17019164_17038564_17038654	18|5	9|3	34|47	4|1	320	130	9.76465e-05	0.00593347	0.448|0.404	0.775|0.95	-0.436
ENSMUSG00000091933	Gm8857	SE	chr5	+	10950396_10950546_10948975_10949135_10951167_10951340	1|0	3|4	5|4	3|4	280	130	0.000439712	0.0193606	0.134|0.0	0.436|0.317	-0.309
ENSMUSG00000087337	Gm14144	SE	chr2	-	151272219_151272373_151266577_151266755_151278769_151278836	1|0	32|30	13|2	28|22	284	130	2.24847e-05	0.00178011	0.014|0.0	0.175|0.04	-0.1
ENSMUSG00000021556	Golm1	SE	chr13	-	59674960_59675096_59665526_59665676_59675726_59675784	0|0	5|3	4|1	2|6	266	130	0.00281017	0.0827341	0.0|0.0	0.494|0.075	-0.284
ENSMUSG00000107008	Gm2762	SE	chr13	+	53434693_53434796_53397898_53398033_53452517_53452629	82|40	33|29	446|483	130|112	233	130	0.0051152	0.127241	0.581|0.435	0.657|0.706	-0.173
ENSMUSG00000087177	E130307A14Rik	SE	chr10	-	39654521_39654688_39632949_39633016_39681472_39681549	3|2	2|2	3|7	1|1	297	130	0.037863	0.50796	0.396|0.304	0.568|0.754	-0.311
ENSMUSG00000034813	Grip1	SE	chr10	+	120038598_120038793_120038290_120038430_120049350_120049507	43|40	11|5	64|52	88|104	325	130	2.09721e-11	6.4754e-09	0.61|0.762	0.225|0.167	0.49
ENSMUSG00000060176	Kif27	SE	chr13	-	58345628_58345829_58337542_58337686_58354564_58354862	145|121	25|20	370|372	20|18	331	130	2.39295e-06	0.00025588	0.695|0.704	0.879|0.89	-0.185
ENSMUSG00000039117	Taf4	SE	chr2	-	179939793_179939954_179938410_179938530_179975412_179976646	24|30	2|2	18|14	0|0	291	130	0.00955779	0.198432	0.843|0.87	1.0|1.0	-0.143
ENSMUSG00000060224	Pyroxd2	SE	chr19	-	42729621_42729728_42727656_42727777_42731318_42731473	6|15	0|0	6|20	0|5	237	130	0.00143639	0.0491416	1.0|1.0	1.0|0.687	0.156
ENSMUSG00000053070	9230110C19Rik	SE	chr9	-	8025961_8026134_8021671_8022544_8037459_8037535	13|21	0|1	27|19	1|3	303	130	0.025036	0.384826	1.0|0.9	0.921|0.731	0.124
ENSMUSG00000087574	C030037D09Rik	SE	chr11	+	88722649_88722698_88720488_88720572_88727540_88727640	0|2	2|5	14|23	32|49	179	130	0.0470941	0.582218	0.0|0.225	0.241|0.254	-0.135
ENSMUSG00000056018	Ccdc7b	SE	chr8	+	129163830_129163910_129085170_129085254_129178200_129178386	1|1	0|0	5|3	3|3	210	130	2.79163e-06	0.000292187	1.0|1.0	0.508|0.382	0.555
ENSMUSG00000018340	Anxa6	SE	chr11	-	54998534_54998613_54996312_54996394_54999794_54999853	83|135	0|0	87|72	7|5	209	130	1.24177e-05	0.00106874	1.0|1.0	0.885|0.9	0.107
ENSMUSG00000038416	Cdc16	SE	chr8	+	13758997_13759052_13757675_13757854_13759139_13759237	73|91	8|14	74|54	2|1	185	130	0.000133157	0.00744144	0.865|0.82	0.963|0.974	-0.126
ENSMUSG00000107192	Gm19583	SE	chr5	+	75139672_75139844_75128170_75128303_75146132_75147107	44|32	5|6	34|26	0|3	302	130	0.034322	0.475751	0.791|0.697	1.0|0.789	-0.151
ENSMUSG00000074582	Arfgef2	SE	chr2	+	166842684_166842753_166836201_166836457_166845449_166845601	59|57	27|33	109|142	3|8	199	130	5.55112e-16	3.04707e-13	0.588|0.53	0.96|0.921	-0.382
ENSMUSG00000027684	Mecom	SE	chr3	-	29972679_29972706_29966652_29966819_29977258_29977346	0|1	4|4	2|3	0|1	157	130	5.38602e-07	6.71919e-05	0.0|0.172	1.0|0.713	-0.771
ENSMUSG00000020910	Adprm	SE	chr11	-	67051680_67051778_67041480_67042107_67052534_67052570	35|36	4|1	48|53	0|0	228	130	0.00821439	0.178142	0.833|0.954	1.0|1.0	-0.107
ENSMUSG00000008398	Elk3	SE	chr10	-	93264879_93265680_93254688_93254811_93284768_93284977	10|15	2|1	6|11	0|0	931	130	0.00621914	0.145748	0.411|0.677	1.0|1.0	-0.456
ENSMUSG00000097113	Gm19705	SE	chr1	+	136681468_136681562_136675138_136675283_136688743_136688753	4|0	0|2	4|3	0|0	224	130	0.0414972	0.534702	1.0|0.0	1.0|1.0	-0.5
ENSMUSG00000029701	Rbm28	SE	chr6	-	29143553_29143663_29139552_29139626_29152281_29152354	170|212	16|11	174|161	0|1	240	130	5.4431e-08	8.73051e-06	0.852|0.913	1.0|0.989	-0.112
ENSMUSG00000110186	Gm7789	SE	chr7	-	10994950_10995140_10993986_10994125_10995357_10995391	3|0	1|3	3|2	0|0	320	130	1.39602e-06	0.000157971	0.549|0.0	1.0|1.0	-0.726
ENSMUSG00000025090	Ccdc172	SE	chr19	+	58536560_58536662_58525847_58525964_58551427_58551515	1|1	2|1	3|1	0|0	232	130	0.00017029	0.00918412	0.219|0.359	1.0|1.0	-0.711
ENSMUSG00000022255	Mtdh	SE	chr15	+	34139740_34139897_34136686_34136827_34140691_34142386	234|221	127|122	640|715	125|125	287	130	5.22915e-14	2.30652e-11	0.455|0.451	0.699|0.722	-0.257
ENSMUSG00000031860	Pbx4	SE	chr8	+	69866467_69866603_69859079_69859153_69870577_69870684	73|66	18|10	51|69	7|2	266	130	0.0147831	0.266929	0.665|0.763	0.781|0.944	-0.149
ENSMUSG00000029505	Ep400	SE	chr5	-	110693419_110693622_110693165_110693335_110695272_110695538	55|55	21|16	151|79	4|11	333	130	2.47496e-05	0.00193462	0.506|0.573	0.936|0.737	-0.297
ENSMUSG00000073434	Wdr90	SE	chr17	-	25860018_25860133_25859857_25859925_25860371_25860542	48|58	0|0	38|37	2|6	245	130	5.74703e-05	0.00384708	1.0|1.0	0.91|0.766	0.162
ENSMUSG00000104614	Fbxw27	SE	chr9	-	109770472_109770514_109770052_109770177_109772059_109772135	8|11	0|0	5|8	7|13	172	130	7.59406e-10	1.85724e-07	1.0|1.0	0.351|0.317	0.666
ENSMUSG00000089798	1700028K03Rik	SE	chr5	+	107545687_107545856_107539129_107539223_107548116_107548220	14|15	2|4	12|17	0|2	299	130	0.0316909	0.450401	0.753|0.62	1.0|0.787	-0.207
ENSMUSG00000029860	Zyx	SE	chr6	+	42350945_42351148_42350256_42350476_42351474_42351969	22|37	4|3	27|19	0|0	333	130	8.39695e-05	0.00526429	0.682|0.828	1.0|1.0	-0.245
ENSMUSG00000022829	Stxbp5l	SE	chr16	-	37186650_37186722_37174296_37174362_37188568_37188720	3|6	5|8	1|0	14|7	202	130	6.7501e-05	0.00438774	0.279|0.326	0.044|0.0	0.28
ENSMUSG00000061306	Slc38a10	SE	chr11	-	120108466_120108490_120106433_120106610_120109431_120109536	11|9	42|45	2|4	54|53	154	130	0.000968816	0.0358781	0.181|0.144	0.03|0.06	0.117
ENSMUSG00000032028	Nxpe2	SE	chr9	-	48326090_48326821_48323040_48323102_48339513_48339622	6|4	2|5	13|9	3|1	861	130	0.0492945	0.597769	0.312|0.108	0.396|0.576	-0.276
ENSMUSG00000027936	Crtc2	SE	chr3	+	90260696_90261103_90260125_90260370_90262450_90262714	23|34	3|6	49|50	0|0	537	130	3.86764e-07	5.1088e-05	0.65|0.578	1.0|1.0	-0.386
ENSMUSG00000037262	Kin	SE	chr2	+	10090112_10090156_10085729_10085824_10090240_10090363	57|91	1|2	46|37	9|4	174	130	0.000111377	0.00655028	0.977|0.971	0.792|0.874	0.141
ENSMUSG00000038637	Lrrc56	SE	chr7	+	141198273_141198361_141196981_141197169_141199778_141199839	276|180	21|23	417|405	5|5	218	130	4.93676e-11	1.43462e-08	0.887|0.824	0.98|0.98	-0.125
ENSMUSG00000041225	Arhgap12	SE	chr18	-	6057516_6057591_6052861_6052923_6061846_6061972	84|117	23|42	88|78	12|14	205	130	0.00536791	0.130762	0.698|0.639	0.823|0.779	-0.132
ENSMUSG00000109695	Gm31166	SE	chr19	+	5542350_5542545_5531629_5531658_5549678_5550368	0|0	14|10	12|6	33|17	325	130	2.72671e-05	0.00208522	0.0|0.0	0.127|0.124	-0.126
ENSMUSG00000110218	Gm20219	SE	chr17	-	56552687_56552996_56551413_56551989_56553448_56553562	18|12	0|1	5|4	2|2	439	130	0.000162627	0.00882868	1.0|0.78	0.425|0.372	0.492
ENSMUSG00000100134	1700065O20Rik	SE	chr18	-	49807176_49807356_49805780_49805878_49808331_49808419	3|2	0|0	18|9	0|4	310	130	0.00828092	0.1788	1.0|1.0	1.0|0.485	0.258
ENSMUSG00000028037	Ifi44	SE	chr3	-	151749144_151749644_151747617_151747654_151749835_151749960	1|5	0|0	0|5	2|0	630	130	0.00271783	0.0807858	1.0|1.0	0.0|1.0	0.5
ENSMUSG00000037437	Adam32	SE	chr8	-	24864346_24864452_24852239_24852278_24872571_24872761	0|1	26|29	3|2	13|9	236	130	0.00967275	0.200224	0.0|0.019	0.113|0.109	-0.102
ENSMUSG00000107214	4930500F04Rik	SE	chr5	+	149848423_149848472_149847746_149847980_149852790_149852893	3|1	0|0	24|27	6|5	179	130	0.000340413	0.0158652	1.0|1.0	0.744|0.797	0.23
ENSMUSG00000037997	Parp11	SE	chr6	+	127470701_127470830_127453722_127453822_127474235_127474311	5|1	1|3	3|3	0|0	259	130	0.000108584	0.00644745	0.715|0.143	1.0|1.0	-0.571
ENSMUSG00000040828	Catsperd	SE	chr17	+	56654434_56654548_56653579_56653756_56655096_56655186	345|205	104|78	482|500	80|87	244	130	1.46499e-05	0.00122667	0.639|0.583	0.762|0.754	-0.147
ENSMUSG00000041138	Nme8	SE	chr13	-	19652186_19652331_19645077_19645242_19657911_19658063	209|99	24|16	331|354	16|13	275	130	3.24065e-05	0.00240382	0.805|0.745	0.907|0.928	-0.142
ENSMUSG00000097248	Gm2694	SE	chr8	+	87513808_87513896_87473115_87473230_87521735_87521813	27|17	9|8	41|28	6|2	218	130	0.00677101	0.15437	0.641|0.559	0.803|0.893	-0.248
ENSMUSG00000104614	Fbxw27	SE	chr9	-	109770472_109770651_109770052_109770177_109773123_109773278	12|23	0|1	14|16	8|8	309	130	5.57559e-07	6.88614e-05	1.0|0.906	0.424|0.457	0.513
ENSMUSG00000041078	Grid1	SE	chr14	+	35569497_35569738_35562494_35562661_35580380_35583379	1|0	0|2	7|2	0|0	371	130	0.000413536	0.0185386	1.0|0.0	1.0|1.0	-0.5
ENSMUSG00000108030	9530062K07Rik	SE	chr6	-	116202169_116202258_116199407_116199909_116207153_116207257	5|3	1|5	4|9	0|1	219	130	0.000683913	0.0271597	0.748|0.263	1.0|0.842	-0.415
ENSMUSG00000056458	Mok	SE	chr12	-	110810604_110810778_110809908_110810023_110811778_110811880	384|276	115|97	467|555	88|123	304	130	0.00233283	0.0719897	0.588|0.549	0.694|0.659	-0.108
ENSMUSG00000010476	Ebf3	SE	chr7	-	137199093_137199282_137198491_137198581_137200382_137200560	8|15	0|0	5|9	2|2	319	130	0.000453341	0.019821	1.0|1.0	0.505|0.647	0.424
ENSMUSG00000028013	Ppa2	SE	chr3	+	133326647_133326701_133310109_133310281_133339262_133339349	1|3	0|1	1|0	5|3	184	130	5.17573e-06	0.000501356	1.0|0.679	0.124|0.0	0.778
ENSMUSG00000022771	Ppil2	SE	chr16	-	17092684_17092791_17091855_17091889_17094882_17095043	6|3	0|1	11|5	3|2	237	130	0.00579163	0.138489	1.0|0.622	0.668|0.578	0.188
ENSMUSG00000020167	Tcf3	SE	chr10	-	80410397_80410621_80409625_80410274_80413204_80413337	19|27	5|5	14|17	0|1	354	130	0.000299718	0.0142372	0.583|0.665	1.0|0.862	-0.307
ENSMUSG00000027680	Fxr1	RI	chr3	+	34058023_34058231_34058023_34058081_34058168_34058231	418|384	604|518	353|355	952|925	217	130	6.69333e-08	3.74826e-06	0.293|0.308	0.182|0.187	0.116
ENSMUSG00000057246	BC051142	RI	chr17	+	34421852_34421987_34421852_34421882_34421957_34421987	1054|795	620|335	1188|1128	1020|1121	205	130	1.29283e-06	3.61992e-05	0.519|0.601	0.425|0.39	0.153
