# Supplementary material for: hnRNPH1 recruits PTBP2 and SRSF3 to modulate alternative splicing in germ cells
Source: Nat Commun. 2022 Jun 23;13:3588. doi: 10.1038/s41467-022-31364-7 (PMC9226075; doi:10.1038/s41467-022-31364-7)
Supplement: Supplementary file 10 — Supplementary Data 7 [file 41467_2022_31364_MOESM10_ESM.xls]

## Sheet: ChIP-seq analysis
Supplementary Table 7. Total identified hnRNPH1-binding target genes by analysis of published ChIP-seq data.
GeneID	Chr	Start	End	Strand	PeakID	Annotation	Detailed_Annotation	Distance_to_TSS	Annotated_Transcript
PDXDC1	16	15132552	15132758	+	A_peak_84776	intron (ENST00000535621, intron 16 of 16)	NA	157643	ENST00000535621
TTTY20	Y	9335351	9335515	-	A_peak_268138	promoter-TSS (ENST00000434487)	NA	-601	ENST00000434487
TSPY8	Y	9361565	9361715	+	A_peak_268141	intron (ENST00000383005, intron 3 of 5)	NA	3843	ENST00000383005
C4B-AS1	6	32036266	32036461	-	A_peak_219032	promoter-TSS (ENST00000415626)	NA	-105	ENST00000415626
MUC3A	7	100957727	100958385	+	A_peak_238396	exon (ENST00000379458, exon 2 of 12)	NA	8501	ENST00000379458
NRL	14	24096897	24097091	-	A_peak_64788	intron (ENST00000561028, intron 1 of 2)	NA	18020	ENST00000561028
TTC34	1	2758635	2758776	-	A_peak_1044	intron (ENST00000401095, intron 6 of 8)	NA	43012	ENST00000401095
TXNDC11	16	11741514	11742041	-	A_peak_84034	promoter-TSS (ENST00000283033)	NA	1101	ENST00000283033
CYP4F11	19	15934032	15934190	-	A_peak_125082	promoter-TSS (ENST00000248041)	NA	756	ENST00000248041
GPRC5B	16	19886062	19886500	-	A_peak_85827	promoter-TSS (ENST00000569479)	NA	-114	ENST00000569479
FCGBP	19	39905003	39905214	-	A_peak_129025	intron (ENST00000616721, intron 7 of 27)	NA	29518	ENST00000616721
MRPL18	6	159790202	159790355	+	A_peak_227766	promoter-TSS (ENST00000367034)	NA	-188	ENST00000367034
DIDO1	20	62924564	62924764	-	A_peak_169606	intron (ENST00000266070, intron 1 of 15)	NA	13288	ENST00000266070
LPA	6	160640459	160640839	-	A_peak_227909	intron (ENST00000316300, intron 5 of 38)	NA	23610	ENST00000316300
MIPOL1	14	37197533	37197906	+	A_peak_66041	promoter-TSS (ENST00000396294)	NA	-194	ENST00000396294
NDUFAB1	16	23595156	23595296	-	A_peak_86605	promoter-TSS (ENST00000007516)	NA	1130	ENST00000007516
FAM134A	2	219178895	219179179	+	A_peak_153412	intron (ENST00000458520, intron 2 of 8)	NA	2812	ENST00000458520
CAPN10	2	240604775	240604922	+	A_peak_156720	intron (ENST00000270364, intron 2 of 3)	NA	18076	ENST00000270364
STAU1	20	49120002	49120146	-	A_peak_166268	exon (ENST00000371856, exon 9 of 14)	NA	68293	ENST00000371856
TSPY1	Y	9488819	9489040	+	A_peak_268159	exon (ENST00000446779, exon 4 of 6)	NA	21974	ENST00000446779
TTC34	1	2673888	2674095	-	A_peak_1013	intron (ENST00000401095, intron 6 of 8)	NA	127726	ENST00000401095
MUC6	11	1018282	1018439	-	A_peak_35204	exon (ENST00000421673, exon 31 of 33)	NA	18346	ENST00000421673
MDP1	14	24214726	24214891	-	A_peak_64880	promoter-TSS (ENST00000288087)	NA	1259	ENST00000288087
EGLN3	14	34187736	34187929	-	A_peak_65596	intron (ENST00000487915, intron 2 of 5)	NA	35045	ENST00000487915
RMI2	16	11270318	11270470	+	A_peak_83832	intron (ENST00000572173, intron 1 of 4)	NA	20745	ENST00000572173
DLGAP4	20	36460631	36460799	+	A_peak_163250	intron (ENST00000373913, intron 7 of 12)	NA	154379	ENST00000373913
RP3-510L9.1	6	11224352	11224542	+	A_peak_216662	intron (ENST00000500636, intron 3 of 4)	NA	50995	ENST00000500636
CROCC	1	16945485	16945674	+	A_peak_4108	exon (ENST00000375541, exon 15 of 37)	NA	23629	ENST00000375541
TTC7A	2	47070276	47070485	+	A_peak_139760	intron (ENST00000409245, intron 20 of 20)	NA	154223	ENST00000409245
IHH	2	219058742	219058976	-	A_peak_153390	promoter-TSS (ENST00000295731)	NA	1608	ENST00000295731
CABLES2	20	62405392	62405642	-	A_peak_169292	promoter-TSS (ENST00000279101)	NA	1768	ENST00000279101
IFT122	3	129515306	129515535	+	A_peak_190621	intron (ENST00000440957, intron 23 of 27)	NA	75384	ENST00000440957
WRNIP1	6	2771264	2771441	+	A_peak_215562	intron (ENST00000380771, intron 3 of 6)	NA	5938	ENST00000380771
POMZP3	7	76609906	76610107	-	A_peak_236800	exon (ENST00000310842, exon 7 of 7)	NA	17235	ENST00000310842
AGXT	2	240872074	240872349	+	A_peak_156814	intron (ENST00000307503, intron 4 of 10)	NA	3732	ENST00000307503
GGT1	22	24609786	24610090	+	A_peak_176091	intron (ENST00000248923, intron 2 of 15)	NA	26188	ENST00000248923
AC009299.2	2	161281679	161281836	-	A_peak_150005	intron (ENST00000628617, intron 1 of 5)	NA	26546	ENST00000628617
ABCC6	16	16205478	16205641	-	A_peak_85151	intron (ENST00000205557, intron 7 of 30)	NA	17905	ENST00000205557
ADGRG1	16	57649194	57649442	+	A_peak_91041	intron (ENST00000565587, intron 2 of 3)	NA	38666	ENST00000565587
KATNAL2	18	47026688	47026896	+	A_peak_117321	intron (ENST00000592005, intron 3 of 6)	NA	109300	ENST00000592005
pRNA	GL000220.1	147566	147742	+	A_peak_264902	promoter-TSS (ENST00000614535)	NA	-1605	ENST00000614535
PDILT	16	20385956	20386404	-	A_peak_85876	intron (ENST00000302451, intron 2 of 11)	NA	18557	ENST00000302451
THAP4	2	241590556	241590852	-	A_peak_157124	intron (ENST00000407315, intron 5 of 5)	NA	46745	ENST00000407315
TAF12	1	28602453	28602617	-	A_peak_6631	TTS (ENST00000373824)	NA	40531	ENST00000373824
FMO5	1	147225288	147225443	-	A_peak_14273	promoter-TSS (ENST00000578284)	NA	273	ENST00000578284
ZBTB7B	1	155009899	155010083	+	A_peak_15396	intron (ENST00000417934, intron 1 of 4)	NA	7361	ENST00000417934
SMARCC2	12	56190297	56190461	-	A_peak_51907	promoter-TSS (ENST00000267064)	NA	-831	ENST00000267064
PRKD1	14	29947232	29947400	-	A_peak_65230	intron (ENST00000549503, intron 3 of 5)	NA	244582	ENST00000549503
PMM2	16	8832816	8833117	+	A_peak_83218	intron (ENST00000566983, intron 7 of 7)	NA	44143	ENST00000566983
CTD-3088G3.8	16	11475740	11475880	-	A_peak_83923	intron (ENST00000598234, intron 18 of 64)	NA	47778	ENST00000598234
PARN	16	14629700	14629890	-	A_peak_84588	promoter-TSS (ENST00000437198)	NA	472	ENST00000437198
CTD-2288F12.1	16	18929442	18929582	+	A_peak_85620	intron (ENST00000565782, intron 1 of 1)	NA	2649	ENST00000565782
DNAH3	16	21129203	21129458	-	A_peak_85995	intron (ENST00000261383, intron 7 of 61)	NA	30111	ENST00000261383
CD2BP2	16	30350957	30351205	-	A_peak_88172	exon (ENST00000305596, exon 7 of 7)	NA	4280	ENST00000305596
AP2B1	17	35587566	35587749	+	A_peak_103015	intron (ENST00000589774, intron 1 of 4)	NA	9611	ENST00000589774
VSNL1	2	17626343	17626522	+	A_peak_136230	intron (ENST00000404666, intron 2 of 3)	NA	87306	ENST00000404666
HS1BP3	2	20617883	20618115	-	A_peak_136576	intron (ENST00000446825, intron 5 of 5)	NA	33083	ENST00000446825
UXS1	2	106125026	106125259	-	A_peak_145546	intron (ENST00000283148, intron 8 of 14)	NA	69197	ENST00000283148
GRB14	2	164514492	164514725	-	A_peak_150080	intron (ENST00000263915, intron 6 of 13)	NA	107240	ENST00000263915
RPL37A	2	216535414	216535554	+	A_peak_152837	intron (ENST00000446558, intron 3 of 3)	NA	36629	ENST00000446558
RPL37A	2	216573293	216573450	+	A_peak_152846	intron (ENST00000446558, intron 3 of 3)	NA	74516	ENST00000446558
NGEF	2	232973434	232973720	-	A_peak_154846	intron (ENST00000264051, intron 2 of 14)	NA	39695	ENST00000264051
RRBP1	20	17658030	17658184	-	A_peak_159619	intron (ENST00000360807, intron 3 of 24)	NA	24188	ENST00000360807
ERGIC3	20	35551502	35551675	+	A_peak_162921	intron (ENST00000348547, intron 7 of 12)	NA	9567	ENST00000348547
SRC	20	37350139	37350288	+	A_peak_163599	intron (ENST00000373578, intron 1 of 13)	NA	4059	ENST00000373578
TAF4	20	62059020	62059237	-	A_peak_169037	intron (ENST00000252996, intron 1 of 14)	NA	6682	ENST00000252996
ZBTB46	20	63795861	63796134	-	A_peak_170114	intron (ENST00000245663, intron 1 of 4)	NA	35217	ENST00000245663
UBA7	3	49813589	49813841	-	A_peak_185969	promoter-TSS (ENST00000333486)	NA	231	ENST00000333486
ANKHD1-EIF4EBP3	5	140548001	140548373	+	A_peak_211295	intron (ENST00000532219, intron 34 of 35)	NA	146279	ENST00000532219
PPIL4	6	149545629	149545815	-	A_peak_226504	promoter-TSS (ENST00000253329)	NA	316	ENST00000253329
PEBP4	8	22948815	22949141	-	A_peak_245362	intron (ENST00000522278, intron 1 of 1)	NA	51022	ENST00000522278
CBWD3	9	68291755	68292003	+	A_peak_256109	intron (ENST00000360171, intron 11 of 14)	NA	50398	ENST00000360171
KIAA1522	1	32760107	32760541	+	A_peak_7389	intron (ENST00000401073, intron 1 of 6)	NA	18439	ENST00000401073
CCDC77	12	401408	401643	+	A_peak_47526	intron (ENST00000540180, intron 1 of 10)	NA	12177	ENST00000540180
AP4S1	14	31047747	31047960	+	A_peak_65326	intron (ENST00000622409, intron 1 of 5)	NA	22747	ENST00000622409
PDXDC1	16	15027686	15027976	+	A_peak_84729	intron (ENST00000563679, intron 14 of 22)	NA	53240	ENST00000563679
NOMO3	16	16278795	16278935	+	A_peak_85173	intron (ENST00000399336, intron 24 of 30)	NA	46370	ENST00000399336
SGF29	16	28591708	28592102	+	A_peak_87413	TTS (ENST00000317058)	NA	37979	ENST00000317058
WBP2	17	75847678	75848461	-	A_peak_111267	intron (ENST00000626827, intron 4 of 6)	NA	7351	ENST00000626827
GNG7	19	2577067	2577268	-	A_peak_120751	intron (ENST00000382159, intron 2 of 4)	NA	125542	ENST00000382159
GPATCH1	19	33097937	33098094	+	A_peak_127375	intron (ENST00000170564, intron 8 of 19)	NA	17135	ENST00000170564
INPP5D	2	233068926	233069105	+	A_peak_154883	intron (ENST00000359570, intron 1 of 26)	NA	9048	ENST00000359570
TMC2	20	2599937	2600109	+	A_peak_157996	intron (ENST00000358864, intron 10 of 19)	NA	63416	ENST00000358864
PYGB	20	25296017	25296195	+	A_peak_161053	intron (ENST00000216962, intron 19 of 19)	NA	48037	ENST00000216962
TM9SF4	20	32153366	32153524	+	A_peak_161736	intron (ENST00000398022, intron 12 of 17)	NA	43939	ENST00000398022
EPB41L1	20	36152784	36152989	+	A_peak_163125	intron (ENST00000202028, intron 2 of 19)	NA	61382	ENST00000202028
TNNC2	20	45827713	45827917	-	A_peak_165228	intron (ENST00000372557, intron 2 of 6)	NA	5930	ENST00000372557
ZMYND8	20	47322795	47323026	-	A_peak_165729	intron (ENST00000372023, intron 2 of 21)	NA	33979	ENST00000372023
HSD17B8	6	33207410	33207581	+	A_peak_219239	TTS (ENST00000374662)	NA	2853	ENST00000374662
CCND3	6	42050032	42050327	-	A_peak_221208	promoter-TSS (ENST00000511642)	NA	178	ENST00000511642
RP13-476E20.1	6	53794234	53794547	-	A_peak_222524	promoter-TSS (ENST00000429053)	NA	-116	ENST00000429053
NPC1L1	7	44537193	44537359	-	A_peak_233486	intron (ENST00000289547, intron 2 of 19)	NA	4039	ENST00000289547
PLAU	10	73910641	73910814	+	A_peak_28378	promoter-TSS (ENST00000481390)	NA	1550	ENST00000481390
ZCCHC24	10	79424524	79424728	-	A_peak_29174	intron (ENST00000372336, intron 2 of 3)	NA	21001	ENST00000372336
PPFIBP2	11	7573605	7574070	+	A_peak_36154	intron (ENST00000299492, intron 3 of 23)	NA	60067	ENST00000299492
USP7	16	8953127	8953494	-	A_peak_83288	intron (ENST00000344836, intron 1 of 30)	NA	10174	ENST00000344836
RMI2	16	11261048	11261261	+	A_peak_83827	intron (ENST00000572173, intron 1 of 4)	NA	11505	ENST00000572173
RMI2	16	11348808	11348959	+	A_peak_83869	intron (ENST00000572173, intron 4 of 4)	NA	99234	ENST00000572173
NDE1	16	15650411	15650600	+	A_peak_84915	intron (ENST00000396355, intron 2 of 9)	NA	7238	ENST00000396355
COG7	16	23391617	23392052	-	A_peak_86539	intron (ENST00000307149, intron 16 of 16)	NA	61346	ENST00000307149
SLC7A6	16	68263450	68263665	+	A_peak_92446	promoter-TSS (ENST00000618043)	NA	-959	ENST00000618043
OSGIN1	16	83954114	83954284	+	A_peak_94872	intron (ENST00000561552, intron 5 of 5)	NA	5917	ENST00000561552
FCGBP	19	39884882	39885030	-	A_peak_129007	intron (ENST00000616721, intron 17 of 27)	NA	49670	ENST00000616721
CCDC142	2	74481328	74481591	-	A_peak_142425	promoter-TSS (ENST00000393965)	NA	1775	ENST00000393965
C20orf196	20	5823999	5824164	+	A_peak_158851	intron (ENST00000303142, intron 2 of 2)	NA	73684	ENST00000303142
AL034550.1	20	32555943	32556107	-	A_peak_161917	intron (ENST00000621426, intron 1 of 10)	NA	28865	ENST00000621426
ZMYND8	20	47312812	47312984	-	A_peak_165720	intron (ENST00000372023, intron 2 of 21)	NA	43991	ENST00000372023
ZNF217	20	53598244	53598384	-	A_peak_167461	intron (ENST00000431687, intron 2 of 2)	NA	10578	ENST00000431687
RP5-908M14.5	20	62432450	62432815	+	A_peak_169309	intron (ENST00000618678, intron 1 of 1)	NA	3511	ENST00000618678
PRPF6	20	64011025	64011177	+	A_peak_170273	intron (ENST00000266079, intron 10 of 20)	NA	29966	ENST00000266079
C4B	6	32031596	32031893	+	A_peak_219026	exon (ENST00000435363, exon 33 of 41)	NA	16982	ENST00000435363
DTX2	7	76478062	76478202	+	A_peak_236763	intron (ENST00000425780, intron 3 of 3)	NA	16456	ENST00000425780
TRIO	5	14346947	14347099	+	A_peak_205219	intron (ENST00000344204, intron 11 of 56)	NA	203321	ENST00000344204
PDXDC1	16	15138858	15139172	+	A_peak_84784	exon (ENST00000535621, exon 17 of 17)	NA	164003	ENST00000535621
TRAC	14	22386890	22387198	+	A_peak_64283	intron (ENST00000637010, intron 2 of 6)	NA	183951	ENST00000637010
NKD1	16	50556363	50556654	+	A_peak_89948	intron (ENST00000268459, intron 3 of 9)	NA	8178	ENST00000268459
RGPD1	2	86978121	86978299	+	A_peak_143344	intron (ENST00000409776, intron 17 of 22)	NA	70257	ENST00000409776
SDPR	2	191846790	191846970	-	A_peak_151495	promoter-TSS (ENST00000304141)	NA	375	ENST00000304141
PSMF1	20	1130954	1131115	+	A_peak_157673	intron (ENST00000333082, intron 4 of 7)	NA	17771	ENST00000333082
PCED1A	20	2839719	2839882	-	A_peak_158064	promoter-TSS (ENST00000356872)	NA	1390	ENST00000356872
CDK5RAP1	20	33373228	33373368	-	A_peak_162232	intron (ENST00000339269, intron 8 of 12)	NA	28263	ENST00000339269
CNNM4	2	96776729	96776871	+	A_peak_144358	intron (ENST00000377075, intron 1 of 6)	NA	15898	ENST00000377075
SLC7A8	14	23166306	23166446	-	A_peak_64529	exon (ENST00000316902, exon 2 of 11)	NA	17264	ENST00000316902
CPPED1	16	12753192	12753564	-	A_peak_84324	intron (ENST00000381774, intron 2 of 3)	NA	50639	ENST00000381774
CTD-2649C14.3	16	22007519	22007691	-	A_peak_86234	promoter-TSS (ENST00000612618)	NA	457	ENST00000612618
UBOX5-AS1	20	3107142	3107395	+	A_peak_158139	promoter-TSS (ENST00000446537)	NA	355	ENST00000446537
BCL2L1	20	31678937	31679182	-	A_peak_161578	intron (ENST00000307677, intron 2 of 2)	NA	43839	ENST00000307677
MUC3A	7	100958547	100958999	+	A_peak_238397	exon (ENST00000379458, exon 2 of 12)	NA	9218	ENST00000379458
RBM23	14	22903082	22903391	-	A_peak_64400	intron (ENST00000359890, intron 10 of 13)	NA	15948	ENST00000359890
CDH24	14	23052198	23052371	-	A_peak_64465	intron (ENST00000610348, intron 3 of 5)	NA	5254	ENST00000610348
NAGLU	17	42541515	42541655	+	A_peak_104804	intron (ENST00000225927, intron 5 of 5)	NA	5413	ENST00000225927
RALGAPA2	20	20547518	20547674	-	A_peak_160189	intron (ENST00000430436, intron 17 of 32)	NA	92304	ENST00000430436
NOL4L	20	32470425	32470632	-	A_peak_161861	intron (ENST00000359676, intron 2 of 7)	NA	12943	ENST00000359676
MATN4	20	45301124	45301404	-	A_peak_165119	intron (ENST00000372754, intron 4 of 9)	NA	4327	ENST00000372754
GNAT1	3	50195863	50196023	+	A_peak_186083	exon (ENST00000232461, exon 9 of 9)	NA	4331	ENST00000232461
GOPC	6	117602789	117602929	-	A_peak_224898	promoter-TSS (ENST00000535237)	NA	-317	ENST00000535237
DLGAP2	8	1164095	1164377	+	A_peak_243442	intron (ENST00000637795, intron 2 of 14)	NA	426640	ENST00000637795
SLC7A7	14	22819534	22819964	-	A_peak_64362	intron (ENST00000488800, intron 3 of 4)	NA	10071	ENST00000488800
LTB4R	14	24316019	24316493	+	A_peak_64944	exon (ENST00000345363, exon 2 of 2)	NA	4757	ENST00000345363
PARN	16	14544970	14545144	-	A_peak_84567	intron (ENST00000437198, intron 21 of 23)	NA	85210	ENST00000437198
DNAJC7	17	42017929	42018096	-	A_peak_104608	promoter-TSS (ENST00000590348)	NA	510	ENST00000590348
ZNF385C	17	42028702	42029081	-	A_peak_104615	exon (ENST00000618554, exon 5 of 8)	NA	9135	ENST00000618554
SPTBN1	2	54589224	54589410	+	A_peak_140234	intron (ENST00000356805, intron 2 of 35)	NA	133032	ENST00000356805
RGPD1	2	86919422	86919608	+	A_peak_143329	intron (ENST00000409776, intron 1 of 22)	NA	11562	ENST00000409776
AFF3	2	100103816	100103962	-	A_peak_144841	promoter-TSS (ENST00000409236)	NA	827	ENST00000409236
EPB41L1	20	36182361	36182504	+	A_peak_163136	intron (ENST00000202028, intron 6 of 19)	NA	90928	ENST00000202028
SPR	2	72892695	72892917	+	A_peak_142032	TTS (ENST00000234454)	NA	5446	ENST00000234454
AC093642.1	2	242006211	242006480	+	A_peak_157336	TTS (ENST00000625132)	NA	5136	ENST00000625132
CHD6	20	41538933	41539171	-	A_peak_164439	intron (ENST00000373233, intron 2 of 36)	NA	79442	ENST00000373233
SULF2	20	47725484	47725986	-	A_peak_165850	intron (ENST00000359930, intron 3 of 20)	NA	60851	ENST00000359930
RP11-697E2.12	15	90293382	90293575	+	A_peak_79608	intron (ENST00000622269, intron 1 of 3)	NA	27161	ENST00000622269
Y_RNA	16	14916051	14916329	-	A_peak_84685	promoter-TSS (ENST00000384694)	NA	-634	ENST00000384694
AL034550.1	20	32540168	32540552	-	A_peak_161907	intron (ENST00000621426, intron 1 of 10)	NA	44530	ENST00000621426
PRR20E	13	57168635	57169396	+	A_peak_61173	promoter-TSS (ENST00000434815)	NA	1818	ENST00000434815
RMI2	16	11312420	11313115	+	A_peak_83850	intron (ENST00000572173, intron 2 of 4)	NA	63118	ENST00000572173
RPS15A	16	18781786	18782180	-	A_peak_85589	exon (ENST00000322989, exon 5 of 5)	NA	8351	ENST00000322989
PLEC	8	143928658	143929000	-	A_peak_252701	intron (ENST00000345136, intron 25 of 31)	NA	10761	ENST00000345136
RNA5SP283	9	62801197	62801571	-	A_peak_255789	promoter-TSS (ENST00000365604)	NA	1054	ENST00000365604
SLX1B	16	29455647	29455938	+	A_peak_87759	promoter-TSS (ENST00000330181)	NA	1291	ENST00000330181
TOX2	20	44047864	44048065	+	A_peak_164787	intron (ENST00000341197, intron 3 of 8)	NA	133100	ENST00000341197
OPRL1	20	64088506	64088939	+	A_peak_170337	intron (ENST00000336866, intron 1 of 4)	NA	8549	ENST00000336866
GUCA1A	6	42166579	42166777	+	A_peak_221249	intron (ENST00000541991, intron 2 of 6)	NA	11272	ENST00000541991
RP11-116N8.1	14	35948076	35948494	+	A_peak_65951	intron (ENST00000550089, intron 2 of 3)	NA	50303	ENST00000550089
TMEM242	6	157313715	157314345	-	A_peak_227276	intron (ENST00000400788, intron 3 of 3)	NA	9571	ENST00000400788
PTPRN2	7	158148932	158149237	-	A_peak_243072	intron (ENST00000409483, intron 5 of 21)	NA	438704	ENST00000409483
KATNAL2	18	46965332	46965521	+	A_peak_117312	intron (ENST00000592005, intron 3 of 6)	NA	47934	ENST00000592005
LPA	6	160629067	160629429	-	A_peak_227905	intron (ENST00000316300, intron 9 of 38)	NA	35011	ENST00000316300
MYT1L	2	1861813	1862040	-	A_peak_134165	intron (ENST00000399161, intron 18 of 24)	NA	469268	ENST00000399161
TTC34	1	2662904	2663113	-	A_peak_1007	intron (ENST00000401095, intron 6 of 8)	NA	138709	ENST00000401095
CMTM5	14	23380020	23380186	+	A_peak_64583	TTS (ENST00000382809)	NA	2851	ENST00000382809
PLTP	20	45909985	45910167	-	A_peak_165279	intron (ENST00000354050, intron 3 of 14)	NA	2076	ENST00000354050
CDH4	20	61919944	61920085	+	A_peak_168964	intron (ENST00000614565, intron 9 of 15)	NA	667588	ENST00000614565
ARHGAP18	6	129691862	129692038	-	A_peak_225329	intron (ENST00000368149, intron 1 of 14)	NA	18275	ENST00000368149
NCAPG2	7	158648826	158648989	-	A_peak_243174	intron (ENST00000356309, intron 24 of 27)	NA	55922	ENST00000356309
TSPY1	Y	9465249	9465472	+	A_peak_268148	promoter-TSS (ENST00000446779)	NA	-1595	ENST00000446779
BRMS1L	14	35826927	35827101	+	A_peak_65944	promoter-TSS (ENST00000216807)	NA	696	ENST00000216807
SLC25A21	14	36957273	36957413	-	A_peak_66022	intron (ENST00000555449, intron 1 of 10)	NA	215080	ENST00000555449
PDILT	16	20397632	20397841	-	A_peak_85879	intron (ENST00000302451, intron 2 of 11)	NA	7001	ENST00000302451
PTPN1	20	50562461	50562613	+	A_peak_166867	intron (ENST00000541713, intron 1 of 8)	NA	52216	ENST00000541713
HIC2	22	21419596	21419746	+	A_peak_175218	intron (ENST00000407464, intron 1 of 2)	NA	2267	ENST00000407464
DCAF7	17	63579689	63579832	+	A_peak_108880	intron (ENST00000614556, intron 3 of 6)	NA	29299	ENST00000614556
ASNSD1	2	189661526	189661750	+	A_peak_151359	promoter-TSS (ENST00000607062)	NA	253	ENST00000607062
TTI1	20	37984017	37984160	-	A_peak_163836	intron (ENST00000373447, intron 7 of 7)	NA	49380	ENST00000373447
MYT1	20	64189316	64189506	+	A_peak_170385	intron (ENST00000360149, intron 1 of 15)	NA	37620	ENST00000360149
TTC34	1	2653876	2654051	-	A_peak_997	intron (ENST00000401095, intron 6 of 8)	NA	147754	ENST00000401095
SRGAP2	1	206403926	206404350	+	A_peak_19275	intron (ENST00000419187, intron 5 of 6)	NA	198512	ENST00000419187
FAM107B	10	14568506	14568657	-	A_peak_24265	intron (ENST00000622567, intron 1 of 3)	NA	3608	ENST00000622567
PAX8	2	113241055	113241195	-	A_peak_146460	intron (ENST00000429538, intron 7 of 11)	NA	37825	ENST00000429538
E2F1	20	33686774	33687037	-	A_peak_162360	promoter-TSS (ENST00000343380)	NA	-501	ENST00000343380
SLA2	20	36644188	36644348	-	A_peak_163357	promoter-TSS (ENST00000262866)	NA	1948	ENST00000262866
SOGA1	20	36860954	36861306	-	A_peak_163433	intron (ENST00000237536, intron 1 of 14)	NA	2556	ENST00000237536
YTHDF1	20	63215353	63215599	-	A_peak_169772	promoter-TSS (ENST00000370339)	NA	758	ENST00000370339
RP3-510L9.1	6	11190040	11190194	+	A_peak_216648	intron (ENST00000500636, intron 2 of 4)	NA	16665	ENST00000500636
CTAGE15	7	143571513	143571831	+	A_peak_241431	promoter-TSS (ENST00000420911)	NA	-129	ENST00000420911
RP11-38L15.3	10	46595712	46595872	-	A_peak_26458	intron (ENST00000506914, intron 1 of 1)	NA	2353	ENST00000506914
SRP54	14	35005467	35005702	+	A_peak_65766	intron (ENST00000556994, intron 5 of 16)	NA	23627	ENST00000556994
CTAGE5	14	39385921	39386135	+	A_peak_66222	intron (ENST00000341502, intron 23 of 23)	NA	118782	ENST00000341502
RP11-82O18.2	16	14697472	14697819	-	A_peak_84618	intron (ENST00000568317, intron 2 of 2)	NA	9410	ENST00000568317
LDHD	16	75116746	75116931	-	A_peak_93899	promoter-TSS (ENST00000450168)	NA	-67	ENST00000450168
PLCG2	16	81765324	81765619	+	A_peak_94676	intron (ENST00000565054, intron 2 of 5)	NA	26374	ENST00000565054
TTC30A	2	177618018	177618748	-	A_peak_150971	promoter-TSS (ENST00000355689)	NA	583	ENST00000355689
ATRN	20	3618021	3618184	+	A_peak_158298	intron (ENST00000262919, intron 24 of 28)	NA	147062	ENST00000262919
PHF20	20	35902383	35902587	+	A_peak_163049	intron (ENST00000374012, intron 10 of 17)	NA	130502	ENST00000374012
DIDO1	20	62912102	62912244	-	A_peak_169601	intron (ENST00000266070, intron 2 of 15)	NA	25779	ENST00000266070
SCFD1	14	30683498	30683651	+	A_peak_65274	intron (ENST00000458591, intron 14 of 24)	NA	61462	ENST00000458591
GOLGA6D	15	75268976	75269246	+	A_peak_77804	intron (ENST00000618219, intron 8 of 17)	NA	10553	ENST00000618219
TEKT5	16	10660230	10660559	-	A_peak_83597	intron (ENST00000283025, intron 5 of 6)	NA	34551	ENST00000283025
CTD-3088G3.8	16	11405699	11405923	-	A_peak_83891	intron (ENST00000598234, intron 45 of 64)	NA	117777	ENST00000598234
LITAF	16	11584567	11584795	-	A_peak_83968	intron (ENST00000571688, intron 1 of 3)	NA	2882	ENST00000571688
C16orf45	16	15577016	15577199	+	A_peak_84894	intron (ENST00000300006, intron 3 of 5)	NA	142812	ENST00000300006
COASY	17	42564459	42564636	+	A_peak_104829	exon (ENST00000421097, exon 4 of 10)	NA	2400	ENST00000421097
TSPOAP1-AS1	17	58352990	58353157	+	A_peak_108122	exon (ENST00000579527, exon 5 of 5)	NA	27623	ENST00000579527
GPRC5C	17	74427518	74427801	+	A_peak_110644	intron (ENST00000582444, intron 1 of 1)	NA	2808	ENST00000582444
SEPT9	17	77307794	77308079	+	A_peak_111896	intron (ENST00000589070, intron 1 of 1)	NA	27367	ENST00000589070
GREB1	2	11507623	11507792	+	A_peak_135741	intron (ENST00000628795, intron 1 of 2)	NA	25366	ENST00000628795
TTC7A	2	46970646	46970797	+	A_peak_139708	intron (ENST00000409245, intron 4 of 20)	NA	54564	ENST00000409245
SPTBN1	2	54668339	54668518	+	A_peak_140256	exon (ENST00000356805, exon 36 of 36)	NA	212143	ENST00000356805
DBI	2	119368016	119368197	+	A_peak_146874	promoter-TSS (ENST00000355857)	NA	1185	ENST00000355857
ACVR1	2	157839375	157839531	-	A_peak_149764	intron (ENST00000263640, intron 1 of 10)	NA	35658	ENST00000263640
SH3BP4	2	234974976	234975200	+	A_peak_155249	intron (ENST00000392011, intron 1 of 5)	NA	23115	ENST00000392011
MAVS	20	3872504	3872644	+	A_peak_158439	exon (ENST00000416600, exon 6 of 6)	NA	25775	ENST00000416600
ENTPD6	20	25197306	25197479	+	A_peak_160992	promoter-TSS (ENST00000354989)	NA	1699	ENST00000354989
SNTA1	20	33444136	33444418	-	A_peak_162263	promoter-TSS (ENST00000217381)	NA	-385	ENST00000217381
PROCR	20	35174467	35174650	+	A_peak_162809	intron (ENST00000216968, intron 1 of 3)	NA	2485	ENST00000216968
L3MBTL1	20	43540054	43540274	+	A_peak_164653	exon (ENST00000418998, exon 20 of 22)	NA	32484	ENST00000418998
ZFAS1	20	49278938	49279214	+	A_peak_166316	promoter-TSS (ENST00000450535)	NA	898	ENST00000450535
FAM65C	20	50673935	50674196	-	A_peak_166919	intron (ENST00000327979, intron 1 of 21)	NA	17463	ENST00000327979
LINC00176	20	64035060	64035348	+	A_peak_170286	promoter-TSS (ENST00000636176)	NA	-971	ENST00000636176
MYT1	20	64161957	64162152	+	A_peak_170371	intron (ENST00000360149, intron 1 of 15)	NA	10263	ENST00000360149
TSPEAR	21	44593560	44594037	-	A_peak_173287	intron (ENST00000323084, intron 1 of 11)	NA	117782	ENST00000323084
LRP5L	22	25390268	25390420	-	A_peak_176254	intron (ENST00000444995, intron 1 of 6)	NA	15033	ENST00000444995
HTR4	5	148482965	148483142	-	A_peak_211816	intron (ENST00000521530, intron 5 of 5)	NA	153967	ENST00000521530
C6orf132	6	42136789	42136939	-	A_peak_221239	intron (ENST00000341865, intron 1 of 4)	NA	5580	ENST00000341865
LAMA2	6	129475531	129475858	+	A_peak_225320	intron (ENST00000617695, intron 51 of 62)	NA	592553	ENST00000617695
GTF2IRD1	7	74566868	74567011	+	A_peak_236158	intron (ENST00000265755, intron 22 of 26)	NA	113149	ENST00000265755
PRCC	1	156767384	156767799	+	A_peak_15986	promoter-TSS (ENST00000271526)	NA	91	ENST00000271526
ASB13	10	5659780	5659923	-	A_peak_23457	intron (ENST00000357700, intron 1 of 5)	NA	6727	ENST00000357700
P2RX3	11	57349768	57350044	+	A_peak_39050	intron (ENST00000616487, intron 7 of 12)	NA	11431	ENST00000616487
RP11-524O1.4	14	21384719	21384883	+	A_peak_64205	promoter-TSS (ENST00000565098)	NA	509	ENST00000565098
RNF31	14	24148273	24148489	+	A_peak_64824	promoter-TSS (ENST00000559308)	NA	1696	ENST00000559308
ADCY4	14	24327164	24327491	-	A_peak_64951	intron (ENST00000310677, intron 11 of 25)	NA	7744	ENST00000310677
NKD1	16	50631934	50632117	+	A_peak_90037	intron (ENST00000268459, intron 8 of 9)	NA	83695	ENST00000268459
BANP	16	88041876	88042117	+	A_peak_96344	intron (ENST00000286122, intron 11 of 13)	NA	90564	ENST00000286122
RP13-415G19.2	17	41667086	41667272	+	A_peak_104445	promoter-TSS (ENST00000622936)	NA	1613	ENST00000622936
FDXR	17	74865063	74865226	-	A_peak_110802	intron (ENST00000293195, intron 6 of 11)	NA	7879	ENST00000293195
TMC8	17	78139873	78140177	+	A_peak_112217	intron (ENST00000318430, intron 15 of 15)	NA	9239	ENST00000318430
CCDC40	17	80036840	80037055	+	A_peak_113046	promoter-TSS (ENST00000374877)	NA	315	ENST00000374877
STON1-GTF2A1L	2	48538627	48538797	+	A_peak_139990	intron (ENST00000402114, intron 1 of 10)	NA	8787	ENST00000402114
ETAA1	2	67397642	67397795	+	A_peak_141299	promoter-TSS (ENST00000272342)	NA	399	ENST00000272342
IL1R1	2	102151556	102151806	+	A_peak_145223	intron (ENST00000452403, intron 2 of 4)	NA	87137	ENST00000452403
PLEKHB2	2	131210978	131211316	+	A_peak_148531	intron (ENST00000404460, intron 6 of 6)	NA	105794	ENST00000404460
UBXN4	2	135742443	135742591	+	A_peak_148924	promoter-TSS (ENST00000272638)	NA	898	ENST00000272638
CCNYL1	2	207745058	207745373	+	A_peak_152465	intron (ENST00000392209, intron 8 of 10)	NA	33675	ENST00000392209
CNPPD1	2	219176149	219176502	-	A_peak_153408	promoter-TSS (ENST00000360507)	NA	641	ENST00000360507
ITPA	20	3213900	3214135	+	A_peak_158198	exon (ENST00000380113, exon 4 of 8)	NA	4657	ENST00000380113
RRBP1	20	17662402	17662705	-	A_peak_159628	intron (ENST00000360807, intron 1 of 24)	NA	19742	ENST00000360807
SNX5	20	17959776	17959927	-	A_peak_159754	intron (ENST00000377768, intron 2 of 13)	NA	9129	ENST00000377768
FAM182B	20	25859801	25859943	-	A_peak_161239	intron (ENST00000376403, intron 1 of 2)	NA	3329	ENST00000376403
HM13	20	31576136	31576367	+	A_peak_161524	intron (ENST00000619859, intron 2 of 2)	NA	16635	ENST00000619859
BCL2L1	20	31671228	31671386	-	A_peak_161572	intron (ENST00000307677, intron 2 of 2)	NA	51591	ENST00000307677
MMP24	20	35269713	35269853	+	A_peak_162834	exon (ENST00000246186, exon 7 of 9)	NA	43129	ENST00000246186
CPNE1	20	35643353	35643551	-	A_peak_162972	intron (ENST00000352393, intron 3 of 17)	NA	21434	ENST00000352393
PHF20	20	35886708	35886853	+	A_peak_163046	intron (ENST00000374012, intron 9 of 17)	NA	114797	ENST00000374012
LBP	20	38357089	38357238	+	A_peak_163952	intron (ENST00000217407, intron 5 of 14)	NA	10807	ENST00000217407
FAM65C	20	50589657	50589921	-	A_peak_166877	intron (ENST00000327979, intron 19 of 21)	NA	101739	ENST00000327979
PHACTR3	20	59751257	59751484	+	A_peak_168539	intron (ENST00000359926, intron 3 of 12)	NA	173861	ENST00000359926
CDH26	20	59958760	59958994	+	A_peak_168566	promoter-TSS (ENST00000348616)	NA	450	ENST00000348616
CTD-2235C13.2	5	75336521	75336721	-	A_peak_207800	promoter-TSS (ENST00000501886)	NA	293	ENST00000501886
PSMG4	6	3239536	3239681	+	A_peak_215687	intron (ENST00000380306, intron 1 of 2)	NA	7801	ENST00000380306
JARID2	6	15423683	15423867	+	A_peak_217058	intron (ENST00000341776, intron 3 of 17)	NA	177479	ENST00000341776
FOXP4	6	41601837	41601986	+	A_peak_221061	exon (ENST00000373063, exon 17 of 17)	NA	55485	ENST00000373063
ENPP3	6	131715739	131716005	+	A_peak_225440	intron (ENST00000414305, intron 16 of 25)	NA	87411	ENST00000414305
MTHFD1L	6	151095690	151095858	+	A_peak_226752	intron (ENST00000367321, intron 27 of 27)	NA	230225	ENST00000367321
ST18	8	52389480	52389639	-	A_peak_247483	intron (ENST00000276480, intron 2 of 25)	NA	20184	ENST00000276480
ADCK5	8	144373528	144373824	+	A_peak_252919	promoter-TSS (ENST00000308860)	NA	-376	ENST00000308860
PHACTR4	1	28369501	28370040	+	A_peak_6549	promoter-TSS (ENST00000373839)	NA	167	ENST00000373839
PUM1	1	30949319	30949508	-	A_peak_6964	intron (ENST00000373747, intron 17 of 21)	NA	116291	ENST00000373747
PHC2	1	33341976	33342258	-	A_peak_7527	intron (ENST00000431992, intron 7 of 12)	NA	33476	ENST00000431992
SRGAP2C	1	121243142	121243325	+	A_peak_13890	intron (ENST00000367123, intron 2 of 9)	NA	58423	ENST00000367123
NTRK1	1	156852598	156852809	+	A_peak_16010	intron (ENST00000392302, intron 2 of 16)	NA	37047	ENST00000392302
UCHL5	1	193058609	193058793	-	A_peak_18098	promoter-TSS (ENST00000367455)	NA	795	ENST00000367455
IKBKE	1	206470940	206471426	+	A_peak_19287	promoter-TSS (ENST00000581977)	NA	688	ENST00000581977
KCNQ1	11	2695337	2695564	+	A_peak_35676	intron (ENST00000155840, intron 11 of 15)	NA	250459	ENST00000155840
P2RY6	11	73288718	73289174	+	A_peak_42980	intron (ENST00000540342, intron 2 of 2)	NA	24441	ENST00000540342
TREH	11	118659570	118659836	-	A_peak_45829	intron (ENST00000264029, intron 11 of 14)	NA	19970	ENST00000264029
PNP	14	20469127	20469386	+	A_peak_64026	promoter-TSS (ENST00000553418)	NA	302	ENST00000553418
HNRNPC	14	21251394	21251705	-	A_peak_64169	intron (ENST00000336053, intron 1 of 6)	NA	17945	ENST00000336053
EGLN3	14	34061034	34061197	-	A_peak_65584	intron (ENST00000487915, intron 4 of 5)	NA	161762	ENST00000487915
ITPK1	14	93020056	93020330	-	A_peak_69978	intron (ENST00000354313, intron 3 of 10)	NA	95725	ENST00000354313
RMI2	16	11342147	11342326	+	A_peak_83865	intron (ENST00000572173, intron 4 of 4)	NA	92587	ENST00000572173
SYT17	16	19169776	19169968	+	A_peak_85704	promoter-TSS (ENST00000570264)	NA	1901	ENST00000570264
ACSM5	16	20429601	20429774	+	A_peak_85888	exon (ENST00000331849, exon 8 of 14)	NA	20153	ENST00000331849
GTF3C1	16	27515889	27516203	-	A_peak_87155	intron (ENST00000561623, intron 6 of 36)	NA	33867	ENST00000561623
SH2B1	16	28847082	28847222	+	A_peak_87510	promoter-TSS (ENST00000563591)	NA	552	ENST00000563591
NKD1	16	50629978	50630237	+	A_peak_90033	intron (ENST00000268459, intron 6 of 9)	NA	81777	ENST00000268459
HERPUD1	16	56942123	56942263	+	A_peak_90777	exon (ENST00000439977, exon 7 of 8)	NA	10145	ENST00000439977
RSPRY1	16	57204755	57204931	+	A_peak_90875	exon (ENST00000562439, exon 2 of 4)	NA	18706	ENST00000562439
CNOT1	16	58630228	58630452	-	A_peak_91361	promoter-TSS (ENST00000569020)	NA	-455	ENST00000569020
LCAT	16	67942115	67942394	-	A_peak_92343	promoter-TSS (ENST00000264005)	NA	1877	ENST00000264005
CMIP	16	81545161	81545335	+	A_peak_94561	intron (ENST00000537098, intron 1 of 20)	NA	100078	ENST00000537098
ZDHHC7	16	85000937	85001290	-	A_peak_95203	intron (ENST00000313732, intron 1 of 7)	NA	10422	ENST00000313732
CDH15	16	89186032	89186177	+	A_peak_96971	intron (ENST00000289746, intron 5 of 13)	NA	14337	ENST00000289746
RP11-697E22.2	17	37675331	37675614	+	A_peak_103300	intron (ENST00000615265, intron 1 of 1)	NA	32525	ENST00000615265
AXIN2	17	65550365	65550552	-	A_peak_109326	intron (ENST00000307078, intron 2 of 10)	NA	11189	ENST00000307078
RHBDF2	17	76499950	76500231	-	A_peak_111583	promoter-TSS (ENST00000313080)	NA	1317	ENST00000313080
ERCC1	19	45442911	45443230	-	A_peak_130417	intron (ENST00000423698, intron 1 of 8)	NA	35758	ENST00000423698
NBAS	2	15410900	15411047	-	A_peak_136032	intron (ENST00000281513, intron 25 of 51)	NA	150357	ENST00000281513
SPTBN1	2	54455359	54455523	+	A_peak_140206	promoter-TSS (ENST00000356805)	NA	-844	ENST00000356805
IMMT	2	86194968	86195131	-	A_peak_143238	promoter-TSS (ENST00000410111)	NA	721	ENST00000410111
SESTD1	2	179233749	179233889	-	A_peak_151050	intron (ENST00000428443, intron 1 of 17)	NA	30971	ENST00000428443
SLC11A1	2	218389911	218390072	+	A_peak_153198	exon (ENST00000233202, exon 9 of 15)	NA	7962	ENST00000233202
RAMP1	2	237858460	237858610	+	A_peak_155862	promoter-TSS (ENST00000404910)	NA	-358	ENST00000404910
CAPN10-AS1	2	240586223	240586532	-	A_peak_156706	promoter-TSS (ENST00000567819)	NA	322	ENST00000567819
SDCBP2	20	1328593	1328771	-	A_peak_157723	promoter-TSS (ENST00000360779)	NA	557	ENST00000360779
PANK2	20	3906864	3907050	+	A_peak_158452	intron (ENST00000497424, intron 1 of 6)	NA	18118	ENST00000497424
ZNF133	20	18309536	18309676	+	A_peak_159832	intron (ENST00000401790, intron 4 of 4)	NA	21323	ENST00000401790
DZANK1	20	18444082	18444326	-	A_peak_159850	intron (ENST00000262547, intron 7 of 20)	NA	22981	ENST00000262547
RALGAPA2	20	20414761	20415023	-	A_peak_160173	intron (ENST00000430436, intron 31 of 32)	NA	225008	ENST00000430436
COMMD7	20	32711564	32711769	-	A_peak_162016	intron (ENST00000278980, intron 3 of 8)	NA	32331	ENST00000278980
BPIFB1	20	33275836	33276047	+	A_peak_162191	intron (ENST00000423645, intron 1 of 4)	NA	2461	ENST00000423645
TRPC4AP	20	35023918	35024129	-	A_peak_162780	intron (ENST00000252015, intron 8 of 18)	NA	68848	ENST00000252015
PTPRT	20	42118433	42118573	-	A_peak_164495	intron (ENST00000373201, intron 19 of 29)	NA	1071467	ENST00000373201
PTPRT	20	42952066	42952280	-	A_peak_164550	intron (ENST00000373201, intron 1 of 29)	NA	237797	ENST00000373201
NFATC2	20	51417926	51418154	-	A_peak_167122	intron (ENST00000396009, intron 9 of 9)	NA	124679	ENST00000396009
DIDO1	20	62926474	62926664	-	A_peak_169608	intron (ENST00000266070, intron 1 of 15)	NA	11383	ENST00000266070
NKAIN4	20	63261566	63261706	-	A_peak_169804	intron (ENST00000370307, intron 1 of 6)	NA	11058	ENST00000370307
POC1A	3	52081332	52081515	-	A_peak_186508	intron (ENST00000296484, intron 10 of 10)	NA	72989	ENST00000296484
CCDC109B	4	109559915	109560116	+	A_peak_200647	promoter-TSS (ENST00000394650)	NA	-190	ENST00000394650
PEX3	6	143451130	143451270	+	A_peak_226123	promoter-TSS (ENST00000367592)	NA	393	ENST00000367592
AKAP12	6	151325712	151325993	+	A_peak_226782	intron (ENST00000402676, intron 3 of 4)	NA	85853	ENST00000402676
SLC25A13	7	96303658	96303816	-	A_peak_237452	intron (ENST00000265631, intron 1 of 17)	NA	18356	ENST00000265631
ZNF786	7	149091440	149091645	-	A_peak_241696	promoter-TSS (ENST00000491431)	NA	-837	ENST00000491431
TRIB1	8	125432861	125433001	+	A_peak_250793	intron (ENST00000311922, intron 1 of 2)	NA	2610	ENST00000311922
AZIN2	1	33086333	33086473	+	A_peak_7450	intron (ENST00000294517, intron 5 of 11)	NA	5290	ENST00000294517
ZZZ3	1	77682318	77682458	-	A_peak_11573	promoter-TSS (ENST00000370801)	NA	270	ENST00000370801
S100A4	1	153545135	153545504	-	A_peak_15028	promoter-TSS (ENST00000368716)	NA	566	ENST00000368716
HAPLN2	1	156625666	156626074	+	A_peak_15914	TTS (ENST00000255039)	NA	6576	ENST00000255039
PBX1	1	164787350	164787668	+	A_peak_16637	intron (ENST00000340699, intron 3 of 3)	NA	228102	ENST00000340699
C1orf106	1	200888986	200889166	+	A_peak_18348	promoter-TSS (ENST00000532631)	NA	-1972	ENST00000532631
KIF20B	10	89701295	89701625	+	A_peak_29872	promoter-TSS (ENST00000260753)	NA	-150	ENST00000260753
RELA	11	65653503	65653703	-	A_peak_40902	exon (ENST00000406246, exon 11 of 11)	NA	9491	ENST00000406246
KCTD14	11	78040069	78040240	-	A_peak_43798	intron (ENST00000533144, intron 1 of 2)	NA	6037	ENST00000533144
GPR162	12	6827491	6827745	+	A_peak_48498	intron (ENST00000545321, intron 3 of 3)	NA	3124	ENST00000545321
ESPL1	12	53287830	53287970	+	A_peak_51454	intron (ENST00000257934, intron 18 of 30)	NA	19601	ENST00000257934
Y_RNA	12	114656453	114656717	-	A_peak_55689	promoter-TSS (ENST00000362350)	NA	1477	ENST00000362350
TRAC	14	22463982	22464148	+	A_peak_64290	intron (ENST00000637010, intron 2 of 6)	NA	260972	ENST00000637010
RP11-104E19.1	14	24604210	24604353	+	A_peak_65024	intron (ENST00000557736, intron 1 of 2)	NA	8558	ENST00000557736
NUBPL	14	31494262	31494457	+	A_peak_65427	intron (ENST00000550005, intron 1 of 3)	NA	4403	ENST00000550005
RP11-964E11.2	14	36657496	36657651	-	A_peak_66003	promoter-TSS (ENST00000555107)	NA	1228	ENST00000555107
GOLGA8F	15	28381498	28381690	+	A_peak_73176	intron (ENST00000526619, intron 4 of 17)	NA	2930	ENST00000526619
CTD-3037G24.3	16	12574854	12575024	-	A_peak_84274	intron (ENST00000564505, intron 1 of 1)	NA	36105	ENST00000564505
ABCC1	16	16014604	16014744	+	A_peak_85040	intron (ENST00000399408, intron 4 of 31)	NA	65097	ENST00000399408
ZNF764	16	30558621	30558769	-	A_peak_88292	promoter-TSS (ENST00000252797)	NA	-432	ENST00000252797
LONP2	16	48334475	48334654	+	A_peak_89458	intron (ENST00000285737, intron 12 of 14)	NA	90268	ENST00000285737
GOT2	16	58731161	58731377	-	A_peak_91396	intron (ENST00000245206, intron 1 of 9)	NA	3088	ENST00000245206
CLEC18C	16	70187698	70187951	+	A_peak_92966	TTS (ENST00000536907)	NA	13667	ENST00000536907
ST3GAL2	16	70433107	70433411	-	A_peak_93067	intron (ENST00000342907, intron 1 of 6)	NA	5829	ENST00000342907
ZFHX3	16	72877917	72878087	-	A_peak_93523	intron (ENST00000397992, intron 3 of 8)	NA	181696	ENST00000397992
GAN	16	81346656	81346845	+	A_peak_94476	intron (ENST00000568107, intron 1 of 10)	NA	31798	ENST00000568107
TLDC1	16	84504480	84504747	-	A_peak_95041	promoter-TSS (ENST00000343629)	NA	145	ENST00000343629
GSE1	16	85525570	85525865	+	A_peak_95432	intron (ENST00000637419, intron 2 of 2)	NA	356192	ENST00000637419
PPY	17	43940522	43940662	-	A_peak_105336	promoter-TSS (ENST00000225992)	NA	1876	ENST00000225992
HDAC5	17	44114290	44114519	-	A_peak_105428	intron (ENST00000225983, intron 2 of 26)	NA	9234	ENST00000225983
ABCC3	17	50688399	50688616	+	A_peak_107296	intron (ENST00000285238, intron 30 of 30)	NA	53650	ENST00000285238
MSI2	17	57402381	57402566	+	A_peak_107833	intron (ENST00000416426, intron 6 of 13)	NA	146622	ENST00000416426
MYO15B	17	75601159	75601317	+	A_peak_111134	intron (ENST00000610510, intron 13 of 62)	NA	13180	ENST00000610510
RNF213	17	80291963	80292103	+	A_peak_113165	intron (ENST00000508628, intron 9 of 68)	NA	31167	ENST00000508628
CSNK1D	17	82271644	82271786	-	A_peak_114314	promoter-TSS (ENST00000398519)	NA	1713	ENST00000398519
ZNF850	19	36772692	36772832	-	A_peak_128289	promoter-TSS (ENST00000589390)	NA	63	ENST00000589390
RTN2	19	45485440	45485586	-	A_peak_130438	exon (ENST00000245923, exon 11 of 11)	NA	11548	ENST00000245923
LPIN1	2	11826702	11826873	+	A_peak_135868	exon (ENST00000396097, exon 22 of 22)	NA	102453	ENST00000396097
COX7A2L	2	42361723	42361863	-	A_peak_138954	exon (ENST00000378669, exon 2 of 4)	NA	7217	ENST00000378669
TTC7A	2	46960781	46960982	+	A_peak_139698	intron (ENST00000409245, intron 4 of 20)	NA	44724	ENST00000409245
AHSA2	2	61180762	61180994	+	A_peak_140651	intron (ENST00000357022, intron 2 of 6)	NA	3460	ENST00000357022
BOLA3-AS1	2	74148068	74148282	+	A_peak_142316	promoter-TSS (ENST00000529783)	NA	166	ENST00000529783
TMEM150A	2	85598255	85598441	-	A_peak_143104	TTS (ENST00000306353)	NA	4350	ENST00000306353
TBC1D8	2	101135902	101136307	-	A_peak_145040	intron (ENST00000409318, intron 1 of 19)	NA	15280	ENST00000409318
TBC1D8	2	101139450	101139626	-	A_peak_145041	intron (ENST00000409318, intron 1 of 19)	NA	11846	ENST00000409318
SCTR	2	119439483	119439651	-	A_peak_146901	TTS (ENST00000019103)	NA	84927	ENST00000019103
SCTR	2	119469316	119469482	-	A_peak_146913	intron (ENST00000019103, intron 4 of 12)	NA	55095	ENST00000019103
MAP3K2	2	127387138	127387598	-	A_peak_147733	promoter-TSS (ENST00000409947)	NA	1097	ENST00000409947
HS6ST1	2	128310833	128310982	-	A_peak_147980	intron (ENST00000259241, intron 1 of 1)	NA	7670	ENST00000259241
CARF	2	202912131	202912654	+	A_peak_152153	promoter-TSS (ENST00000402905)	NA	178	ENST00000402905
TNS1	2	217930058	217930285	-	A_peak_153066	intron (ENST00000171887, intron 1 of 32)	NA	13957	ENST00000171887
TTLL4	2	218745512	218745671	+	A_peak_153294	intron (ENST00000457313, intron 5 of 18)	NA	34746	ENST00000457313
PTPRA	20	2992846	2993035	+	A_peak_158090	intron (ENST00000380393, intron 13 of 27)	NA	128756	ENST00000380393
TM9SF4	20	32160415	32160561	+	A_peak_161741	intron (ENST00000398022, intron 16 of 17)	NA	50982	ENST00000398022
CDK5RAP1	20	33379200	33379426	-	A_peak_162234	intron (ENST00000339269, intron 7 of 12)	NA	22248	ENST00000339269
CBFA2T2	20	33533757	33533927	+	A_peak_162294	intron (ENST00000342704, intron 1 of 10)	NA	43755	ENST00000342704
DLGAP4	20	36339848	36340006	+	A_peak_163200	intron (ENST00000373913, intron 1 of 12)	NA	33591	ENST00000373913
ZMYND8	20	47264006	47264158	-	A_peak_165702	intron (ENST00000372023, intron 10 of 21)	NA	92807	ENST00000372023
KCNB1	20	49323753	49324011	-	A_peak_166331	intron (ENST00000635878, intron 1 of 2)	NA	158127	ENST00000635878
PTGIS	20	49513120	49513323	-	A_peak_166387	exon (ENST00000244043, exon 8 of 10)	NA	54925	ENST00000244043
CDH4	20	61486143	61486331	+	A_peak_168823	intron (ENST00000614565, intron 2 of 15)	NA	233811	ENST00000614565
MICAL3	22	17830075	17830222	-	A_peak_174290	intron (ENST00000441493, intron 21 of 31)	NA	194411	ENST00000441493
LRP5L	22	25400781	25401040	-	A_peak_176256	intron (ENST00000444995, intron 1 of 6)	NA	4467	ENST00000444995
SYN3	22	32795399	32795615	-	A_peak_177482	intron (ENST00000358763, intron 6 of 13)	NA	262865	ENST00000358763
RNA5SP130	3	49465779	49466070	-	A_peak_185857	promoter-TSS (ENST00000364431)	NA	1304	ENST00000364431
DZIP1L	3	138068749	138068889	-	A_peak_191233	intron (ENST00000327532, intron 12 of 15)	NA	46790	ENST00000327532
RREB1	6	7244857	7244997	+	A_peak_216303	intron (ENST00000379933, intron 10 of 11)	NA	137330	ENST00000379933
DSP	6	7550106	7550339	+	A_peak_216371	intron (ENST00000379802, intron 1 of 23)	NA	8647	ENST00000379802
TFEB	6	41724728	41725020	-	A_peak_221106	intron (ENST00000358871, intron 1 of 8)	NA	11385	ENST00000358871
PTK7	6	43150583	43150781	+	A_peak_221494	intron (ENST00000230419, intron 17 of 19)	NA	74414	ENST00000230419
TMEM151B	6	44298271	44298411	+	A_peak_221985	intron (ENST00000438774, intron 2 of 2)	NA	27598	ENST00000438774
GOPC	6	117582853	117583114	-	A_peak_224895	intron (ENST00000052569, intron 1 of 7)	NA	19545	ENST00000052569
CNKSR3	6	154460845	154460988	-	A_peak_226950	intron (ENST00000607772, intron 1 of 12)	NA	49743	ENST00000607772
CNKSR3	6	154480270	154480410	-	A_peak_226956	intron (ENST00000607772, intron 1 of 12)	NA	30319	ENST00000607772
AF131216.1	8	11284391	11284659	-	A_peak_244287	promoter-TSS (ENST00000622929)	NA	543	ENST00000622929
CAPZB	1	19430682	19430949	-	A_peak_4673	intron (ENST00000264203, intron 2 of 8)	NA	54698	ENST00000264203
ZMYND12	1	42456078	42456233	-	A_peak_8793	promoter-TSS (ENST00000372565)	NA	112	ENST00000372565
ATP6V0B	1	43974218	43974422	+	A_peak_9112	promoter-TSS (ENST00000472505)	NA	-167	ENST00000472505
CERS2	1	150970434	150970662	-	A_peak_14691	intron (ENST00000368954, intron 1 of 10)	NA	4456	ENST00000368954
FAM208B	10	5685365	5685505	+	A_peak_23464	promoter-TSS (ENST00000328090)	NA	597	ENST00000328090
BET1L	11	195288	195772	-	A_peak_34648	intron (ENST00000410108, intron 3 of 5)	NA	11853	ENST00000410108
TMX2	11	57712518	57712854	+	A_peak_39144	promoter-TSS (ENST00000378312)	NA	83	ENST00000378312
ST14	11	130189439	130189623	+	A_peak_47077	intron (ENST00000278742, intron 4 of 18)	NA	29969	ENST00000278742
CDCA3	12	6851500	6851675	-	A_peak_48516	promoter-TSS (ENST00000538862)	NA	479	ENST00000538862
ENO2	12	6915073	6915391	+	A_peak_48546	promoter-TSS (ENST00000537688)	NA	1487	ENST00000537688
ELMSAN1	14	73728722	73728870	-	A_peak_68475	intron (ENST00000394071, intron 4 of 11)	NA	58462	ENST00000394071
EIF3J	15	44536002	44536142	+	A_peak_74778	promoter-TSS (ENST00000261868)	NA	-985	ENST00000261868
LEO1	15	51971362	51971525	-	A_peak_75210	promoter-TSS (ENST00000299601)	NA	363	ENST00000299601
ALPK3	15	84818906	84819222	+	A_peak_78938	intron (ENST00000258888, intron 1 of 13)	NA	2384	ENST00000258888
NOMO2	16	18492310	18492546	-	A_peak_85508	intron (ENST00000330537, intron 22 of 30)	NA	69783	ENST00000330537
USP31	16	23073741	23073972	-	A_peak_86478	exon (ENST00000219689, exon 14 of 16)	NA	75414	ENST00000219689
SPN	16	29666651	29666868	+	A_peak_87854	exon (ENST00000360121, exon 2 of 2)	NA	3540	ENST00000360121
AC002310.13	16	30539832	30540030	-	A_peak_88279	intron (ENST00000568114, intron 1 of 1)	NA	18348	ENST00000568114
ZNF629	16	30778219	30778389	-	A_peak_88400	TTS (ENST00000262525)	NA	8898	ENST00000262525
CMTM4	16	66651305	66651460	-	A_peak_91756	intron (ENST00000330687, intron 1 of 4)	NA	45325	ENST00000330687
SLC7A6	16	68294439	68294783	+	A_peak_92459	intron (ENST00000618043, intron 6 of 9)	NA	30095	ENST00000618043
AC009120.6	16	74332628	74332787	-	A_peak_93710	intron (ENST00000561921, intron 1 of 1)	NA	2639	ENST00000561921
RP11-566K11.2	16	89923079	89923463	+	A_peak_97426	intron (ENST00000556922, intron 2 of 4)	NA	4106	ENST00000556922
STAT5A	17	42287956	42288102	+	A_peak_104716	promoter-TSS (ENST00000345506)	NA	482	ENST00000345506
NAGS	17	44004860	44005054	+	A_peak_105361	promoter-TSS (ENST00000293404)	NA	411	ENST00000293404
KANSL1	17	46029097	46029366	-	A_peak_106068	TTS (ENST00000574590)	NA	194577	ENST00000574590
ARL17B	17	46343988	46344142	-	A_peak_106123	intron (ENST00000570618, intron 3 of 4)	NA	17699	ENST00000570618
ZNF652	17	49338030	49338221	-	A_peak_106785	intron (ENST00000362063, intron 1 of 5)	NA	24348	ENST00000362063
WFIKKN2	17	50838174	50838344	+	A_peak_107347	intron (ENST00000426127, intron 1 of 1)	NA	3609	ENST00000426127
BCAS3	17	61312177	61312448	+	A_peak_108552	intron (ENST00000589222, intron 22 of 25)	NA	634460	ENST00000589222
PRKCA	17	66416765	66416911	+	A_peak_109415	intron (ENST00000413366, intron 2 of 16)	NA	114012	ENST00000413366
MAP2K6	17	69498453	69498877	+	A_peak_109924	intron (ENST00000590474, intron 1 of 11)	NA	83967	ENST00000590474
RP11-552F3.10	17	75899783	75899979	+	A_peak_111306	exon (ENST00000587267, exon 3 of 3)	NA	2821	ENST00000587267
RP11-353N14.1	17	79801850	79802107	+	A_peak_112911	promoter-TSS (ENST00000570512)	NA	1380	ENST00000570512
LAMA3	18	23872719	23872935	+	A_peak_116377	intron (ENST00000313654, intron 38 of 74)	NA	183384	ENST00000313654
S1PR4	19	3178211	3178394	+	A_peak_120968	promoter-TSS (ENST00000246115)	NA	-466	ENST00000246115
DOCK6	19	11209515	11209655	-	A_peak_123799	intron (ENST00000294618, intron 37 of 47)	NA	52867	ENST00000294618
LGI4	19	35135456	35135736	-	A_peak_127892	promoter-TSS (ENST00000591633)	NA	-733	ENST00000591633
AC104534.3	19	38836806	38836946	-	A_peak_128706	intron (ENST00000602021, intron 3 of 3)	NA	3302	ENST00000602021
TMEM143	19	48355411	48355551	-	A_peak_131365	intron (ENST00000293261, intron 3 of 7)	NA	8756	ENST00000293261
FAM83E	19	48608888	48609147	-	A_peak_131481	intron (ENST00000263266, intron 3 of 4)	NA	4545	ENST00000263266
CTB-60B18.10	19	49018471	49018682	-	A_peak_131660	promoter-TSS (ENST00000637680)	NA	1947	ENST00000637680
MYBPC2	19	50431630	50431936	+	A_peak_132189	promoter-TSS (ENST00000357701)	NA	-1120	ENST00000357701
ZBTB45	19	58512664	58512938	-	A_peak_133782	TTS (ENST00000594051)	NA	7421	ENST00000594051
GREB1	2	11581383	11581525	+	A_peak_135774	intron (ENST00000381486, intron 7 of 32)	NA	47338	ENST00000381486
RHOB	2	20446362	20446532	+	A_peak_136492	promoter-TSS (ENST00000272233)	NA	-627	ENST00000272233
DTNB	2	25639725	25639874	-	A_peak_137175	intron (ENST00000496972, intron 1 of 17)	NA	10423	ENST00000496972
KIF3C	2	25939407	25939580	-	A_peak_137238	intron (ENST00000264712, intron 5 of 7)	NA	43004	ENST00000264712
SRSF7	2	38748300	38748448	-	A_peak_138694	intron (ENST00000446327, intron 4 of 6)	NA	3120	ENST00000446327
UXS1	2	106094533	106094681	-	A_peak_145537	intron (ENST00000283148, intron 14 of 14)	NA	99732	ENST00000283148
TMEM177	2	119679210	119679384	+	A_peak_146952	promoter-TSS (ENST00000424086)	NA	130	ENST00000424086
Metazoa_SRP	2	127858198	127858385	+	A_peak_147851	promoter-TSS (ENST00000614637)	NA	1401	ENST00000614637
FMNL2	2	152639008	152639152	+	A_peak_149584	intron (ENST00000288670, intron 23 of 25)	NA	303843	ENST00000288670
INO80D	2	206018658	206018798	-	A_peak_152340	intron (ENST00000403263, intron 7 of 10)	NA	67454	ENST00000403263
UBE2F	2	238030787	238030945	+	A_peak_155906	intron (ENST00000414443, intron 5 of 7)	NA	63911	ENST00000414443
HDAC4	2	239359125	239359282	-	A_peak_156333	intron (ENST00000345617, intron 1 of 26)	NA	41746	ENST00000345617
ING5	2	241700478	241700618	+	A_peak_157186	intron (ENST00000636051, intron 2 of 7)	NA	13463	ENST00000636051
AL121590.1	20	21613666	21613839	+	A_peak_160322	promoter-TSS (ENST00000621402)	NA	-1226	ENST00000621402
PROCR	20	35176465	35176605	+	A_peak_162812	intron (ENST00000216968, intron 3 of 3)	NA	4462	ENST00000216968
ACTR5	20	38748671	38748814	+	A_peak_164065	promoter-TSS (ENST00000243903)	NA	300	ENST00000243903
KCNK15-AS1	20	44703299	44703439	-	A_peak_165014	intron (ENST00000427598, intron 2 of 2)	NA	35527	ENST00000427598
RNA5SP486	20	47871622	47871850	+	A_peak_165914	promoter-TSS (ENST00000515961)	NA	-1455	ENST00000515961
NFATC2	20	51543367	51543563	-	A_peak_167156	intron (ENST00000609943, intron 1 of 9)	NA	19366	ENST00000609943
ATP9A	20	51739685	51739872	-	A_peak_167220	intron (ENST00000338821, intron 1 of 27)	NA	28856	ENST00000338821
GNAS	20	58883611	58883829	+	A_peak_168331	intron (ENST00000313949, intron 1 of 12)	NA	44002	ENST00000313949
EEF1A2	20	63496444	63496596	-	A_peak_169931	intron (ENST00000217182, intron 2 of 7)	NA	2795	ENST00000217182
MICAL3	22	17955362	17955531	-	A_peak_174321	intron (ENST00000441493, intron 1 of 31)	NA	69113	ENST00000441493
IGLV1-51	22	22322334	22322503	+	A_peak_175489	promoter-TSS (ENST00000390290)	NA	-54	ENST00000390290
LIMK2	22	31213312	31213459	+	A_peak_177221	promoter-TSS (ENST00000406516)	NA	1111	ENST00000406516
ANKRD54	22	37831487	37831674	-	A_peak_178412	exon (ENST00000215941, exon 8 of 8)	NA	12851	ENST00000215941
PPARA	22	46170282	46170540	+	A_peak_180489	intron (ENST00000440343, intron 2 of 3)	NA	19890	ENST00000440343
UQCRC1	3	48609048	48609224	-	A_peak_185590	promoter-TSS (ENST00000203407)	NA	901	ENST00000203407
TEX264	3	51669367	51669507	+	A_peak_186378	intron (ENST00000419358, intron 1 of 2)	NA	6744	ENST00000419358
NFKBIZ	3	101853459	101853634	+	A_peak_188770	exon (ENST00000394054, exon 6 of 13)	NA	25553	ENST00000394054
ANK2	4	113145544	113145704	+	A_peak_200800	intron (ENST00000506722, intron 2 of 46)	NA	327515	ENST00000506722
GMDS	6	2244966	2245133	-	A_peak_215499	promoter-TSS (ENST00000380815)	NA	643	ENST00000380815
NUP153	6	17653013	17653220	-	A_peak_217285	intron (ENST00000537253, intron 11 of 22)	NA	53718	ENST00000537253
RP5-1186N24.3	6	28591106	28591250	+	A_peak_218141	exon (ENST00000499525, exon 2 of 2)	NA	3800	ENST00000499525
DHX16	6	30670820	30670964	-	A_peak_218505	exon (ENST00000376442, exon 3 of 20)	NA	2145	ENST00000376442
ABHD16A	6	31690396	31690665	-	A_peak_218822	intron (ENST00000395952, intron 10 of 19)	NA	12914	ENST00000395952
ITPR3	6	33632421	33632595	+	A_peak_219404	intron (ENST00000374316, intron 2 of 58)	NA	12143	ENST00000374316
CPNE5	6	36769554	36769725	-	A_peak_220202	intron (ENST00000244751, intron 10 of 20)	NA	70363	ENST00000244751
C6orf132	6	42103505	42103678	-	A_peak_221223	exon (ENST00000341865, exon 5 of 5)	NA	38853	ENST00000341865
TTBK1	6	43248250	43248491	+	A_peak_221545	intron (ENST00000259750, intron 2 of 14)	NA	4690	ENST00000259750
PRIM2	6	57389127	57389389	+	A_peak_222653	intron (ENST00000615550, intron 7 of 13)	NA	71634	ENST00000615550
PHACTR2	6	143686721	143686906	+	A_peak_226144	intron (ENST00000367584, intron 1 of 11)	NA	149968	ENST00000367584
TTYH3	7	2643695	2643951	+	A_peak_230370	intron (ENST00000258796, intron 1 of 13)	NA	11872	ENST00000258796
POM121C	7	75485465	75485607	-	A_peak_236438	promoter-TSS (ENST00000615331)	NA	735	ENST00000615331
GJC3	7	99929106	99929655	-	A_peak_237943	promoter-TSS (ENST00000312891)	NA	240	ENST00000312891
ZKSCAN1	7	100030154	100030296	+	A_peak_237981	intron (ENST00000535170, intron 2 of 3)	NA	14653	ENST00000535170
MUC12	7	101003702	101003887	+	A_peak_238413	exon (ENST00000536621, exon 2 of 12)	NA	34171	ENST00000536621
RINT1	7	105537211	105537428	+	A_peak_239171	intron (ENST00000257700, intron 3 of 14)	NA	5234	ENST00000257700
B4GALT1-AS1	9	33167531	33167747	+	A_peak_254457	promoter-TSS (ENST00000442432)	NA	664	ENST00000442432
ARHGEF39	9	35665279	35665532	-	A_peak_254881	promoter-TSS (ENST00000378387)	NA	-118	ENST00000378387
WNK2	9	93240912	93241115	+	A_peak_257798	intron (ENST00000448039, intron 6 of 9)	NA	56097	ENST00000448039
NUTM2G	9	96931365	96931681	+	A_peak_258332	intron (ENST00000354649, intron 1 of 6)	NA	3213	ENST00000354649
PDCL	9	122828048	122828205	-	A_peak_260342	promoter-TSS (ENST00000259467)	NA	505	ENST00000259467
FAM102A	9	127943288	127943453	-	A_peak_261346	intron (ENST00000373095, intron 10 of 10)	NA	37143	ENST00000373095
ECE1	1	21324672	21324812	-	A_peak_5006	intron (ENST00000415912, intron 1 of 18)	NA	20762	ENST00000415912
INPP5B	1	37946653	37946875	-	A_peak_8170	promoter-TSS (ENST00000373023)	NA	293	ENST00000373023
RIMS3	1	40630919	40631144	-	A_peak_8551	intron (ENST00000372684, intron 5 of 7)	NA	34626	ENST00000372684
BEST4	1	44786165	44786311	-	A_peak_9308	promoter-TSS (ENST00000372207)	NA	1467	ENST00000372207
JUN	1	58782297	58782437	-	A_peak_10844	promoter-TSS (ENST00000371222)	NA	1960	ENST00000371222
FAM129A	1	184973677	184973945	-	A_peak_17941	promoter-TSS (ENST00000367511)	NA	739	ENST00000367511
RHOU	1	228736332	228736592	+	A_peak_21058	promoter-TSS (ENST00000366691)	NA	1385	ENST00000366691
SMYD3	1	246071833	246071973	-	A_peak_22494	intron (ENST00000490107, intron 5 of 11)	NA	435354	ENST00000490107
RASSF4	10	44990098	44990304	+	A_peak_26297	intron (ENST00000340258, intron 8 of 10)	NA	30409	ENST00000340258
TAF5	10	103368676	103368872	+	A_peak_31513	promoter-TSS (ENST00000369839)	NA	807	ENST00000369839
SH3PXD2A	10	103646402	103646556	-	A_peak_31596	intron (ENST00000369774, intron 8 of 14)	NA	209064	ENST00000369774
TRIM3	11	6473088	6473239	-	A_peak_36097	promoter-TSS (ENST00000525074)	NA	1296	ENST00000525074
SLC43A1	11	57487132	57487527	-	A_peak_39088	intron (ENST00000278426, intron 13 of 14)	NA	28457	ENST00000278426
PC	11	66912356	66912592	-	A_peak_41315	intron (ENST00000393958, intron 2 of 21)	NA	45902	ENST00000393958
ARAP1	11	72744953	72745093	-	A_peak_42846	intron (ENST00000359373, intron 1 of 33)	NA	48576	ENST00000359373
USP35	11	78194630	78194786	+	A_peak_43846	intron (ENST00000530267, intron 1 of 5)	NA	5896	ENST00000530267
MMP20	11	102603144	102603403	-	A_peak_44695	intron (ENST00000260228, intron 6 of 9)	NA	22059	ENST00000260228
ATM	11	108222496	108222747	+	A_peak_44876	promoter-TSS (ENST00000527805)	NA	137	ENST00000527805
OAF	11	120229522	120229724	+	A_peak_46212	exon (ENST00000328965, exon 4 of 4)	NA	18856	ENST00000328965
MYH6	14	23398891	23399043	-	A_peak_64590	exon (ENST00000405093, exon 15 of 39)	NA	9310	ENST00000405093
ELMSAN1	14	73753441	73753718	-	A_peak_68486	intron (ENST00000394071, intron 1 of 11)	NA	33679	ENST00000394071
FOXN3	14	89367517	89367657	-	A_peak_69512	intron (ENST00000345097, intron 2 of 6)	NA	251543	ENST00000345097
HSP90AA1	14	102087952	102088133	-	A_peak_71303	intron (ENST00000334701, intron 2 of 11)	NA	51644	ENST00000334701
SMAD3	15	67179072	67179224	+	A_peak_76715	intron (ENST00000327367, intron 5 of 8)	NA	113303	ENST00000327367
MESDC2	15	80954053	80954318	-	A_peak_78613	intron (ENST00000561312, intron 3 of 4)	NA	35643	ENST00000561312
ISG20	15	88637474	88637724	+	A_peak_79229	promoter-TSS (ENST00000560741)	NA	1446	ENST00000560741
AP3S2	15	89859437	89859647	-	A_peak_79480	intron (ENST00000336418, intron 4 of 5)	NA	34800	ENST00000336418
PCSK6	15	101447262	101447406	-	A_peak_80545	intron (ENST00000611716, intron 1 of 21)	NA	42505	ENST00000611716
RAB26	16	2154815	2154967	+	A_peak_81611	promoter-TSS (ENST00000566724)	NA	1849	ENST00000566724
GRIN2A	16	9907825	9907965	-	A_peak_83445	intron (ENST00000396573, intron 4 of 13)	NA	274859	ENST00000396573
CTD-3088G3.8	16	11400777	11400956	-	A_peak_83888	intron (ENST00000598234, intron 48 of 64)	NA	122722	ENST00000598234
GPRC5B	16	19872624	19872892	-	A_peak_85816	exon (ENST00000300571, exon 2 of 4)	NA	12159	ENST00000300571
GGA2	16	23497091	23497254	-	A_peak_86566	intron (ENST00000309859, intron 1 of 16)	NA	13322	ENST00000309859
KIAA0556	16	27561287	27561642	+	A_peak_87172	intron (ENST00000261588, intron 1 of 27)	NA	11312	ENST00000261588
CTF1	16	30896956	30897096	+	A_peak_88450	promoter-TSS (ENST00000279804)	NA	419	ENST00000279804
HEATR3	16	50066088	50066340	+	A_peak_89795	promoter-TSS (ENST00000299192)	NA	273	ENST00000299192
CCDC113	16	58265938	58266201	+	A_peak_91271	intron (ENST00000219299, intron 6 of 8)	NA	16133	ENST00000219299
CDH5	16	66374338	66374523	+	A_peak_91671	intron (ENST00000614547, intron 1 of 9)	NA	7808	ENST00000614547
CMIP	16	81499995	81500193	+	A_peak_94537	intron (ENST00000537098, intron 1 of 20)	NA	54924	ENST00000537098
CMIP	16	81633229	81633447	+	A_peak_94603	intron (ENST00000537098, intron 3 of 20)	NA	188168	ENST00000537098
ZCCHC14	16	87474098	87474362	-	A_peak_96037	intron (ENST00000268616, intron 1 of 12)	NA	17815	ENST00000268616
GRAPL	17	19126455	19126624	+	A_peak_101197	promoter-TSS (ENST00000344415)	NA	-930	ENST00000344415
MLLT6	17	38709416	38709597	+	A_peak_103587	exon (ENST00000621332, exon 6 of 20)	NA	3964	ENST00000621332
KCNH4	17	42173239	42173619	-	A_peak_104679	intron (ENST00000607371, intron 6 of 16)	NA	7652	ENST00000607371
GHDC	17	42193684	42193857	-	A_peak_104693	promoter-TSS (ENST00000593209)	NA	689	ENST00000593209
AOC2	17	42844741	42844881	+	A_peak_104950	promoter-TSS (ENST00000253799)	NA	211	ENST00000253799
PYY	17	44000323	44000474	-	A_peak_105357	intron (ENST00000360085, intron 1 of 6)	NA	4071	ENST00000360085
AC002117.1	17	45157751	45157911	-	A_peak_105813	intron (ENST00000589950, intron 1 of 1)	NA	3679	ENST00000589950
MAP3K14	17	45300314	45300684	-	A_peak_105867	intron (ENST00000344686, intron 1 of 15)	NA	16541	ENST00000344686
RP11-893F2.14	17	50164507	50164771	-	A_peak_107066	promoter-TSS (ENST00000572855)	NA	677	ENST00000572855
MSI2	17	57338588	57338772	+	A_peak_107817	intron (ENST00000416426, intron 5 of 13)	NA	82829	ENST00000416426
SDK2	17	73420907	73421109	-	A_peak_110358	intron (ENST00000392650, intron 15 of 44)	NA	223081	ENST00000392650
AFMID	17	78190880	78191062	+	A_peak_112266	exon (ENST00000409257, exon 2 of 11)	NA	3654	ENST00000409257
RNF213	17	80377761	80377998	+	A_peak_113199	intron (ENST00000508628, intron 55 of 68)	NA	117013	ENST00000508628
NPLOC4	17	81635573	81635800	-	A_peak_113843	promoter-TSS (ENST00000331134)	NA	1460	ENST00000331134
RP13-516M14.2	17	82215461	82215601	+	A_peak_114262	promoter-TSS (ENST00000581303)	NA	1304	ENST00000581303
SLC16A3	17	82226522	82226708	+	A_peak_114274	promoter-TSS (ENST00000584689)	NA	-1782	ENST00000584689
BORCS8-MEF2B	19	19170617	19170757	-	A_peak_126357	intron (ENST00000444486, intron 3 of 9)	NA	21444	ENST00000444486
PEPD	19	33402687	33402869	-	A_peak_127511	intron (ENST00000244137, intron 11 of 14)	NA	119016	ENST00000244137
PEPD	19	33403589	33404300	-	A_peak_127513	intron (ENST00000244137, intron 11 of 14)	NA	117850	ENST00000244137
ETFB	19	51356564	51356867	-	A_peak_132346	promoter-TSS (ENST00000354232)	NA	391	ENST00000354232
ZNF583	19	56403830	56404025	+	A_peak_133451	promoter-TSS (ENST00000291598)	NA	-87	ENST00000291598
TSSC1	2	3289387	3289585	-	A_peak_134439	intron (ENST00000382125, intron 3 of 8)	NA	88396	ENST00000382125
TSSC1	2	3296993	3297190	-	A_peak_134445	intron (ENST00000382125, intron 3 of 8)	NA	80791	ENST00000382125
CPSF3	2	9452395	9452586	+	A_peak_135169	intron (ENST00000238112, intron 11 of 17)	NA	28922	ENST00000238112
ATP6V1C2	2	10755799	10756010	+	A_peak_135560	intron (ENST00000381661, intron 4 of 12)	NA	34255	ENST00000381661
DNMT3A	2	25339243	25339521	-	A_peak_137139	intron (ENST00000264709, intron 1 of 22)	NA	3208	ENST00000264709
KHK	2	27100269	27100463	+	A_peak_137537	exon (ENST00000260599, exon 8 of 8)	NA	13619	ENST00000260599
MORN2	2	38881772	38881928	+	A_peak_138723	intron (ENST00000340556, intron 4 of 4)	NA	5888	ENST00000340556
THADA	2	43273894	43274218	-	A_peak_139274	intron (ENST00000405975, intron 36 of 37)	NA	321990	ENST00000405975
FBXO11	2	47865982	47866122	-	A_peak_139912	intron (ENST00000403359, intron 1 of 22)	NA	39741	ENST00000403359
TGFBRAP1	2	105290136	105290315	-	A_peak_145415	intron (ENST00000595531, intron 3 of 10)	NA	18096	ENST00000595531
POTEF	2	130127513	130127674	-	A_peak_148267	promoter-TSS (ENST00000409914)	NA	1629	ENST00000409914
AC140481.4	2	130583946	130584115	-	A_peak_148394	exon (ENST00000457169, exon 2 of 2)	NA	6433	ENST00000457169
AC018890.6	2	174546771	174546912	+	A_peak_150769	promoter-TSS (ENST00000442996)	NA	-300	ENST00000442996
TMEM237	2	201642608	201642783	-	A_peak_151986	promoter-TSS (ENST00000409883)	NA	822	ENST00000409883
IKZF2	2	213106450	213106626	-	A_peak_152630	intron (ENST00000451136, intron 4 of 7)	NA	45071	ENST00000451136
INPP5D	2	233139929	233140106	+	A_peak_154909	intron (ENST00000359570, intron 6 of 26)	NA	80050	ENST00000359570
AC079135.1	2	236200471	236200686	+	A_peak_155557	intron (ENST00000415226, intron 1 of 3)	NA	33131	ENST00000415226
SEL1L2	20	13932990	13933130	-	A_peak_159315	intron (ENST00000378072, intron 2 of 17)	NA	57556	ENST00000378072
GINS1	20	25417939	25418106	+	A_peak_161102	intron (ENST00000262460, intron 3 of 6)	NA	10295	ENST00000262460
BPIFA2	20	33174006	33174216	+	A_peak_162170	exon (ENST00000253362, exon 4 of 9)	NA	12343	ENST00000253362
PREX1	20	48754326	48754507	-	A_peak_166161	intron (ENST00000371941, intron 1 of 39)	NA	73467	ENST00000371941
KCNG1	20	51021972	51022112	-	A_peak_167042	promoter-TSS (ENST00000371571)	NA	1087	ENST00000371571
SALL4	20	51801013	51801219	-	A_peak_167248	promoter-TSS (ENST00000217086)	NA	1404	ENST00000217086
MIR1-1HG	20	62559232	62559440	+	A_peak_169374	intron (ENST00000624914, intron 2 of 3)	NA	8883	ENST00000624914
OPRL1	20	64101369	64101574	+	A_peak_170344	TTS (ENST00000349451)	NA	16455	ENST00000349451
RBFOX2	22	35809817	35809957	-	A_peak_177784	exon (ENST00000405409, exon 2 of 12)	NA	30700	ENST00000405409
UBE2E2	3	23554972	23555178	+	A_peak_183499	intron (ENST00000425792, intron 5 of 5)	NA	352055	ENST00000425792
CMTM8	3	32296642	32296791	+	A_peak_183862	intron (ENST00000307526, intron 1 of 3)	NA	58037	ENST00000307526
UMPS	3	124730951	124731210	+	A_peak_189667	promoter-TSS (ENST00000232607)	NA	714	ENST00000232607
DZIP1L	3	138097484	138097706	-	A_peak_191235	intron (ENST00000327532, intron 3 of 15)	NA	18014	ENST00000327532
USP13	3	179652720	179652876	+	A_peak_192972	promoter-TSS (ENST00000263966)	NA	43	ENST00000263966
EHHADH	3	185235083	185235358	-	A_peak_193438	intron (ENST00000231887, intron 3 of 6)	NA	18878	ENST00000231887
XXYLT1	3	195104136	195104366	-	A_peak_194199	intron (ENST00000310380, intron 3 of 3)	NA	166916	ENST00000310380
SLC39A8	4	102344583	102344938	-	A_peak_200393	promoter-TSS (ENST00000424970)	NA	445	ENST00000424970
SLC38A9	5	55712453	55712638	-	A_peak_206731	promoter-TSS (ENST00000396865)	NA	181	ENST00000396865
HINT1	5	131164956	131165214	-	A_peak_209818	promoter-TSS (ENST00000304043)	NA	400	ENST00000304043
RP11-394O4.3	5	149371568	149371708	+	A_peak_211863	promoter-TSS (ENST00000521756)	NA	-536	ENST00000521756
CDYL	6	4953960	4954100	+	A_peak_215991	exon (ENST00000328908, exon 9 of 9)	NA	247871	ENST00000328908
HLA-A	6	29939220	29939378	+	A_peak_218320	promoter-TSS (ENST00000396634)	NA	-1961	ENST00000396634
MDC1	6	30704398	30704538	-	A_peak_218523	exon (ENST00000376406, exon 10 of 15)	NA	13421	ENST00000376406
MICB	6	31499433	31499698	+	A_peak_218724	intron (ENST00000538442, intron 1 of 5)	NA	4684	ENST00000538442
PHACTR2	6	143570598	143570867	+	A_peak_226134	intron (ENST00000367584, intron 1 of 11)	NA	33887	ENST00000367584
SYNJ2	6	158081065	158081276	+	A_peak_227476	exon (ENST00000355585, exon 19 of 27)	NA	99283	ENST00000355585
PARK2	6	161969431	161969571	-	A_peak_228054	intron (ENST00000366898, intron 6 of 11)	NA	758270	ENST00000366898
PARK2	6	162094025	162094165	-	A_peak_228061	intron (ENST00000366898, intron 4 of 11)	NA	633676	ENST00000366898
FGFR1OP	6	167028168	167028325	+	A_peak_228599	intron (ENST00000366847, intron 10 of 12)	NA	29064	ENST00000366847
WDR27	6	169646166	169646327	-	A_peak_229209	intron (ENST00000448612, intron 16 of 25)	NA	55407	ENST00000448612
TNRC18	7	5398894	5399067	-	A_peak_230930	intron (ENST00000399537, intron 2 of 29)	NA	24566	ENST00000399537
ACTB	7	5558999	5559378	-	A_peak_231035	intron (ENST00000432588, intron 1 of 3)	NA	4596	ENST00000432588
NSUN5	7	73302189	73302329	-	A_peak_235718	TTS (ENST00000428206)	NA	6545	ENST00000428206
IFRD1	7	112422013	112422162	+	A_peak_239514	promoter-TSS (ENST00000432734)	NA	-881	ENST00000432734
PTPRN2	7	158028461	158028621	-	A_peak_243045	intron (ENST00000409483, intron 10 of 21)	NA	559247	ENST00000409483
RP11-706C16.7	8	142764452	142764856	+	A_peak_252249	promoter-TSS (ENST00000523657)	NA	1538	ENST00000523657
PUF60	8	143827466	143827606	-	A_peak_252642	intron (ENST00000526683, intron 1 of 11)	NA	2323	ENST00000526683
UAP1L1	9	137083755	137084043	+	A_peak_264252	exon (ENST00000409858, exon 9 of 9)	NA	6398	ENST00000409858
LRRC47	1	3779668	3779882	-	A_peak_1384	exon (ENST00000378251, exon 7 of 7)	NA	16729	ENST00000378251
DRAXIN	1	11711276	11711513	+	A_peak_3013	intron (ENST00000294485, intron 3 of 6)	NA	19665	ENST00000294485
C1orf228	1	44706153	44706477	+	A_peak_9280	intron (ENST00000458657, intron 7 of 12)	NA	31602	ENST00000458657
FAF1	1	50755473	50755634	-	A_peak_9962	intron (ENST00000396153, intron 4 of 18)	NA	204710	ENST00000396153
FAF1	1	50922267	50922490	-	A_peak_9966	intron (ENST00000396153, intron 1 of 18)	NA	37885	ENST00000396153
ZNF326	1	89993873	89994064	+	A_peak_12020	promoter-TSS (ENST00000340281)	NA	-1147	ENST00000340281
CDC14A	1	100352195	100352364	+	A_peak_12579	intron (ENST00000635056, intron 1 of 14)	NA	7254	ENST00000635056
DCST1	1	155042672	155042812	+	A_peak_15414	exon (ENST00000295542, exon 9 of 17)	NA	8918	ENST00000295542
YY1AP1	1	155680616	155680805	-	A_peak_15594	intron (ENST00000368339, intron 1 of 9)	NA	7946	ENST00000368339
NTRK1	1	156860310	156860583	+	A_peak_16012	intron (ENST00000392302, intron 2 of 16)	NA	44790	ENST00000392302
PPOX	1	161173541	161173700	+	A_peak_16361	intron (ENST00000535223, intron 3 of 3)	NA	7122	ENST00000535223
NUCKS1	1	205740055	205740243	-	A_peak_19212	intron (ENST00000367142, intron 1 of 6)	NA	10127	ENST00000367142
CALML3-AS1	10	5523844	5524017	-	A_peak_23408	intron (ENST00000542093, intron 1 of 2)	NA	2316	ENST00000542093
H2AFY2	10	70107549	70107777	+	A_peak_27681	intron (ENST00000373255, intron 7 of 8)	NA	54867	ENST00000373255
ZMIZ1	10	79165154	79165387	+	A_peak_29044	intron (ENST00000334512, intron 4 of 24)	NA	96235	ENST00000334512
ZCCHC24	10	79397548	79397929	-	A_peak_29160	intron (ENST00000372336, intron 2 of 3)	NA	47889	ENST00000372336
FAM213A	10	80425704	80425876	+	A_peak_29316	intron (ENST00000372188, intron 3 of 5)	NA	17961	ENST00000372188
NUTM2A-AS1	10	87258814	87258992	-	A_peak_29776	intron (ENST00000451940, intron 4 of 5)	NA	83639	ENST00000451940
PKP3	11	395960	396223	+	A_peak_34745	intron (ENST00000534401, intron 2 of 3)	NA	3477	ENST00000534401
OR56A1	11	6027352	6027492	-	A_peak_36072	promoter-TSS (ENST00000316650)	NA	319	ENST00000316650
RCE1	11	66844750	66844998	+	A_peak_41273	promoter-TSS (ENST00000309657)	NA	1462	ENST00000309657
ARHGEF17	11	73324483	73324630	+	A_peak_43003	intron (ENST00000263674, intron 1 of 20)	NA	16267	ENST00000263674
FAT3	11	92408540	92408693	+	A_peak_44313	intron (ENST00000409404, intron 1 of 24)	NA	56520	ENST00000409404
FGF23	12	4375314	4375477	-	A_peak_48117	intron (ENST00000237837, intron 1 of 2)	NA	4333	ENST00000237837
SPSB2	12	6880711	6880916	-	A_peak_48534	promoter-TSS (ENST00000432205)	NA	1474	ENST00000432205
LRRC23	12	6902985	6903215	+	A_peak_48541	intron (ENST00000433346, intron 2 of 5)	NA	29531	ENST00000433346
GPD1	12	50105301	50105565	+	A_peak_50846	promoter-TSS (ENST00000301149)	NA	1614	ENST00000301149
ISCU	12	108566052	108566201	+	A_peak_54578	intron (ENST00000311893, intron 3 of 4)	NA	3525	ENST00000311893
DLGAP5	14	55180806	55181001	-	A_peak_66968	intron (ENST00000395425, intron 5 of 19)	NA	10641	ENST00000395425
TDRD9	14	104005561	104005701	+	A_peak_71861	intron (ENST00000409874, intron 15 of 35)	NA	77169	ENST00000409874
CEP170B	14	104863361	104863534	+	A_peak_72091	promoter-TSS (ENST00000556508)	NA	-1833	ENST00000556508
HERC2	15	28272805	28273028	-	A_peak_73153	exon (ENST00000261609, exon 8 of 93)	NA	49236	ENST00000261609
ADCY9	16	4110029	4110169	-	A_peak_82406	intron (ENST00000294016, intron 2 of 10)	NA	6086	ENST00000294016
BFAR	16	14647397	14647547	+	A_peak_84594	intron (ENST00000261658, intron 2 of 7)	NA	14657	ENST00000261658
CTA-481E9.2	16	17963422	17963596	+	A_peak_85411	promoter-TSS (ENST00000623060)	NA	1912	ENST00000623060
C16orf54	16	29741530	29741670	-	A_peak_87888	TTS (ENST00000329410)	NA	4406	ENST00000329410
NUDT21	16	56441958	56442198	-	A_peak_90663	intron (ENST00000300291, intron 3 of 6)	NA	9297	ENST00000300291
FAM192A	16	57151592	57151764	-	A_peak_90869	TTS (ENST00000309137)	NA	34386	ENST00000309137
ADGRG1	16	57614962	57615132	+	A_peak_91021	intron (ENST00000565587, intron 1 of 3)	NA	4395	ENST00000565587
SMPD3	16	68389059	68389358	-	A_peak_92511	intron (ENST00000219334, intron 1 of 8)	NA	59480	ENST00000219334
FA2H	16	74770937	74771204	-	A_peak_93813	intron (ENST00000219368, intron 1 of 6)	NA	3755	ENST00000219368
CMIP	16	81623097	81623237	+	A_peak_94595	intron (ENST00000537098, intron 3 of 20)	NA	177997	ENST00000537098
GSE1	16	85437689	85437829	+	A_peak_95383	intron (ENST00000637419, intron 2 of 2)	NA	268234	ENST00000637419
ZC3H18	16	88585450	88585612	+	A_peak_96603	intron (ENST00000301011, intron 2 of 17)	NA	15150	ENST00000301011
TM4SF5	17	4780878	4781122	+	A_peak_98803	intron (ENST00000270560, intron 2 of 4)	NA	9108	ENST00000270560
CTD-2545G14.6	17	7243374	7243537	+	A_peak_99353	promoter-TSS (ENST00000624722)	NA	1255	ENST00000624722
NEK8	17	28741999	28742161	+	A_peak_102082	exon (ENST00000268766, exon 15 of 15)	NA	13300	ENST00000268766
ACACA	17	37322574	37323072	-	A_peak_103254	intron (ENST00000616317, intron 3 of 55)	NA	83957	ENST00000616317
GPR179	17	38333600	38333740	-	A_peak_103401	intron (ENST00000621958, intron 9 of 10)	NA	10140	ENST00000621958
CACNB1	17	39181313	39181504	-	A_peak_103786	intron (ENST00000622445, intron 10 of 12)	NA	16295	ENST00000622445
RARA	17	40312445	40312661	+	A_peak_104180	intron (ENST00000577646, intron 1 of 3)	NA	3361	ENST00000577646
CTB-175E5.7	17	44210797	44211101	+	A_peak_105484	intron (ENST00000586560, intron 1 of 1)	NA	12067	ENST00000586560
WNT3	17	46783602	46783742	-	A_peak_106177	intron (ENST00000225512, intron 1 of 4)	NA	35088	ENST00000225512
IGF2BP1	17	49054543	49054733	+	A_peak_106728	exon (ENST00000290341, exon 15 of 15)	NA	57226	ENST00000290341
SCN4A	17	63962295	63962435	-	A_peak_108989	intron (ENST00000435607, intron 10 of 23)	NA	10553	ENST00000435607
PRKCA	17	66749771	66749911	+	A_peak_109464	intron (ENST00000413366, intron 13 of 16)	NA	447015	ENST00000413366
SGSH	17	80219419	80219618	-	A_peak_113126	promoter-TSS (ENST00000326317)	NA	882	ENST00000326317
C17orf89	17	81242156	81242296	+	A_peak_113593	TTS (ENST00000576002)	NA	2615	ENST00000576002
CCDC57	17	82111830	82112043	-	A_peak_114219	intron (ENST00000392347, intron 16 of 16)	NA	100877	ENST00000392347
FHOD3	18	36656090	36656248	+	A_peak_116936	intron (ENST00000257209, intron 10 of 24)	NA	358455	ENST00000257209
SLC14A2	18	45410053	45410199	+	A_peak_117167	intron (ENST00000586448, intron 1 of 20)	NA	197131	ENST00000586448
CTIF	18	48582820	48583108	+	A_peak_117463	intron (ENST00000256413, intron 1 of 11)	NA	43918	ENST00000256413
CIRBP	19	1272093	1272233	+	A_peak_119978	intron (ENST00000588030, intron 6 of 6)	NA	12779	ENST00000588030
VMAC	19	5906213	5906609	+	A_peak_122174	promoter-TSS (ENST00000339485)	NA	1553	ENST00000339485
LDLR	19	11131868	11132014	+	A_peak_123765	exon (ENST00000558518, exon 18 of 18)	NA	42579	ENST00000558518
RNASEH2A	19	12806852	12807036	+	A_peak_124242	promoter-TSS (ENST00000221486)	NA	364	ENST00000221486
DNAJB1	19	14520738	14520929	-	A_peak_124832	intron (ENST00000396969, intron 2 of 3)	NA	8475	ENST00000396969
SSBP4	19	18418905	18419364	+	A_peak_125990	promoter-TSS (ENST00000597724)	NA	270	ENST00000597724
ZNF724P	19	23249758	23249921	-	A_peak_126763	promoter-TSS (ENST00000418100)	NA	521	ENST00000418100
LRP3	19	33195741	33195981	+	A_peak_127401	intron (ENST00000592484, intron 1 of 4)	NA	18258	ENST00000592484
ERCC1	19	45435617	45435937	-	A_peak_130412	intron (ENST00000423698, intron 1 of 8)	NA	43051	ENST00000423698
RNF144A	2	7042475	7042651	+	A_peak_134829	exon (ENST00000320892, exon 9 of 9)	NA	125171	ENST00000320892
PDIA6	2	10787762	10788023	-	A_peak_135582	intron (ENST00000272227, intron 10 of 12)	NA	24952	ENST00000272227
ASXL2	2	25751025	25751182	-	A_peak_137199	intron (ENST00000435504, intron 11 of 12)	NA	127413	ENST00000435504
PLB1	2	28563239	28563437	+	A_peak_137796	intron (ENST00000422425, intron 18 of 56)	NA	67267	ENST00000422425
PPP1CB	2	28755331	28755511	+	A_peak_137827	intron (ENST00000455580, intron 1 of 4)	NA	3781	ENST00000455580
GALNT14	2	31128591	31128772	-	A_peak_138112	intron (ENST00000349752, intron 1 of 14)	NA	10045	ENST00000349752
RNA5SP90	2	31227975	31228115	+	A_peak_138119	promoter-TSS (ENST00000364801)	NA	-267	ENST00000364801
SPAST	2	32144770	32144924	+	A_peak_138215	intron (ENST00000615843, intron 14 of 16)	NA	81236	ENST00000615843
CYP26B1	2	72142364	72142528	-	A_peak_141975	intron (ENST00000001146, intron 2 of 5)	NA	5592	ENST00000001146
BIN1	2	127096619	127096787	-	A_peak_147687	intron (ENST00000316724, intron 1 of 18)	NA	10652	ENST00000316724
NCKAP5	2	133399142	133399282	-	A_peak_148731	intron (ENST00000409261, intron 3 of 19)	NA	169248	ENST00000409261
UBR3	2	170047016	170047182	+	A_peak_150312	intron (ENST00000272793, intron 32 of 38)	NA	219641	ENST00000272793
OLA1	2	174242313	174242453	-	A_peak_150730	intron (ENST00000284719, intron 2 of 10)	NA	6315	ENST00000284719
C2orf88	2	190177384	190177609	+	A_peak_151385	intron (ENST00000450357, intron 3 of 3)	NA	87920	ENST00000450357
USP40	2	233489265	233489405	-	A_peak_155030	intron (ENST00000450966, intron 26 of 30)	NA	76255	ENST00000450966
IQCA1	2	236492490	236492667	-	A_peak_155600	intron (ENST00000309507, intron 3 of 17)	NA	14957	ENST00000309507
SCRT2	20	677039	677245	-	A_peak_157558	promoter-TSS (ENST00000246104)	NA	-963	ENST00000246104
PSMF1	20	1113196	1113429	+	A_peak_157665	promoter-TSS (ENST00000333082)	NA	49	ENST00000333082
SLC23A2	20	4913326	4913489	-	A_peak_158660	intron (ENST00000379333, intron 3 of 16)	NA	96886	ENST00000379333
PIGU	20	34573473	34573626	-	A_peak_162619	intron (ENST00000217446, intron 11 of 11)	NA	103536	ENST00000217446
SOGA1	20	36801102	36801242	-	A_peak_163402	intron (ENST00000237536, intron 11 of 14)	NA	62514	ENST00000237536
EYA2	20	47005843	47006155	+	A_peak_165631	intron (ENST00000611592, intron 4 of 14)	NA	111375	ENST00000611592
APCDD1L	20	58470876	58471016	-	A_peak_168213	intron (ENST00000371149, intron 1 of 3)	NA	43992	ENST00000371149
NPEPL1	20	58711538	58711697	+	A_peak_168279	intron (ENST00000525967, intron 8 of 12)	NA	22486	ENST00000525967
OSBPL2	20	62279705	62279845	+	A_peak_169176	intron (ENST00000439951, intron 7 of 12)	NA	41290	ENST00000439951
NKAIN4	20	63245601	63245867	-	A_peak_169797	intron (ENST00000370316, intron 4 of 6)	NA	8806	ENST00000370316
COL20A1	20	63304690	63304847	+	A_peak_169838	intron (ENST00000358894, intron 3 of 35)	NA	11582	ENST00000358894
FNDC11	20	63552608	63552854	+	A_peak_169974	intron (ENST00000611891, intron 1 of 1)	NA	4840	ENST00000611891
ICOSLG	21	44240109	44240285	-	A_peak_173134	promoter-TSS (ENST00000407780)	NA	748	ENST00000407780
S100B	21	46598043	46598215	-	A_peak_173884	TTS (ENST00000367071)	NA	7079	ENST00000367071
HMOX1	22	35384620	35384896	+	A_peak_177709	intron (ENST00000412893, intron 3 of 3)	NA	4397	ENST00000412893
AC093495.4	3	14146249	14146389	+	A_peak_183019	promoter-TSS (ENST00000420253)	NA	1682	ENST00000420253
CMTM7	3	32398782	32399021	+	A_peak_183874	intron (ENST00000334983, intron 1 of 4)	NA	7230	ENST00000334983
PTPN23	3	47395266	47395533	+	A_peak_185279	intron (ENST00000456221, intron 1 of 5)	NA	14385	ENST00000456221
QRICH1	3	49035751	49035996	-	A_peak_185731	intron (ENST00000395443, intron 6 of 9)	NA	58490	ENST00000395443
ZNF148	3	125375684	125375875	-	A_peak_189757	promoter-TSS (ENST00000471196)	NA	-512	ENST00000471196
CHCHD6	3	126704184	126704324	+	A_peak_190001	promoter-TSS (ENST00000290913)	NA	34	ENST00000290913
WWTR1	3	149658607	149658873	-	A_peak_191836	intron (ENST00000465804, intron 2 of 7)	NA	44533	ENST00000465804
FSTL5	4	161868998	161869206	-	A_peak_202472	intron (ENST00000306100, intron 4 of 15)	NA	294933	ENST00000306100
FAT1	4	186623117	186623378	-	A_peak_203548	intron (ENST00000441802, intron 9 of 26)	NA	100608	ENST00000441802
ICE1	5	5423072	5423329	+	A_peak_204641	intron (ENST00000512608, intron 1 of 10)	NA	2536	ENST00000512608
PLK2	5	58460680	58460828	-	A_peak_206899	promoter-TSS (ENST00000617412)	NA	-615	ENST00000617412
C5orf66	5	135127095	135127235	+	A_peak_210489	intron (ENST00000624272, intron 2 of 5)	NA	93885	ENST00000624272
GMDS	6	2046344	2046510	-	A_peak_215475	intron (ENST00000380815, intron 4 of 10)	NA	199265	ENST00000380815
PSMG4	6	3277996	3278150	+	A_peak_215707	intron (ENST00000451246, intron 1 of 2)	NA	19089	ENST00000451246
FARS2	6	5737486	5737770	+	A_peak_216099	intron (ENST00000324331, intron 6 of 6)	NA	476584	ENST00000324331
MAK	6	10771031	10771171	-	A_peak_216598	intron (ENST00000474039, intron 12 of 13)	NA	67430	ENST00000474039
CDKAL1	6	21058820	21058992	+	A_peak_217505	intron (ENST00000274695, intron 11 of 15)	NA	524449	ENST00000274695
C2	6	31940200	31940347	+	A_peak_218964	intron (ENST00000469372, intron 5 of 13)	NA	42488	ENST00000469372
MTCH1	6	36970911	36971177	-	A_peak_220266	intron (ENST00000373627, intron 8 of 11)	NA	15254	ENST00000373627
TBC1D22B	6	37281515	37281655	+	A_peak_220361	intron (ENST00000373491, intron 3 of 12)	NA	23813	ENST00000373491
LRFN2	6	40522999	40523139	-	A_peak_220806	intron (ENST00000338305, intron 1 of 2)	NA	64396	ENST00000338305
PPP2R5D	6	42986183	42986369	+	A_peak_221408	promoter-TSS (ENST00000485511)	NA	1777	ENST00000485511
SLC29A1	6	44226096	44226279	+	A_peak_221948	intron (ENST00000393844, intron 1 of 12)	NA	6682	ENST00000393844
MDN1	6	89643647	89643789	-	A_peak_223720	exon (ENST00000369393, exon 102 of 102)	NA	176005	ENST00000369393
TRDN	6	123395376	123395562	-	A_peak_225132	intron (ENST00000334268, intron 12 of 40)	NA	241624	ENST00000334268
STX11	6	144151215	144151355	+	A_peak_226180	promoter-TSS (ENST00000367568)	NA	759	ENST00000367568
PPP1R14C	6	150176863	150177090	+	A_peak_226643	intron (ENST00000361131, intron 1 of 3)	NA	33900	ENST00000361131
TIAM2	6	155156852	155157195	+	A_peak_227055	intron (ENST00000461783, intron 9 of 28)	NA	324326	ENST00000461783
WDR27	6	169671693	169671850	-	A_peak_229219	intron (ENST00000448612, intron 3 of 25)	NA	29882	ENST00000448612
ELFN1	7	1713297	1713509	+	A_peak_230073	intron (ENST00000424383, intron 2 of 2)	NA	25284	ENST00000424383
Y_RNA	7	75381596	75381772	+	A_peak_236398	promoter-TSS (ENST00000364268)	NA	46	ENST00000364268
CDK6	7	92718539	92718679	-	A_peak_237317	intron (ENST00000265734, intron 4 of 7)	NA	115308	ENST00000265734
TRRAP	7	98901150	98901429	+	A_peak_237715	intron (ENST00000628380, intron 11 of 70)	NA	22799	ENST00000628380
RP4-584D14.7	7	150342044	150342317	+	A_peak_241914	promoter-TSS (ENST00000563946)	NA	409	ENST00000563946
PTPRN2	7	158331672	158331813	-	A_peak_243103	intron (ENST00000409483, intron 2 of 21)	NA	256046	ENST00000409483
ERICH1	8	618346	618523	-	A_peak_243353	intron (ENST00000522706, intron 3 of 3)	NA	112763	ENST00000522706
CSMD1	8	3646694	3646983	-	A_peak_243701	intron (ENST00000537824, intron 5 of 67)	NA	385262	ENST00000537824
DOCK5	8	25183820	25183967	+	A_peak_245561	promoter-TSS (ENST00000410074)	NA	-830	ENST00000410074
CSPP1	8	67122976	67123171	+	A_peak_248268	intron (ENST00000262210, intron 13 of 28)	NA	58705	ENST00000262210
NDRG1	8	133243117	133243329	-	A_peak_251218	intron (ENST00000537882, intron 13 of 14)	NA	54081	ENST00000537882
C9orf24	9	34381424	34381652	-	A_peak_254682	intron (ENST00000297623, intron 3 of 6)	NA	16294	ENST00000297623
CNTNAP3	9	39149583	39149808	-	A_peak_255416	intron (ENST00000377656, intron 10 of 22)	NA	138608	ENST00000377656
SPATA31A1	9	39355650	39355812	+	A_peak_255422	promoter-TSS (ENST00000377647)	NA	62	ENST00000377647
COL27A1	9	114281696	114281836	+	A_peak_259701	intron (ENST00000356083, intron 37 of 60)	NA	126206	ENST00000356083
DNM1	9	128215050	128215218	+	A_peak_261473	intron (ENST00000372923, intron 1 of 21)	NA	11782	ENST00000372923
CARD9	9	136373431	136373614	-	A_peak_263867	promoter-TSS (ENST00000371732)	NA	159	ENST00000371732
PDE3A	12	20551343	20551656	+	A_peak_49351	intron (ENST00000359062, intron 1 of 15)	NA	182254	ENST00000359062
pRNA	GL000220.1	148084	148289	+	A_peak_264903	promoter-TSS (ENST00000614535)	NA	-1073	ENST00000614535
PDXDC1	16	15132817	15133020	+	A_peak_84777	intron (ENST00000535621, intron 16 of 16)	NA	157906	ENST00000535621
NBPF1	1	16597319	16597542	-	A_peak_3994	intron (ENST00000430580, intron 2 of 28)	NA	16057	ENST00000430580
PRR20E	13	57170461	57170714	+	A_peak_61174	TTS (ENST00000434815)	NA	3390	ENST00000434815
RP11-298I3.5	14	22976630	22976782	-	A_peak_64429	intron (ENST00000555074, intron 1 of 4)	NA	5552	ENST00000555074
C2orf78	2	73803742	73803891	+	A_peak_142240	intron (ENST00000409561, intron 1 of 2)	NA	19627	ENST00000409561
ABHD12	20	25309546	25310302	-	A_peak_161066	intron (ENST00000376542, intron 6 of 12)	NA	81059	ENST00000376542
L3MBTL1	20	43548040	43548522	+	A_peak_164658	exon (ENST00000422861, exon 15 of 15)	NA	19574	ENST00000422861
MT-CO3	MT	8368	16569	+	A_peak_265758	TTS (ENST00000362079)	NA	3261	ENST00000362079
BCL2L1	20	31705877	31706125	-	A_peak_161594	intron (ENST00000307677, intron 2 of 2)	NA	16897	ENST00000307677
BRCA1	17	43126023	43126172	-	A_peak_105049	intron (ENST00000634433, intron 1 of 7)	NA	44148	ENST00000634433
CMIP	16	81518465	81518642	+	A_peak_94545	intron (ENST00000537098, intron 1 of 20)	NA	73383	ENST00000537098
SLC24A3	20	19521352	19521527	+	A_peak_160014	intron (ENST00000328041, intron 3 of 16)	NA	308793	ENST00000328041
NUTM2A-AS1	10	87232261	87232505	-	A_peak_29774	intron (ENST00000451940, intron 5 of 5)	NA	110159	ENST00000451940
RP11-596D21.1	14	31252945	31253090	+	A_peak_65388	intron (ENST00000551799, intron 1 of 5)	NA	4389	ENST00000551799
RP11-964E11.3	14	36525525	36525758	+	A_peak_65988	intron (ENST00000634305, intron 3 of 3)	NA	204888	ENST00000634305
DYNLRB1	20	34526234	34526385	+	A_peak_162596	exon (ENST00000357156, exon 2 of 4)	NA	9900	ENST00000357156
SCFD1	14	30658416	30658604	+	A_peak_65272	intron (ENST00000458591, intron 10 of 24)	NA	36398	ENST00000458591
PIAS4	19	4035714	4035862	+	A_peak_121305	intron (ENST00000262971, intron 9 of 10)	NA	28142	ENST00000262971
HM13	20	31546927	31547431	+	A_peak_161500	intron (ENST00000398174, intron 4 of 12)	NA	32751	ENST00000398174
HNF4A	20	44427869	44428011	+	A_peak_164930	intron (ENST00000316673, intron 8 of 9)	NA	72240	ENST00000316673
TRAPPC2L	16	88857711	88858084	+	A_peak_96797	promoter-TSS (ENST00000564365)	NA	1677	ENST00000564365
TBCD	17	82849041	82849307	+	A_peak_114669	intron (ENST00000355528, intron 13 of 38)	NA	97110	ENST00000355528
ITPA	20	3208657	3208812	+	A_peak_158194	promoter-TSS (ENST00000380113)	NA	-626	ENST00000380113
SLC4A11	20	3232169	3232324	-	A_peak_158217	intron (ENST00000380059, intron 7 of 19)	NA	5920	ENST00000380059
RN7SL156P	20	36871768	36871958	+	A_peak_163443	promoter-TSS (ENST00000480334)	NA	1764	ENST00000480334
PARD6B	20	50729921	50730581	+	A_peak_166938	promoter-TSS (ENST00000371610)	NA	-1293	ENST00000371610
PLCB1	20	8256388	8256528	+	A_peak_158978	intron (ENST00000637919, intron 2 of 32)	NA	179207	ENST00000637919
MT-ND2	MT	4738	5847	+	A_peak_265756	promoter-TSS (ENST00000361453)	NA	822	ENST00000361453
RMI2	16	11274115	11274255	+	A_peak_83834	intron (ENST00000572173, intron 1 of 4)	NA	24536	ENST00000572173
CCR7	17	40560345	40560514	-	A_peak_104275	intron (ENST00000246657, intron 1 of 2)	NA	5043	ENST00000246657
FERMT1	20	6123500	6123685	-	A_peak_158901	promoter-TSS (ENST00000217289)	NA	-48	ENST00000217289
EIF6	20	35279565	35279966	-	A_peak_162844	intron (ENST00000621148, intron 5 of 6)	NA	4952	ENST00000621148
TOP1	20	41115475	41115808	+	A_peak_164331	intron (ENST00000361337, intron 16 of 20)	NA	86823	ENST00000361337
HIC2	22	21416461	21416617	+	A_peak_175213	promoter-TSS (ENST00000407464)	NA	-865	ENST00000407464
C22orf46	22	41697250	41697665	+	A_peak_179394	exon (ENST00000402966, exon 2 of 2)	NA	6914	ENST00000402966
NOX3	6	155426604	155426784	-	A_peak_227100	intron (ENST00000159060, intron 9 of 13)	NA	29209	ENST00000159060
KMT2C	7	152406132	152406308	-	A_peak_242273	intron (ENST00000262189, intron 1 of 58)	NA	29785	ENST00000262189
WDR60	7	158916207	158916412	+	A_peak_243222	intron (ENST00000407559, intron 14 of 24)	NA	59731	ENST00000407559
BTBD16	10	122332331	122332592	+	A_peak_33032	exon (ENST00000260723, exon 13 of 16)	NA	61155	ENST00000260723
CLEC16A	16	10954059	10954308	+	A_peak_83701	intron (ENST00000409790, intron 1 of 23)	NA	9695	ENST00000409790
PLA2G10	16	14694346	14694829	-	A_peak_84614	promoter-TSS (ENST00000438167)	NA	82	ENST00000438167
NOMO1	16	14870381	14870725	+	A_peak_84659	intron (ENST00000287667, intron 16 of 30)	NA	36872	ENST00000287667
NOMO3	16	16295573	16295779	+	A_peak_85180	promoter-TSS (ENST00000570346)	NA	1993	ENST00000570346
FBRS	16	30659110	30659261	+	A_peak_88333	promoter-TSS (ENST00000356166)	NA	754	ENST00000356166
RP11-81K2.1	17	49454176	49454324	+	A_peak_106824	intron (ENST00000576461, intron 2 of 2)	NA	83510	ENST00000576461
LRRC37A3	17	64904022	64904446	-	A_peak_109219	intron (ENST00000339474, intron 2 of 10)	NA	15234	ENST00000339474
UNC13D	17	75826678	75827252	-	A_peak_111250	TTS (ENST00000207549)	NA	17752	ENST00000207549
KATNAL2	18	46963499	46963641	+	A_peak_117311	intron (ENST00000592005, intron 3 of 6)	NA	46078	ENST00000592005
TTC7A	2	47041059	47041206	+	A_peak_139745	intron (ENST00000409245, intron 16 of 20)	NA	124975	ENST00000409245
TTC31	2	74483325	74483466	+	A_peak_142429	promoter-TSS (ENST00000410003)	NA	308	ENST00000410003
RANBP2	2	108745997	108746270	+	A_peak_145749	intron (ENST00000283195, intron 7 of 28)	NA	26652	ENST00000283195
DIS3L2	2	232332685	232332835	+	A_peak_154645	intron (ENST00000273009, intron 13 of 13)	NA	371515	ENST00000273009
PLCB4	20	9168768	9168963	+	A_peak_159030	intron (ENST00000407043, intron 2 of 6)	NA	100102	ENST00000407043
PYGB	20	25294069	25294228	+	A_peak_161050	intron (ENST00000216962, intron 17 of 19)	NA	46079	ENST00000216962
PLAGL2	20	32206455	32206858	-	A_peak_161756	promoter-TSS (ENST00000246229)	NA	1135	ENST00000246229
ZMYND8	20	47321199	47321352	-	A_peak_165727	intron (ENST00000372023, intron 2 of 21)	NA	35614	ENST00000372023
NCOA3	20	47520781	47520950	+	A_peak_165800	intron (ENST00000372004, intron 1 of 22)	NA	18963	ENST00000372004
PTPN1	20	50529002	50529214	+	A_peak_166861	intron (ENST00000541713, intron 1 of 8)	NA	18787	ENST00000541713
F11-AS1	4	186436342	186436486	-	A_peak_203521	intron (ENST00000505103, intron 1 of 3)	NA	64583	ENST00000505103
SLC44A4	6	31865717	31865866	-	A_peak_218934	intron (ENST00000229729, intron 14 of 20)	NA	13210	ENST00000229729
STK19	6	31972381	31972524	+	A_peak_218983	promoter-TSS (ENST00000375331)	NA	621	ENST00000375331
CCDC167	6	37499680	37499834	-	A_peak_220413	promoter-TSS (ENST00000373408)	NA	165	ENST00000373408
PTPRN2	7	158147533	158147846	-	A_peak_243071	intron (ENST00000409483, intron 5 of 21)	NA	440099	ENST00000409483
ZNF280D	15	56680471	56680611	-	A_peak_75464	intron (ENST00000559237, intron 9 of 20)	NA	53545	ENST00000559237
TTC34	1	2675418	2675654	-	A_peak_1016	intron (ENST00000401095, intron 6 of 8)	NA	126181	ENST00000401095
KIAA2013	1	11925387	11925581	-	A_peak_3085	promoter-TSS (ENST00000376572)	NA	939	ENST00000376572
TMEM72-AS1	10	44932755	44932897	-	A_peak_26272	intron (ENST00000450287, intron 1 of 7)	NA	26863	ENST00000450287
HOMEZ	14	23291622	23291819	-	A_peak_64545	intron (ENST00000561013, intron 2 of 2)	NA	7727	ENST00000561013
NOP9	14	24307288	24307533	+	A_peak_64936	exon (ENST00000267425, exon 10 of 10)	NA	7548	ENST00000267425
STRN3	14	30981059	30981287	-	A_peak_65312	intron (ENST00000355683, intron 1 of 15)	NA	45228	ENST00000355683
EGLN3	14	33931215	33931363	-	A_peak_65564	intron (ENST00000250457, intron 1 of 4)	NA	19792	ENST00000250457
EGLN3	14	34033212	34033387	-	A_peak_65578	intron (ENST00000487915, intron 4 of 5)	NA	189578	ENST00000487915
CTD-2288F12.1	16	18930076	18930216	+	A_peak_85621	intron (ENST00000565782, intron 1 of 1)	NA	3283	ENST00000565782
RP11-586K12.8	16	32676436	32676747	+	A_peak_88909	promoter-TSS (ENST00000563937)	NA	1554	ENST00000563937
GSE1	16	85172561	85173076	+	A_peak_95275	intron (ENST00000637419, intron 1 of 2)	NA	3293	ENST00000637419
NR1D1	17	40099549	40099911	-	A_peak_104103	promoter-TSS (ENST00000246672)	NA	995	ENST00000246672
ARL17A	17	46577253	46577526	-	A_peak_106148	intron (ENST00000445552, intron 1 of 4)	NA	2281	ENST00000445552
MMD	17	55422837	55423020	-	A_peak_107657	promoter-TSS (ENST00000571578)	NA	-1004	ENST00000571578
SLC9A3R1	17	74766967	74767107	+	A_peak_110760	intron (ENST00000262613, intron 4 of 5)	NA	18385	ENST00000262613
ASXL2	2	25810531	25810692	-	A_peak_137207	intron (ENST00000435504, intron 3 of 12)	NA	67905	ENST00000435504
SOS1	2	39124141	39124442	-	A_peak_138742	promoter-TSS (ENST00000451331)	NA	54	ENST00000451331
USP34	2	61354651	61354862	-	A_peak_140674	intron (ENST00000398571, intron 10 of 79)	NA	116013	ENST00000398571
PGAP1	2	196926024	196926218	-	A_peak_151632	promoter-TSS (ENST00000354764)	NA	610	ENST00000354764
NCL	2	231455282	231455623	-	A_peak_154460	exon (ENST00000322723, exon 13 of 14)	NA	9142	ENST00000322723
MRPS26	20	3047105	3047287	+	A_peak_158109	promoter-TSS (ENST00000380325)	NA	1251	ENST00000380325
ABHD12	20	25339719	25339901	-	A_peak_161080	intron (ENST00000376542, intron 1 of 12)	NA	51173	ENST00000376542
L3MBTL1	20	43530404	43530554	+	A_peak_164644	intron (ENST00000418998, intron 10 of 21)	NA	22799	ENST00000418998
HNF4A	20	44395185	44395325	+	A_peak_164909	intron (ENST00000316673, intron 1 of 9)	NA	39555	ENST00000316673
ZMYND8	20	47307689	47307844	-	A_peak_165718	intron (ENST00000372023, intron 3 of 21)	NA	49123	ENST00000372023
SULF2	20	47713895	47714144	-	A_peak_165846	intron (ENST00000359930, intron 3 of 20)	NA	72567	ENST00000359930
TMEM189-UBE2V1	20	50111743	50111898	-	A_peak_166617	intron (ENST00000341698, intron 5 of 7)	NA	41817	ENST00000341698
ARFGAP1	20	63273762	63273902	+	A_peak_169813	promoter-TSS (ENST00000370283)	NA	1047	ENST00000370283
TTLL8	22	50028683	50028953	-	A_peak_181312	intron (ENST00000266182, intron 12 of 13)	NA	25808	ENST00000266182
ZSCAN31	6	28323843	28324053	-	A_peak_218119	TTS (ENST00000396838)	NA	30247	ENST00000396838
SOD2	6	159691984	159692258	-	A_peak_227739	promoter-TSS (ENST00000538183)	NA	1207	ENST00000538183
RP11-671J11.4	14	34558270	34558735	+	A_peak_65673	promoter-TSS (ENST00000554608)	NA	1728	ENST00000554608
ZNRF3	22	29008194	29008334	+	A_peak_176666	intron (ENST00000544604, intron 2 of 8)	NA	124672	ENST00000544604
SLC44A4	6	31875798	31876009	-	A_peak_218940	exon (ENST00000229729, exon 4 of 21)	NA	3098	ENST00000229729
pRNA	KI270733.1	165075	165427	+	A_peak_265562	promoter-TSS (ENST00000615130)	NA	-1967	ENST00000615130
SPEN	1	15939306	15939622	+	A_peak_3772	exon (ENST00000375759, exon 15 of 15)	NA	91600	ENST00000375759
SLCO2B1	11	75168555	75168952	+	A_peak_43252	intron (ENST00000289575, intron 4 of 13)	NA	17766	ENST00000289575
METTL7B	12	55681465	55681717	+	A_peak_51755	promoter-TSS (ENST00000394252)	NA	45	ENST00000394252
ACIN1	14	23067565	23067706	-	A_peak_64479	intron (ENST00000557515, intron 2 of 11)	NA	3930	ENST00000557515
RP11-468E2.6	14	24129491	24129634	+	A_peak_64808	intron (ENST00000558325, intron 3 of 3)	NA	8606	ENST00000558325
NOP9	14	24304108	24304291	+	A_peak_64933	exon (ENST00000267425, exon 8 of 10)	NA	4337	ENST00000267425
EGLN3	14	34081588	34081805	-	A_peak_65586	intron (ENST00000487915, intron 4 of 5)	NA	141181	ENST00000487915
PMM2	16	8798687	8798841	+	A_peak_83206	intron (ENST00000566983, intron 1 of 7)	NA	9941	ENST00000566983
RP11-876N24.2	16	10870377	10870643	-	A_peak_83662	intron (ENST00000572017, intron 1 of 1)	NA	18242	ENST00000572017
SNX29	16	12203700	12203866	+	A_peak_84175	intron (ENST00000566228, intron 14 of 20)	NA	227045	ENST00000566228
MKL2	16	14138646	14138788	+	A_peak_84463	intron (ENST00000574998, intron 3 of 4)	NA	67396	ENST00000574998
SMG1	16	18872868	18873051	-	A_peak_85607	intron (ENST00000446231, intron 13 of 62)	NA	53495	ENST00000446231
CES2	16	66934735	66934958	+	A_peak_91854	promoter-TSS (ENST00000417689)	NA	402	ENST00000417689
NOL3	16	67173415	67173655	+	A_peak_91959	intron (ENST00000565560, intron 1 of 2)	NA	3381	ENST00000565560
NFATC3	16	68226440	68226649	+	A_peak_92421	exon (ENST00000349223, exon 11 of 11)	NA	141086	ENST00000349223
UTP4	16	69166202	69166431	+	A_peak_92697	intron (ENST00000314423, intron 15 of 16)	NA	33801	ENST00000314423
ZNRF1	16	75087554	75087955	+	A_peak_93879	intron (ENST00000335325, intron 1 of 4)	NA	88724	ENST00000335325
CMIP	16	81447332	81447584	+	A_peak_94506	intron (ENST00000537098, intron 1 of 20)	NA	2288	ENST00000537098
CCDC47	17	63773762	63773920	-	A_peak_108929	intron (ENST00000580986, intron 2 of 2)	NA	2510	ENST00000580986
ARSG	17	68377139	68377434	+	A_peak_109805	intron (ENST00000448504, intron 8 of 11)	NA	118104	ENST00000448504
RAB40B	17	82679624	82679783	-	A_peak_114590	intron (ENST00000571995, intron 1 of 5)	NA	19025	ENST00000571995
KHK	2	27087273	27087518	+	A_peak_137528	promoter-TSS (ENST00000260599)	NA	648	ENST00000260599
PLB1	2	28545218	28545458	+	A_peak_137792	intron (ENST00000422425, intron 14 of 56)	NA	49267	ENST00000422425
GEMIN6	2	38751645	38751785	+	A_peak_138697	promoter-TSS (ENST00000409011)	NA	181	ENST00000409011
RP11-466M21.1	2	72935216	72935488	-	A_peak_142047	promoter-TSS (ENST00000615411)	NA	-997	ENST00000615411
SATB2	2	199455740	199456042	-	A_peak_151751	exon (ENST00000614512, exon 3 of 9)	NA	9217	ENST00000614512
PNKD	2	218296959	218297157	+	A_peak_153166	intron (ENST00000273077, intron 2 of 9)	NA	26573	ENST00000273077
TRIB3	20	379957	380397	+	A_peak_157442	intron (ENST00000615226, intron 2 of 4)	NA	17342	ENST00000615226
ABHD12	20	25338225	25338385	-	A_peak_161079	intron (ENST00000376542, intron 2 of 12)	NA	52678	ENST00000376542
NINL	20	25504470	25504649	-	A_peak_161151	intron (ENST00000278886, intron 6 of 23)	NA	80958	ENST00000278886
SLC13A3	20	46634770	46634920	-	A_peak_165527	intron (ENST00000290317, intron 1 of 12)	NA	35294	ENST00000290317
ZMYND8	20	47250240	47250405	-	A_peak_165693	intron (ENST00000372023, intron 11 of 21)	NA	106567	ENST00000372023
NCOA3	20	47521010	47521246	+	A_peak_165801	intron (ENST00000372004, intron 1 of 22)	NA	19226	ENST00000372004
CTSZ	20	59003822	59004192	-	A_peak_168373	intron (ENST00000217131, intron 2 of 5)	NA	3240	ENST00000217131
MYT1	20	64178591	64178765	+	A_peak_170381	intron (ENST00000360149, intron 1 of 15)	NA	26887	ENST00000360149
FLNB	3	58021262	58021445	+	A_peak_187279	intron (ENST00000429972, intron 1 of 45)	NA	12953	ENST00000429972
CTB-129O4.1	5	180293566	180293811	+	A_peak_214910	promoter-TSS (ENST00000504573)	NA	443	ENST00000504573
GMDS	6	1702137	1702293	-	A_peak_215422	intron (ENST00000380815, intron 9 of 10)	NA	543477	ENST00000380815
RREB1	6	7157816	7157983	+	A_peak_216278	intron (ENST00000379933, intron 1 of 11)	NA	50302	ENST00000379933
SYNJ2	6	157980764	157980905	+	A_peak_227415	promoter-TSS (ENST00000355585)	NA	-1053	ENST00000355585
ARPC1B	7	99386379	99386611	+	A_peak_237830	intron (ENST00000443222, intron 2 of 3)	NA	12246	ENST00000443222
NOP9	14	24305995	24306249	+	A_peak_64935	exon (ENST00000267425, exon 10 of 10)	NA	6260	ENST00000267425
ATG4C	1	62783865	62784185	+	A_peak_11094	promoter-TSS (ENST00000371120)	NA	-110	ENST00000371120
PDE4DIP	1	148889596	148889783	+	A_peak_14394	intron (ENST00000530472, intron 3 of 6)	NA	81508	ENST00000530472
TRIM67	1	231211452	231211592	+	A_peak_21377	intron (ENST00000444294, intron 8 of 9)	NA	49410	ENST00000444294
ACSL5	10	112378649	112378820	+	A_peak_32060	intron (ENST00000354655, intron 1 of 20)	NA	4716	ENST00000354655
LRP5	11	68315646	68315806	+	A_peak_41743	intron (ENST00000294304, intron 1 of 22)	NA	3117	ENST00000294304
PCSK7	11	117206929	117207080	-	A_peak_45567	intron (ENST00000320934, intron 15 of 16)	NA	25521	ENST00000320934
RAP2A	13	97433586	97433744	+	A_peak_62200	promoter-TSS (ENST00000245304)	NA	-557	ENST00000245304
MCF2L	13	112984773	112984913	+	A_peak_63412	intron (ENST00000375608, intron 2 of 29)	NA	90465	ENST00000375608
NRL	14	24086755	24086903	-	A_peak_64782	intron (ENST00000561028, intron 1 of 2)	NA	28185	ENST00000561028
NOP9	14	24303764	24303994	+	A_peak_64932	intron (ENST00000267425, intron 7 of 9)	NA	4017	ENST00000267425
ADCY4	14	24324125	24324315	-	A_peak_64949	intron (ENST00000310677, intron 16 of 25)	NA	10851	ENST00000310677
RP11-596D21.1	14	31260696	31260868	+	A_peak_65392	intron (ENST00000551799, intron 1 of 5)	NA	12154	ENST00000551799
MIPOL1	14	37219533	37219673	+	A_peak_66049	exon (ENST00000396294, exon 2 of 15)	NA	21690	ENST00000396294
JAG2	14	105162431	105162583	-	A_peak_72171	intron (ENST00000331782, intron 2 of 25)	NA	6317	ENST00000331782
GOLGA6D	15	75275230	75275370	+	A_peak_77807	intron (ENST00000618219, intron 8 of 17)	NA	16742	ENST00000618219
RHBDF1	16	65614	65896	-	A_peak_80652	intron (ENST00000262316, intron 1 of 17)	NA	6876	ENST00000262316
RMI2	16	11276642	11276825	+	A_peak_83835	intron (ENST00000572173, intron 1 of 4)	NA	27084	ENST00000572173
SNN	16	11676740	11677178	+	A_peak_84019	exon (ENST00000329565, exon 2 of 2)	NA	8545	ENST00000329565
NOMO3	16	16284641	16284810	+	A_peak_85176	intron (ENST00000399336, intron 27 of 30)	NA	52230	ENST00000399336
RP11-1035H13.2	16	18802801	18802945	+	A_peak_85597	promoter-TSS (ENST00000569096)	NA	-210	ENST00000569096
NDUFAB1	16	23590098	23590238	-	A_peak_86603	intron (ENST00000007516, intron 1 of 4)	NA	6188	ENST00000007516
PRSS36	16	31141831	31141982	-	A_peak_88618	exon (ENST00000268281, exon 11 of 15)	NA	8188	ENST00000268281
GPT2	16	46895954	46896373	+	A_peak_89271	intron (ENST00000340124, intron 2 of 11)	NA	11785	ENST00000340124
RP11-529K1.3	16	70370367	70370675	+	A_peak_93026	intron (ENST00000443119, intron 10 of 11)	NA	71297	ENST00000443119
ST3GAL2	16	70430446	70430616	-	A_peak_93063	intron (ENST00000342907, intron 1 of 6)	NA	8557	ENST00000342907
TMEM231	16	75550197	75550538	-	A_peak_94022	intron (ENST00000258173, intron 2 of 6)	NA	5919	ENST00000258173
WWOX	16	78985300	78985544	+	A_peak_94252	intron (ENST00000566780, intron 8 of 8)	NA	886009	ENST00000566780
CMIP	16	81664656	81664811	+	A_peak_94615	intron (ENST00000537098, intron 7 of 20)	NA	219563	ENST00000537098
RP11-178L8.6	16	87297946	87298285	+	A_peak_95929	promoter-TSS (ENST00000623341)	NA	1166	ENST00000623341
PGAP3	17	39676209	39676517	-	A_peak_103952	intron (ENST00000300658, intron 3 of 7)	NA	11744	ENST00000300658
ATP6V0A1	17	42520215	42520394	+	A_peak_104789	intron (ENST00000393829, intron 20 of 20)	NA	61460	ENST00000393829
NAGLU	17	42535517	42535657	+	A_peak_104797	promoter-TSS (ENST00000225927)	NA	-585	ENST00000225927
IFI35	17	43007246	43007394	+	A_peak_105014	promoter-TSS (ENST00000415816)	NA	595	ENST00000415816
PLCD3	17	45129312	45129834	-	A_peak_105793	intron (ENST00000619929, intron 1 of 14)	NA	2925	ENST00000619929
FMNL1	17	45235836	45236015	+	A_peak_105840	intron (ENST00000331495, intron 6 of 26)	NA	14136	ENST00000331495
CRHR1	17	45722094	45722457	+	A_peak_105972	intron (ENST00000634540, intron 3 of 14)	NA	101931	ENST00000634540
COPZ2	17	48025116	48025286	-	A_peak_106496	TTS (ENST00000581756)	NA	11705	ENST00000581756
TOB1-AS1	17	50909984	50910348	+	A_peak_107372	TTS (ENST00000514358)	NA	43018	ENST00000514358
HLF	17	55284183	55284369	+	A_peak_107625	intron (ENST00000226067, intron 2 of 3)	NA	19264	ENST00000226067
BCAS3	17	61365601	61365982	+	A_peak_108566	intron (ENST00000589222, intron 22 of 25)	NA	687939	ENST00000589222
ENGASE	17	79075984	79076200	+	A_peak_112649	promoter-TSS (ENST00000579016)	NA	1147	ENST00000579016
GNAL	18	11884551	11884828	+	A_peak_115664	exon (ENST00000334049, exon 12 of 12)	NA	195733	ENST00000334049
ZNF420	19	37078411	37078611	+	A_peak_128313	intron (ENST00000590332, intron 1 of 1)	NA	70654	ENST00000590332
COLEC11	2	3628955	3629098	+	A_peak_134554	intron (ENST00000382062, intron 3 of 5)	NA	34194	ENST00000382062
ADD2	2	70687028	70687305	-	A_peak_141675	intron (ENST00000264436, intron 9 of 15)	NA	81011	ENST00000264436
RFX8	2	101469925	101470065	-	A_peak_145108	intron (ENST00000428343, intron 1 of 11)	NA	4708	ENST00000428343
IL1R1	2	102141115	102141273	+	A_peak_145215	intron (ENST00000452403, intron 2 of 4)	NA	76650	ENST00000452403
PROC	2	127419709	127419872	+	A_peak_147748	promoter-TSS (ENST00000234071)	NA	1363	ENST00000234071
AC013463.2	2	165090827	165090967	+	A_peak_150102	intron (ENST00000431341, intron 3 of 3)	NA	98913	ENST00000431341
ANKAR	2	189674928	189675090	+	A_peak_151362	promoter-TSS (ENST00000520309)	NA	-976	ENST00000520309
D2HGDH	2	241760429	241760711	+	A_peak_157231	intron (ENST00000321264, intron 9 of 9)	NA	25991	ENST00000321264
RAD21L1	20	1267137	1267475	+	A_peak_157702	intron (ENST00000402452, intron 13 of 13)	NA	41250	ENST00000402452
Y_RNA	20	2452096	2452314	-	A_peak_157958	promoter-TSS (ENST00000384575)	NA	912	ENST00000384575
ZNF343	20	2508060	2508202	-	A_peak_157973	promoter-TSS (ENST00000278772)	NA	1001	ENST00000278772
EBF4	20	2755866	2756034	+	A_peak_158039	intron (ENST00000380648, intron 16 of 17)	NA	63072	ENST00000380648
SPTLC3	20	13079701	13079921	+	A_peak_159243	intron (ENST00000399002, intron 4 of 11)	NA	70817	ENST00000399002
BFSP1	20	17557160	17557301	-	A_peak_159557	promoter-TSS (ENST00000377868)	NA	1730	ENST00000377868
PET117	20	18137093	18137269	+	A_peak_159810	promoter-TSS (ENST00000432901)	NA	-692	ENST00000432901
HM13	20	31561904	31562332	+	A_peak_161512	intron (ENST00000398174, intron 10 of 12)	NA	47690	ENST00000398174
CEP250	20	35462401	35462676	+	A_peak_162883	exon (ENST00000446710, exon 4 of 7)	NA	7374	ENST00000446710
SLA2	20	36613111	36613269	-	A_peak_163344	exon (ENST00000262866, exon 8 of 8)	NA	33026	ENST00000262866
MANBAL	20	37301288	37301432	+	A_peak_163561	exon (ENST00000373606, exon 2 of 3)	NA	11722	ENST00000373606
SRC	20	37397373	37397667	+	A_peak_163637	intron (ENST00000373578, intron 8 of 13)	NA	51366	ENST00000373578
RPRD1B	20	38108752	38109024	+	A_peak_163858	intron (ENST00000614670, intron 1 of 1)	NA	42806	ENST00000614670
MATN4	20	45306511	45306718	-	A_peak_165120	promoter-TSS (ENST00000360607)	NA	1713	ENST00000360607
ZMYND8	20	47352038	47352178	-	A_peak_165739	intron (ENST00000372023, intron 1 of 21)	NA	4781	ENST00000372023
PTGIS	20	49550105	49550254	-	A_peak_166398	exon (ENST00000244043, exon 2 of 10)	NA	17967	ENST00000244043
SLC9A8	20	49811270	49811440	+	A_peak_166490	promoter-TSS (ENST00000417961)	NA	-1358	ENST00000417961
FAM65C	20	50601701	50601849	-	A_peak_166883	intron (ENST00000327979, intron 13 of 21)	NA	89753	ENST00000327979
ZGPAT	20	63708848	63709115	+	A_peak_170070	promoter-TSS (ENST00000448100)	NA	1516	ENST00000448100
COL18A1	21	45448573	45449284	+	A_peak_173570	intron (ENST00000400337, intron 2 of 41)	NA	43791	ENST00000400337
BAGE5	22	11067542	11067702	+	A_peak_173955	promoter-TSS (ENST00000624155)	NA	1121	ENST00000624155
SETD5	3	9402849	9403135	+	A_peak_182082	intron (ENST00000402198, intron 1 of 22)	NA	5273	ENST00000402198
PPWD1	5	65563187	65563327	+	A_peak_207137	promoter-TSS (ENST00000261308)	NA	18	ENST00000261308
CTC-338M12.4	5	181260566	181260784	+	A_peak_215101	intron (ENST00000511331, intron 2 of 3)	NA	14152	ENST00000511331
PSMG4	6	3280963	3281211	+	A_peak_215710	intron (ENST00000451246, intron 1 of 2)	NA	22103	ENST00000451246
FARS2	6	5303265	5303669	+	A_peak_216066	intron (ENST00000324331, intron 1 of 6)	NA	42423	ENST00000324331
ELOVL2	6	11008353	11008545	-	A_peak_216630	intron (ENST00000354666, intron 2 of 7)	NA	35865	ENST00000354666
TUBB	6	30723660	30723839	+	A_peak_218532	exon (ENST00000327892, exon 4 of 4)	NA	3548	ENST00000327892
CEP57L1	6	109095383	109095586	+	A_peak_224418	promoter-TSS (ENST00000521277)	NA	374	ENST00000521277
ENPP1	6	131832629	131832772	+	A_peak_225448	intron (ENST00000360971, intron 1 of 24)	NA	24684	ENST00000360971
TARID	6	133743779	133743946	-	A_peak_225514	intron (ENST00000607033, intron 4 of 8)	NA	145120	ENST00000607033
IFNGR1	6	137218560	137218739	-	A_peak_225740	promoter-TSS (ENST00000367739)	NA	800	ENST00000367739
AIG1	6	143213604	143213744	+	A_peak_226103	intron (ENST00000367601, intron 4 of 5)	NA	153178	ENST00000367601
TMEM181	6	158564284	158564424	+	A_peak_227564	intron (ENST00000367090, intron 1 of 16)	NA	27918	ENST00000367090
MTA3	2	42580031	42580171	+	A_peak_139000	intron (ENST00000405592, intron 4 of 17)	NA	85532	ENST00000405592
FAM182B	20	25854426	25854608	-	A_peak_161235	intron (ENST00000376403, intron 1 of 2)	NA	8684	ENST00000376403
EXT1	8	118075730	118075870	-	A_peak_250267	intron (ENST00000378204, intron 1 of 10)	NA	36053	ENST00000378204
FLOT1	6	30728675	30728850	-	A_peak_218538	intron (ENST00000376389, intron 12 of 12)	NA	13971	ENST00000376389
NFAT5	16	69664819	69664967	+	A_peak_92824	intron (ENST00000349945, intron 8 of 15)	NA	98927	ENST00000349945
SNCAIP	5	122313329	122313469	+	A_peak_209490	intron (ENST00000514467, intron 1 of 3)	NA	2045	ENST00000514467
CATSPER3	5	134996005	134996201	+	A_peak_210443	intron (ENST00000282611, intron 2 of 7)	NA	28197	ENST00000282611
BTBD9	6	38174897	38175080	-	A_peak_220549	exon (ENST00000481247, exon 11 of 11)	NA	464936	ENST00000481247
AP2A2	11	965108	965358	+	A_peak_35176	intron (ENST00000332231, intron 2 of 21)	NA	39424	ENST00000332231
SLC25A33	1	9548817	9549210	+	A_peak_2540	intron (ENST00000302692, intron 1 of 6)	NA	9531	ENST00000302692
STK40	1	36373934	36374130	-	A_peak_7918	intron (ENST00000373132, intron 1 of 10)	NA	11864	ENST00000373132
DHCR24	1	54867809	54867961	-	A_peak_10623	intron (ENST00000371269, intron 5 of 8)	NA	19333	ENST00000371269
ITGB3BP	1	63523168	63523472	-	A_peak_11128	promoter-TSS (ENST00000271002)	NA	-105	ENST00000271002
AC245100.1	1	148459684	148459876	+	A_peak_14374	promoter-TSS (ENST00000629247)	NA	966	ENST00000629247
PDE4DIP	1	149002706	149002956	+	A_peak_14399	intron (ENST00000524974, intron 27 of 45)	NA	194365	ENST00000524974
DNAJC9	10	73246778	73247198	-	A_peak_28234	promoter-TSS (ENST00000372950)	NA	1874	ENST00000372950
RP11-548K23.11	10	97633517	97633770	+	A_peak_30563	intron (ENST00000370649, intron 2 of 9)	NA	49269	ENST00000370649
VTI1A	10	112689298	112689598	+	A_peak_32080	intron (ENST00000393077, intron 7 of 7)	NA	242190	ENST00000393077
USP2	11	119376202	119376453	-	A_peak_46041	intron (ENST00000455332, intron 1 of 11)	NA	5384	ENST00000455332
ASB8	12	48157603	48157798	-	A_peak_50478	exon (ENST00000539503, exon 2 of 5)	NA	23513	ENST00000539503
ZNF740	12	53190234	53190478	+	A_peak_51410	exon (ENST00000416904, exon 7 of 7)	NA	9656	ENST00000416904
NUP107	12	68686985	68687175	+	A_peak_52792	promoter-TSS (ENST00000229179)	NA	346	ENST00000229179
FLT3	13	28022985	28023125	-	A_peak_59580	intron (ENST00000241453, intron 19 of 23)	NA	77537	ENST00000241453
NFATC4	14	24377269	24377472	+	A_peak_64974	exon (ENST00000413692, exon 10 of 10)	NA	10459	ENST00000413692
NPAS3	14	33443559	33443809	+	A_peak_65537	intron (ENST00000551492, intron 4 of 11)	NA	508751	ENST00000551492
EGLN3	14	34003666	34003806	-	A_peak_65571	intron (ENST00000487915, intron 4 of 5)	NA	219141	ENST00000487915
RCOR1	14	102715401	102715542	+	A_peak_71483	intron (ENST00000262241, intron 8 of 11)	NA	122810	ENST00000262241
TRPM1	15	31089814	31090062	-	A_peak_73486	intron (ENST00000542188, intron 1 of 26)	NA	71335	ENST00000542188
NEIL1	15	75348418	75348936	+	A_peak_77829	promoter-TSS (ENST00000564500)	NA	1722	ENST00000564500
CLEC16A	16	11103054	11103220	+	A_peak_83743	intron (ENST00000409790, intron 19 of 23)	NA	158649	ENST00000409790
SNX29	16	12565298	12565899	+	A_peak_84269	intron (ENST00000566228, intron 20 of 20)	NA	588860	ENST00000566228
NOMO1	16	14866153	14866347	+	A_peak_84657	intron (ENST00000287667, intron 14 of 30)	NA	32569	ENST00000287667
ABCC1	16	16039772	16039912	+	A_peak_85059	intron (ENST00000399408, intron 7 of 31)	NA	90265	ENST00000399408
METTL9	16	21647230	21647471	+	A_peak_86148	intron (ENST00000567404, intron 4 of 4)	NA	50128	ENST00000567404
SCNN1B	16	23334502	23334674	+	A_peak_86521	intron (ENST00000343070, intron 1 of 12)	NA	32318	ENST00000343070
PLK1	16	23689668	23689808	+	A_peak_86631	intron (ENST00000300093, intron 9 of 9)	NA	10916	ENST00000300093
TMEM265	16	30743771	30743959	+	A_peak_88374	exon (ENST00000615541, exon 3 of 3)	NA	3484	ENST00000615541
NKD1	16	50563205	50563505	+	A_peak_89957	intron (ENST00000268459, intron 3 of 9)	NA	15025	ENST00000268459
PSKH1	16	67916463	67916709	+	A_peak_92320	intron (ENST00000291041, intron 2 of 2)	NA	23314	ENST00000291041
ZFHX3	16	72880085	72880225	-	A_peak_93525	intron (ENST00000397992, intron 3 of 8)	NA	179543	ENST00000397992
GSE1	16	85541961	85542265	+	A_peak_95445	intron (ENST00000637419, intron 2 of 2)	NA	372588	ENST00000637419
ZFPM1	16	88503516	88503793	+	A_peak_96540	intron (ENST00000319555, intron 3 of 9)	NA	50337	ENST00000319555
ANKRD11	16	89370515	89370658	-	A_peak_97073	intron (ENST00000378330, intron 3 of 13)	NA	119732	ENST00000378330
ACLY	17	41870328	41870470	-	A_peak_104537	intron (ENST00000352035, intron 25 of 28)	NA	48588	ENST00000352035
ACLY	17	41909301	41909492	-	A_peak_104559	intron (ENST00000352035, intron 5 of 28)	NA	9591	ENST00000352035
WNK4	17	42790894	42791147	+	A_peak_104931	intron (ENST00000246914, intron 11 of 18)	NA	10342	ENST00000246914
DHX8	17	43525681	43525895	+	A_peak_105190	intron (ENST00000540306, intron 22 of 22)	NA	41825	ENST00000540306
CCDC43	17	44682000	44682271	-	A_peak_105629	intron (ENST00000588687, intron 2 of 2)	NA	7590	ENST00000588687
PLCD3	17	45124209	45124661	-	A_peak_105790	intron (ENST00000619929, intron 1 of 14)	NA	8063	ENST00000619929
NFE2L1	17	48051196	48051613	+	A_peak_106508	exon (ENST00000362042, exon 2 of 6)	NA	3045	ENST00000362042
TMEM92	17	50270219	50270361	+	A_peak_107097	promoter-TSS (ENST00000300433)	NA	-1116	ENST00000300433
MMD	17	55398817	55399078	-	A_peak_107653	intron (ENST00000262065, intron 6 of 6)	NA	23045	ENST00000262065
TSPOAP1-AS1	17	58371248	58371414	+	A_peak_108138	intron (ENST00000583841, intron 1 of 2)	NA	34085	ENST00000583841
NOL11	17	67741704	67741859	+	A_peak_109648	intron (ENST00000253247, intron 16 of 17)	NA	23948	ENST00000253247
C17orf99	17	78145313	78145763	+	A_peak_112225	promoter-TSS (ENST00000340363)	NA	-815	ENST00000340363
RP13-1032I1.10	17	81710085	81710498	+	A_peak_113905	intron (ENST00000571730, intron 5 of 14)	NA	6920	ENST00000571730
CCDC57	17	82107605	82107936	-	A_peak_114218	intron (ENST00000392347, intron 16 of 16)	NA	105043	ENST00000392347
CSNK1D	17	82268284	82268462	-	A_peak_114310	intron (ENST00000398519, intron 1 of 8)	NA	5055	ENST00000398519
NEDD4L	18	58053048	58053188	+	A_peak_118056	intron (ENST00000356462, intron 1 of 28)	NA	8751	ENST00000356462
DOT1L	19	2168721	2168861	+	A_peak_120534	intron (ENST00000398665, intron 1 of 27)	NA	4642	ENST00000398665
BRSK1	19	55301051	55301216	+	A_peak_133146	intron (ENST00000590333, intron 9 of 20)	NA	19061	ENST00000590333
U2AF2	19	55671605	55671807	+	A_peak_133318	intron (ENST00000450554, intron 11 of 11)	NA	17560	ENST00000450554
KIDINS220	2	8821368	8821600	-	A_peak_135043	intron (ENST00000256707, intron 2 of 29)	NA	16141	ENST00000256707
APOB	2	21011675	21011866	-	A_peak_136654	exon (ENST00000233242, exon 26 of 29)	NA	32303	ENST00000233242
DNMT3A	2	25286570	25286974	-	A_peak_137109	intron (ENST00000264709, intron 3 of 22)	NA	55818	ENST00000264709
MCFD2	2	46913640	46913812	-	A_peak_139684	intron (ENST00000444761, intron 1 of 2)	NA	28129	ENST00000444761
USP34	2	61254920	61255106	-	A_peak_140659	intron (ENST00000398571, intron 48 of 79)	NA	215756	ENST00000398571
ACTR2	2	65227219	65227470	+	A_peak_141168	promoter-TSS (ENST00000260641)	NA	-409	ENST00000260641
TGFA	2	70524451	70524683	-	A_peak_141647	intron (ENST00000295400, intron 1 of 5)	NA	29448	ENST00000295400
FBXO41	2	73255444	73255833	-	A_peak_142167	exon (ENST00000295133, exon 12 of 12)	NA	13992	ENST00000295133
IGKV3D-34	2	89908137	89908364	+	A_peak_143710	promoter-TSS (ENST00000522638)	NA	1493	ENST00000522638
TEKT4	2	94877622	94877867	+	A_peak_143935	TTS (ENST00000295201)	NA	6301	ENST00000295201
REV1	2	99449008	99449249	-	A_peak_144773	intron (ENST00000258428, intron 4 of 22)	NA	40907	ENST00000258428
MALL	2	110086944	110087096	-	A_peak_146012	intron (ENST00000272462, intron 3 of 3)	NA	29546	ENST00000272462
FBLN7	2	112164957	112165103	+	A_peak_146296	exon (ENST00000331203, exon 3 of 8)	NA	26645	ENST00000331203
MGAT5	2	134438480	134438754	+	A_peak_148794	intron (ENST00000409645, intron 15 of 16)	NA	318435	ENST00000409645
MBD5	2	148410520	148410718	+	A_peak_149338	intron (ENST00000407073, intron 5 of 14)	NA	389608	ENST00000407073
HAT1	2	171930605	171930778	+	A_peak_150502	intron (ENST00000264108, intron 2 of 10)	NA	8226	ENST00000264108
PDE11A	2	178071946	178072526	-	A_peak_150991	promoter-TSS (ENST00000286063)	NA	519	ENST00000286063
CFLAR	2	201128987	201129233	+	A_peak_151944	intron (ENST00000309955, intron 1 of 9)	NA	13006	ENST00000309955
ANKZF1	2	219229915	219230061	+	A_peak_153434	promoter-TSS (ENST00000323348)	NA	231	ENST00000323348
DNPEP	2	219386636	219386776	-	A_peak_153483	promoter-TSS (ENST00000273075)	NA	1309	ENST00000273075
SH3BP4	2	235002746	235002929	+	A_peak_155267	intron (ENST00000392011, intron 2 of 5)	NA	50864	ENST00000392011
HDLBP	2	241269986	241270333	-	A_peak_156986	intron (ENST00000391975, intron 1 of 27)	NA	2727	ENST00000391975
FARP2	2	241479214	241479354	+	A_peak_157038	intron (ENST00000264042, intron 19 of 26)	NA	123041	ENST00000264042
RP5-858L17.1	20	1891102	1891242	-	A_peak_157839	intron (ENST00000619200, intron 1 of 2)	NA	3202	ENST00000619200
HSPA12B	20	3744853	3745255	+	A_peak_158351	exon (ENST00000254963, exon 5 of 13)	NA	12387	ENST00000254963
CDC25B	20	3797419	3797592	+	A_peak_158392	intron (ENST00000344256, intron 1 of 15)	NA	10733	ENST00000344256
SLC23A2	20	4936603	4936795	-	A_peak_158666	intron (ENST00000379333, intron 2 of 16)	NA	73594	ENST00000379333
FERMT1	20	6076222	6076570	-	A_peak_158892	exon (ENST00000217289, exon 15 of 15)	NA	47148	ENST00000217289
RRBP1	20	17623952	17624104	-	A_peak_159584	intron (ENST00000360807, intron 13 of 24)	NA	58267	ENST00000360807
RRBP1	20	17644508	17644716	-	A_peak_159608	intron (ENST00000360807, intron 3 of 24)	NA	37683	ENST00000360807
RIN2	20	19935969	19936155	+	A_peak_160077	intron (ENST00000255006, intron 3 of 11)	NA	49541	ENST00000255006
APMAP	20	24962278	24962419	-	A_peak_160914	TTS (ENST00000217456)	NA	30631	ENST00000217456
PYGB	20	25282287	25282619	+	A_peak_161038	intron (ENST00000216962, intron 12 of 19)	NA	34384	ENST00000216962
HM13	20	31515784	31516002	+	A_peak_161486	promoter-TSS (ENST00000398174)	NA	1465	ENST00000398174
TM9SF4	20	32146258	32146427	+	A_peak_161733	intron (ENST00000398022, intron 8 of 17)	NA	36836	ENST00000398022
AL034550.1	20	32527424	32527679	-	A_peak_161898	intron (ENST00000621426, intron 2 of 10)	NA	57339	ENST00000621426
DLGAP4	20	36439824	36439994	+	A_peak_163241	intron (ENST00000373913, intron 5 of 12)	NA	133573	ENST00000373913
DLGAP4	20	36446646	36446922	+	A_peak_163243	exon (ENST00000373913, exon 7 of 13)	NA	140448	ENST00000373913
ARHGAP40	20	38640646	38640858	+	A_peak_164033	intron (ENST00000373345, intron 9 of 14)	NA	38818	ENST00000373345
EYA2	20	46967807	46967947	+	A_peak_165620	intron (ENST00000611592, intron 1 of 14)	NA	73253	ENST00000611592
ARFGEF2	20	48986804	48987019	+	A_peak_166222	intron (ENST00000371917, intron 16 of 38)	NA	65021	ENST00000371917
DOK5	20	54508910	54509092	+	A_peak_167585	intron (ENST00000262593, intron 1 of 7)	NA	33404	ENST00000262593
NPEPL1	20	58703654	58703958	+	A_peak_168274	intron (ENST00000525967, intron 7 of 12)	NA	14675	ENST00000525967
ZNF831	20	59158258	59158492	+	A_peak_168413	intron (ENST00000637017, intron 2 of 7)	NA	34994	ENST00000637017
SLCO4A1	20	62663068	62663298	+	A_peak_169424	intron (ENST00000217159, intron 5 of 11)	NA	20738	ENST00000217159
ADM2	22	50485667	50485807	+	A_peak_181564	exon (ENST00000395738, exon 2 of 2)	NA	4181	ENST00000395738
CPT1B	22	50569247	50569428	-	A_peak_181605	exon (ENST00000405237, exon 18 of 19)	NA	8683	ENST00000405237
ATG7	3	11498518	11498684	+	A_peak_182479	intron (ENST00000354449, intron 18 of 18)	NA	226185	ENST00000354449
TRAK1	3	42179269	42179423	+	A_peak_184651	intron (ENST00000487159, intron 4 of 16)	NA	165544	ENST00000487159
LINC00694	3	44439489	44439669	-	A_peak_184908	promoter-TSS (ENST00000636468)	NA	338	ENST00000636468
FLNB	3	58019869	58020107	+	A_peak_187277	intron (ENST00000429972, intron 1 of 45)	NA	11588	ENST00000429972
SLC41A3	3	126056615	126056904	-	A_peak_189837	intron (ENST00000360370, intron 2 of 10)	NA	27350	ENST00000360370
MTTP	4	99563881	99564072	+	A_peak_200316	promoter-TSS (ENST00000506883)	NA	148	ENST00000506883
SLC22A23	6	3413047	3413508	-	A_peak_215757	intron (ENST00000436008, intron 2 of 10)	NA	43745	ENST00000436008
RNF144B	6	18410596	18410757	+	A_peak_217368	intron (ENST00000259939, intron 2 of 7)	NA	23326	ENST00000259939
BTN3A1	6	26400749	26400916	+	A_peak_217878	promoter-TSS (ENST00000289361)	NA	-1405	ENST00000289361
PPP1R18	6	30682294	30682454	-	A_peak_218511	intron (ENST00000274853, intron 1 of 2)	NA	5521	ENST00000274853
SYNGAP1	6	33454281	33454423	+	A_peak_219351	exon (ENST00000629380, exon 19 of 19)	NA	34282	ENST00000629380
FOXP4	6	41581553	41581776	+	A_peak_221035	intron (ENST00000373063, intron 3 of 16)	NA	35238	ENST00000373063
GUCA1A	6	42179571	42179745	+	A_peak_221254	exon (ENST00000541991, exon 7 of 7)	NA	24252	ENST00000541991
EFHC1	6	52505824	52505989	+	A_peak_222376	intron (ENST00000637353, intron 10 of 10)	NA	85615	ENST00000637353
GATSL2	7	74994775	74995168	+	A_peak_236298	intron (ENST00000616305, intron 1 of 8)	NA	30153	ENST00000616305
RASA4B	7	102513135	102513333	-	A_peak_238891	intron (ENST00000541662, intron 1 of 19)	NA	4543	ENST00000541662
MROH1	8	144233502	144233873	+	A_peak_252842	intron (ENST00000534366, intron 13 of 41)	NA	85042	ENST00000534366
FBP1	9	94608218	94608431	-	A_peak_257998	intron (ENST00000375326, intron 4 of 6)	NA	31183	ENST00000375326
TRIB3	20	363087	363233	+	A_peak_157434	promoter-TSS (ENST00000615226)	NA	325	ENST00000615226
TTC34	1	2654985	2655324	-	A_peak_999	intron (ENST00000401095, intron 6 of 8)	NA	146563	ENST00000401095
CAMKMT	2	44388864	44389024	+	A_peak_139380	intron (ENST00000402247, intron 2 of 3)	NA	26994	ENST00000402247
RBMS1	2	160442860	160443012	-	A_peak_149967	intron (ENST00000348849, intron 1 of 13)	NA	50858	ENST00000348849
ST3GAL2	16	70437196	70437336	-	A_peak_93069	promoter-TSS (ENST00000342907)	NA	1822	ENST00000342907
VSTM2L	20	37938755	37938895	+	A_peak_163817	intron (ENST00000373461, intron 3 of 3)	NA	35721	ENST00000373461
MRPL20	1	1404663	1404928	-	A_peak_401	intron (ENST00000344843, intron 3 of 3)	NA	2518	ENST00000344843
PRDM16	1	3349910	3350122	+	A_peak_1177	intron (ENST00000511072, intron 3 of 15)	NA	280848	ENST00000511072
ZRANB2-AS1	1	71053760	71053907	+	A_peak_11428	intron (ENST00000450461, intron 1 of 1)	NA	4978	ENST00000450461
CERS2	1	150968617	150968998	-	A_peak_14689	promoter-TSS (ENST00000561294)	NA	305	ENST00000561294
LAMC1	1	183094093	183094271	+	A_peak_17837	intron (ENST00000258341, intron 1 of 27)	NA	70722	ENST00000258341
C1orf106	1	200894559	200894749	+	A_peak_18354	intron (ENST00000532631, intron 1 of 2)	NA	3606	ENST00000532631
BPNT1	1	220090459	220090616	-	A_peak_20103	promoter-TSS (ENST00000469520)	NA	-75	ENST00000469520
ABLIM1	10	114632839	114633032	-	A_peak_32260	intron (ENST00000369252, intron 1 of 23)	NA	51720	ENST00000369252
CFAP46	10	132826570	132826835	-	A_peak_34471	intron (ENST00000368586, intron 50 of 57)	NA	115883	ENST00000368586
PHRF1	11	587576	587718	+	A_peak_34885	intron (ENST00000264555, intron 4 of 17)	NA	11161	ENST00000264555
ABTB2	11	34310405	34310570	-	A_peak_37800	intron (ENST00000435224, intron 1 of 16)	NA	47521	ENST00000435224
VWCE	11	61274381	61274572	-	A_peak_39442	intron (ENST00000613271, intron 10 of 21)	NA	16866	ENST00000613271
RP11-677M14.3	11	124763660	124763884	+	A_peak_46551	intron (ENST00000504932, intron 1 of 1)	NA	4643	ENST00000504932
NUDT4	12	93378336	93378499	+	A_peak_53564	promoter-TSS (ENST00000337179)	NA	534	ENST00000337179
MVK	12	109586448	109586600	+	A_peak_54775	intron (ENST00000539696, intron 1 of 4)	NA	12719	ENST00000539696
VPS29	12	110501504	110501691	-	A_peak_55028	promoter-TSS (ENST00000549578)	NA	520	ENST00000549578
COMMD6	13	75538155	75538324	-	A_peak_61576	promoter-TSS (ENST00000377615)	NA	563	ENST00000377615
MCF2L	13	112892748	112893127	+	A_peak_63376	promoter-TSS (ENST00000375608)	NA	-1441	ENST00000375608
TEP1	14	20403547	20403696	-	A_peak_64010	intron (ENST00000262715, intron 6 of 54)	NA	9800	ENST00000262715
ABHD4	14	22603515	22603655	+	A_peak_64311	exon (ENST00000428304, exon 3 of 7)	NA	5348	ENST00000428304
IPO4	14	24185841	24186024	-	A_peak_64860	exon (ENST00000354464, exon 12 of 30)	NA	3032	ENST00000354464
IPO4	14	24186318	24186567	-	A_peak_64861	exon (ENST00000354464, exon 10 of 30)	NA	2522	ENST00000354464
ADCY4	14	24334724	24334864	-	A_peak_64959	promoter-TSS (ENST00000310677)	NA	277	ENST00000310677
RP11-562L8.1	14	29366184	29366385	-	A_peak_65212	intron (ENST00000551040, intron 1 of 3)	NA	12372	ENST00000551040
AKAP6	14	32650264	32650449	+	A_peak_65507	intron (ENST00000280979, intron 7 of 13)	NA	321083	ENST00000280979
BRMS1L	14	35898001	35898141	+	A_peak_65950	intron (ENST00000551774, intron 7 of 7)	NA	65070	ENST00000551774
PAX9	14	36661424	36661670	+	A_peak_66007	intron (ENST00000402703, intron 1 of 4)	NA	3979	ENST00000402703
MIPOL1	14	37397512	37397720	+	A_peak_66057	intron (ENST00000396294, intron 12 of 14)	NA	199703	ENST00000396294
TTC6	14	37772453	37772620	+	A_peak_66085	intron (ENST00000553443, intron 14 of 30)	NA	150471	ENST00000553443
ARF6	14	49893946	49894243	+	A_peak_66586	promoter-TSS (ENST00000298316)	NA	1002	ENST00000298316
FOXN3	14	89210117	89210322	-	A_peak_69491	intron (ENST00000345097, intron 4 of 6)	NA	408911	ENST00000345097
RN7SL545P	15	22427801	22428152	-	A_peak_72640	promoter-TSS (ENST00000620547)	NA	1513	ENST00000620547
SORD	15	45032497	45032653	+	A_peak_74830	intron (ENST00000267814, intron 1 of 8)	NA	9471	ENST00000267814
RNF111	15	58987564	58988035	+	A_peak_75678	intron (ENST00000559757, intron 1 of 1)	NA	122624	ENST00000559757
UBAP1L	15	65095029	65095204	-	A_peak_76299	intron (ENST00000559089, intron 4 of 5)	NA	20081	ENST00000559089
TMEM266	15	76168736	76168955	+	A_peak_77983	intron (ENST00000388942, intron 5 of 10)	NA	109008	ENST00000388942
AEN	15	88621998	88622223	+	A_peak_79219	promoter-TSS (ENST00000332810)	NA	814	ENST00000332810
PMM2	16	8805368	8805765	+	A_peak_83208	intron (ENST00000566983, intron 3 of 7)	NA	16743	ENST00000566983
USP7	16	8894762	8895078	-	A_peak_83269	intron (ENST00000344836, intron 28 of 30)	NA	68564	ENST00000344836
RNA5SP404	16	9599833	9599997	+	A_peak_83418	promoter-TSS (ENST00000517118)	NA	-182	ENST00000517118
GRIN2A	16	10151959	10152099	-	A_peak_83471	intron (ENST00000396573, intron 3 of 13)	NA	30725	ENST00000396573
ATF7IP2	16	10424143	10424283	+	A_peak_83533	intron (ENST00000396559, intron 2 of 11)	NA	38158	ENST00000396559
SNN	16	11667338	11667488	+	A_peak_84008	promoter-TSS (ENST00000329565)	NA	-1001	ENST00000329565
SNX29	16	12516123	12516267	+	A_peak_84255	intron (ENST00000566228, intron 19 of 20)	NA	539457	ENST00000566228
CPPED1	16	12701755	12701942	-	A_peak_84315	intron (ENST00000381774, intron 3 of 3)	NA	102169	ENST00000381774
NDE1	16	15696763	15696940	+	A_peak_84932	exon (ENST00000396355, exon 9 of 10)	NA	53584	ENST00000396355
RP11-1035H13.3	16	18790693	18790855	-	A_peak_85593	intron (ENST00000567078, intron 5 of 6)	NA	10745	ENST00000567078
IQCK	16	19719307	19719447	+	A_peak_85793	intron (ENST00000320394, intron 2 of 9)	NA	2921	ENST00000320394
DNAH3	16	21080509	21080750	-	A_peak_85987	intron (ENST00000261383, intron 20 of 61)	NA	78812	ENST00000261383
EEF2K	16	22286597	22286740	+	A_peak_86318	exon (ENST00000263026, exon 18 of 18)	NA	80386	ENST00000263026
AC002310.14	16	30528039	30528189	+	A_peak_88269	promoter-TSS (ENST00000624451)	NA	1196	ENST00000624451
ABCC11	16	48223248	48223443	-	A_peak_89445	intron (ENST00000356608, intron 5 of 29)	NA	24049	ENST00000356608
RP11-429P3.3	16	50057138	50057292	-	A_peak_89791	intron (ENST00000568130, intron 2 of 2)	NA	9009	ENST00000568130
ADCY7	16	50312970	50313120	+	A_peak_89869	intron (ENST00000394697, intron 22 of 25)	NA	46529	ENST00000394697
RP11-21B23.1	16	50371902	50372046	+	A_peak_89877	TTS (ENST00000568427)	NA	3394	ENST00000568427
CHD9	16	53099032	53099209	+	A_peak_90274	intron (ENST00000566029, intron 1 of 38)	NA	44087	ENST00000566029
POLR2C	16	57463662	57463844	+	A_peak_90963	promoter-TSS (ENST00000219252)	NA	1366	ENST00000219252
CCDC113	16	58248914	58249071	+	A_peak_91268	intron (ENST00000569374, intron 2 of 3)	NA	17835	ENST00000569374
BEAN1	16	66484319	66484548	+	A_peak_91702	intron (ENST00000622872, intron 5 of 5)	NA	57136	ENST00000622872
CBFA2T3	16	88929726	88929904	-	A_peak_96838	intron (ENST00000268679, intron 1 of 11)	NA	47389	ENST00000268679
TCF25	16	89906684	89906861	+	A_peak_97405	intron (ENST00000263347, intron 15 of 18)	NA	33186	ENST00000263347
DLG4	17	7214386	7214526	-	A_peak_99332	intron (ENST00000399510, intron 3 of 21)	NA	5246	ENST00000399510
CTC1	17	8226759	8227048	-	A_peak_99713	exon (ENST00000315684, exon 23 of 23)	NA	21141	ENST00000315684
MLLT6	17	38726624	38726808	+	A_peak_103603	exon (ENST00000621332, exon 20 of 20)	NA	21174	ENST00000621332
FBXL20	17	39401055	39401332	-	A_peak_103853	promoter-TSS (ENST00000264658)	NA	470	ENST00000264658
PPP1R1B	17	39629939	39630371	+	A_peak_103917	intron (ENST00000580825, intron 5 of 7)	NA	3415	ENST00000580825
MED24	17	40034846	40035311	-	A_peak_104069	intron (ENST00000394126, intron 5 of 24)	NA	19014	ENST00000394126
CTD-2132N18.3	17	42138301	42138484	-	A_peak_104662	intron (ENST00000592574, intron 1 of 7)	NA	16524	ENST00000592574
WNT9B	17	46870155	46870395	+	A_peak_106211	intron (ENST00000575372, intron 1 of 2)	NA	37074	ENST00000575372
RP11-6N17.10	17	47994217	47994389	-	A_peak_106487	promoter-TSS (ENST00000578239)	NA	1893	ENST00000578239
ABCC3	17	50661408	50661611	+	A_peak_107275	intron (ENST00000285238, intron 8 of 30)	NA	26652	ENST00000285238
MSI2	17	57537933	57538073	+	A_peak_107885	intron (ENST00000416426, intron 7 of 13)	NA	282152	ENST00000416426
CYGB	17	76540734	76540899	-	A_peak_111615	intron (ENST00000589145, intron 1 of 3)	NA	10359	ENST00000589145
SEPT9	17	77393224	77393379	+	A_peak_111953	intron (ENST00000589070, intron 1 of 1)	NA	112732	ENST00000589070
SEPT9	17	77460104	77460315	+	A_peak_112014	intron (ENST00000427177, intron 3 of 11)	NA	178799	ENST00000427177
HGS	17	81685110	81685280	+	A_peak_113874	promoter-TSS (ENST00000571518)	NA	1869	ENST00000571518
P4HB	17	81858522	81858706	-	A_peak_113983	intron (ENST00000331483, intron 2 of 10)	NA	2080	ENST00000331483
DUS1L	17	82064951	82065180	-	A_peak_114167	promoter-TSS (ENST00000306796)	NA	574	ENST00000306796
CSNK1D	17	82271842	82272241	-	A_peak_114315	promoter-TSS (ENST00000398519)	NA	1387	ENST00000398519
CD7	17	82317062	82317205	-	A_peak_114346	promoter-TSS (ENST00000584284)	NA	444	ENST00000584284
MIDN	19	1247680	1247961	+	A_peak_119946	promoter-TSS (ENST00000300952)	NA	-733	ENST00000300952
CDC37	19	10390716	10390948	-	A_peak_123446	TTS (ENST00000222005)	NA	12701	ENST00000222005
SPC24	19	11137688	11137841	-	A_peak_123769	intron (ENST00000585567, intron 4 of 5)	NA	18018	ENST00000585567
ZNF878	19	12052698	12052894	-	A_peak_124043	promoter-TSS (ENST00000547628)	NA	143	ENST00000547628
C19orf53	19	13774306	13774638	+	A_peak_124532	promoter-TSS (ENST00000588234)	NA	304	ENST00000588234
SMIM7	19	16660036	16660212	-	A_peak_125312	promoter-TSS (ENST00000487416)	NA	33	ENST00000487416
IFI30	19	18173895	18174039	+	A_peak_125837	promoter-TSS (ENST00000597802)	NA	805	ENST00000597802
PEPD	19	33406696	33406958	-	A_peak_127514	intron (ENST00000244137, intron 11 of 14)	NA	114967	ENST00000244137
NAT14	19	55486953	55487341	+	A_peak_133231	exon (ENST00000205194, exon 3 of 3)	NA	2143	ENST00000205194
ADI1	2	3519174	3519315	-	A_peak_134518	promoter-TSS (ENST00000327435)	NA	492	ENST00000327435
HPCAL1	2	10408415	10408730	+	A_peak_135472	intron (ENST00000423674, intron 3 of 3)	NA	105683	ENST00000423674
HS1BP3	2	20650501	20650914	-	A_peak_136589	promoter-TSS (ENST00000446825)	NA	375	ENST00000446825
ADCY3	2	24877031	24877326	-	A_peak_137010	intron (ENST00000260600, intron 1 of 20)	NA	42661	ENST00000260600
PLB1	2	28545611	28545888	+	A_peak_137793	intron (ENST00000422425, intron 14 of 56)	NA	49678	ENST00000422425
HEATR5B	2	36988293	36988445	-	A_peak_138513	promoter-TSS (ENST00000425467)	NA	490	ENST00000425467
PRKCE	2	45779178	45779446	+	A_peak_139508	intron (ENST00000421201, intron 2 of 2)	NA	127967	ENST00000421201
TTC7A	2	46955154	46955294	+	A_peak_139694	intron (ENST00000409245, intron 3 of 20)	NA	39067	ENST00000409245
EHBP1	2	62725140	62725405	+	A_peak_140867	intron (ENST00000405015, intron 2 of 22)	NA	51421	ENST00000405015
SFXN5	2	73055071	73055224	-	A_peak_142098	intron (ENST00000272433, intron 2 of 13)	NA	16689	ENST00000272433
LIMS3	2	109923390	109923973	+	A_peak_145975	intron (ENST00000480744, intron 8 of 9)	NA	24952	ENST00000480744
TSN	2	121746289	121746429	+	A_peak_147386	intron (ENST00000455432, intron 1 of 5)	NA	9256	ENST00000455432
RBMS1	2	160479349	160479610	-	A_peak_149972	intron (ENST00000348849, intron 1 of 13)	NA	14315	ENST00000348849
AC013461.1	2	173082731	173082909	+	A_peak_150622	intron (ENST00000539448, intron 1 of 11)	NA	7385	ENST00000539448
PLEKHM3	2	207924788	207924936	-	A_peak_152498	intron (ENST00000427836, intron 5 of 7)	NA	100698	ENST00000427836
PTPRN	2	219294106	219294309	-	A_peak_153460	intron (ENST00000295718, intron 19 of 22)	NA	15366	ENST00000295718
NCL	2	231454549	231454784	-	A_peak_154459	exon (ENST00000322723, exon 14 of 14)	NA	9928	ENST00000322723
AGAP1	2	236070114	236070254	+	A_peak_155527	intron (ENST00000304032, intron 16 of 17)	NA	576077	ENST00000304032
MLPH	2	237547016	237547366	+	A_peak_155762	intron (ENST00000410032, intron 11 of 13)	NA	60781	ENST00000410032
HDAC4	2	239283018	239283254	-	A_peak_156302	intron (ENST00000345617, intron 2 of 26)	NA	117813	ENST00000345617
ATRN	20	3471640	3471907	+	A_peak_158282	promoter-TSS (ENST00000262919)	NA	733	ENST00000262919
PAK5	20	9550186	9550339	-	A_peak_159044	intron (ENST00000378429, intron 8 of 10)	NA	288779	ENST00000378429
SLX4IP	20	10453281	10453459	+	A_peak_159090	intron (ENST00000334534, intron 1 of 7)	NA	18067	ENST00000334534
SLX4IP	20	10624866	10625046	+	A_peak_159107	exon (ENST00000334534, exon 8 of 8)	NA	189653	ENST00000334534
OTOR	20	16749786	16749949	+	A_peak_159492	promoter-TSS (ENST00000246081)	NA	1509	ENST00000246081
BFSP1	20	17507723	17507964	-	A_peak_159550	intron (ENST00000377868, intron 5 of 7)	NA	51117	ENST00000377868
SEC23B	20	18523170	18523384	+	A_peak_159863	intron (ENST00000450074, intron 4 of 7)	NA	15784	ENST00000450074
SLC24A3	20	19493822	19493982	+	A_peak_160010	intron (ENST00000328041, intron 2 of 16)	NA	281256	ENST00000328041
NKX2-2	20	21513996	21514375	-	A_peak_160304	promoter-TSS (ENST00000377142)	NA	-159	ENST00000377142
AL034550.1	20	32573755	32573955	-	A_peak_161935	intron (ENST00000621426, intron 1 of 10)	NA	11035	ENST00000621426
DYNLRB1	20	34538211	34538357	+	A_peak_162598	intron (ENST00000357156, intron 3 of 3)	NA	21875	ENST00000357156
DLGAP4	20	36404959	36405126	+	A_peak_163222	intron (ENST00000373913, intron 2 of 12)	NA	98706	ENST00000373913
SOGA1	20	36832813	36832983	-	A_peak_163413	intron (ENST00000237536, intron 2 of 14)	NA	30788	ENST00000237536
TLDC2	20	36877177	36877317	+	A_peak_163449	promoter-TSS (ENST00000602922)	NA	1126	ENST00000602922
SGK2	20	43564227	43564475	+	A_peak_164664	intron (ENST00000373100, intron 1 of 13)	NA	5383	ENST00000373100
ZSWIM3	20	45872642	45872817	+	A_peak_165253	intron (ENST00000255152, intron 1 of 1)	NA	15112	ENST00000255152
OCSTAMP	20	46545455	46545687	-	A_peak_165491	exon (ENST00000279028, exon 2 of 3)	NA	5003	ENST00000279028
PREX1	20	48710800	48710940	-	A_peak_166143	intron (ENST00000371941, intron 5 of 39)	NA	117013	ENST00000371941
ADNP	20	50895583	50895818	-	A_peak_167012	intron (ENST00000621696, intron 5 of 5)	NA	35290	ENST00000621696
VAPB	20	58443976	58444129	+	A_peak_168206	intron (ENST00000475243, intron 5 of 5)	NA	54930	ENST00000475243
NELFCD	20	58980724	58981114	+	A_peak_168356	promoter-TSS (ENST00000602795)	NA	-289	ENST00000602795
CDH4	20	61581627	61581767	+	A_peak_168853	intron (ENST00000614565, intron 2 of 15)	NA	329271	ENST00000614565
KCNQ2	20	63424771	63425197	-	A_peak_169888	intron (ENST00000626839, intron 10 of 15)	NA	47693	ENST00000626839
SDF2L1	22	21641480	21641620	+	A_peak_175318	promoter-TSS (ENST00000248958)	NA	-711	ENST00000248958
IQSEC1	3	12992585	12992788	-	A_peak_182746	intron (ENST00000613206, intron 1 of 13)	NA	80431	ENST00000613206
RP11-70C1.3	3	42829652	42829838	-	A_peak_184760	intron (ENST00000625589, intron 1 of 3)	NA	22680	ENST00000625589
LZTFL1	3	45842157	45842461	-	A_peak_185068	intron (ENST00000539217, intron 3 of 9)	NA	73415	ENST00000539217
CCDC12	3	46930792	46930980	-	A_peak_185172	intron (ENST00000425441, intron 4 of 8)	NA	51096	ENST00000425441
SLC25A20	3	48898087	48898320	-	A_peak_185688	promoter-TSS (ENST00000430379)	NA	701	ENST00000430379
ADAMTS9-AS2	3	64992557	64992728	+	A_peak_187643	intron (ENST00000481312, intron 4 of 5)	NA	307514	ENST00000481312
TF	3	133765385	133765569	+	A_peak_190906	intron (ENST00000402696, intron 11 of 16)	NA	19521	ENST00000402696
RP11-438D8.2	3	141311834	141312057	-	A_peak_191503	intron (ENST00000507698, intron 2 of 2)	NA	55192	ENST00000507698
XXYLT1	3	195160789	195160940	-	A_peak_194221	intron (ENST00000310380, intron 2 of 3)	NA	110303	ENST00000310380
STX18-AS1	4	4640863	4641040	+	A_peak_196075	intron (ENST00000610009, intron 2 of 5)	NA	98747	ENST00000610009
UTP3	4	70688434	70688737	+	A_peak_199213	promoter-TSS (ENST00000254803)	NA	106	ENST00000254803
SORBS2	4	185773519	185773680	-	A_peak_203465	intron (ENST00000284776, intron 2 of 20)	NA	182769	ENST00000284776
PAPD7	5	6718853	6718997	+	A_peak_204764	intron (ENST00000230859, intron 1 of 12)	NA	5918	ENST00000230859
SCAMP1	5	78359835	78360213	+	A_peak_207996	promoter-TSS (ENST00000621999)	NA	-559	ENST00000621999
CTC-463A16.1	5	142166180	142166363	+	A_peak_211496	promoter-TSS (ENST00000622952)	NA	504	ENST00000622952
CTC-308K20.1	5	172957851	172957991	-	A_peak_213565	promoter-TSS (ENST00000520067)	NA	857	ENST00000520067
WRNIP1	6	2782971	2783139	+	A_peak_215565	intron (ENST00000380771, intron 4 of 6)	NA	17641	ENST00000380771
ELOVL2	6	11022187	11022350	-	A_peak_216632	intron (ENST00000354666, intron 1 of 7)	NA	22046	ENST00000354666
NEDD9	6	11298937	11299077	-	A_peak_216672	intron (ENST00000504387, intron 2 of 7)	NA	83341	ENST00000504387
PHACTR1	6	12837856	12838121	+	A_peak_216770	intron (ENST00000332995, intron 4 of 14)	NA	121183	ENST00000332995
ATXN1	6	16544126	16544321	-	A_peak_217189	intron (ENST00000436367, intron 4 of 7)	NA	217267	ENST00000436367
APOM	6	31654985	31655154	+	A_peak_218793	intron (ENST00000375918, intron 1 of 4)	NA	2653	ENST00000375918
FKBP5	6	35670985	35671189	-	A_peak_219970	intron (ENST00000536438, intron 2 of 11)	NA	57496	ENST00000536438
APOBEC2	6	41056852	41057033	+	A_peak_220893	intron (ENST00000244669, intron 1 of 2)	NA	3638	ENST00000244669
FOXP4-AS1	6	41529376	41529603	-	A_peak_220997	intron (ENST00000440194, intron 1 of 1)	NA	16754	ENST00000440194
PTPRK	6	128202304	128202444	-	A_peak_225290	intron (ENST00000368226, intron 6 of 29)	NA	318300	ENST00000368226
UTRN	6	144675188	144675361	+	A_peak_226221	intron (ENST00000367545, intron 50 of 73)	NA	383445	ENST00000367545
MTHFD1L	6	150898275	150898421	+	A_peak_226716	intron (ENST00000367321, intron 7 of 27)	NA	32799	ENST00000367321
RP1-101K10.6	6	152984046	152984314	+	A_peak_226892	promoter-TSS (ENST00000637995)	NA	849	ENST00000637995
CNKSR3	6	154462810	154462958	-	A_peak_226952	intron (ENST00000607772, intron 1 of 12)	NA	47775	ENST00000607772
TIAM2	6	155247680	155247844	+	A_peak_227073	intron (ENST00000461783, intron 21 of 28)	NA	415065	ENST00000461783
SYNJ2	6	158044172	158044425	+	A_peak_227451	intron (ENST00000355585, intron 5 of 26)	NA	62411	ENST00000355585
IGF2R	6	159997077	159997279	+	A_peak_227810	intron (ENST00000356956, intron 2 of 47)	NA	28079	ENST00000356956
SLC22A3	6	160389663	160389907	+	A_peak_227885	intron (ENST00000275300, intron 1 of 10)	NA	41517	ENST00000275300
TTYH3	7	2630276	2630431	+	A_peak_230355	promoter-TSS (ENST00000258796)	NA	-1598	ENST00000258796
GATSL2	7	74973075	74973242	+	A_peak_236289	intron (ENST00000616305, intron 1 of 8)	NA	8340	ENST00000616305
POM121C	7	75486177	75486337	-	A_peak_236439	promoter-TSS (ENST00000615331)	NA	14	ENST00000615331
CDK14	7	90766714	90766891	+	A_peak_237232	intron (ENST00000449528, intron 7 of 7)	NA	300378	ENST00000449528
SERPINE1	7	101128117	101128384	+	A_peak_238454	promoter-TSS (ENST00000223095)	NA	1161	ENST00000223095
SLC26A5	7	103406024	103406164	-	A_peak_239019	intron (ENST00000393735, intron 8 of 14)	NA	40057	ENST00000393735
CEP41	7	130440612	130440785	-	A_peak_240317	promoter-TSS (ENST00000223208)	NA	539	ENST00000223208
PEBP4	8	22995778	22995957	-	A_peak_245373	intron (ENST00000522278, intron 1 of 1)	NA	4133	ENST00000522278
OXR1	8	106617871	106618011	+	A_peak_250012	intron (ENST00000517566, intron 2 of 15)	NA	258465	ENST00000517566
SNTB1	8	120745215	120745365	-	A_peak_250394	intron (ENST00000395601, intron 2 of 7)	NA	67983	ENST00000395601
PSIP1	9	15510919	15511059	-	A_peak_253866	promoter-TSS (ENST00000380733)	NA	30	ENST00000380733
CREB3	9	35736224	35736439	+	A_peak_254909	intron (ENST00000353704, intron 8 of 8)	NA	3996	ENST00000353704
TOMM5	9	37592499	37592743	-	A_peak_255181	promoter-TSS (ENST00000321301)	NA	21	ENST00000321301
TMEM141	9	136793048	136793192	+	A_peak_264056	promoter-TSS (ENST00000290079)	NA	1765	ENST00000290079
ZMIZ1-AS1	10	78954507	78954647	-	A_peak_28949	intron (ENST00000456353, intron 8 of 9)	NA	113318	ENST00000456353
MGST2	4	139671733	139671873	+	A_peak_201602	intron (ENST00000616265, intron 1 of 5)	NA	6035	ENST00000616265
TMEM127	2	96260499	96260839	-	A_peak_144202	intron (ENST00000258439, intron 2 of 3)	NA	5325	ENST00000258439
VPS13D	1	12510568	12510732	+	A_peak_3210	exon (ENST00000613099, exon 69 of 69)	NA	280583	ENST00000613099
AGBL4	1	49364789	49364929	-	A_peak_9903	intron (ENST00000371839, intron 3 of 13)	NA	659054	ENST00000371839
ZMIZ1	10	79143832	79144005	+	A_peak_29030	intron (ENST00000334512, intron 3 of 24)	NA	74883	ENST00000334512
MACROD1	11	64083324	64083464	-	A_peak_40214	intron (ENST00000255681, intron 3 of 10)	NA	82667	ENST00000255681
GREB1L	18	21427305	21427445	+	A_peak_116116	intron (ENST00000424526, intron 7 of 32)	NA	185133	ENST00000424526
AC002116.7	19	36028137	36028288	+	A_peak_128168	intron (ENST00000586962, intron 3 of 3)	NA	13704	ENST00000586962
TXNRD2	22	19918426	19918566	-	A_peak_174758	intron (ENST00000400518, intron 4 of 17)	NA	14057	ENST00000400518
JAZF1	7	28148211	28148386	-	A_peak_232272	intron (ENST00000283928, intron 1 of 4)	NA	32445	ENST00000283928
FAM71F2	7	128679865	128680005	+	A_peak_240040	intron (ENST00000477515, intron 3 of 4)	NA	7669	ENST00000477515
ZHX2	8	122834211	122834351	+	A_peak_250485	intron (ENST00000314393, intron 1 of 3)	NA	52887	ENST00000314393
BANP	16	87982917	87983057	+	A_peak_96323	intron (ENST00000286122, intron 3 of 13)	NA	31555	ENST00000286122
ASXL2	2	25745338	25745478	-	A_peak_137198	intron (ENST00000435504, intron 12 of 12)	NA	133108	ENST00000435504
PLEKHA7	11	16936121	16936261	-	A_peak_36969	intron (ENST00000531066, intron 3 of 26)	NA	78252	ENST00000531066
DNAJB13	11	73953641	73953781	+	A_peak_43130	intron (ENST00000339764, intron 1 of 7)	NA	3392	ENST00000339764
DHRS4-AS1	14	23978534	23978677	-	A_peak_64736	intron (ENST00000558423, intron 1 of 1)	NA	10234	ENST00000558423
ARHGEF10L	1	17574787	17574930	+	A_peak_4233	intron (ENST00000361221, intron 1 of 28)	NA	35023	ENST00000361221
RP11-73M7.6	1	31645051	31645371	+	A_peak_7102	promoter-TSS (ENST00000609549)	NA	1162	ENST00000609549
EIF3I	1	32222652	32222832	+	A_peak_7242	promoter-TSS (ENST00000355082)	NA	814	ENST00000355082
SLC2A1	1	42937192	42937332	-	A_peak_8871	intron (ENST00000426263, intron 2 of 9)	NA	21911	ENST00000426263
ARTN	1	43934573	43934731	+	A_peak_9100	promoter-TSS (ENST00000372359)	NA	1332	ENST00000372359
MUTYH	1	45340279	45340427	-	A_peak_9400	promoter-TSS (ENST00000529984)	NA	94	ENST00000529984
NFIA	1	61076887	61077027	+	A_peak_10955	intron (ENST00000371191, intron 1 of 10)	NA	211698	ENST00000371191
USP1	1	62434808	62434966	+	A_peak_11071	promoter-TSS (ENST00000452143)	NA	-1410	ENST00000452143
LRRC40	1	70205451	70205612	-	A_peak_11392	promoter-TSS (ENST00000370952)	NA	89	ENST00000370952
DDAH1	1	85576326	85576522	-	A_peak_11824	promoter-TSS (ENST00000535924)	NA	1826	ENST00000535924
BCAR3	1	93600606	93600961	-	A_peak_12278	intron (ENST00000370247, intron 1 of 9)	NA	13314	ENST00000370247
PDE4DIP	1	149032306	149032461	+	A_peak_14402	exon (ENST00000524974, exon 46 of 46)	NA	223917	ENST00000524974
RP11-540D14.8	1	155085536	155085920	+	A_peak_15437	intron (ENST00000505139, intron 2 of 4)	NA	21980	ENST00000505139
ITLN2	1	160954174	160954347	-	A_peak_16311	promoter-TSS (ENST00000368029)	NA	539	ENST00000368029
RABGAP1L	1	174247608	174247749	+	A_peak_17193	intron (ENST00000357444, intron 5 of 13)	NA	88268	ENST00000357444
FBXO18	10	5896068	5896390	+	A_peak_23506	intron (ENST00000397269, intron 1 of 21)	NA	6026	ENST00000397269
PARG	10	49832226	49832366	-	A_peak_26802	intron (ENST00000402038, intron 17 of 18)	NA	137907	ENST00000402038
SEC24C	10	73744275	73744499	+	A_peak_28309	promoter-TSS (ENST00000345254)	NA	3	ENST00000345254
FGFBP3	10	91908074	91908295	-	A_peak_29953	promoter-TSS (ENST00000311575)	NA	1299	ENST00000311575
SORBS1	10	95439614	95439765	-	A_peak_30243	intron (ENST00000371227, intron 3 of 31)	NA	121689	ENST00000371227
SFXN2	10	102715060	102715345	+	A_peak_31408	promoter-TSS (ENST00000602831)	NA	664	ENST00000602831
BTBD16	10	122279733	122279953	+	A_peak_33017	intron (ENST00000260723, intron 3 of 15)	NA	8537	ENST00000260723
DMBT1	10	122601275	122601498	+	A_peak_33062	intron (ENST00000619379, intron 28 of 52)	NA	40721	ENST00000619379
CTBP2	10	124993974	124994135	-	A_peak_33449	intron (ENST00000337195, intron 7 of 10)	NA	166459	ENST00000337195
PTDSS2	11	450131	450271	+	A_peak_34781	promoter-TSS (ENST00000308020)	NA	-79	ENST00000308020
PNPLA2	11	821425	821565	+	A_peak_35076	intron (ENST00000336615, intron 2 of 9)	NA	2593	ENST00000336615
RPS13	11	17077908	17078048	-	A_peak_37003	promoter-TSS (ENST00000533969)	NA	-331	ENST00000533969
MTA2	11	62592328	62592540	-	A_peak_39860	TTS (ENST00000278823)	NA	9406	ENST00000278823
SLC22A11	11	64565563	64565703	+	A_peak_40415	intron (ENST00000301891, intron 6 of 9)	NA	10007	ENST00000301891
SF3B2	11	66069007	66069259	+	A_peak_41062	exon (ENST00000528302, exon 21 of 21)	NA	16802	ENST00000528302
FAM86C1	11	71800450	71800593	+	A_peak_42636	exon (ENST00000346333, exon 4 of 4)	NA	13011	ENST00000346333
ARAP1	11	72741135	72741502	-	A_peak_42844	intron (ENST00000359373, intron 1 of 33)	NA	52281	ENST00000359373
SLC37A4	11	119027091	119027244	-	A_peak_45930	intron (ENST00000538950, intron 6 of 10)	NA	3739	ENST00000538950
PKNOX2	11	125261923	125262160	+	A_peak_46609	intron (ENST00000298282, intron 2 of 12)	NA	97335	ENST00000298282
SLC38A2	12	46357210	46357417	-	A_peak_50297	TTS (ENST00000256689)	NA	15554	ENST00000256689
VDR	12	47870571	47870813	-	A_peak_50413	intron (ENST00000395324, intron 3 of 9)	NA	72356	ENST00000395324
RP11-644F5.10	12	55721188	55721352	+	A_peak_51771	intron (ENST00000550412, intron 3 of 3)	NA	5234	ENST00000550412
SLC39A5	12	56231432	56231585	+	A_peak_51916	promoter-TSS (ENST00000419753)	NA	1459	ENST00000419753
DUSP6	12	89350737	89351045	-	A_peak_53407	exon (ENST00000279488, exon 2 of 3)	NA	2380	ENST00000279488
BTBD11	12	107607519	107607736	+	A_peak_54495	intron (ENST00000280758, intron 4 of 16)	NA	289214	ENST00000280758
PDX1-AS1	13	27917232	27917453	-	A_peak_59561	intron (ENST00000499662, intron 1 of 2)	NA	4062	ENST00000499662
FOXO1	13	40564574	40564804	-	A_peak_60239	intron (ENST00000379561, intron 1 of 2)	NA	101908	ENST00000379561
RNF219	13	78658922	78659231	-	A_peak_61677	promoter-TSS (ENST00000282003)	NA	103	ENST00000282003
UBAC2	13	99200545	99200685	+	A_peak_62423	promoter-TSS (ENST00000403766)	NA	-159	ENST00000403766
TRAV3	14	21723595	21723741	+	A_peak_64253	promoter-TSS (ENST00000390425)	NA	-45	ENST00000390425
SLC7A7	14	22818293	22818497	-	A_peak_64360	promoter-TSS (ENST00000555702)	NA	1416	ENST00000555702
NYNRIN	14	24414071	24414214	+	A_peak_64987	intron (ENST00000382554, intron 8 of 8)	NA	15356	ENST00000382554
RP11-159L20.2	14	30755496	30755663	-	A_peak_65283	intron (ENST00000554665, intron 2 of 2)	NA	67123	ENST00000554665
PIGH	14	67600348	67600684	-	A_peak_67794	promoter-TSS (ENST00000559415)	NA	-248	ENST00000559415
ELMSAN1	14	73769048	73769188	-	A_peak_68497	intron (ENST00000394071, intron 1 of 11)	NA	18140	ENST00000394071
PGF	14	74950758	74950936	-	A_peak_68706	intron (ENST00000555567, intron 2 of 6)	NA	4937	ENST00000555567
ESRRB	14	76396875	76397015	+	A_peak_68913	intron (ENST00000512784, intron 1 of 8)	NA	86331	ENST00000512784
SERPINA12	14	94500588	94500766	-	A_peak_70228	intron (ENST00000556881, intron 1 of 4)	NA	3545	ENST00000556881
SYNE3	14	95446351	95446533	-	A_peak_70411	intron (ENST00000557275, intron 7 of 16)	NA	29394	ENST00000557275
SYNE3	14	95452272	95452412	-	A_peak_70412	exon (ENST00000557275, exon 6 of 17)	NA	23494	ENST00000557275
VPS18	15	40892693	40892877	+	A_peak_74198	promoter-TSS (ENST00000220509)	NA	-1645	ENST00000220509
ITGA11	15	68305085	68305245	-	A_peak_76834	intron (ENST00000423218, intron 28 of 29)	NA	126997	ENST00000423218
NOX5	15	69010484	69010624	+	A_peak_76941	intron (ENST00000260364, intron 2 of 16)	NA	80029	ENST00000260364
MPI	15	74890425	74890708	+	A_peak_77682	promoter-TSS (ENST00000569931)	NA	561	ENST00000569931
ZNF213-AS1	16	3131904	3132044	-	A_peak_82100	exon (ENST00000572691, exon 3 of 7)	NA	2895	ENST00000572691
ALG1	16	5065166	5065306	+	A_peak_82826	intron (ENST00000588623, intron 2 of 13)	NA	31276	ENST00000588623
PMM2	16	8792906	8793120	+	A_peak_83204	intron (ENST00000566983, intron 1 of 7)	NA	4190	ENST00000566983
TEKT5	16	10692116	10692425	-	A_peak_83613	intron (ENST00000283025, intron 1 of 6)	NA	2675	ENST00000283025
CTD-3088G3.8	16	11459847	11460087	-	A_peak_83915	exon (ENST00000598234, exon 26 of 65)	NA	63621	ENST00000598234
SNX29	16	12531617	12531782	+	A_peak_84262	intron (ENST00000566228, intron 20 of 20)	NA	554961	ENST00000566228
SHISA9	16	13148095	13148235	+	A_peak_84368	intron (ENST00000558583, intron 2 of 4)	NA	246545	ENST00000558583
SHISA9	16	13216904	13217074	+	A_peak_84371	intron (ENST00000558583, intron 4 of 4)	NA	315369	ENST00000558583
RP11-1021N1.1	16	15476501	15476860	+	A_peak_84867	intron (ENST00000568766, intron 1 of 1)	NA	80926	ENST00000568766
NDE1	16	15676934	15677217	+	A_peak_84924	intron (ENST00000396355, intron 4 of 9)	NA	33808	ENST00000396355
COG7	16	23416437	23416604	-	A_peak_86547	intron (ENST00000307149, intron 9 of 16)	NA	36660	ENST00000307149
IL4R	16	27314489	27314629	+	A_peak_87088	promoter-TSS (ENST00000566117)	NA	891	ENST00000566117
KIAA0556	16	27672096	27672236	+	A_peak_87186	intron (ENST00000261588, intron 6 of 27)	NA	122014	ENST00000261588
ITGAL	16	30516641	30516905	+	A_peak_88259	intron (ENST00000356798, intron 25 of 30)	NA	44115	ENST00000356798
NUP93	16	56838685	56838825	+	A_peak_90743	intron (ENST00000308159, intron 18 of 21)	NA	108650	ENST00000308159
NLRC5	16	57022127	57022503	+	A_peak_90814	exon (ENST00000262510, exon 4 of 49)	NA	32817	ENST00000262510
CMTM4	16	66617771	66618039	-	A_peak_91751	intron (ENST00000330687, intron 4 of 4)	NA	78802	ENST00000330687
HAS3	16	69105678	69105854	+	A_peak_92678	promoter-TSS (ENST00000569188)	NA	202	ENST00000569188
VAC14	16	70704148	70704487	-	A_peak_93200	intron (ENST00000261776, intron 14 of 18)	NA	96844	ENST00000261776
CALB2	16	71357945	71358103	+	A_peak_93291	promoter-TSS (ENST00000349553)	NA	-689	ENST00000349553
FA2H	16	74733456	74733691	-	A_peak_93796	intron (ENST00000219368, intron 2 of 6)	NA	41252	ENST00000219368
RP11-525K10.3	16	80323283	80323438	-	A_peak_94347	intron (ENST00000568776, intron 2 of 5)	NA	239775	ENST00000568776
ZDHHC7	16	84987103	84987317	-	A_peak_95197	intron (ENST00000313732, intron 3 of 7)	NA	24325	ENST00000313732
ACSF3	16	89097630	89097829	+	A_peak_96918	intron (ENST00000537895, intron 1 of 3)	NA	9354	ENST00000537895
CDK10	16	89685767	89686020	+	A_peak_97250	intron (ENST00000331006, intron 1 of 11)	NA	5156	ENST00000331006
KIF1C	17	5000156	5000378	+	A_peak_98928	exon (ENST00000320785, exon 3 of 23)	NA	2319	ENST00000320785
CENPV	17	16352630	16353044	-	A_peak_100452	promoter-TSS (ENST00000299736)	NA	662	ENST00000299736
LLGL1	17	18224040	18224379	+	A_peak_100999	promoter-TSS (ENST00000316843)	NA	-1378	ENST00000316843
PCGF2	17	38742411	38742660	-	A_peak_103621	intron (ENST00000620225, intron 2 of 10)	NA	5770	ENST00000620225
IGFBP4	17	40446838	40447055	+	A_peak_104241	intron (ENST00000269593, intron 1 of 3)	NA	3485	ENST00000269593
KRT27	17	40779577	40779717	-	A_peak_104299	intron (ENST00000301656, intron 4 of 7)	NA	2887	ENST00000301656
NSF	17	46617937	46618104	+	A_peak_106152	intron (ENST00000398238, intron 1 of 20)	NA	27351	ENST00000398238
SP2	17	47924882	47925206	+	A_peak_106459	exon (ENST00000376741, exon 5 of 7)	NA	28894	ENST00000376741
SP2-AS1	17	47940251	47940471	-	A_peak_106468	promoter-TSS (ENST00000585280)	NA	1028	ENST00000585280
ABCC3	17	50637255	50637455	+	A_peak_107257	intron (ENST00000285238, intron 1 of 30)	NA	2498	ENST00000285238
CUEDC1	17	57941973	57942198	-	A_peak_108021	intron (ENST00000577830, intron 1 of 10)	NA	13238	ENST00000577830
YPEL2	17	59353215	59353365	+	A_peak_108278	exon (ENST00000312655, exon 2 of 5)	NA	21588	ENST00000312655
GNA13	17	65018967	65019107	-	A_peak_109244	intron (ENST00000439174, intron 2 of 3)	NA	37802	ENST00000439174
RGS9	17	65115952	65116168	+	A_peak_109266	intron (ENST00000635833, intron 1 of 18)	NA	15074	ENST00000635833
PRKCA	17	66692058	66692198	+	A_peak_109456	intron (ENST00000413366, intron 8 of 16)	NA	389302	ENST00000413366
KIF19	17	74354691	74354852	+	A_peak_110610	intron (ENST00000389916, intron 18 of 19)	NA	28559	ENST00000389916
RP11-552F3.9	17	75879259	75879418	+	A_peak_111287	exon (ENST00000586076, exon 1 of 1)	NA	2966	ENST00000586076
CYTH1	17	78677571	78677913	-	A_peak_112489	intron (ENST00000589296, intron 3 of 3)	NA	104555	ENST00000589296
RBFOX3	17	79364758	79364917	-	A_peak_112758	intron (ENST00000583458, intron 1 of 13)	NA	117761	ENST00000583458
CARD14	17	80201677	80201817	+	A_peak_113108	exon (ENST00000573882, exon 16 of 23)	NA	31735	ENST00000573882
BAIAP2	17	81096508	81096721	+	A_peak_113480	intron (ENST00000321280, intron 6 of 13)	NA	61492	ENST00000321280
LPIN2	18	2984926	2985066	-	A_peak_115035	intron (ENST00000261596, intron 1 of 19)	NA	26951	ENST00000261596
KLHL14	18	32722726	32722889	-	A_peak_116725	intron (ENST00000359358, intron 3 of 8)	NA	50255	ENST00000359358
DAZAP1	19	1408790	1409060	+	A_peak_120083	promoter-TSS (ENST00000336761)	NA	1356	ENST00000336761
AP1M2	19	10581247	10581421	-	A_peak_123526	exon (ENST00000590923, exon 6 of 12)	NA	5981	ENST00000590923
SLC27A1	19	17496294	17496578	+	A_peak_125578	intron (ENST00000252595, intron 6 of 11)	NA	25992	ENST00000252595
SIPA1L3	19	38095502	38095890	+	A_peak_128466	intron (ENST00000222345, intron 4 of 21)	NA	188468	ENST00000222345
NAPA	19	47512943	47513106	-	A_peak_131140	intron (ENST00000263354, intron 1 of 10)	NA	2216	ENST00000263354
POLD1	19	50414826	50414994	+	A_peak_132183	exon (ENST00000613923, exon 20 of 27)	NA	30587	ENST00000613923
ZIM2-AS1	19	56751344	56751500	+	A_peak_133469	intron (ENST00000597822, intron 2 of 3)	NA	60736	ENST00000597822
HS1BP3	2	20616881	20617065	-	A_peak_136575	intron (ENST00000446825, intron 5 of 5)	NA	34109	ENST00000446825
MFSD2B	2	24022110	24022253	+	A_peak_136894	intron (ENST00000406420, intron 8 of 12)	NA	12100	ENST00000406420
MEMO1	2	31984650	31984790	-	A_peak_138182	intron (ENST00000295065, intron 1 of 8)	NA	25837	ENST00000295065
AC007246.3	2	39521925	39522065	+	A_peak_138775	intron (ENST00000426083, intron 5 of 8)	NA	85358	ENST00000426083
MSH2	2	47428088	47428330	+	A_peak_139840	intron (ENST00000233146, intron 6 of 15)	NA	25240	ENST00000233146
MSH6	2	47705589	47705729	+	A_peak_139879	intron (ENST00000606499, intron 1 of 3)	NA	9840	ENST00000606499
SPRED2	2	65424518	65424658	-	A_peak_141202	intron (ENST00000356388, intron 1 of 5)	NA	7589	ENST00000356388
CYP26B1	2	72144217	72144436	-	A_peak_141978	intron (ENST00000001146, intron 1 of 5)	NA	3712	ENST00000001146
NPAS2	2	100953851	100954050	+	A_peak_144982	intron (ENST00000335681, intron 7 of 20)	NA	133798	ENST00000335681
RANBP2	2	108720214	108720354	+	A_peak_145744	promoter-TSS (ENST00000283195)	NA	803	ENST00000283195
MERTK	2	111916873	111917167	+	A_peak_146250	intron (ENST00000295408, intron 1 of 18)	NA	18541	ENST00000295408
MERTK	2	111922054	111922307	+	A_peak_146253	intron (ENST00000295408, intron 1 of 18)	NA	23701	ENST00000295408
AC012442.5	2	112601879	112602030	+	A_peak_146357	intron (ENST00000414784, intron 1 of 1)	NA	12914	ENST00000414784
CCDC93	2	117933880	117934156	-	A_peak_146713	intron (ENST00000319432, intron 22 of 23)	NA	80115	ENST00000319432
TMEM177	2	119684052	119684227	+	A_peak_146957	intron (ENST00000409951, intron 2 of 2)	NA	4936	ENST00000409951
R3HDM1	2	135611129	135611403	+	A_peak_148914	intron (ENST00000409478, intron 3 of 22)	NA	79765	ENST00000409478
R3HDM1	2	135628793	135628953	+	A_peak_148916	intron (ENST00000409478, intron 5 of 22)	NA	97372	ENST00000409478
UBR3	2	169916680	169916836	+	A_peak_150305	intron (ENST00000272793, intron 11 of 38)	NA	89300	ENST00000272793
DLX1	2	172088776	172088945	+	A_peak_150524	exon (ENST00000361725, exon 3 of 3)	NA	3634	ENST00000361725
AC079305.8	2	177169023	177169220	-	A_peak_150928	intron (ENST00000455416, intron 1 of 1)	NA	43541	ENST00000455416
NIF3L1	2	200904321	200904505	+	A_peak_151897	TTS (ENST00000436412)	NA	7339	ENST00000436412
PARD3B	2	204579272	204579489	+	A_peak_152267	intron (ENST00000406610, intron 1 of 22)	NA	33587	ENST00000406610
AC007563.5	2	216864192	216864356	+	A_peak_152907	intron (ENST00000447289, intron 3 of 3)	NA	169810	ENST00000447289
GPBAR1	2	218261041	218261329	+	A_peak_153144	promoter-TSS (ENST00000479077)	NA	1689	ENST00000479077
CATIP-AS1	2	218368906	218369053	-	A_peak_153186	promoter-TSS (ENST00000441749)	NA	-1144	ENST00000441749
CYP27A1	2	218789555	218789743	+	A_peak_153306	intron (ENST00000258415, intron 1 of 8)	NA	7893	ENST00000258415
SPEG	2	219490570	219490752	+	A_peak_153524	intron (ENST00000312358, intron 37 of 40)	NA	55815	ENST00000312358
COL4A4	2	227031659	227031897	-	A_peak_154019	intron (ENST00000396625, intron 40 of 47)	NA	132335	ENST00000396625
SPHKAP	2	228089977	228090122	-	A_peak_154119	intron (ENST00000392056, intron 3 of 11)	NA	91596	ENST00000392056
DGKD	2	233375461	233375634	+	A_peak_154981	intron (ENST00000264057, intron 1 of 29)	NA	21040	ENST00000264057
AGAP1	2	235846712	235846960	+	A_peak_155470	intron (ENST00000409457, intron 9 of 9)	NA	352747	ENST00000409457
AC096574.4	2	238247982	238248150	+	A_peak_155999	intron (ENST00000456601, intron 5 of 6)	NA	16382	ENST00000456601
HDAC4	2	239297722	239297926	-	A_peak_156310	intron (ENST00000345617, intron 2 of 26)	NA	103125	ENST00000345617
HDLBP	2	241235025	241235231	-	A_peak_156967	exon (ENST00000391975, exon 23 of 28)	NA	37758	ENST00000391975
NRSN2	20	353939	354079	+	A_peak_157428	exon (ENST00000382291, exon 4 of 4)	NA	6985	ENST00000382291
TCF15	20	604264	604587	-	A_peak_157531	exon (ENST00000246080, exon 2 of 2)	NA	5973	ENST00000246080
PSMF1	20	1130600	1130766	+	A_peak_157672	intron (ENST00000333082, intron 4 of 7)	NA	17420	ENST00000333082
TGM6	20	2386712	2386887	+	A_peak_157948	intron (ENST00000381423, intron 1 of 11)	NA	5891	ENST00000381423
SLC4A11	20	3231136	3231282	-	A_peak_158215	exon (ENST00000380059, exon 9 of 20)	NA	6957	ENST00000380059
TMEM230	20	5094772	5095022	-	A_peak_158712	intron (ENST00000615008, intron 4 of 5)	NA	17893	ENST00000615008
MACROD2	20	14470809	14471036	+	A_peak_159346	intron (ENST00000217246, intron 3 of 16)	NA	475553	ENST00000217246
KIF16B	20	16565695	16565858	-	A_peak_159464	intron (ENST00000636835, intron 1 of 24)	NA	7658	ENST00000636835
Y_RNA	20	16672408	16672580	-	A_peak_159487	promoter-TSS (ENST00000363624)	NA	-1752	ENST00000363624
RALGAPA2	20	20402035	20402200	-	A_peak_160169	intron (ENST00000430436, intron 32 of 32)	NA	237783	ENST00000430436
PYGB	20	25276415	25276582	+	A_peak_161033	intron (ENST00000216962, intron 5 of 19)	NA	28429	ENST00000216962
DUSP15	20	31870029	31870195	-	A_peak_161649	promoter-TSS (ENST00000278979)	NA	552	ENST00000278979
PIGU	20	34635758	34635971	-	A_peak_162630	intron (ENST00000217446, intron 5 of 11)	NA	41221	ENST00000217446
DLGAP4	20	36356947	36357148	+	A_peak_163206	intron (ENST00000373913, intron 1 of 12)	NA	50711	ENST00000373913
TOX2	20	43928455	43928694	+	A_peak_164756	intron (ENST00000341197, intron 1 of 8)	NA	13710	ENST00000341197
JPH2	20	44145316	44145587	-	A_peak_164824	intron (ENST00000372980, intron 2 of 5)	NA	42127	ENST00000372980
RBPJL	20	45310951	45311108	+	A_peak_165122	intron (ENST00000343694, intron 3 of 11)	NA	4178	ENST00000343694
PCIF1	20	45941085	45941225	+	A_peak_165301	exon (ENST00000372409, exon 7 of 17)	NA	6527	ENST00000372409
ZNF334	20	46513460	46513634	-	A_peak_165485	promoter-TSS (ENST00000457685)	NA	12	ENST00000457685
EYA2	20	47172927	47173105	+	A_peak_165662	intron (ENST00000611592, intron 11 of 14)	NA	278392	ENST00000611592
NCOA3	20	47595036	47595262	+	A_peak_165817	intron (ENST00000372004, intron 2 of 22)	NA	93247	ENST00000372004
SULF2	20	47667756	47667995	-	A_peak_165832	intron (ENST00000359930, intron 11 of 20)	NA	118711	ENST00000359930
SULF2	20	47709359	47709564	-	A_peak_165842	intron (ENST00000359930, intron 3 of 20)	NA	77125	ENST00000359930
TMEM189-UBE2V1	20	50092276	50092453	-	A_peak_166614	intron (ENST00000341698, intron 6 of 7)	NA	61273	ENST00000341698
FAM65C	20	50627956	50628240	-	A_peak_166898	intron (ENST00000327979, intron 2 of 21)	NA	63430	ENST00000327979
FAM65C	20	50690676	50690870	-	A_peak_166928	promoter-TSS (ENST00000327979)	NA	755	ENST00000327979
BCAS4	20	50824279	50824517	+	A_peak_166982	intron (ENST00000358791, intron 2 of 5)	NA	29504	ENST00000358791
ATP9A	20	51621410	51621645	-	A_peak_167182	intron (ENST00000338821, intron 19 of 27)	NA	147107	ENST00000338821
ATP9A	20	51657807	51658101	-	A_peak_167193	intron (ENST00000338821, intron 13 of 27)	NA	110680	ENST00000338821
BMP7	20	57248489	57248657	-	A_peak_167891	intron (ENST00000395863, intron 1 of 6)	NA	18055	ENST00000395863
C20orf85	20	58160636	58160785	+	A_peak_168164	exon (ENST00000371168, exon 4 of 4)	NA	9806	ENST00000371168
CDH4	20	61260915	61261055	+	A_peak_168755	intron (ENST00000614565, intron 2 of 15)	NA	8559	ENST00000614565
TAF4	20	62049896	62050036	-	A_peak_169030	intron (ENST00000252996, intron 1 of 14)	NA	15844	ENST00000252996
TAF4	20	62060026	62060299	-	A_peak_169038	intron (ENST00000252996, intron 1 of 14)	NA	5648	ENST00000252996
OSBPL2	20	62285334	62285474	+	A_peak_169177	intron (ENST00000439951, intron 10 of 12)	NA	46919	ENST00000439951
COL9A3	20	62838217	62838539	+	A_peak_169559	intron (ENST00000343916, intron 30 of 31)	NA	21316	ENST00000343916
BIRC7	20	63236546	63236839	+	A_peak_169789	promoter-TSS (ENST00000217169)	NA	809	ENST00000217169
GMEB2	20	63599265	63599419	-	A_peak_170008	intron (ENST00000370077, intron 4 of 9)	NA	27699	ENST00000370077
ZNF512B	20	63966166	63966359	-	A_peak_170240	exon (ENST00000369888, exon 5 of 17)	NA	3603	ENST00000369888
HSF2BP	21	43578594	43578853	-	A_peak_172929	intron (ENST00000291560, intron 8 of 8)	NA	80770	ENST00000291560
PI4KA	22	20803971	20804157	-	A_peak_175056	intron (ENST00000255882, intron 12 of 54)	NA	54748	ENST00000255882
TTC28	22	28009439	28009677	-	A_peak_176552	intron (ENST00000397906, intron 14 of 22)	NA	670307	ENST00000397906
RBMS3	3	29537674	29537823	+	A_peak_183712	intron (ENST00000636680, intron 5 of 16)	NA	961282	ENST00000636680
TGFBR2	3	30682062	30682202	+	A_peak_183748	intron (ENST00000295754, intron 5 of 6)	NA	75630	ENST00000295754
TRAK1	3	42053560	42053706	+	A_peak_184627	intron (ENST00000487159, intron 1 of 16)	NA	39831	ENST00000487159
HEMK1	3	50590973	50591272	+	A_peak_186272	exon (ENST00000434410, exon 11 of 11)	NA	21970	ENST00000434410
PARP14	3	122680610	122680787	+	A_peak_189457	promoter-TSS (ENST00000474629)	NA	80	ENST00000474629
UROC1	3	126517668	126518005	-	A_peak_189955	promoter-TSS (ENST00000290868)	NA	-63	ENST00000290868
RUVBL1	3	128151828	128152081	-	A_peak_190271	promoter-TSS (ENST00000464873)	NA	1960	ENST00000464873
TM4SF4	3	149494245	149494388	+	A_peak_191818	intron (ENST00000305354, intron 3 of 4)	NA	20342	ENST00000305354
WWTR1	3	149604620	149604806	-	A_peak_191828	intron (ENST00000465804, intron 3 of 7)	NA	98560	ENST00000465804
ALG3	3	184242554	184242731	-	A_peak_193252	exon (ENST00000397676, exon 9 of 9)	NA	6329	ENST00000397676
CPLX1	4	813971	814300	-	A_peak_194977	intron (ENST00000304062, intron 2 of 3)	NA	12063	ENST00000304062
TACC3	4	1729753	1729910	+	A_peak_195268	intron (ENST00000612220, intron 3 of 14)	NA	8341	ENST00000612220
CLGN	4	140427529	140427900	-	A_peak_201655	promoter-TSS (ENST00000325617)	NA	254	ENST00000325617
FAT1	4	186639847	186640048	-	A_peak_203551	intron (ENST00000441802, intron 3 of 26)	NA	83908	ENST00000441802
CEP72	5	613035	613240	+	A_peak_203910	promoter-TSS (ENST00000264935)	NA	865	ENST00000264935
SERF1A	5	70911825	70912005	+	A_peak_207480	intron (ENST00000354833, intron 2 of 2)	NA	11228	ENST00000354833
PAIP2	5	139342284	139342428	+	A_peak_210995	promoter-TSS (ENST00000507755)	NA	769	ENST00000507755
AC005592.2	5	142655837	142655984	+	A_peak_211582	intron (ENST00000443800, intron 3 of 3)	NA	251709	ENST00000443800
RP11-91H12.4	5	175953788	175953938	-	A_peak_213931	intron (ENST00000502813, intron 1 of 1)	NA	4675	ENST00000502813
CTC-338M12.1	5	181205868	181206024	-	A_peak_215073	promoter-TSS (ENST00000503314)	NA	174	ENST00000503314
WRNIP1	6	2781119	2781360	+	A_peak_215564	intron (ENST00000380771, intron 4 of 6)	NA	15825	ENST00000380771
PSMG4	6	3283558	3283848	+	A_peak_215713	intron (ENST00000451246, intron 2 of 2)	NA	24719	ENST00000451246
CDYL	6	4732903	4733278	+	A_peak_215965	intron (ENST00000328908, intron 2 of 8)	NA	26931	ENST00000328908
GFOD1	6	13461766	13461942	-	A_peak_216847	intron (ENST00000379287, intron 1 of 1)	NA	25701	ENST00000379287
DCDC2	6	24231077	24231361	-	A_peak_217666	intron (ENST00000378454, intron 7 of 9)	NA	126833	ENST00000378454
ATAT1	6	30641961	30642256	+	A_peak_218491	intron (ENST00000318999, intron 7 of 8)	NA	15266	ENST00000318999
DDR1	6	30881988	30882144	+	A_peak_218582	intron (ENST00000502955, intron 2 of 3)	NA	5645	ENST00000502955
AIF1	6	31615179	31615398	+	A_peak_218767	promoter-TSS (ENST00000376059)	NA	104	ENST00000376059
COL11A2	6	33191914	33192306	-	A_peak_219228	promoter-TSS (ENST00000374708)	NA	389	ENST00000374708
DAAM2	6	39852525	39852876	+	A_peak_220730	intron (ENST00000633794, intron 1 of 25)	NA	60402	ENST00000633794
POLR1C	6	43515479	43515656	+	A_peak_221648	intron (ENST00000428025, intron 1 of 5)	NA	5865	ENST00000428025
UTRN	6	144319656	144319859	+	A_peak_226200	intron (ENST00000433557, intron 2 of 2)	NA	34056	ENST00000433557
TAB2	6	149288329	149288501	+	A_peak_226456	intron (ENST00000606202, intron 1 of 1)	NA	69774	ENST00000606202
RP1-292B18.4	6	151207494	151207657	-	A_peak_226765	intron (ENST00000415477, intron 1 of 4)	NA	20872	ENST00000415477
TIAM2	6	154992477	154992617	+	A_peak_227022	intron (ENST00000461783, intron 3 of 28)	NA	159850	ENST00000461783
SNX9	6	157717371	157717589	+	A_peak_227361	intron (ENST00000614703, intron 1 of 5)	NA	17093	ENST00000614703
RP11-252P19.1	6	165755750	165755982	+	A_peak_228359	promoter-TSS (ENST00000435810)	NA	1677	ENST00000435810
CCR6	6	167116753	167117034	+	A_peak_228614	intron (ENST00000400926, intron 1 of 2)	NA	5086	ENST00000400926
CCR6	6	167121089	167121250	+	A_peak_228616	intron (ENST00000400926, intron 1 of 2)	NA	9362	ENST00000400926
MLLT4	6	167926323	167926585	+	A_peak_228853	intron (ENST00000351017, intron 23 of 33)	NA	99493	ENST00000351017
FAM20C	7	202164	203266	+	A_peak_229503	intron (ENST00000313766, intron 2 of 9)	NA	9746	ENST00000313766
C7orf50	7	1091052	1091201	-	A_peak_229870	intron (ENST00000357429, intron 2 of 4)	NA	47131	ENST00000357429
TNS3	7	47508484	47508643	-	A_peak_233933	intron (ENST00000311160, intron 2 of 30)	NA	73581	ENST00000311160
TYW1	7	67191717	67191881	+	A_peak_235241	intron (ENST00000359626, intron 14 of 15)	NA	194984	ENST00000359626
FKBP6	7	73357954	73358144	+	A_peak_235737	intron (ENST00000431982, intron 8 of 8)	NA	29885	ENST00000431982
MDH2	7	76065044	76065203	+	A_peak_236616	intron (ENST00000315758, intron 8 of 8)	NA	17056	ENST00000315758
PPP1R9A	7	95026765	95026971	+	A_peak_237402	intron (ENST00000340694, intron 2 of 15)	NA	119231	ENST00000340694
CLDN15	7	101233969	101234116	-	A_peak_238528	intron (ENST00000401528, intron 3 of 5)	NA	4778	ENST00000401528
NAMPT	7	106285411	106285665	-	A_peak_239274	promoter-TSS (ENST00000424768)	NA	788	ENST00000424768
LINC-PINT	7	130951460	130951600	-	A_peak_240362	intron (ENST00000423414, intron 2 of 3)	NA	156533	ENST00000423414
SLC25A37	8	23561994	23562367	+	A_peak_245487	intron (ENST00000519973, intron 1 of 3)	NA	33375	ENST00000519973
STK3	8	98906315	98906498	-	A_peak_249579	intron (ENST00000523601, intron 1 of 12)	NA	36165	ENST00000523601
ZFP41	8	143247405	143247708	+	A_peak_252338	promoter-TSS (ENST00000520584)	NA	735	ENST00000520584
PPP1R16A	8	144501147	144501296	+	A_peak_253016	exon (ENST00000292539, exon 10 of 11)	NA	11191	ENST00000292539
LURAP1L	9	12819941	12820081	+	A_peak_253736	intron (ENST00000319264, intron 1 of 1)	NA	44990	ENST00000319264
HRCT1	9	35906855	35907050	+	A_peak_254940	promoter-TSS (ENST00000354323)	NA	760	ENST00000354323
DCAF10	9	37854146	37854384	+	A_peak_255215	intron (ENST00000377724, intron 3 of 6)	NA	53763	ENST00000377724
IKBKAP	9	108879953	108880093	-	A_peak_259057	intron (ENST00000374647, intron 32 of 36)	NA	54093	ENST00000374647
PALM2-AKAP2	9	110127952	110128203	+	A_peak_259153	intron (ENST00000374530, intron 7 of 10)	NA	347768	ENST00000374530
DENND1A	9	123929318	123929458	-	A_peak_260461	promoter-TSS (ENST00000373624)	NA	719	ENST00000373624
ST6GALNAC4	9	127918337	127918511	-	A_peak_261331	promoter-TSS (ENST00000361444)	NA	-1428	ENST00000361444
DNM1	9	128246448	128246588	+	A_peak_261484	intron (ENST00000372923, intron 16 of 21)	NA	43166	ENST00000372923
PLCXD1	X	279601	279788	+	A_peak_265774	intron (ENST00000399012, intron 1 of 7)	NA	3372	ENST00000399012
SLC25A5	X	119470370	119470525	+	A_peak_267503	exon (ENST00000317881, exon 3 of 4)	NA	2047	ENST00000317881
NOMO1	16	14888564	14888709	+	A_peak_84670	intron (ENST00000287667, intron 28 of 30)	NA	54955	ENST00000287667
RP11-104E19.1	14	24601396	24601536	+	A_peak_65023	intron (ENST00000557736, intron 1 of 2)	NA	5743	ENST00000557736
LYRM4	6	5148055	5148231	-	A_peak_216047	intron (ENST00000330636, intron 2 of 2)	NA	112796	ENST00000330636
NOL4L	20	32476819	32476959	-	A_peak_161869	intron (ENST00000359676, intron 1 of 7)	NA	6582	ENST00000359676
PTPRN2	7	158147162	158147302	-	A_peak_243070	intron (ENST00000409483, intron 5 of 21)	NA	440556	ENST00000409483
RP11-347C12.1	16	30243499	30243663	-	A_peak_88142	intron (ENST00000520915, intron 2 of 7)	NA	2220	ENST00000520915
SULT1A1	16	28609131	28609301	-	A_peak_87431	intron (ENST00000350842, intron 2 of 5)	NA	14370	ENST00000350842
RMI2	16	11258902	11259121	+	A_peak_83824	intron (ENST00000572173, intron 1 of 4)	NA	9362	ENST00000572173
SNX29	16	12289139	12289542	+	A_peak_84203	intron (ENST00000566228, intron 15 of 20)	NA	312602	ENST00000566228
NR3C1	5	143403538	143403678	-	A_peak_211645	intron (ENST00000343796, intron 1 of 8)	NA	31904	ENST00000343796
RNPEP	1	202004843	202004983	+	A_peak_18575	intron (ENST00000295640, intron 10 of 10)	NA	22289	ENST00000295640
STOX1	10	68860149	68860289	+	A_peak_27475	intron (ENST00000399169, intron 1 of 4)	NA	32678	ENST00000399169
MT-CO1	MT	5993	8229	+	A_peak_265757	promoter-TSS (ENST00000361624)	NA	1207	ENST00000361624
RPH3AL	17	314486	314947	-	A_peak_97600	intron (ENST00000618002, intron 4 of 8)	NA	38126	ENST00000618002
ABAT	16	8712681	8712825	+	A_peak_83167	intron (ENST00000268251, intron 1 of 15)	NA	38188	ENST00000268251
ARL2BP	16	57252482	57252655	+	A_peak_90883	exon (ENST00000219204, exon 6 of 6)	NA	7470	ENST00000219204
NPAS2	2	100876652	100876832	+	A_peak_144962	intron (ENST00000335681, intron 1 of 20)	NA	56590	ENST00000335681
COL6A3	2	237344557	237344697	-	A_peak_155718	exon (ENST00000295550, exon 36 of 44)	NA	69748	ENST00000295550
NOL4L	20	32458363	32458530	-	A_peak_161847	intron (ENST00000359676, intron 2 of 7)	NA	25025	ENST00000359676
MUC12	7	101003307	101003460	+	A_peak_238412	exon (ENST00000536621, exon 2 of 12)	NA	33760	ENST00000536621
SLX4IP	20	10533389	10533529	+	A_peak_159099	intron (ENST00000334534, intron 2 of 7)	NA	98156	ENST00000334534
PSPC1	13	19755095	19755268	-	A_peak_58815	intron (ENST00000338910, intron 3 of 8)	NA	27736	ENST00000338910
TLN2	15	62662841	62663033	+	A_peak_75920	intron (ENST00000561311, intron 8 of 57)	NA	101572	ENST00000561311
BMPR2	2	202445759	202445899	+	A_peak_152090	intron (ENST00000374580, intron 1 of 12)	NA	68893	ENST00000374580
PPP2R2B	5	146707482	146707622	-	A_peak_211769	intron (ENST00000394409, intron 1 of 8)	NA	171090	ENST00000394409
ZYX	7	143388498	143388686	+	A_peak_241408	exon (ENST00000322764, exon 7 of 10)	NA	7512	ENST00000322764
PRR20D	13	57162278	57162885	+	A_peak_61171	promoter-TSS (ENST00000452123)	NA	1949	ENST00000452123
AL589743.1	14	19303325	19303939	-	A_peak_63935	promoter-TSS (ENST00000624585)	NA	-708	ENST00000624585
NOMO2	16	18555231	18555491	-	A_peak_85530	intron (ENST00000330537, intron 2 of 30)	NA	6850	ENST00000330537
CFAP20	16	58119657	58119907	-	A_peak_91250	intron (ENST00000262498, intron 1 of 5)	NA	9668	ENST00000262498
MBD3L2	19	7051051	7051399	+	A_peak_122516	promoter-TSS (ENST00000381393)	NA	1904	ENST00000381393
PLCG1-AS1	20	41125605	41125822	-	A_peak_164334	intron (ENST00000454626, intron 4 of 6)	NA	12290	ENST00000454626
MRPS18B	6	30617691	30618036	+	A_peak_218483	promoter-TSS (ENST00000259873)	NA	154	ENST00000259873
GOT1	10	99397127	99397304	-	A_peak_30738	exon (ENST00000370508, exon 9 of 9)	NA	33378	ENST00000370508
CD9	12	6202439	6202579	+	A_peak_48249	intron (ENST00000382518, intron 2 of 8)	NA	2794	ENST00000382518
ARMC6	19	19057893	19058061	+	A_peak_126300	exon (ENST00000392335, exon 8 of 8)	NA	24402	ENST00000392335
UBXN8	8	30736554	30736694	+	A_peak_246131	intron (ENST00000620074, intron 1 of 8)	NA	4377	ENST00000620074
SPEN	1	15886412	15886615	+	A_peak_3759	intron (ENST00000375759, intron 3 of 14)	NA	38649	ENST00000375759
ALDH4A1	1	18897719	18897876	-	A_peak_4496	intron (ENST00000290597, intron 1 of 15)	NA	4756	ENST00000290597
AHDC1	1	27561347	27561549	-	A_peak_6366	intron (ENST00000247087, intron 1 of 5)	NA	42143	ENST00000247087
PUM1	1	31059186	31059483	-	A_peak_6972	exon (ENST00000373747, exon 2 of 22)	NA	6370	ENST00000373747
RP11-268J15.5	1	36328855	36329022	+	A_peak_7899	exon (ENST00000373137, exon 2 of 2)	NA	5204	ENST00000373137
CSF3R	1	36482659	36482960	-	A_peak_7949	promoter-TSS (ENST00000373103)	NA	469	ENST00000373103
TRABD2B	1	47767172	47767364	-	A_peak_9794	intron (ENST00000606738, intron 6 of 6)	NA	229627	ENST00000606738
ORC1	1	52391601	52391752	-	A_peak_10135	intron (ENST00000371568, intron 6 of 16)	NA	12783	ENST00000371568
DHCR24	1	54855470	54855612	-	A_peak_10616	intron (ENST00000371269, intron 6 of 8)	NA	31677	ENST00000371269
NEGR1	1	72246862	72247156	-	A_peak_11450	intron (ENST00000357731, intron 1 of 6)	NA	35725	ENST00000357731
MFSD14A	1	100063660	100063823	+	A_peak_12556	intron (ENST00000370152, intron 5 of 11)	NA	25644	ENST00000370152
VAV3-AS1	1	107965713	107965931	+	A_peak_12739	promoter-TSS (ENST00000438318)	NA	1379	ENST00000438318
SORT1	1	109373101	109373241	-	A_peak_12891	intron (ENST00000538502, intron 1 of 19)	NA	20186	ENST00000538502
CH17-270A2.2	1	145961792	145961948	+	A_peak_14157	intron (ENST00000625258, intron 1 of 3)	NA	34612	ENST00000625258
S100A13	1	153626646	153626805	-	A_peak_15059	promoter-TSS (ENST00000339556)	NA	1455	ENST00000339556
LHX4	1	180245453	180245593	+	A_peak_17570	intron (ENST00000263726, intron 1 of 5)	NA	15237	ENST00000263726
NR5A2	1	200041378	200041558	+	A_peak_18281	intron (ENST00000367362, intron 2 of 7)	NA	13866	ENST00000367362
SYT2	1	202620003	202620239	-	A_peak_18681	intron (ENST00000367268, intron 1 of 8)	NA	90296	ENST00000367268
PCAT6	1	202812323	202812506	+	A_peak_18714	promoter-TSS (ENST00000417262)	NA	1452	ENST00000417262
LEMD1	1	205438247	205438460	-	A_peak_19127	intron (ENST00000495594, intron 1 of 2)	NA	17601	ENST00000495594
RAB29	1	205775328	205775472	-	A_peak_19216	promoter-TSS (ENST00000414729)	NA	59	ENST00000414729
GALNT2	1	230066617	230066830	+	A_peak_21216	promoter-TSS (ENST00000366672)	NA	-486	ENST00000366672
NEBL	10	20970460	20970600	-	A_peak_24605	intron (ENST00000417816, intron 3 of 6)	NA	203657	ENST00000417816
NRP1	10	33247517	33247671	-	A_peak_25555	intron (ENST00000265371, intron 7 of 17)	NA	88668	ENST00000265371
TMEM72-AS1	10	44935594	44935801	-	A_peak_26275	intron (ENST00000450287, intron 1 of 7)	NA	23992	ENST00000450287
H2AFY2	10	70052645	70052894	+	A_peak_27669	promoter-TSS (ENST00000373255)	NA	-27	ENST00000373255
PLAC9	10	80136193	80136333	+	A_peak_29260	intron (ENST00000372270, intron 1 of 3)	NA	4581	ENST00000372270
GOT1	10	99410953	99411136	-	A_peak_30740	intron (ENST00000370508, intron 2 of 8)	NA	19549	ENST00000370508
PDZD7	10	101012918	101013104	-	A_peak_31027	intron (ENST00000619208, intron 11 of 16)	NA	18146	ENST00000619208
ECHS1	10	133361433	133361573	-	A_peak_34585	TTS (ENST00000368547)	NA	12186	ENST00000368547
KCNQ1	11	2533906	2534069	+	A_peak_35610	intron (ENST00000496887, intron 3 of 6)	NA	89303	ENST00000496887
LGR4	11	27381411	27381601	-	A_peak_37468	intron (ENST00000389858, intron 6 of 16)	NA	91269	ENST00000389858
P2RX3	11	57346622	57346812	+	A_peak_39049	intron (ENST00000616487, intron 2 of 12)	NA	8242	ENST00000616487
RAB3IL1	11	61917741	61918076	-	A_peak_39689	intron (ENST00000301773, intron 1 of 8)	NA	2361	ENST00000301773
CDC42EP2	11	65316449	65316649	+	A_peak_40704	promoter-TSS (ENST00000279249)	NA	1731	ENST00000279249
SYT12	11	67010538	67010682	+	A_peak_41341	intron (ENST00000393946, intron 2 of 10)	NA	3832	ENST00000393946
CPT1A	11	68838672	68838812	-	A_peak_41879	intron (ENST00000376618, intron 1 of 18)	NA	3189	ENST00000376618
FCHSD2	11	73099836	73100149	-	A_peak_42923	intron (ENST00000311172, intron 1 of 18)	NA	42054	ENST00000311172
EMSY	11	76510488	76510687	+	A_peak_43566	intron (ENST00000334736, intron 9 of 20)	NA	65562	ENST00000334736
RP11-317J19.1	11	86571748	86571897	+	A_peak_44183	intron (ENST00000524610, intron 2 of 2)	NA	140232	ENST00000524610
CEP57	11	95818152	95818382	+	A_peak_44491	intron (ENST00000537677, intron 5 of 10)	NA	28302	ENST00000537677
BIRC2	11	102374860	102375153	+	A_peak_44669	intron (ENST00000530675, intron 6 of 8)	NA	27792	ENST00000530675
CWF19L2	11	107396981	107397173	-	A_peak_44814	intron (ENST00000282251, intron 10 of 17)	NA	60767	ENST00000282251
ZBTB16	11	114159940	114160236	+	A_peak_45279	intron (ENST00000335953, intron 3 of 6)	NA	100495	ENST00000335953
CADM1	11	115502601	115502775	-	A_peak_45352	promoter-TSS (ENST00000452722)	NA	1727	ENST00000452722
OAF	11	120218576	120218716	+	A_peak_46201	intron (ENST00000328965, intron 1 of 3)	NA	7879	ENST00000328965
NRGN	11	124740556	124740696	+	A_peak_46536	promoter-TSS (ENST00000284292)	NA	780	ENST00000284292
STT3A	11	125600885	125601042	+	A_peak_46641	intron (ENST00000527606, intron 3 of 4)	NA	9251	ENST00000527606
FAM118B	11	126211573	126211751	+	A_peak_46725	promoter-TSS (ENST00000533050)	NA	248	ENST00000533050
WNT5B	12	1640801	1640981	+	A_peak_47680	intron (ENST00000537031, intron 4 of 4)	NA	66234	ENST00000537031
PDE3A	12	20553767	20553907	+	A_peak_49353	intron (ENST00000359062, intron 1 of 15)	NA	184592	ENST00000359062
COL2A1	12	48006040	48006186	-	A_peak_50457	promoter-TSS (ENST00000337299)	NA	-1792	ENST00000337299
FMNL3	12	49649368	49649587	-	A_peak_50738	exon (ENST00000335154, exon 19 of 26)	NA	57937	ENST00000335154
DCTN2	12	57545805	57546206	-	A_peak_52297	promoter-TSS (ENST00000548249)	NA	1326	ENST00000548249
ACTR6	12	100222347	100222489	+	A_peak_53996	intron (ENST00000188312, intron 10 of 10)	NA	22331	ENST00000188312
WSB2	12	118055219	118055359	-	A_peak_56081	intron (ENST00000544233, intron 1 of 6)	NA	5922	ENST00000544233
SCARB1	12	124821565	124821710	-	A_peak_57567	intron (ENST00000339570, intron 1 of 11)	NA	42280	ENST00000339570
ABCC4	13	95296467	95296738	-	A_peak_62062	intron (ENST00000376887, intron 1 of 30)	NA	4827	ENST00000376887
MBNL2	13	97315826	97315966	+	A_peak_62184	intron (ENST00000397601, intron 2 of 6)	NA	94462	ENST00000397601
FAM177A1	14	35057338	35057620	+	A_peak_65781	intron (ENST00000396472, intron 4 of 6)	NA	12572	ENST00000396472
RAD51B	14	68377567	68377829	+	A_peak_67838	intron (ENST00000487861, intron 8 of 10)	NA	557919	ENST00000487861
SLC39A9	14	69398802	69399017	+	A_peak_68038	promoter-TSS (ENST00000556605)	NA	219	ENST00000556605
STON2	14	81287857	81288011	-	A_peak_69281	intron (ENST00000555447, intron 5 of 7)	NA	139470	ENST00000555447
PSMC1	14	90270672	90270993	+	A_peak_69606	intron (ENST00000261303, intron 10 of 10)	NA	14337	ENST00000261303
AL157871.2	14	100291012	100291237	-	A_peak_70948	promoter-TSS (ENST00000553954)	NA	332	ENST00000553954
SLC25A47	14	100329105	100329290	+	A_peak_70968	intron (ENST00000361529, intron 5 of 5)	NA	5860	ENST00000361529
MOK	14	102234313	102234513	-	A_peak_71339	intron (ENST00000559838, intron 2 of 4)	NA	17391	ENST00000559838
RAB27A	15	55290565	55290705	-	A_peak_75374	intron (ENST00000563262, intron 2 of 5)	NA	28478	ENST00000563262
ADAM10	15	58679669	58679828	-	A_peak_75636	intron (ENST00000260408, intron 3 of 15)	NA	70230	ENST00000260408
RASL12	15	65054984	65055323	-	A_peak_76281	exon (ENST00000220062, exon 5 of 5)	NA	12959	ENST00000220062
SMAD6	15	66773577	66773759	+	A_peak_76628	intron (ENST00000288840, intron 3 of 3)	NA	71440	ENST00000288840
UBE2Q2	15	75853797	75853937	+	A_peak_77963	intron (ENST00000267938, intron 1 of 12)	NA	10582	ENST00000267938
RP11-182J1.18	15	84604127	84604317	-	A_peak_78902	intron (ENST00000618330, intron 3 of 4)	NA	29765	ENST00000618330
PDE8A	15	84982526	84982712	+	A_peak_78978	intron (ENST00000310298, intron 2 of 22)	NA	2179	ENST00000310298
FAM174B	15	92714666	92714861	-	A_peak_79865	intron (ENST00000557398, intron 1 of 3)	NA	95035	ENST00000557398
C16orf13	16	636532	636684	-	A_peak_80973	promoter-TSS (ENST00000568830)	NA	-250	ENST00000568830
WDR24	16	689352	689565	-	A_peak_81014	promoter-TSS (ENST00000293883)	NA	942	ENST00000293883
AJ003147.9	16	3212193	3212550	+	A_peak_82154	intron (ENST00000576468, intron 3 of 3)	NA	24159	ENST00000576468
CREBBP	16	3850310	3850467	-	A_peak_82355	exon (ENST00000262367, exon 2 of 31)	NA	30338	ENST00000262367
MGRN1	16	4679731	4679882	+	A_peak_82649	intron (ENST00000262370, intron 11 of 16)	NA	55016	ENST00000262370
RBFOX1	16	7033176	7033332	+	A_peak_83009	intron (ENST00000547605, intron 3 of 11)	NA	1014160	ENST00000547605
EMP2	16	10545399	10545556	-	A_peak_83557	intron (ENST00000359543, intron 2 of 4)	NA	35221	ENST00000359543
SNX29	16	12162085	12162225	+	A_peak_84166	intron (ENST00000566228, intron 13 of 20)	NA	185417	ENST00000566228
MKL2	16	14235108	14235248	+	A_peak_84472	intron (ENST00000571589, intron 9 of 16)	NA	163856	ENST00000571589
C16orf45	16	15518439	15518579	+	A_peak_84879	intron (ENST00000300006, intron 2 of 5)	NA	84214	ENST00000300006
NDE1	16	15705992	15706141	+	A_peak_84936	intron (ENST00000396355, intron 9 of 9)	NA	62799	ENST00000396355
SYT17	16	19197035	19197250	+	A_peak_85715	intron (ENST00000355377, intron 5 of 7)	NA	28893	ENST00000355377
GPR139	16	20045773	20046073	-	A_peak_85850	intron (ENST00000570682, intron 1 of 1)	NA	27994	ENST00000570682
ERI2	16	20890443	20890600	-	A_peak_85954	intron (ENST00000564349, intron 2 of 9)	NA	9828	ENST00000564349
EEF2K	16	22237400	22237576	+	A_peak_86296	intron (ENST00000263026, intron 2 of 17)	NA	31206	ENST00000263026
ERN2	16	23705829	23706086	-	A_peak_86645	intron (ENST00000634482, intron 7 of 21)	NA	7543	ENST00000634482
RABEP2	16	28930790	28930957	-	A_peak_87577	intron (ENST00000566762, intron 1 of 3)	NA	5653	ENST00000566762
NFATC2IP	16	28951310	28951541	+	A_peak_87587	promoter-TSS (ENST00000564978)	NA	618	ENST00000564978
TBX6	16	30087546	30087710	-	A_peak_88066	intron (ENST00000395224, intron 6 of 8)	NA	4256	ENST00000395224
ARMC5	16	31463990	31464179	+	A_peak_88729	intron (ENST00000408912, intron 5 of 7)	NA	6004	ENST00000408912
SALL1	16	51138889	51139029	-	A_peak_90144	exon (ENST00000251020, exon 2 of 3)	NA	12316	ENST00000251020
CHD9	16	53060720	53060993	+	A_peak_90266	intron (ENST00000566029, intron 1 of 38)	NA	5823	ENST00000566029
FTO	16	54115277	54115417	+	A_peak_90363	exon (ENST00000471389, exon 9 of 9)	NA	411384	ENST00000471389
CES5A	16	55937272	55937527	-	A_peak_90588	intron (ENST00000521992, intron 2 of 13)	NA	18632	ENST00000521992
AMFR	16	56400353	56400557	-	A_peak_90657	intron (ENST00000290649, intron 8 of 13)	NA	25083	ENST00000290649
HSF4	16	67165092	67165250	+	A_peak_91951	promoter-TSS (ENST00000584272)	NA	359	ENST00000584272
KIAA0895L	16	67179127	67179267	-	A_peak_91963	intron (ENST00000290881, intron 5 of 7)	NA	4843	ENST00000290881
CARMIL2	16	67654758	67654898	+	A_peak_92195	exon (ENST00000334583, exon 32 of 38)	NA	9909	ENST00000334583
PSKH1	16	67893684	67893824	+	A_peak_92309	promoter-TSS (ENST00000291041)	NA	482	ENST00000291041
ADAT1	16	75615644	75615805	-	A_peak_94033	intron (ENST00000307921, intron 6 of 10)	NA	7576	ENST00000307921
WWOX	16	78249082	78249253	+	A_peak_94171	intron (ENST00000566780, intron 5 of 8)	NA	149754	ENST00000566780
SLC38A8	16	84016533	84016692	-	A_peak_94905	exon (ENST00000299709, exon 8 of 10)	NA	25545	ENST00000299709
ATP2C2	16	84422346	84422608	+	A_peak_95021	exon (ENST00000416219, exon 8 of 28)	NA	53950	ENST00000416219
GSE1	16	85313001	85313174	+	A_peak_95342	intron (ENST00000637419, intron 1 of 2)	NA	143562	ENST00000637419
GSE1	16	85553678	85553833	+	A_peak_95454	intron (ENST00000637419, intron 2 of 2)	NA	384230	ENST00000637419
ZCCHC14	16	87475284	87475557	-	A_peak_96038	intron (ENST00000268616, intron 1 of 12)	NA	16625	ENST00000268616
ZFPM1	16	88512957	88513325	+	A_peak_96553	intron (ENST00000319555, intron 3 of 9)	NA	59824	ENST00000319555
ZC3H18	16	88582666	88582911	+	A_peak_96601	intron (ENST00000301011, intron 2 of 17)	NA	12407	ENST00000301011
DPH1	17	2042391	2042603	+	A_peak_98179	intron (ENST00000263083, intron 12 of 12)	NA	12387	ENST00000263083
HIC1	17	2062709	2062983	+	A_peak_98185	exon (ENST00000619757, exon 2 of 2)	NA	7747	ENST00000619757
VMO1	17	4785824	4786214	-	A_peak_98804	promoter-TSS (ENST00000354194)	NA	414	ENST00000354194
MINK1	17	4835829	4835969	+	A_peak_98828	intron (ENST00000355280, intron 1 of 31)	NA	2511	ENST00000355280
WSCD1	17	6110824	6111070	+	A_peak_99101	intron (ENST00000574946, intron 7 of 8)	NA	41841	ENST00000574946
XAF1	17	6755352	6755492	+	A_peak_99224	promoter-TSS (ENST00000574394)	NA	-143	ENST00000574394
NCOR1	17	16050924	16051158	-	A_peak_100411	intron (ENST00000268712, intron 40 of 45)	NA	164508	ENST00000268712
RAI1	17	17789770	17789915	+	A_peak_100848	intron (ENST00000353383, intron 2 of 5)	NA	108369	ENST00000353383
TMEM97	17	28317517	28317690	+	A_peak_101955	promoter-TSS (ENST00000226230)	NA	-1492	ENST00000226230
PROCA1	17	28710777	28710981	-	A_peak_102068	promoter-TSS (ENST00000301039)	NA	975	ENST00000301039
SRCIN1	17	38586649	38586866	-	A_peak_103503	intron (ENST00000617146, intron 1 of 18)	NA	19173	ENST00000617146
C17orf96	17	38672474	38672614	-	A_peak_103556	exon (ENST00000621654, exon 1 of 1)	NA	2877	ENST00000621654
PCGF2	17	38742861	38743001	-	A_peak_103622	intron (ENST00000620225, intron 2 of 10)	NA	5374	ENST00000620225
RARA	17	40318874	40319034	+	A_peak_104186	intron (ENST00000577646, intron 1 of 3)	NA	9762	ENST00000577646
ACLY	17	41905635	41905777	-	A_peak_104554	intron (ENST00000352035, intron 8 of 28)	NA	13281	ENST00000352035
KCNH4	17	42161340	42161483	-	A_peak_104675	intron (ENST00000607371, intron 15 of 16)	NA	19670	ENST00000607371
PTRF	17	42413269	42413599	-	A_peak_104756	intron (ENST00000357037, intron 1 of 1)	NA	10083	ENST00000357037
DUSP3	17	43775024	43775349	-	A_peak_105290	intron (ENST00000226004, intron 1 of 2)	NA	3802	ENST00000226004
WNT3	17	46769533	46769698	-	A_peak_106167	intron (ENST00000225512, intron 3 of 4)	NA	49145	ENST00000225512
ABCC3	17	50656738	50657010	+	A_peak_107271	intron (ENST00000285238, intron 3 of 30)	NA	22017	ENST00000285238
MSI2	17	57380122	57380319	+	A_peak_107828	intron (ENST00000416426, intron 5 of 13)	NA	124369	ENST00000416426
CUEDC1	17	57899360	57899629	-	A_peak_107998	intron (ENST00000577830, intron 1 of 10)	NA	55829	ENST00000577830
RPS6KB1	17	59902906	59903046	+	A_peak_108366	intron (ENST00000393021, intron 2 of 15)	NA	9930	ENST00000393021
RPS6KB1	17	59904891	59905072	+	A_peak_108368	intron (ENST00000393021, intron 2 of 15)	NA	11935	ENST00000393021
USP32	17	60405519	60405659	-	A_peak_108464	intron (ENST00000588898, intron 1 of 3)	NA	16881	ENST00000588898
TBX4	17	61470007	61470207	+	A_peak_108619	intron (ENST00000589003, intron 5 of 5)	NA	17703	ENST00000589003
DCAF7	17	63573648	63573829	+	A_peak_108877	intron (ENST00000614556, intron 1 of 6)	NA	23277	ENST00000614556
PRKCA	17	66635295	66635435	+	A_peak_109451	intron (ENST00000413366, intron 3 of 16)	NA	332539	ENST00000413366
PRKCA	17	66758525	66758665	+	A_peak_109466	intron (ENST00000413366, intron 13 of 16)	NA	455769	ENST00000413366
SLC39A11	17	73072643	73072794	-	A_peak_110227	intron (ENST00000255559, intron 3 of 9)	NA	19975	ENST00000255559
KIF19	17	74328738	74328921	+	A_peak_110595	intron (ENST00000551294, intron 2 of 12)	NA	2619	ENST00000551294
HID1	17	74956471	74956637	-	A_peak_110844	intron (ENST00000425042, intron 12 of 18)	NA	16180	ENST00000425042
LLGL2	17	75542329	75542796	+	A_peak_111100	intron (ENST00000580578, intron 1 of 5)	NA	17482	ENST00000580578
EVPL	17	76024530	76024670	-	A_peak_111360	intron (ENST00000301607, intron 1 of 21)	NA	2852	ENST00000301607
RNF157	17	76173541	76173754	-	A_peak_111430	intron (ENST00000269391, intron 3 of 18)	NA	66726	ENST00000269391
SEC14L1	17	77139897	77140130	+	A_peak_111821	intron (ENST00000392476, intron 3 of 19)	NA	51264	ENST00000392476
DNAH17	17	78445645	78445920	-	A_peak_112411	intron (ENST00000389840, intron 69 of 80)	NA	131612	ENST00000389840
BAIAP2	17	81042742	81042951	+	A_peak_113447	intron (ENST00000321280, intron 1 of 13)	NA	7724	ENST00000321280
ACTG1	17	81516548	81516733	-	A_peak_113772	intron (ENST00000575994, intron 1 of 3)	NA	7207	ENST00000575994
ACTG1	17	81518440	81518660	-	A_peak_113775	intron (ENST00000575994, intron 1 of 3)	NA	5297	ENST00000575994
PDE6G	17	81651918	81652121	-	A_peak_113849	intron (ENST00000573076, intron 2 of 3)	NA	5040	ENST00000573076
CCDC57	17	82118548	82118699	-	A_peak_114224	intron (ENST00000392347, intron 16 of 16)	NA	94190	ENST00000392347
CCDC57	17	82151504	82151691	-	A_peak_114235	intron (ENST00000392347, intron 14 of 16)	NA	61216	ENST00000392347
SLC16A3	17	82227883	82228034	+	A_peak_114277	promoter-TSS (ENST00000584689)	NA	-439	ENST00000584689
NARF	17	82479419	82479710	+	A_peak_114478	intron (ENST00000390006, intron 6 of 10)	NA	21379	ENST00000390006
DLGAP1	18	3652568	3652709	-	A_peak_115111	intron (ENST00000315677, intron 7 of 12)	NA	802697	ENST00000315677
PTPRM	18	8185270	8185415	+	A_peak_115330	intron (ENST00000332175, intron 14 of 30)	NA	618560	ENST00000332175
CABLES1	18	23179489	23179629	+	A_peak_116282	intron (ENST00000400473, intron 1 of 9)	NA	44995	ENST00000400473
ATP9B	18	79309222	79309504	+	A_peak_119184	intron (ENST00000426216, intron 15 of 29)	NA	239969	ENST00000426216
FSD1	19	4310485	4310625	+	A_peak_121454	exon (ENST00000221856, exon 6 of 13)	NA	5955	ENST00000221856
TIMM44	19	7933712	7934102	-	A_peak_122805	exon (ENST00000270538, exon 6 of 13)	NA	10013	ENST00000270538
GTPBP3	19	17341165	17341432	+	A_peak_125504	exon (ENST00000361619, exon 8 of 9)	NA	6378	ENST00000361619
SLC27A1	19	17474339	17474529	+	A_peak_125566	intron (ENST00000252595, intron 1 of 11)	NA	3990	ENST00000252595
ELL	19	18467166	18467398	-	A_peak_126023	intron (ENST00000262809, intron 2 of 11)	NA	54845	ENST00000262809
SLC25A42	19	19063572	19063746	+	A_peak_126303	promoter-TSS (ENST00000318596)	NA	-340	ENST00000318596
GATAD2A	19	19395023	19395170	+	A_peak_126452	intron (ENST00000494516, intron 1 of 2)	NA	9270	ENST00000494516
SIPA1L3	19	37994505	37994716	+	A_peak_128433	intron (ENST00000222345, intron 1 of 21)	NA	87382	ENST00000222345
ACTN4	19	38694076	38694270	+	A_peak_128621	intron (ENST00000252699, intron 1 of 20)	NA	46503	ENST00000252699
MARK4	19	45304641	45304796	+	A_peak_130360	exon (ENST00000300843, exon 18 of 18)	NA	53426	ENST00000300843
RRAS	19	49638437	49638669	-	A_peak_131898	promoter-TSS (ENST00000246792)	NA	1648	ENST00000246792
ZNF837	19	58382235	58382649	-	A_peak_133735	promoter-TSS (ENST00000597582)	NA	-1382	ENST00000597582
HPCAL1	2	10390105	10390336	+	A_peak_135461	intron (ENST00000423674, intron 1 of 3)	NA	87331	ENST00000423674
ATP6V1C2	2	10758956	10759225	+	A_peak_135562	intron (ENST00000381661, intron 4 of 12)	NA	37441	ENST00000381661
NBAS	2	15383762	15383947	-	A_peak_136030	intron (ENST00000281513, intron 28 of 51)	NA	177476	ENST00000281513
TMEM214	2	27036663	27036886	+	A_peak_137499	exon (ENST00000238788, exon 7 of 17)	NA	3820	ENST00000238788
PLB1	2	28612288	28612493	+	A_peak_137806	intron (ENST00000422425, intron 42 of 56)	NA	116319	ENST00000422425
ALK	2	29193508	29193648	-	A_peak_137898	exon (ENST00000389048, exon 29 of 29)	NA	727988	ENST00000389048
GALNT14	2	31078605	31078978	-	A_peak_138105	intron (ENST00000349752, intron 1 of 14)	NA	59935	ENST00000349752
PUS10	2	60959540	60959748	-	A_peak_140610	intron (ENST00000316752, intron 11 of 17)	NA	58610	ENST00000316752
COMMD1	2	62115991	62116232	+	A_peak_140796	intron (ENST00000311832, intron 2 of 2)	NA	210464	ENST00000311832
AAK1	2	69581809	69581962	-	A_peak_141471	intron (ENST00000409068, intron 2 of 14)	NA	61769	ENST00000409068
TGFA	2	70471100	70471291	-	A_peak_141641	intron (ENST00000295400, intron 2 of 5)	NA	82820	ENST00000295400
SFXN5	2	73009631	73009860	-	A_peak_142085	intron (ENST00000272433, intron 6 of 13)	NA	62091	ENST00000272433
TCF7L1	2	85272740	85272931	+	A_peak_142971	intron (ENST00000282111, intron 3 of 11)	NA	139425	ENST00000282111
THNSL2	2	88174714	88174975	+	A_peak_143550	intron (ENST00000377254, intron 1 of 5)	NA	4549	ENST00000377254
AC021188.4	2	96316055	96316197	-	A_peak_144224	intron (ENST00000421534, intron 1 of 1)	NA	5605	ENST00000421534
RFX8	2	101413341	101413481	-	A_peak_145094	intron (ENST00000428343, intron 7 of 11)	NA	61292	ENST00000428343
RP11-13J10.1	2	104861718	104861937	+	A_peak_145359	intron (ENST00000598623, intron 2 of 2)	NA	8542	ENST00000598623
MERTK	2	111995972	111996114	+	A_peak_146263	intron (ENST00000295408, intron 9 of 18)	NA	97564	ENST00000295408
CLASP1	2	121447967	121448112	-	A_peak_147338	intron (ENST00000409078, intron 18 of 38)	NA	201548	ENST00000409078
WDR33	2	127702166	127702326	-	A_peak_147827	exon (ENST00000322313, exon 22 of 22)	NA	108901	ENST00000322313
PLEKHB2	2	131178904	131179044	+	A_peak_148525	intron (ENST00000404460, intron 6 of 6)	NA	73621	ENST00000404460
ARL6IP6	2	152738468	152738684	+	A_peak_149596	intron (ENST00000326446, intron 3 of 3)	NA	20662	ENST00000326446
DPP4	2	162050430	162050604	-	A_peak_150040	intron (ENST00000360534, intron 2 of 25)	NA	24025	ENST00000360534
STK39	2	168027201	168027354	-	A_peak_150173	intron (ENST00000355999, intron 14 of 17)	NA	220864	ENST00000355999
PDE1A	2	182383860	182384000	-	A_peak_151127	intron (ENST00000435564, intron 1 of 14)	NA	138647	ENST00000435564
PLEKHM3	2	207840238	207840425	-	A_peak_152490	intron (ENST00000427836, intron 7 of 7)	NA	185229	ENST00000427836
TNS1	2	217852380	217852606	-	A_peak_153022	intron (ENST00000171887, intron 16 of 32)	NA	91635	ENST00000171887
WNT10A	2	218893070	218893380	+	A_peak_153341	exon (ENST00000258411, exon 4 of 4)	NA	12862	ENST00000258411
AC097468.7	2	218955072	218955212	-	A_peak_153353	intron (ENST00000429343, intron 1 of 1)	NA	6761	ENST00000429343
GIGYF2	2	232807460	232807671	+	A_peak_154796	intron (ENST00000629305, intron 16 of 29)	NA	110260	ENST00000629305
AGAP1	2	235576051	235576197	+	A_peak_155407	intron (ENST00000409457, intron 1 of 9)	NA	82035	ENST00000409457
AGAP1	2	235587870	235588182	+	A_peak_155411	intron (ENST00000409457, intron 1 of 9)	NA	93937	ENST00000409457
AGAP1	2	235665068	235665214	+	A_peak_155426	intron (ENST00000409457, intron 1 of 9)	NA	171052	ENST00000409457
AGAP1	2	235857027	235857254	+	A_peak_155475	intron (ENST00000304032, intron 9 of 17)	NA	363033	ENST00000304032
LRRFIP1	2	237705683	237705837	+	A_peak_155831	intron (ENST00000308482, intron 1 of 23)	NA	78184	ENST00000308482
KIF1A	2	240810008	240810174	-	A_peak_156791	intron (ENST00000498729, intron 1 of 48)	NA	10217	ENST00000498729
C20orf194	20	3274832	3274976	-	A_peak_158247	intron (ENST00000252032, intron 29 of 36)	NA	132721	ENST00000252032
SMOX	20	4185261	4185547	+	A_peak_158538	intron (ENST00000278795, intron 7 of 8)	NA	36625	ENST00000278795
KIF16B	20	16285590	16285746	-	A_peak_159433	intron (ENST00000636835, intron 24 of 24)	NA	287766	ENST00000636835
CFAP61	20	20249413	20249560	+	A_peak_160140	intron (ENST00000245957, intron 19 of 26)	NA	196934	ENST00000245957
XKR7	20	32002894	32003039	+	A_peak_161695	exon (ENST00000562532, exon 3 of 3)	NA	34964	ENST00000562532
POFUT1	20	32234280	32234423	+	A_peak_161766	intron (ENST00000375749, intron 6 of 6)	NA	26471	ENST00000375749
ASXL1	20	32389608	32389748	+	A_peak_161812	intron (ENST00000613218, intron 3 of 11)	NA	31334	ENST00000613218
EFCAB8	20	32889236	32889378	+	A_peak_162075	exon (ENST00000400522, exon 7 of 27)	NA	30384	ENST00000400522
RP4-785G19.5	20	34276078	34276238	-	A_peak_162509	intron (ENST00000512005, intron 1 of 2)	NA	5015	ENST00000512005
CNBD2	20	36031260	36031578	+	A_peak_163083	TTS (ENST00000538900)	NA	62796	ENST00000538900
EPB41L1	20	36093188	36093328	+	A_peak_163104	promoter-TSS (ENST00000202028)	NA	1754	ENST00000202028
EPB41L1	20	36120292	36120570	+	A_peak_163113	intron (ENST00000202028, intron 2 of 19)	NA	28927	ENST00000202028
TTI1	20	37983566	37983713	-	A_peak_163835	exon (ENST00000373447, exon 8 of 8)	NA	49829	ENST00000373447
PPP1R16B	20	38813037	38813194	+	A_peak_164084	intron (ENST00000299824, intron 1 of 10)	NA	7410	ENST00000299824
IFT52	20	43646359	43646697	+	A_peak_164687	intron (ENST00000373030, intron 13 of 13)	NA	55597	ENST00000373030
JPH2	20	44131260	44131400	-	A_peak_164814	intron (ENST00000372980, intron 2 of 5)	NA	56248	ENST00000372980
KCNK15-AS1	20	44704467	44704618	-	A_peak_165016	intron (ENST00000427598, intron 2 of 2)	NA	34354	ENST00000427598
WFDC3	20	45775586	45775765	-	A_peak_165210	intron (ENST00000243938, intron 5 of 6)	NA	16233	ENST00000243938
ZSWIM3	20	45858176	45858316	+	A_peak_165249	promoter-TSS (ENST00000255152)	NA	629	ENST00000255152
SLC2A10	20	46729016	46729165	+	A_peak_165569	intron (ENST00000359271, intron 3 of 4)	NA	19603	ENST00000359271
ZMYND8	20	47329398	47329538	-	A_peak_165730	intron (ENST00000372023, intron 2 of 21)	NA	27421	ENST00000372023
SULF2	20	47763845	47764004	-	A_peak_165870	intron (ENST00000359930, intron 1 of 20)	NA	22662	ENST00000359930
ATP9A	20	51757360	51757633	-	A_peak_167229	intron (ENST00000338821, intron 1 of 27)	NA	11138	ENST00000338821
PHACTR3	20	59833094	59833246	+	A_peak_168558	intron (ENST00000359926, intron 8 of 12)	NA	255661	ENST00000359926
CDH4	20	61457617	61457757	+	A_peak_168816	intron (ENST00000614565, intron 2 of 15)	NA	205261	ENST00000614565
CDH4	20	61775214	61775380	+	A_peak_168918	intron (ENST00000614565, intron 4 of 15)	NA	522871	ENST00000614565
CDH4	20	61792001	61792196	+	A_peak_168922	intron (ENST00000614565, intron 4 of 15)	NA	539672	ENST00000614565
ARFGAP1	20	63283488	63283769	+	A_peak_169822	intron (ENST00000370283, intron 9 of 12)	NA	10843	ENST00000370283
PRPF6	20	64021144	64021294	+	A_peak_170277	intron (ENST00000266079, intron 12 of 20)	NA	40084	ENST00000266079
MYT1	20	64171572	64171813	+	A_peak_170377	intron (ENST00000360149, intron 1 of 15)	NA	19901	ENST00000360149
AIFM3	22	20964098	20964293	+	A_peak_175100	promoter-TSS (ENST00000399167)	NA	-913	ENST00000399167
PPIL2	22	21666422	21666576	+	A_peak_175336	promoter-TSS (ENST00000335025)	NA	490	ENST00000335025
IGLV5-45	22	22376041	22376239	+	A_peak_175499	promoter-TSS (ENST00000390296)	NA	154	ENST00000390296
OSBP2	22	30890409	30890583	+	A_peak_177143	intron (ENST00000438716, intron 8 of 14)	NA	196714	ENST00000438716
SYN3	22	32860598	32860843	-	A_peak_177500	intron (ENST00000358763, intron 6 of 13)	NA	197652	ENST00000358763
MIR6820	22	37965887	37966053	+	A_peak_178469	exon (ENST00000623111, exon 1 of 1)	NA	17618	ENST00000623111
PLA2G6	22	38193976	38194127	-	A_peak_178555	intron (ENST00000594306, intron 1 of 1)	NA	11639	ENST00000594306
CSNK1E	22	38327742	38327884	-	A_peak_178620	intron (ENST00000400206, intron 5 of 14)	NA	70709	ENST00000400206
ZC3H7B	22	41335079	41335219	+	A_peak_179242	intron (ENST00000352645, intron 7 of 22)	NA	33627	ENST00000352645
SERHL2	22	42557820	42558157	+	A_peak_179632	intron (ENST00000447870, intron 6 of 6)	NA	4371	ENST00000447870
CYB5R3	22	42620449	42620604	-	A_peak_179667	intron (ENST00000361740, intron 8 of 8)	NA	23983	ENST00000361740
ARFGAP3	22	42858271	42858530	-	A_peak_179772	promoter-TSS (ENST00000435208)	NA	-294	ENST00000435208
PACSIN2	22	42947659	42947799	-	A_peak_179806	intron (ENST00000263246, intron 1 of 10)	NA	67416	ENST00000263246
TTC38	22	46292600	46292776	+	A_peak_180535	intron (ENST00000381031, intron 13 of 13)	NA	24724	ENST00000381031
SEC13	3	10315819	10316191	-	A_peak_182317	intron (ENST00000350697, intron 2 of 8)	NA	5173	ENST00000350697
CSRNP1	3	39152639	39152989	-	A_peak_184425	promoter-TSS (ENST00000273153)	NA	761	ENST00000273153
MYRIP	3	40086392	40086537	+	A_peak_184479	intron (ENST00000444716, intron 3 of 16)	NA	277550	ENST00000444716
TRAK1	3	42118380	42118627	+	A_peak_184642	intron (ENST00000487159, intron 2 of 16)	NA	104701	ENST00000487159
CSPG5	3	47579506	47579694	-	A_peak_185335	promoter-TSS (ENST00000264723)	NA	1192	ENST00000264723
RNA5SP130	3	49467101	49467241	-	A_peak_185858	promoter-TSS (ENST00000364431)	NA	57	ENST00000364431
ARHGEF3	3	56992544	56992694	-	A_peak_187147	intron (ENST00000338458, intron 2 of 12)	NA	86689	ENST00000338458
APPL1	3	57257302	57257442	+	A_peak_187181	exon (ENST00000288266, exon 15 of 22)	NA	29635	ENST00000288266
EIF4E3	3	71726136	71726276	-	A_peak_187951	intron (ENST00000448225, intron 2 of 7)	NA	28177	ENST00000448225
KALRN	3	124635084	124635325	+	A_peak_189656	intron (ENST00000360013, intron 36 of 59)	NA	540493	ENST00000360013
ZBTB38	3	141413031	141413182	+	A_peak_191513	intron (ENST00000509842, intron 7 of 7)	NA	88893	ENST00000509842
RUBCN	3	197749416	197749610	-	A_peak_194757	promoter-TSS (ENST00000273582)	NA	186	ENST00000273582
MAEA	4	1290849	1291034	+	A_peak_195160	promoter-TSS (ENST00000303400)	NA	1090	ENST00000303400
PPA2	4	105463599	105463863	-	A_peak_200516	intron (ENST00000341695, intron 1 of 11)	NA	10350	ENST00000341695
DAP	5	10736944	10737084	-	A_peak_205032	intron (ENST00000230895, intron 2 of 3)	NA	24258	ENST00000230895
MYO10	5	16749137	16749327	-	A_peak_205376	intron (ENST00000274203, intron 19 of 40)	NA	187044	ENST00000274203
MYO10	5	16757758	16757939	-	A_peak_205377	intron (ENST00000274203, intron 18 of 40)	NA	178428	ENST00000274203
IL7R	5	35852156	35852296	+	A_peak_206080	promoter-TSS (ENST00000508941)	NA	-469	ENST00000508941
AC008914.1	5	55927827	55928042	-	A_peak_206750	promoter-TSS (ENST00000624860)	NA	807	ENST00000624860
C5orf67	5	56517319	56517616	-	A_peak_206797	intron (ENST00000438651, intron 4 of 5)	NA	88765	ENST00000438651
SERINC5	5	80152172	80152317	-	A_peak_208171	intron (ENST00000509193, intron 8 of 12)	NA	103775	ENST00000509193
RASGRF2	5	81028929	81029070	+	A_peak_208237	intron (ENST00000265080, intron 1 of 26)	NA	68327	ENST00000265080
SAR1B	5	134632380	134632694	-	A_peak_210366	promoter-TSS (ENST00000402673)	NA	451	ENST00000402673
CAMK2A	5	150286858	150287086	-	A_peak_212049	intron (ENST00000348628, intron 1 of 17)	NA	3319	ENST00000348628
CTB-113P19.1	5	151704399	151704597	+	A_peak_212355	intron (ENST00000518905, intron 2 of 2)	NA	27525	ENST00000518905
HAVCR1	5	157058611	157058767	-	A_peak_212617	promoter-TSS (ENST00000522693)	NA	430	ENST00000522693
RAB24	5	177302333	177302528	-	A_peak_214211	promoter-TSS (ENST00000393611)	NA	1276	ENST00000393611
PRR7	5	177451538	177451682	+	A_peak_214309	intron (ENST00000507881, intron 1 of 2)	NA	5165	ENST00000507881
EXOC2	6	593867	594011	-	A_peak_215229	intron (ENST00000230449, intron 10 of 27)	NA	99172	ENST00000230449
GMDS	6	1781162	1781422	-	A_peak_215440	intron (ENST00000380815, intron 7 of 10)	NA	464400	ENST00000380815
BPHL	6	3152797	3152941	+	A_peak_215662	exon (ENST00000380379, exon 7 of 7)	NA	34177	ENST00000380379
LYRM4	6	5119359	5119532	-	A_peak_216039	intron (ENST00000330636, intron 2 of 2)	NA	141494	ENST00000330636
LYRM4	6	5254069	5254209	-	A_peak_216057	intron (ENST00000330636, intron 1 of 2)	NA	6800	ENST00000330636
ATXN1	6	16595962	16596125	-	A_peak_217194	intron (ENST00000436367, intron 3 of 7)	NA	165447	ENST00000436367
KDM1B	6	18207485	18207648	+	A_peak_217351	intron (ENST00000546309, intron 1 of 3)	NA	52237	ENST00000546309
DCDC2	6	24278851	24279104	-	A_peak_217668	intron (ENST00000378454, intron 6 of 9)	NA	79075	ENST00000378454
C4A	6	31993875	31994037	+	A_peak_218997	exon (ENST00000428956, exon 19 of 41)	NA	11932	ENST00000428956
AGER	6	32184424	32184587	-	A_peak_219106	promoter-TSS (ENST00000538695)	NA	-183	ENST00000538695
GPSM3	6	32190880	32191335	-	A_peak_219114	exon (ENST00000375043, exon 8 of 8)	NA	4416	ENST00000375043
RNF8	6	37353403	37353545	+	A_peak_220376	promoter-TSS (ENST00000373479)	NA	-498	ENST00000373479
TAF8	6	42066737	42066951	+	A_peak_221214	intron (ENST00000372982, intron 6 of 9)	NA	16322	ENST00000372982
RRP36	6	43027329	43027577	+	A_peak_221432	exon (ENST00000244496, exon 6 of 7)	NA	5808	ENST00000244496
RP5-1120P11.1	6	44036894	44037123	-	A_peak_221835	intron (ENST00000422059, intron 1 of 4)	NA	37644	ENST00000422059
TNFRSF21	6	47234675	47234882	-	A_peak_222179	exon (ENST00000296861, exon 5 of 6)	NA	75127	ENST00000296861
TRAM2	6	52552365	52552566	-	A_peak_222391	intron (ENST00000182527, intron 1 of 10)	NA	24450	ENST00000182527
ZBTB24	6	109482295	109482472	-	A_peak_224464	promoter-TSS (ENST00000230122)	NA	854	ENST00000230122
SLC2A12	6	134007107	134007261	-	A_peak_225538	intron (ENST00000275230, intron 2 of 4)	NA	45452	ENST00000275230
ALDH8A1	6	134946733	134946896	-	A_peak_225617	intron (ENST00000265605, intron 1 of 6)	NA	3308	ENST00000265605
ARID1B	6	157131475	157131615	+	A_peak_227223	intron (ENST00000346085, intron 7 of 19)	NA	354171	ENST00000346085
MRPL18	6	159796504	159796692	+	A_peak_227767	intron (ENST00000367034, intron 2 of 3)	NA	6132	ENST00000367034
PACRG	6	163054780	163054985	+	A_peak_228126	intron (ENST00000366889, intron 3 of 5)	NA	327750	ENST00000366889
TBP	6	170561886	170562153	+	A_peak_229443	exon (ENST00000421512, exon 3 of 5)	NA	7717	ENST00000421512
TTYH3	7	2633397	2633628	+	A_peak_230358	promoter-TSS (ENST00000258796)	NA	1561	ENST00000258796
ELMO1	7	36987110	36987314	-	A_peak_232908	intron (ENST00000310758, intron 16 of 21)	NA	462037	ENST00000310758
NPC1L1	7	44512037	44512244	-	A_peak_233472	TTS (ENST00000289547)	NA	29175	ENST00000289547
CYP3A7-CYP3A51P	7	99686464	99686621	-	A_peak_237922	intron (ENST00000620220, intron 12 of 12)	NA	48560	ENST00000620220
HBP1	7	107169046	107169186	+	A_peak_239320	promoter-TSS (ENST00000468410)	NA	155	ENST00000468410
DOCK4	7	112182789	112182929	-	A_peak_239498	intron (ENST00000428084, intron 1 of 52)	NA	23552	ENST00000428084
PLXNA4	7	132225260	132225492	-	A_peak_240487	intron (ENST00000321063, intron 8 of 31)	NA	351188	ENST00000321063
KMT2C	7	152215944	152216084	-	A_peak_242258	intron (ENST00000262189, intron 23 of 58)	NA	219991	ENST00000262189
SLC39A14	8	22392158	22392312	+	A_peak_245217	intron (ENST00000359741, intron 1 of 8)	NA	24986	ENST00000359741
CLU	8	27602311	27602451	-	A_peak_245798	intron (ENST00000316403, intron 6 of 8)	NA	12650	ENST00000316403
KIF13B	8	29115695	29116187	-	A_peak_245967	intron (ENST00000524189, intron 31 of 39)	NA	147132	ENST00000524189
SYBU	8	109645196	109645444	-	A_peak_250095	intron (ENST00000533895, intron 2 of 8)	NA	3516	ENST00000533895
ATAD2	8	123413880	123414020	-	A_peak_250582	intron (ENST00000521903, intron 1 of 28)	NA	2400	ENST00000521903
MTSS1	8	124655449	124655640	-	A_peak_250705	intron (ENST00000518547, intron 3 of 13)	NA	72885	ENST00000518547
PTK2	8	140755368	140755529	-	A_peak_251888	intron (ENST00000522684, intron 16 of 31)	NA	245785	ENST00000522684
CTD-3065J16.9	8	144077579	144077792	-	A_peak_252789	promoter-TSS (ENST00000524499)	NA	1580	ENST00000524499
DGAT1	8	144326272	144326489	-	A_peak_252890	promoter-TSS (ENST00000528718)	NA	530	ENST00000528718
SLC39A4	8	144417342	144417482	-	A_peak_252954	promoter-TSS (ENST00000526658)	NA	-593	ENST00000526658
CLTA	9	36205346	36205602	+	A_peak_254973	intron (ENST00000538225, intron 4 of 5)	NA	14618	ENST00000538225
ANKRD20A2	9	40237175	40237325	+	A_peak_255471	intron (ENST00000377601, intron 6 of 14)	NA	13965	ENST00000377601
TLE1	9	81687862	81688037	-	A_peak_256743	promoter-TSS (ENST00000376499)	NA	1356	ENST00000376499
C9orf129	9	93336734	93336900	-	A_peak_257828	intron (ENST00000375419, intron 1 of 4)	NA	9597	ENST00000375419
ASTN2	9	116767171	116767311	-	A_peak_259873	intron (ENST00000313400, intron 13 of 22)	NA	647798	ENST00000313400
DENND1A	9	123680864	123681004	-	A_peak_260449	intron (ENST00000373624, intron 5 of 21)	NA	249173	ENST00000373624
VAV2	9	133974947	133975155	-	A_peak_263218	intron (ENST00000371851, intron 1 of 27)	NA	17553	ENST00000371851
TMEM203	9	137205488	137205692	-	A_peak_264318	promoter-TSS (ENST00000343666)	NA	48	ENST00000343666
PNPLA7	9	137459399	137459659	-	A_peak_264460	TTS (ENST00000406427)	NA	91005	ENST00000406427
AC004556.1	KI270721.1	8971	9133	+	A_peak_265216	intron (ENST00000612848, intron 4 of 4)	NA	6467	ENST00000612848
PSMA7	20	62141494	62141634	-	A_peak_169090	promoter-TSS (ENST00000370873)	NA	1866	ENST00000370873
EFNB2	13	106516226	106516366	-	A_peak_62738	intron (ENST00000245323, intron 1 of 4)	NA	18818	ENST00000245323
DGCR2	22	19072610	19072750	-	A_peak_174536	intron (ENST00000545799, intron 2 of 10)	NA	49774	ENST00000545799
PCBP4	3	51964668	51964819	-	A_peak_186431	intron (ENST00000355852, intron 1 of 12)	NA	2714	ENST00000355852
C9orf16	9	128160408	128160548	+	A_peak_261449	promoter-TSS (ENST00000372994)	NA	218	ENST00000372994
CSAD	12	53162914	53163107	-	A_peak_51399	intron (ENST00000267085, intron 10 of 16)	NA	17586	ENST00000267085
RHBDF1	16	63793	63947	-	A_peak_80651	intron (ENST00000262316, intron 3 of 17)	NA	8761	ENST00000262316
KIAA0753	17	6615300	6615440	-	A_peak_99176	intron (ENST00000361413, intron 7 of 18)	NA	25557	ENST00000361413
HLCS	21	36795060	36795200	-	A_peak_171966	intron (ENST00000336648, intron 7 of 11)	NA	195106	ENST00000336648
ADARB1	21	45094933	45095099	+	A_peak_173443	intron (ENST00000348831, intron 1 of 10)	NA	20416	ENST00000348831
TRMU	22	46344549	46344731	+	A_peak_180550	intron (ENST00000290846, intron 3 of 10)	NA	9215	ENST00000290846
EIF2B5-AS1	3	184557053	184557230	-	A_peak_193358	promoter-TSS (ENST00000421870)	NA	-223	ENST00000421870
ARHGAP12	10	31905992	31906132	-	A_peak_25431	intron (ENST00000396144, intron 3 of 18)	NA	22814	ENST00000396144
ADCY7	16	50274057	50274197	+	A_peak_89840	intron (ENST00000564965, intron 1 of 2)	NA	27990	ENST00000564965
GPR108	19	6732749	6732889	-	A_peak_122464	intron (ENST00000264080, intron 10 of 17)	NA	4784	ENST00000264080
HOMEZ	14	23295031	23295402	-	A_peak_64547	intron (ENST00000561013, intron 1 of 2)	NA	4231	ENST00000561013
SNX6	14	34561542	34561758	-	A_peak_65676	exon (ENST00000396526, exon 13 of 13)	NA	68459	ENST00000396526
NAGPA	16	5033796	5034091	-	A_peak_82807	promoter-TSS (ENST00000381955)	NA	-9	ENST00000381955
MBD3L5	19	7032623	7032938	+	A_peak_122513	exon (ENST00000329753, exon 2 of 2)	NA	2202	ENST00000329753
TRIB3	20	372889	373034	+	A_peak_157440	intron (ENST00000615226, intron 1 of 4)	NA	10126	ENST00000615226
KIF3B	20	32277402	32277749	+	A_peak_161783	promoter-TSS (ENST00000375712)	NA	-89	ENST00000375712
ADIG	20	38585717	38585969	+	A_peak_164014	intron (ENST00000537425, intron 1 of 2)	NA	4648	ENST00000537425
SLC13A3	20	46680784	46680993	-	A_peak_165548	intron (ENST00000372121, intron 1 of 6)	NA	3579	ENST00000372121
RP11-513I15.6	6	34276945	34277139	+	A_peak_219643	intron (ENST00000586726, intron 1 of 2)	NA	28474	ENST00000586726
GPRC5B	16	19882938	19883174	-	A_peak_85822	promoter-TSS (ENST00000300571)	NA	1861	ENST00000300571
GGA2	16	23511266	23511406	-	A_peak_86576	intron (ENST00000569300, intron 2 of 5)	NA	10659	ENST00000569300
KIF3B	20	32290075	32290265	+	A_peak_161787	intron (ENST00000375712, intron 1 of 8)	NA	12506	ENST00000375712
PSME1	14	24136488	24137428	+	A_peak_64815	promoter-TSS (ENST00000206451)	NA	800	ENST00000206451
KATNAL2	18	46965605	46965826	+	A_peak_117313	intron (ENST00000592005, intron 3 of 6)	NA	48223	ENST00000592005
MPRIP	17	17125420	17125560	+	A_peak_100600	intron (ENST00000577514, intron 4 of 4)	NA	82945	ENST00000577514
SH3RF3	2	109394724	109394904	+	A_peak_145856	intron (ENST00000309415, intron 3 of 9)	NA	265466	ENST00000309415
COL20A1	20	63320087	63320227	+	A_peak_169850	exon (ENST00000358894, exon 24 of 36)	NA	26971	ENST00000358894
PREX1	20	48645648	48645806	-	A_peak_166117	intron (ENST00000371941, intron 26 of 39)	NA	182156	ENST00000371941
STRN3	14	30911357	30911570	-	A_peak_65297	intron (ENST00000355683, intron 10 of 15)	NA	114938	ENST00000355683
WNT5B	12	1580659	1580799	+	A_peak_47672	intron (ENST00000539198, intron 1 of 3)	NA	50838	ENST00000539198
NCOR2	12	124421276	124421416	-	A_peak_57427	intron (ENST00000404621, intron 13 of 46)	NA	114257	ENST00000404621
PALLD	4	168801532	168801672	+	A_peak_202681	intron (ENST00000261509, intron 10 of 20)	NA	304536	ENST00000261509
SFTA2	6	30932001	30932141	-	A_peak_218605	promoter-TSS (ENST00000359086)	NA	104	ENST00000359086
DOCK4	7	111975041	111975181	-	A_peak_239490	intron (ENST00000428084, intron 8 of 52)	NA	231300	ENST00000428084
BICD2	9	92718970	92719110	-	A_peak_257668	exon (ENST00000375512, exon 5 of 8)	NA	45772	ENST00000375512
TTC34	1	2748123	2748271	-	A_peak_1035	intron (ENST00000401095, intron 6 of 8)	NA	53520	ENST00000401095
SLC7A7	14	22822441	22822716	-	A_peak_64363	intron (ENST00000488800, intron 3 of 4)	NA	7242	ENST00000488800
[truncated: 63,536 more rows]
