# Supplementary material for: hnRNPH1 recruits PTBP2 and SRSF3 to modulate alternative splicing in germ cells
Source: Nat Commun. 2022 Jun 23;13:3588. doi: 10.1038/s41467-022-31364-7 (PMC9226075; doi:10.1038/s41467-022-31364-7)
Supplement: Supplementary file 11 — Supplementary Data 8 [file 41467_2022_31364_MOESM11_ESM.xls]

## Sheet: Supplementary Table 6
Supplementary Table 8. A total of 3,817 transcripts that identified significantly enriched in the hnRNPH1 immunoprecipitants by RIP-seq analyses.
Geneid	RIP_H1_IP_1	RIP_H1_IP_2	RIP_H1_Input_1	RIP_H1_Input_2	logFC	logCPM	F	PValue	FDR
Morf4l1	700.209	737.861	41.8144	33.7193	1.77894	10.911	134.165	3.23e-09	6.2e-08
Gm21269	281.097	293.609	2.45873	2.39745	4.41675	9.64002	764.003	5.46e-15	9.43e-12
Malat1	485.577	513.629	27.9163	31.81	1.5957	9.94767	127.918	4.55e-09	8.18e-08
Cchcr1	553.524	543.181	24.0249	18.2889	2.22353	9.60804	191.068	2.4e-10	8.31e-09
Nrd1	261.649	255.71	21.1832	19.7234	1.19009	9.14265	74.5184	1.96e-07	1.73e-06
Rpgrip1	127.525	122.41	9.59067	10.9659	1.13497	8.8775	67.6847	3.7e-07	2.94e-06
Gm14244	582.255	647.03	6.5491	5.60148	4.1903	8.38284	617.955	2.9e-14	2.44e-11
Gm37376	2977.52	3147.86	165.21	193.702	1.6245	8.61269	131.179	3.79e-09	7.07e-08
Hnrnpa3	238.819	247.012	14.7994	17.664	1.43509	8.57915	103.004	2.12e-08	2.84e-07
Snora21	9300.2	6873.2	37.385	34.3386	5.34545	7.92437	665.966	1.61e-14	1.76e-11
Ccer1	640.526	602.916	43.03	30.5494	1.60619	8.36138	94.1094	3.98e-08	4.69e-07
Gm5878	232.82	235.012	1.56542	1.75044	4.66983	7.92621	771.608	5.05e-15	9.43e-12
1700020N18Rik	1751.91	1902.77	15.6693	11.2179	4.61652	7.80022	616.381	2.96e-14	2.44e-11
Hnrnpa2b1	141.457	132.175	9.5254	10.4848	1.30403	8.07562	91.0792	4.99e-08	5.65e-07
1700007P06Rik	1104.11	963.274	34.5454	24.2315	2.66454	7.71917	232.385	5.53e-11	2.99e-09
Gm28872	5476.8	3775.77	140.249	154.699	2.50095	7.52387	196.972	1.91e-10	7.1e-09
Rnu11	6437.81	4439.06	164.588	181.643	2.50301	7.51925	197.241	1.89e-10	7.05e-09
Chmp4b	416.705	425.039	16.4497	14.9343	2.27477	7.78184	249.073	3.27e-11	2.06e-09
Gm10619	151.7	167.856	1.57882	1.4703	4.24125	7.63093	638.05	2.25e-14	2.06e-11
Tacc1	69.3839	70.5288	1.49071	1.51002	3.07299	7.64244	428.288	5.08e-13	1.18e-10
1700029M20Rik	270.586	275.473	7.91545	6.69621	2.75314	7.66503	325.908	4.2e-12	5.24e-10
Cdc42ep3	411.515	431.011	5.89848	6.18712	3.65321	7.58308	547.579	7.48e-14	4.74e-11
Clu	223.998	216.525	10.1242	7.4367	2.17709	7.6279	180.366	3.69e-10	1.14e-08
Gm10505	483.073	489.324	4.01767	3.73764	4.49958	7.43457	707.2	1e-14	1.38e-11
Snrnp35	565.975	585.539	24.4436	23.6123	2.11252	7.67369	225.127	7.02e-11	3.48e-09
Hnrnph3	240.167	242.22	10.018	8.1465	2.25995	7.61876	221.701	7.88e-11	3.76e-09
Golga2	133.278	139.27	6.76564	6.00601	1.94488	7.65716	183.555	3.24e-10	1.03e-08
1700008K24Rik	765.289	833.89	26.4064	18.4085	2.68592	7.55465	239.724	4.37e-11	2.57e-09
Zfp91	71.6792	67.5566	6.05552	5.54816	1.11416	7.76854	65.9795	4.38e-07	3.4e-06
RP23-440F7.2	104.51	112.746	1.50604	1.62238	3.64767	7.43411	530.952	9.52e-14	5.16e-11
Rmrp	2629.59	2155.42	110.311	117.365	1.92341	7.45304	167.75	6.31e-10	1.74e-08
Snrnp70	91.3383	95.6647	7.68367	8.18907	1.08902	7.80282	65.6647	4.52e-07	3.49e-06
Ccdc107	443.145	364.197	19.1213	20.5597	1.87666	7.4089	160.556	8.71e-10	2.24e-08
Hnrnpm	138.283	137.345	8.24908	8.91948	1.53535	7.54044	127.231	4.73e-09	8.43e-08
Ddx19b	92.0684	95.2298	3.30227	3.53438	2.30617	7.34542	262.514	2.19e-11	1.57e-09
Nemp1	78.9812	82.6736	2.83296	2.4711	2.45916	7.3236	272.479	1.65e-11	1.28e-09
4933440M02Rik	126.568	132.707	2.71122	2.52331	3.16	7.19802	423.524	5.54e-13	1.27e-10
Eif4a2	109.338	84.769	3.11344	3.10372	2.49389	7.03316	236.826	4.79e-11	2.75e-09
Arhgap20	45.1697	49.2442	0.321363	0.499859	4.37325	7.07836	532.427	9.31e-14	5.16e-11
Camk2n1	127.252	116.615	3.1988	1.93309	3.09954	7.0241	259.658	2.38e-11	1.63e-09
Gm26882	367.236	384.843	22.034	18.9634	1.72655	7.33146	143.073	2.02e-09	4.3e-08
Srek1	57.4804	57.9788	3.11563	3.33451	1.69225	7.23229	151.969	1.3e-09	3.06e-08
Son	35.6155	35.8618	2.54141	2.79292	1.27469	7.27561	88.9118	5.9e-08	6.48e-07
Nktr	23.9577	24.5198	1.65508	1.78274	1.34823	7.26305	99.2552	2.75e-08	3.5e-07
Tbl2	63.198	62.3991	1.7432	1.91389	2.63194	6.94434	320.621	4.76e-12	5.81e-10
Rimklb	87.659	83.9381	2.02655	2.03738	2.92965	6.87601	378.551	1.32e-12	2.34e-10
Wdfy3	31.0883	33.1756	0.701558	0.733066	3.01509	6.89828	389.992	1.05e-12	2.02e-10
Hnrnph1	81.0932	83.5036	4.45512	5.37431	1.59663	7.09783	126.41	4.95e-09	8.71e-08
Kcnj9	108.025	112.584	7.33725	7.67975	1.40713	7.12274	107.221	1.6e-08	2.23e-07
Mlec	75.8905	73.1106	5.20278	4.42651	1.48089	7.02428	106.575	1.67e-08	2.32e-07
Snora81	2546.1	1827.88	21.14	14.3637	4.4742	6.46221	387.938	1.09e-12	2.05e-10
Snord49a	6288.98	4571.23	58.0696	69.6	3.93845	6.49415	376.943	1.37e-12	2.4e-10
Otud7b	48.9713	53.2292	3.17641	2.50633	1.6977	7.03959	122.806	6.1e-09	1.04e-07
Msl1	82.5827	80.8615	6.7144	5.6283	1.25608	7.07411	77.0255	1.57e-07	1.45e-06
Taf15	151.469	147.527	4.29703	5.32544	2.48775	6.7896	269.656	1.79e-11	1.35e-09
9330102E08Rik	112.343	107.46	1.84953	1.49027	3.56988	6.62867	448.104	3.57e-13	9.25e-11
Gm31166	273.311	266.745	6.07783	6.2734	2.97998	6.68228	383.638	1.19e-12	2.18e-10
Golgb1	33.2091	34.2321	1.85249	2.37892	1.5256	6.94271	108.495	1.47e-08	2.09e-07
Ckap5	43.8239	34.2792	1.09364	1.04842	2.71767	6.52166	261.299	2.27e-11	1.58e-09
Srsf5	102.606	98.7596	5.97587	8.05231	1.37478	6.8964	83.9932	8.71e-08	8.96e-07
Gm24339	5312.17	4753.6	28.882	26.913	5.02244	6.41898	661.077	1.71e-14	1.76e-11
AC154540.1	3801.17	2747.08	29.5826	21.2257	4.53889	6.29735	399.034	8.8e-13	1.84e-10
Eif4a1	92.5067	68.1565	2.00175	2.54848	2.67133	6.44261	214.402	1.01e-10	4.43e-09
Taf1d	44.3539	41.9398	1.61186	2.1599	2.04654	6.68808	175.497	4.52e-10	1.33e-08
Thrap3	42.3349	43.7188	3.07894	2.90173	1.37662	6.8814	100.201	2.57e-08	3.33e-07
Hjurp	46.9076	47.4842	2.29602	1.91502	2.01581	6.72049	182.469	3.38e-10	1.07e-08
Safb2	46.8159	47.1195	4.87742	3.34427	1.04216	6.92927	39.9128	9.98e-06	5.09e-05
4933404O12Rik	80.0865	78.2854	0.836555	0.732342	4.18642	6.42638	565.032	5.85e-14	4.02e-11
D130017N08Rik	73.2793	75.1521	0.611379	0.438668	4.67257	6.42363	586.58	4.36e-14	3.13e-11
Gm10010	158.503	151.342	2.00496	1.78732	3.88148	6.39495	513.598	1.23e-13	5.81e-11
Syne2	13.8086	14.2545	0.598383	0.562509	2.12513	6.6327	216.213	9.52e-11	4.25e-09
Snord89	3344.06	2813.05	23.7558	24.1728	4.53274	6.26306	548.739	7.35e-14	4.74e-11
Snora7a	2612.24	1916.52	14.9322	15.3404	4.75165	6.16186	448.754	3.53e-13	9.25e-11
Kri1	86.7477	88.396	7.29828	6.18703	1.22831	6.80643	74.2432	2e-07	1.76e-06
Luc7l3	49.5527	49.5198	2.47023	4.03288	1.46124	6.71935	70.7351	2.77e-07	2.3e-06
Chkb	61.8738	59.541	3.02502	2.09648	2.09628	6.54963	155.014	1.13e-09	2.74e-08
Pou6f1	52.0076	52.7878	1.47027	1.2754	2.78392	6.48239	320.192	4.81e-12	5.83e-10
Mgea5	71.0411	67.7016	5.2013	5.27225	1.2576	6.72673	85.9451	7.44e-08	7.87e-07
Snord67	3167.34	2376.79	12.2417	6.44942	5.7398	6.09611	479.552	2.11e-13	7.34e-11
Ccdc47	54.4602	55.9194	2.15113	2.64682	2.05428	6.5631	192.083	2.31e-10	8.08e-09
Tsc22d1	38.4227	38.4617	2.49866	2.74038	1.40568	6.67458	105.075	1.84e-08	2.52e-07
Gm22988	2359.06	1671.22	4.35522	9.94286	5.65716	6.0147	407.356	7.5e-13	1.58e-10
Akap9	15.8175	16.0873	0.675621	0.938867	1.83545	6.55116	138.03	2.63e-09	5.22e-08
Ccp110	40.8718	41.7771	3.22844	3.93916	1.05847	6.75586	57.0956	1.11e-06	7.6e-06
Usp34	18.2068	17.8203	1.0819	1.38554	1.39892	6.61985	92.1285	4.61e-08	5.28e-07
4930558J18Rik	161.973	180.011	2.59785	3.48872	3.34106	6.38382	374.716	1.43e-12	2.43e-10
1700042G15Rik	495.936	535.8	6.76896	6.77689	3.78004	6.31759	491.681	1.73e-13	6.65e-11
Nop56	80.3046	60.9364	1.35151	1.24749	3.29315	6.11557	308.336	6.42e-12	6.87e-10
Swi5	58.9866	55.1181	4.48154	3.46364	1.37307	6.55825	80.6788	1.14e-07	1.12e-06
1700001L05Rik	134.252	142.121	10.9552	9.03737	1.31832	6.65872	81.028	1.11e-07	1.09e-06
D17Wsu92e	76.6982	75.9769	4.59912	3.27262	1.80665	6.4889	122.178	6.32e-09	1.06e-07
Cpt1b	95.2054	89.3185	4.61871	3.18455	2.09279	6.37293	151.949	1.3e-09	3.06e-08
Zfp654	50.9767	54.6957	3.4558	4.01825	1.35224	6.62581	92.2637	4.57e-08	5.24e-07
1700006A11Rik	147.385	161.081	1.74128	2.0823	3.86229	6.27373	485.085	1.93e-13	7.06e-11
Ccdc117	91.2105	104.777	2.32485	1.6681	3.14716	6.31699	305.223	6.94e-12	7.2e-10
Pnmal2	73.8432	69.6586	2.57092	1.72627	2.5912	6.23169	216.791	9.33e-11	4.22e-09
Macf1	11.414	11.7732	0.48172	0.705069	1.819	6.41785	126.01	5.07e-09	8.84e-08
Top1	29.1541	29.9153	2.13542	3.15852	1.01186	6.62358	40.4113	9.28e-06	4.78e-05
Cbl	24.5573	24.4557	0.838235	0.69588	2.52734	6.26381	261.322	2.27e-11	1.58e-09
Cbx1	70.6982	68.3162	3.66927	2.896	1.93364	6.33694	156.802	1.04e-09	2.56e-08
Scarna2	722.284	744.281	2.27229	2.47028	5.79526	6.07667	721.041	8.61e-15	1.29e-11
Cbx5	32.5958	34.3267	2.2516	2.49825	1.34694	6.49405	94.3559	3.91e-08	4.62e-07
Snhg1	98.7843	72.9116	0.880139	1.03337	4.0146	5.88651	357.336	2.07e-12	3.18e-10
Hnrnpul2	50.5919	48.7047	2.93898	4.23295	1.32251	6.41692	70.5874	2.81e-07	2.32e-06
Prrc2c	17.9772	18.5993	1.16919	1.55705	1.27703	6.47921	73.285	2.19e-07	1.89e-06
Nudt3	96.8697	94.3498	8.26398	7.05779	1.17093	6.46654	67.657	3.71e-07	2.95e-06
Trim41	81.5594	74.4822	5.26944	5.41786	1.39794	6.34414	100.256	2.56e-08	3.32e-07
Clpx	81.7654	82.1799	6.76094	5.82473	1.23279	6.45362	75.2657	1.83e-07	1.64e-06
Ash1l	19.083	19.5173	0.415622	0.792626	2.52711	6.18508	164.077	7.42e-10	1.97e-08
Mdn1	12.9001	12.7783	0.627076	0.758731	1.74205	6.29419	143.658	1.96e-09	4.23e-08
Ppm1a	100.091	96.3596	8.2451	6.89375	1.22715	6.39169	71.9634	2.47e-07	2.09e-06
Elfn2	57.4947	61.7323	1.53143	1.22403	2.96506	6.14507	316.601	5.24e-12	6.15e-10
Usp32	35.9486	36.5203	1.91902	2.74316	1.48926	6.34277	89.4861	5.64e-08	6.26e-07
Socs7	37.892	34.9989	2.84873	1.94263	1.45608	6.2813	74.8858	1.89e-07	1.69e-06
4933412L11Rik	261.128	284.605	3.0036	2.74286	4.09797	6.03942	506.319	1.38e-13	6.14e-11
Gm42914	283.404	307.378	18.5992	17.0272	1.58137	6.34934	120.798	6.86e-09	1.14e-07
1700021F13Rik	495.113	430.705	30.2724	24.4031	1.61114	6.18461	107.515	1.57e-08	2.2e-07
Gm22442	1874.65	1728.54	27.5831	31.9592	3.44753	5.94861	410.561	7.05e-13	1.51e-10
Pnmal1	65.709	62.1326	1.78894	1.15022	2.97293	6.00328	261.439	2.26e-11	1.58e-09
4933435G04Rik	127.174	140.128	1.58672	1.50396	3.96301	6.03105	485.667	1.91e-13	7.06e-11
Tardbp	34.3017	33.5252	1.28713	1.36429	2.20675	6.12161	225.851	6.85e-11	3.41e-09
Bod1l	22.205	21.1374	1.42039	1.88425	1.24409	6.31117	69.7107	3.05e-07	2.49e-06
Snhg4	56.9114	43.508	0.358424	0.54795	4.31657	5.75361	373.246	1.48e-12	2.46e-10
Rps2	145.109	117.501	6.05447	6.98562	1.86175	6.04952	138.773	2.53e-09	5.06e-08
Upf2	48.3647	49.7036	3.20794	4.27835	1.24246	6.35751	69.2918	3.17e-07	2.58e-06
Catsper2	71.47	70.5381	6.25172	4.26238	1.28432	6.31419	59.6393	8.43e-07	6.01e-06
Snora74a	1346.67	1029.11	8.53268	11.4792	4.4166	5.74077	397.326	9.09e-13	1.85e-10
Mki67	25.9034	26.1361	1.36098	2.12447	1.43135	6.27027	73.1026	2.22e-07	1.92e-06
Gm44168	73.4898	75.325	1.0042	1.01142	3.73465	5.94953	469.732	2.48e-13	7.96e-11
Zc3h7a	28.3785	27.4265	0.593375	0.759205	2.89545	5.97895	314.438	5.53e-12	6.32e-10
Dnhd1	16.4353	15.4554	1.08895	0.725547	1.66463	6.14641	94.1584	3.97e-08	4.68e-07
Setd2	23.8497	24.3711	1.20524	1.60717	1.63029	6.20812	115.135	9.66e-09	1.49e-07
Bclaf1	16.7361	15.9269	0.976873	1.55733	1.21947	6.2616	51.6321	2.1e-06	1.32e-05
4930539J05Rik	152.805	139.59	9.52509	6.13126	1.7523	6.09457	97.6908	3.07e-08	3.82e-07
Pigq	42.2026	44.6818	1.36064	1.36541	2.52382	6.05134	273.255	1.62e-11	1.27e-09
Asb1	39.2949	42.2105	0.991301	0.715504	3.10752	5.99347	309.719	6.21e-12	6.73e-10
Ttf1	41.5647	43.37	1.5966	1.86778	2.14551	6.08512	205.794	1.38e-10	5.64e-09
Gm12359	136.813	139.08	12.3275	11.5565	1.05977	6.31947	59.76	8.32e-07	5.94e-06
AC121821.1	2227.72	1701.06	15.0667	20.2696	4.32204	5.65302	380.48	1.27e-12	2.28e-10
Exoc8	53.7501	57.0316	1.70496	1.89058	2.47492	6.02723	261.521	2.26e-11	1.58e-09
Gm14147	91.1384	94.3003	0.857724	0.534044	4.58719	5.82683	491.734	1.73e-13	6.65e-11
Snord17	1024.41	812.213	13.6146	12.8911	3.64307	5.69363	351.925	2.32e-12	3.39e-10
Snora34	1765.76	1154.2	4.54458	6.66975	5.54318	5.50679	322.634	1.23e-11	1.09e-09
Mir1291	2080.41	1360.12	5.36028	7.86688	5.54171	5.50539	322.572	1.24e-11	1.09e-09
Rufy2	29.8069	31.7886	1.34073	0.946005	2.28123	6.02925	180.363	3.69e-10	1.14e-08
4930581F22Rik	40.5231	38.6439	0.263332	0.137413	5.15456	5.73486	517.22	1.17e-13	5.81e-11
Prpf4b	53.9771	50.4283	2.73896	3.52732	1.58873	6.06629	111.912	1.18e-08	1.76e-07
Brd8	22.6535	22.8917	1.42539	1.42348	1.52875	6.13546	119.596	7.37e-09	1.21e-07
Cfap46	26.0994	25.7919	2.36837	1.95137	1.11583	6.23171	59.0128	9.03e-07	6.35e-06
Plekha5	25.5601	26.3257	2.13385	1.81453	1.24551	6.21386	74.7204	1.92e-07	1.71e-06
Zfc3h1	30.4035	29.3547	0.83908	1.09463	2.47893	5.90955	240.734	4.23e-11	2.52e-09
Azin1	38.2721	38.2738	2.95241	2.64249	1.3038	6.17231	85.3288	7.82e-08	8.18e-07
RP23-60O19.3	26.0039	27.5156	0.493694	0.337004	3.53966	5.85399	360.405	1.93e-12	3.01e-10
Snora64	1752.78	1408.01	7.8004	7.63205	5.20192	5.58387	495.022	1.65e-13	6.61e-11
Rbm5	14.9241	15.3205	1.19194	1.44452	1.05067	6.21532	55.5437	1.33e-06	8.88e-06
Nab2	78.2742	76.7568	5.65098	4.90309	1.4063	6.08077	95.3016	3.65e-08	4.37e-07
Nfkbil1	131.312	130.867	2.45449	2.40152	3.28355	5.78616	389.812	1.05e-12	2.02e-10
Gm26397	1685.1	1321.56	9.36048	9.15846	4.86796	5.5231	444.354	3.82e-13	9.67e-11
Catsperg1	31.7721	29.9506	1.03872	0.696896	2.68239	5.77662	225.876	6.85e-11	3.41e-09
Gm26202	3416.44	2586.33	11.2566	9.44026	5.70123	5.45958	453.641	3.25e-13	9.23e-11
4932702P03Rik	53.2088	50.7371	0.803848	0.712765	3.62763	5.68024	421.519	5.75e-13	1.28e-10
Gm23119	1581.44	1239.07	4.47966	4.38298	5.83317	5.47408	495.656	1.63e-13	6.61e-11
Spag9	19.6807	19.7905	1.32417	1.49631	1.33701	6.05586	91.2629	4.93e-08	5.59e-07
Fus	18.726	17.4824	0.697134	0.918195	2.01608	5.84039	165.201	7.06e-10	1.9e-08
Dido1	16.4476	16.061	1.516	1.23735	1.09096	6.09495	55.6	1.32e-06	8.85e-06
Ankmy1	45.027	43.5951	1.2726	1.24513	2.66685	5.76081	289.334	1.05e-11	9.9e-10
Pnisr	21.3017	21.4064	1.83666	2.01788	1.00019	6.13088	53.8308	1.62e-06	1.06e-05
Mir7223	3137.2	3011.4	7.5743	8.89299	6.0613	5.57096	653.208	1.87e-14	1.82e-11
Gtpbp2	40.4272	37.2301	1.53685	1.19523	2.35889	5.74499	206.388	1.35e-10	5.55e-09
Gm16278	102.913	110.05	2.72543	4.19744	2.47203	5.82382	200.112	1.7e-10	6.49e-09
Snhg12	129.929	99.1152	0.835689	1.50951	4.13348	5.44131	310.393	6.1e-12	6.66e-10
Smc2	38.274	35.7901	1.79361	1.92292	1.84651	5.81311	159.254	9.25e-10	2.35e-08
Cox8c	433.747	416.754	27.4489	29.2198	1.43768	5.9033	104.575	1.91e-08	2.59e-07
Zfp652	13.3254	13.051	0.507602	0.450293	2.31292	5.73605	224.074	7.28e-11	3.53e-09
Mgll	40.4563	39.3014	1.66763	1.49063	2.18812	5.74767	205.535	1.39e-10	5.66e-09
Mxd4	24.1184	24.9041	1.58951	1.5552	1.49231	5.928	111.488	1.21e-08	1.79e-07
Chd2	14.2608	13.9837	0.489734	0.83675	1.94193	5.78716	115.283	9.57e-09	1.48e-07
Faf2	40.0858	40.1587	3.16619	3.07774	1.21377	5.97488	76.9755	1.57e-07	1.45e-06
4921509C19Rik	75.8307	76.6076	1.32409	1.25741	3.41257	5.6182	394.981	9.52e-13	1.91e-10
Fktn	31.1296	31.8553	0.434784	0.630223	3.41308	5.61672	352.979	2.27e-12	3.37e-10
Zfp382	87.9297	88.4043	1.41005	1.64664	3.37811	5.6072	385.525	1.15e-12	2.13e-10
Ubap1	56.2459	56.0526	4.69679	3.71059	1.26902	5.94004	70.9849	2.7e-07	2.26e-06
Stox1	54.6546	51.0731	0.596476	0.500231	4.11903	5.50378	459.432	2.94e-13	8.56e-11
Paip2b	31.2856	32.2741	1.05598	1.19462	2.34906	5.71384	233.055	5.41e-11	2.94e-09
Mycbp2	10.283	9.4336	0.570198	0.775735	1.40302	5.81989	81.9065	1.03e-07	1.03e-06
Arid4b	14.2116	14.0022	1.08324	1.41066	1.03058	5.95239	49.4124	2.76e-06	1.67e-05
Taok2	20.8881	20.9054	1.5147	1.40516	1.36911	5.86594	93.4957	4.17e-08	4.87e-07
Snord21	2068.72	1489.58	4.44789	7.61581	5.71879	5.24555	374.268	1.44e-12	2.43e-10
4933414I15Rik	82.5706	86.4352	2.13772	2.52732	2.70785	5.64389	280.748	1.32e-11	1.12e-09
Gm20548	118.302	127.993	1.53244	1.49937	3.87186	5.56677	440.416	4.09e-13	1.02e-10
Zfp389	285.718	290.456	2.01308	1.96963	4.702	5.47959	538.45	8.53e-14	5.16e-11
Ccdc148	20.6951	20.7503	1.60045	1.26817	1.38236	5.84447	83.2256	9.27e-08	9.43e-07
Myef2	32.2202	32.3456	2.65892	2.44647	1.19047	5.8928	71.9833	2.46e-07	2.09e-06
Setd5	10.41	9.62854	0.455771	0.540695	1.85948	5.67101	151.691	1.32e-09	3.08e-08
Herc2	11.7831	11.4944	1.16965	0.790336	1.09915	5.89502	43.3579	6.11e-06	3.32e-05
Tmcc1	9.4174	9.41104	0.841397	0.508171	1.33153	5.83818	53.2197	1.74e-06	1.12e-05
Gan	14.0676	14.0895	0.163042	0.136734	4.08147	5.46946	459.086	2.96e-13	8.56e-11
Hnrnpr	8.51352	8.38176	0.602696	0.718682	1.20678	5.8568	71.9714	2.47e-07	2.09e-06
1700052K11Rik	50.7888	52.8743	3.58002	3.64066	1.37355	5.84642	95.4787	3.6e-08	4.33e-07
Zfp330	33.0973	31.6286	2.84935	2.42813	1.14608	5.84813	62.7116	6.1e-07	4.55e-06
Med1	21.3936	20.3973	1.07475	1.14503	1.76446	5.68367	146.492	1.7e-09	3.76e-08
Fnbp4	28.3241	26.879	1.5243	1.50693	1.71656	5.68478	139.311	2.46e-09	4.98e-08
Dhx9	19.3888	20.8385	0.892542	1.12887	1.84446	5.74408	143.569	1.97e-09	4.24e-08
Gm25492	1442.31	1146.05	3.2411	5.5495	5.71622	5.24333	448.882	3.53e-13	9.25e-11
Atf7ip	8.80326	9.01938	0.635443	0.69081	1.27833	5.81534	83.3329	9.19e-08	9.37e-07
Syncrip	14.7399	13.459	0.620505	0.956411	1.6902	5.62339	98.678	2.86e-08	3.62e-07
Kcnk10	71.4525	68.1979	0.412654	0.565248	4.68079	5.34824	498.892	1.55e-13	6.54e-11
Birc2	39.3135	39.2981	2.69301	2.96983	1.32517	5.76614	88.6088	6.04e-08	6.61e-07
Bdp1	16.3491	16.2496	0.569879	0.724854	2.18327	5.57733	192.493	2.27e-10	8.04e-09
Rfxap	80.2508	80.7956	4.3358	4.74399	1.67847	5.6839	134.451	3.18e-09	6.12e-08
Ahcyl2	9.78299	9.21701	0.355003	0.302523	2.38254	5.49936	220.193	8.3e-11	3.87e-09
Dnah2	11.9046	11.8699	1.1243	0.977053	1.02971	5.8355	52.3544	1.93e-06	1.23e-05
Gm24451	1337.76	992.908	11.0027	3.84472	4.8244	5.16109	278.995	2.1e-11	1.52e-09
Maz	59.6959	60.4789	2.07224	2.13061	2.36696	5.54451	234.726	5.12e-11	2.86e-09
Chd3	20.8679	19.9457	1.73322	1.80483	1.05809	5.78051	58.7427	9.29e-07	6.51e-06
Odf1	159.325	139.164	13.0538	7.68178	1.37711	5.62926	51.9369	2.4e-06	1.48e-05
Iqcc	55.0567	56.0937	1.83608	1.89269	2.42694	5.52278	242.795	3.97e-11	2.4e-09
0610030E20Rik	29.9361	29.5209	0.806523	0.613757	2.91742	5.43218	281.062	1.3e-11	1.12e-09
Gm22744	2683.91	2080.65	8.04041	6.2935	5.89393	5.13687	435.404	4.47e-13	1.09e-10
Gsdmcl2	54.9041	58.6949	1.21809	1.1918	3.08761	5.46995	330.848	3.74e-12	4.81e-10
Slc43a2	17.306	15.4143	0.208176	0.295341	3.54813	5.30161	341.408	2.94e-12	4e-10
Gm21221	161.218	190.546	1.07156	1.04843	4.89881	5.43208	481.356	2.05e-13	7.33e-11
Gm23442	1288.96	1023.32	7.02036	6.10564	4.98435	5.1557	413.074	6.73e-13	1.46e-10
Gas5	45.7588	40.9365	1.69576	2.33914	1.95462	5.48261	141.238	2.22e-09	4.61e-08
Gm18609	47.7422	48.2932	0.348321	0.454405	4.42656	5.32616	478.69	2.14e-13	7.34e-11
Kat6a	18.5969	20.4895	0.705945	1.30343	1.81135	5.64589	88.2388	6.21e-08	6.77e-07
Erlin2	29.2651	29.0641	2.24149	1.68431	1.42284	5.66022	81.7491	1.05e-07	1.04e-06
Gzf1	38.0559	40.8947	0.677825	0.914753	3.15887	5.43319	313.432	5.66e-12	6.39e-10
Smg1	7.07913	6.5203	0.41838	0.562857	1.32295	5.62607	73.5301	2.14e-07	1.86e-06
Zbtb9	60.4905	58.789	1.68107	2.0834	2.51441	5.42626	239.899	4.35e-11	2.57e-09
AU019823	31.6329	37.472	1.21792	1.32618	2.29286	5.59494	195.84	2e-10	7.3e-09
Gm31466	183.608	186.848	4.67854	5.91734	2.65612	5.43124	258.115	2.5e-11	1.69e-09
Suco	18.6587	19.0243	1.46345	1.48914	1.20381	5.70355	74.4407	1.97e-07	1.74e-06
Fam83e	43.3476	38.4322	2.3663	1.14431	2.07276	5.41159	84.2955	4e-07	3.15e-06
Pgrmc2	51.0131	54.1768	3.57875	2.17662	1.72181	5.5949	87.5824	6.54e-08	7.07e-07
Ccdc9	29.959	30.6847	2.23969	1.74566	1.45731	5.62616	88.6088	6.04e-08	6.61e-07
Snora23	892.305	653.17	6.2488	5.55812	4.55743	5.0504	318.413	5.02e-12	5.99e-10
Gm14151	61.3962	61.1819	0.586782	0.574117	4.24846	5.25834	466.071	2.63e-13	8.18e-11
Gm42811	58.785	70.5163	0.490907	0.295576	4.88828	5.35878	420.587	5.85e-13	1.29e-10
Gm17315	64.3436	60.1402	1.16881	1.0619	3.33088	5.24513	346.165	2.64e-12	3.74e-10
Neat1	7.73111	7.22915	0.186194	0.546527	1.88016	5.42832	23.3883	0.00481302	0.0113777
4930433N12Rik	104.577	98.4218	3.47736	2.73519	2.56003	5.32295	228.389	6.3e-11	3.19e-09
Trim39	22.1952	21.2498	1.34582	1.18934	1.62887	5.49713	119.153	7.57e-09	1.24e-07
Ube3a	7.72727	7.44143	0.435818	0.60491	1.3954	5.54816	79.4914	1.27e-07	1.22e-06
Oraov1	22.5345	22.7626	0.873389	1.08628	2.0599	5.43705	173.96	4.82e-10	1.4e-08
Map1b	13.4252	13.8788	1.00539	0.888774	1.37926	5.60111	89.2204	5.76e-08	6.37e-07
Ubn2	7.32882	7.55133	0.619215	0.639244	1.09364	5.66012	61.8368	6.68e-07	4.91e-06
4930405N21Rik	130.485	128.992	0.78394	0.681796	4.99126	5.16262	515.092	1.21e-13	5.81e-11
Ppfia1	12.3857	12.0973	0.973994	0.814507	1.30476	5.54807	77.1642	1.55e-07	1.43e-06
Atg4d	21.2621	20.7909	1.79869	1.66132	1.13323	5.58703	64.0445	5.32e-07	4.03e-06
Srsf1	26.8851	28.3766	1.06173	1.50449	1.95762	5.43645	141.288	2.22e-09	4.61e-08
Ptcd3	22.4208	18.9016	0.702846	0.88202	2.23336	5.23471	171.174	5.43e-10	1.55e-08
Kdm2a	10.6558	10.9303	0.541128	0.48652	1.9224	5.41238	158.586	9.54e-10	2.4e-08
Srsf6	31.4442	31.1273	0.956157	1.31823	2.31042	5.31054	192.41	2.28e-10	8.04e-09
Cdkl2	24.8978	25.0724	2.05121	1.88888	1.19461	5.55792	70.3371	2.87e-07	2.37e-06
Gm10069	34.4271	39.2979	1.02851	1.19353	2.58078	5.36844	233.402	5.35e-11	2.94e-09
Akap8	40.6079	39.6189	2.68739	2.07583	1.604	5.42275	103.246	2.09e-08	2.8e-07
Timm23	83.4898	62.5084	3.27739	2.57678	2.1707	5.13256	127.478	4.66e-09	8.34e-08
Mir7217	2398.59	2337.8	16.8589	11.5465	4.90652	5.08418	472.897	2.35e-13	7.9e-11
1700029J07Rik	53.9826	52.2122	2.40332	1.90356	2.15389	5.28896	174.13	4.79e-10	1.39e-08
Nfe2l1	27.1357	28.9013	1.46001	2.98858	1.18541	5.56767	28.9167	0.000165473	0.000597304
BC005561	26.9757	28.9652	1.12081	1.36132	2.02335	5.36575	165.146	7.08e-10	1.9e-08
Cgn	24.2117	25.0831	1.54505	1.46075	1.56537	5.43303	113.603	1.06e-08	1.62e-07
Eif2ak2	28.407	28.4047	0.776836	0.98009	2.54332	5.22829	234.331	5.19e-11	2.88e-09
Nr2c2	9.67155	9.74376	0.419921	0.410858	2.07607	5.29699	182.469	3.38e-10	1.07e-08
Gm43353	111.128	106.111	0.322858	0.63178	5.34467	5.01414	468.895	2.51e-13	7.96e-11
Phb2	38.5631	40.9706	1.91171	2.00798	1.87222	5.36204	153.035	1.24e-09	2.95e-08
Rassf1	24.4387	24.3768	1.55581	1.57472	1.49263	5.39444	106.316	1.7e-08	2.35e-07
Mgat5	13.8675	13.8735	0.487534	0.675767	2.10439	5.26965	162.812	7.86e-10	2.06e-08
AY702103	24.1736	25.2339	1.88558	1.5316	1.38365	5.44657	82.1797	1.01e-07	1.01e-06
Bicd2	22.3446	20.8159	1.05332	1.095	1.858	5.25818	148.975	1.51e-09	3.38e-08
Chd1	11.8747	12.1263	0.885882	1.19287	1.0595	5.5148	48.7811	2.99e-06	1.79e-05
Tra2a	20.3567	18.3058	0.963229	1.06024	1.78558	5.24353	134.31	3.2e-09	6.15e-08
Gm23946	715.619	502.019	4.24468	3.11481	4.89379	4.80624	277.627	1.43e-11	1.19e-09
Ddx17	29.6108	29.927	2.43695	2.25547	1.19525	5.46316	69.8378	3.01e-07	2.46e-06
Slc12a6	13.8295	13.2192	0.514143	0.563413	2.17885	5.205	192.187	2.3e-10	8.07e-09
Gm26799	103.289	92.7735	1.22881	1.80343	3.54006	5.01369	314.736	5.49e-12	6.32e-10
Rc3h1	12.4198	12.1776	0.388226	0.497419	2.32411	5.19831	200.673	1.67e-10	6.44e-09
Ccdc82	14.2393	14.0309	0.106279	0.20797	4.01339	5.04237	338.878	3.11e-12	4.13e-10
Gm13815	338.292	381.679	2.28332	0.496454	5.54394	5.08396	361.651	1.88e-12	2.97e-10
Mga	8.97279	9.0995	0.402021	0.540015	1.79099	5.28704	126.503	4.93e-09	8.69e-08
Ago2	10.0335	10.1639	0.0991485	0.179093	3.70536	5.05355	316.483	5.26e-12	6.15e-10
Aff4	10.194	10.432	0.645026	0.912441	1.25707	5.41455	63.3021	5.74e-07	4.32e-06
Zfp106	13.1213	13.3011	0.952144	1.20617	1.14379	5.43712	59.704	8.38e-07	5.97e-06
Gm23547	502.984	546.069	8.09975	11.3213	3.28153	5.12107	302.84	7.37e-12	7.55e-10
Mepce	38.2143	36.1081	2.73596	2.30272	1.41264	5.30522	86.6981	7.01e-08	7.49e-07
Mbtd1	9.73243	10.5661	0.834939	0.831638	1.13624	5.47301	62.9906	5.92e-07	4.44e-06
Gm43620	41.8749	44.5118	0.48981	0.319492	4.2657	5.02388	388.154	1.09e-12	2.05e-10
Gm22009	390.402	395.981	17.3701	18.486	1.98424	5.21177	167.136	6.48e-10	1.78e-08
Tmem30c	33.8504	33.5224	1.82681	1.63196	1.81361	5.22511	139.856	2.39e-09	4.86e-08
Epc1	29.6553	31.0954	1.96204	1.82828	1.53225	5.31703	106.479	1.68e-08	2.33e-07
9930021J03Rik	16.2824	15.5765	1.05373	1.24474	1.32275	5.30095	80.6966	1.14e-07	1.11e-06
Zfp664	16.8762	16.0107	0.440416	0.404795	2.81101	5.02925	263.788	2.11e-11	1.52e-09
Kctd7	30.2291	27.5808	0.502526	0.515093	3.35553	4.95127	318.681	4.99e-12	5.99e-10
Ctsl	66.7888	66.4122	5.72742	5.50003	1.09841	5.38243	60.1377	7.99e-07	5.75e-06
Ahsa1	97.6298	89.7604	7.99266	7.13684	1.16061	5.3088	62.0884	6.5e-07	4.81e-06
Dnah12	11.8507	11.6784	0.75354	1.0967	1.19856	5.34486	55.7878	1.29e-06	8.68e-06
Snora61	1003.39	761.866	4.82425	8.65357	4.55236	4.75589	287.209	1.11e-11	1.01e-09
1700097M23Rik	85.7032	87.0507	0.480734	0.537553	4.92706	4.9314	470.939	2.43e-13	7.96e-11
Arhgap11a	24.4136	26.7764	0.784136	1.22754	2.19736	5.19132	149.706	1.45e-09	3.31e-08
Gm26079	976.743	734.882	6.28724	3.84472	4.92428	4.73404	303.336	7.28e-12	7.5e-10
1810013L24Rik	31.8511	29.6649	1.59384	1.18216	2.00013	5.10387	139.155	2.48e-09	5.01e-08
Tex101	77.3524	64.1415	6.74968	5.92509	1.01094	5.24862	42.2447	7.14e-06	3.81e-05
Ddx11	30.8603	36.5051	1.73831	1.5529	1.88488	5.28081	131.982	3.63e-09	6.83e-08
Gm22486	934.595	677.491	6.10367	7.46492	4.41484	4.7086	267.481	1.9e-11	1.41e-09
Man2a2	12.3976	11.9859	0.648408	0.614588	1.80068	5.14937	139.048	2.49e-09	5.03e-08
Cdk19	21.6967	20.6077	1.48402	1.97681	1.14155	5.28446	55.507	1.33e-06	8.91e-06
Taf1a	52.5968	49.5887	1.6488	1.74058	2.44284	5.01138	217.078	9.24e-11	4.19e-09
Cdc37l1	50.287	52.2933	4.485	4.63199	1.02195	5.38166	52.6435	1.86e-06	1.19e-05
Erlin1	25.5135	26.7941	1.89625	1.99962	1.27676	5.31546	78.2296	1.41e-07	1.33e-06
Gm19026	27.7937	28.768	0.669147	0.722433	2.87304	5.01521	273.942	1.59e-11	1.25e-09
Tmem127	26.1149	26.546	1.78156	1.82814	1.39651	5.25047	92.2809	4.56e-08	5.24e-07
Cep83os	30.223	30.7457	0.758346	0.568851	3.05105	4.97548	269.976	1.77e-11	1.35e-09
Ovol1	42.7258	39.2455	1.36964	0.846368	2.7398	4.92653	194.223	2.13e-10	7.61e-09
Gm12904	87.5181	100.19	1.046	0.80412	4.19133	4.95598	366.374	1.7e-12	2.76e-10
Leng8	19.1459	16.8687	1.19317	1.02349	1.55225	5.07915	95.1761	3.68e-08	4.39e-07
Hmmr	22.4951	23.7288	0.846827	1.14867	2.06224	5.09707	153.08	1.24e-09	2.95e-08
Trp53bp1	8.54072	7.9433	0.715826	0.534308	1.25107	5.17394	60.3431	7.82e-07	5.63e-06
Ivns1abp	22.2086	22.3526	1.25007	1.52416	1.53501	5.1531	101.745	2.31e-08	3.05e-07
Zmynd19	28.8957	29.8422	2.23195	2.91988	1.04105	5.29987	47.6217	3.46e-06	2.04e-05
Gm22879	1620.32	1119.26	7.06252	8.29212	4.99699	4.57394	252.599	2.94e-11	1.9e-09
Nucks1	17.6482	17.3016	1.23352	1.49354	1.20964	5.20484	66.9164	3.99e-07	3.14e-06
Mdm1	37.992	41.5222	3.12016	2.59814	1.32734	5.25217	74.0329	2.04e-07	1.79e-06
Ncaph2	28.2126	25.8003	1.22004	1.65658	1.75981	5.0114	112.72	1.12e-08	1.69e-07
AF366264	37.2198	38.2064	1.42369	1.26339	2.34034	4.98001	197.63	1.87e-10	6.98e-09
Adgrl1	13.6528	13.6924	0.706006	0.869415	1.64667	5.08448	112.674	1.13e-08	1.69e-07
Dnal1	16.7824	17.1346	1.19019	1.06131	1.44288	5.13527	91.8847	4.7e-08	5.38e-07
Gm21284	31.0588	33.0604	0.671469	0.903344	2.87429	4.92162	245.745	3.62e-11	2.22e-09
Gm4810	84.2671	84.2295	5.16175	7.27844	1.28913	5.15346	65.2786	4.69e-07	3.61e-06
Kctd9	24.3649	23.3094	1.25536	1.33601	1.73087	5.01488	126.339	4.97e-09	8.74e-08
4930444P10Rik	55.8583	53.8346	2.28	2.7761	1.96812	4.96891	148.427	1.55e-09	3.47e-08
Nsd1	9.01405	8.50627	0.654101	0.679983	1.24499	5.11624	72.4913	2.35e-07	2.01e-06
Pum2	15.8359	15.0782	0.734269	0.986069	1.69648	5.01025	108.834	1.44e-08	2.05e-07
Gtf3c4	15.8647	15.281	1.012	0.96187	1.50975	5.05722	100.284	2.56e-08	3.31e-07
Cenpb	23.4484	22.5823	0.877106	1.5489	1.77415	4.99661	89.5214	5.63e-08	6.25e-07
Eif1ax	21.655	20.9252	1.29019	1.10698	1.68071	5.01324	114.134	1.03e-08	1.57e-07
Gm38394	11.189	10.7787	0.452847	0.755239	1.71303	4.998	89.4528	5.66e-08	6.28e-07
Mir7232	1535.61	1702.37	5.65002	5.52808	5.69158	4.78819	461.33	2.85e-13	8.54e-11
Kif1b	6.43846	6.27452	0.267131	0.377528	1.83021	4.97935	119.033	7.62e-09	1.24e-07
Terf1	24.5446	26.3957	2.17761	1.70893	1.24211	5.1839	62.2754	6.38e-07	4.73e-06
Tmed9	79.4612	83.3104	2.94438	5.40155	1.81359	5.02695	89.1066	5.81e-08	6.41e-07
Spryd3	38.413	34.6291	1.60698	1.11808	2.27488	4.84028	151.586	1.33e-09	3.08e-08
Kif4-ps	27.1254	28.6105	1.38695	1.57907	1.76112	5.03776	127.55	4.64e-09	8.32e-08
Sp1	13.4897	13.5494	0.765892	0.933631	1.52114	5.05351	97.8437	3.04e-08	3.79e-07
Taok1	9.01977	8.95304	0.546989	0.75749	1.31368	5.09269	68.1852	3.53e-07	2.84e-06
Prss43	48.0309	39.7622	2.15609	1.80191	2.00148	4.82113	125.264	5.29e-09	9.16e-08
Nr6a1	10.2274	10.4345	0.724261	0.70863	1.37969	5.07916	86.7059	7.01e-08	7.49e-07
Gm11657	328.093	354.908	2.79148	4.85552	4.00247	4.7832	321.833	4.62e-12	5.69e-10
Brwd1	5.39943	5.29788	0.412329	0.453858	1.15622	5.09563	63.1583	5.82e-07	4.37e-06
Zbtb32	46.4576	41.9592	4.12425	2.77694	1.20986	5.02523	48.2772	3.18e-06	1.89e-05
Jmjd1c	7.59652	7.80469	0.522736	0.802698	1.06815	5.15117	41.0327	8.48e-06	4.43e-05
Zfp326	15.0987	15.128	0.420013	0.595166	2.42338	4.84589	184.255	3.15e-10	1.01e-08
Mtmr12	22.6611	24.572	1.63833	1.09002	1.64393	5.03287	85.3924	7.78e-08	8.15e-07
Snord32a	1304.82	778.077	3.77803	11.0895	4.64415	4.36758	98.2127	6.7e-06	3.6e-05
Cramp1l	14.3896	14.0812	0.792596	0.666649	1.81609	4.92041	126.016	5.07e-09	8.84e-08
Col4a3bp	19.8948	20.5513	1.20233	0.853826	1.82821	4.9442	111.509	1.21e-08	1.79e-07
Fbxl12	21.0674	21.8763	2.13569	1.40646	1.12981	5.11508	42.625	6.77e-06	3.63e-05
Gm23455	1071	941.194	19.8598	20.4539	3.16872	4.65386	257.198	2.56e-11	1.72e-09
Gm15559	47.3303	47.0277	1.71126	1.40281	2.45081	4.81159	195.548	2.02e-10	7.37e-09
Ubtd2	105.566	116.898	4.33801	2.32431	2.5924	4.8691	151.743	1.32e-09	3.08e-08
Syne1	2.63514	2.44961	0.0567918	0.0884006	2.65659	4.7362	190.765	2.43e-10	8.38e-09
4833439L19Rik	33.3959	32.5764	1.54148	0.962687	2.25021	4.82107	139.725	2.4e-09	4.89e-08
Knl1	12.4599	12.1711	0.660778	0.718352	1.68798	4.92213	118.164	8.03e-09	1.3e-07
Rab11fip3	15.6576	16.9988	1.33948	1.35576	1.12857	5.13443	59.3112	8.74e-07	6.19e-06
Clk4	18.337	17.8095	1.31626	1.6054	1.15869	5.04572	59.5028	8.56e-07	6.08e-06
Snord82	1514.75	1127.36	4.47966	4.38298	5.72837	4.43538	299.835	7.96e-12	8.04e-10
Aftph	15.1549	15.3949	0.898628	1.04043	1.50705	4.98075	96.7995	3.27e-08	4.02e-07
Cdkn2c	39.2278	43.72	3.58017	3.12215	1.15919	5.13302	57.5575	1.06e-06	7.29e-06
Ywhah	28.2284	27.5622	2.1418	2.4816	1.12275	5.03835	57.7879	1.03e-06	7.13e-06
Cst12	159.235	144.578	4.78742	4.37182	2.58085	4.69908	203.613	1.49e-10	5.93e-09
Brd1	12.7999	12.3483	1.02753	1.04305	1.13224	5.02041	59.98	8.13e-07	5.84e-06
Gabpb2	6.71832	7.12526	0.182489	0.304196	2.3568	4.82895	152.267	1.28e-09	3.03e-08
Gxylt1	15.4383	15.8536	0.670434	0.533925	2.2292	4.82078	165.631	6.93e-10	1.88e-08
Rapgef6	7.99669	8.04315	0.638829	0.704161	1.10788	5.04552	57.625	1.05e-06	7.24e-06
Gm25835	716.888	532.941	3.62935	3.55102	4.96139	4.41362	272.04	1.67e-11	1.29e-09
Glt1d1	23.5492	21.9944	1.81451	1.28479	1.40769	4.91166	67.9797	3.6e-07	2.88e-06
Snord57	1430.07	1045.77	5.80696	7.10204	5.09823	4.39731	265.315	2.02e-11	1.48e-09
Gm24044	660.033	475.238	1.34007	4.58901	5.0894	4.38841	223.818	7.34e-11	3.54e-09
Lrrc37a	10.6733	10.5969	0.693441	0.826891	1.33583	4.96874	76.9333	1.58e-07	1.46e-06
Lrrc61	35.2552	37.43	2.22471	1.93094	1.65823	4.93782	108.193	1.5e-08	2.12e-07
Cdc42ep4	28.154	27.3461	1.8076	1.68437	1.52018	4.90379	96.9123	3.25e-08	3.99e-07
Ddx6	12.7482	13.3896	0.819552	1.10734	1.29104	5.01274	65.6625	4.52e-07	3.49e-06
Slc39a7	39.4879	40.9724	2.53859	3.39058	1.29165	5.00385	66.6205	4.11e-07	3.22e-06
Gm17028	145.31	150.352	4.75115	4.06753	2.59631	4.75941	211.65	1.12e-10	4.78e-09
Stard9	5.25032	5.07334	0.247741	0.331975	1.68324	4.85438	103.93	1.99e-08	2.69e-07
Chst1	37.6236	37.2804	0.897046	0.534243	3.23958	4.64541	234.759	5.12e-11	2.86e-09
Dnajc27	21.3094	22.7353	2.21781	1.62746	1.04774	5.06592	41.405	8.04e-06	4.22e-05
Arfgap2	24.3233	23.5662	1.82268	1.80811	1.25119	4.93924	70.3067	2.88e-07	2.37e-06
Ccny	24.8355	23.5745	0.988789	0.865611	2.23579	4.71449	167.794	6.29e-10	1.74e-08
Gm6605	38.6548	38.9281	0.609122	0.754903	3.35523	4.62855	284.973	1.17e-11	1.05e-09
Gm14569	17.2487	18.1442	1.33351	1.57283	1.13571	5.00427	57.1932	1.1e-06	7.54e-06
Ahsa2	21.7484	22.0777	1.79898	2.05351	1.03764	5.00547	49.812	2.63e-06	1.6e-05
Gm10644	35.1788	33.7933	1.86786	1.97375	1.69559	4.79994	114.624	9.97e-09	1.53e-07
Lemd2	37.8794	42.2958	2.69873	2.7193	1.41672	4.96839	83.4282	9.12e-08	9.31e-07
Snord83b	1045.71	757.884	3.33592	3.26392	5.6031	4.31998	266.503	1.96e-11	1.45e-09
Mtf2	17.2277	16.4671	0.587015	0.646139	2.30055	4.68683	178.366	4.01e-10	1.22e-08
Lsm14b	33.8971	34.197	1.69872	1.41452	1.9808	4.77385	138.803	2.52e-09	5.06e-08
Cc2d2b	24.1216	24.8695	1.41459	1.86219	1.43119	4.90249	79.6541	1.25e-07	1.2e-06
Acrv1	26.8431	28.1102	2.29285	1.85078	1.25918	4.95656	63.5703	5.58e-07	4.21e-06
Cdk12	8.34586	8.03616	0.632677	0.636459	1.22003	4.90736	66.5901	4.12e-07	3.23e-06
Gtf2a1	17.4984	18.142	0.898016	0.93355	1.81149	4.82031	128.45	4.42e-09	7.98e-08
Pds5b	9.92277	10.0222	0.616167	0.706812	1.44347	4.87955	87.6715	6.49e-08	7.03e-07
Ing5	20.645	20.2088	1.28198	1.27594	1.52704	4.83841	97.3543	3.15e-08	3.89e-07
Dcun1d3	12.3709	11.2876	0.84015	0.822018	1.36116	4.82071	76.4873	1.64e-07	1.5e-06
4933433G15Rik	53.3498	51.0586	2.01564	1.40867	2.46049	4.6474	169.14	5.93e-10	1.66e-08
Ccdc144b	14.2873	12.901	0.833979	0.770647	1.61262	4.75142	98.3429	2.93e-08	3.69e-07
Huwe1	4.0965	3.68974	0.213435	0.374151	1.25706	4.82773	44.3524	5.33e-06	2.95e-05
Pbrm1	10.8708	10.427	0.626254	0.94801	1.28703	4.86082	56.8185	1.15e-06	7.81e-06
Gm25117	666.873	456.519	0	0.710204	8.00979	4.23801	241.844	4.09e-11	2.46e-09
Vcpip1	9.82285	9.37206	0.793402	0.713337	1.20126	4.87544	61.8374	6.68e-07	4.91e-06
Gm42890	30.0009	28.8963	0.491191	0.480589	3.44784	4.53952	287.616	1.09e-11	1.01e-09
Mark2	12.0578	12.0696	0.763343	0.592344	1.68369	4.7932	101.019	2.43e-08	3.17e-07
Ppip5k1	7.64826	7.1553	0.468799	0.466872	1.51352	4.77965	92.687	4.43e-08	5.11e-07
Zfp346	22.6762	21.6366	1.17641	1.15102	1.7804	4.72444	120.708	6.9e-09	1.14e-07
Arid4a	16.8173	17.7679	1.32169	1.78493	1.00621	4.98268	40.7735	8.8e-06	4.57e-05
U2af1	96.676	89.9419	7.83404	8.39995	1.05294	4.87605	49.5457	2.71e-06	1.65e-05
Scarna13	341.439	286.439	8.36203	5.95022	2.9848	4.46113	192.16	2.3e-10	8.07e-09
Fbxo43	23.2372	24.187	0.699426	0.405529	2.95388	4.60514	196.118	1.98e-10	7.27e-09
Zfp131	30.5279	29.7435	1.53363	1.76729	1.71953	4.73483	113.234	1.09e-08	1.65e-07
Zfp768	37.1249	37.1471	1.32625	1.37873	2.30764	4.65183	178.798	3.93e-10	1.2e-08
Gm20427	25.1766	26.0818	1.83477	2.20944	1.19325	4.89691	60.6694	7.55e-07	5.47e-06
AI597479	26.9603	26.171	1.20908	1.44916	1.84971	4.70068	124.591	5.5e-09	9.43e-08
Fam208a	12.2386	12.2928	0.814232	0.837167	1.42239	4.80833	85.4033	7.77e-08	8.15e-07
Fam98b	27.3437	26.9523	1.0175	1.44806	1.98868	4.67766	126.528	4.92e-09	8.68e-08
Purb	11.1105	11.8708	0.766444	0.737609	1.46303	4.83875	87.7083	6.48e-08	7.02e-07
Raly	28.0767	28.4584	2.15909	2.73381	1.0599	4.90689	47.4761	3.53e-06	2.07e-05
Armt1	11.1968	11.4181	1.00176	0.707189	1.25635	4.85586	54.7267	1.46e-06	9.64e-06
Stambp	8.83961	8.79127	0.531349	0.431599	1.72449	4.72676	106.851	1.64e-08	2.28e-07
Sesn3	6.03588	6.16408	0.294361	0.375079	1.71636	4.746	107.844	1.54e-08	2.16e-07
Ebag9	58.613	57.7898	4.88812	5.50329	1.01541	4.88658	46.7457	3.88e-06	2.24e-05
Zkscan7	12.5964	12.0383	0.475574	0.47941	2.2179	4.59992	163.979	7.46e-10	1.98e-08
Rev3l	6.86287	7.59234	0.149401	0.553931	1.88644	4.75424	17.8336	0.00985497	0.0210526
Zfp507	11.0511	10.4672	0.406368	0.422447	2.22707	4.58639	163.622	7.58e-10	2e-08
Zfp445	12.2772	12.0584	0.46556	0.510726	2.16811	4.61996	159.965	8.95e-10	2.29e-08
Scarna6	342.244	312.001	4.73322	5.78884	3.48308	4.42651	264.873	2.05e-11	1.49e-09
Akap11	9.62891	9.57743	0.355113	0.477742	2.05521	4.64244	137.208	2.74e-09	5.41e-08
Fam206a	16.2471	18.4181	0.300037	0.238519	3.53532	4.57129	269.141	1.82e-11	1.37e-09
Gm26448	445.458	390.173	2.05961	3.52653	4.73974	4.33957	312.661	5.77e-12	6.47e-10
Zbtb11	12.1364	12.5921	0.814848	0.838499	1.43212	4.7922	85.272	7.85e-08	8.21e-07
Pou2f1	5.43238	5.54873	0.182638	0.240315	2.22593	4.62566	156.499	1.05e-09	2.58e-08
Snord22	714.506	467.724	12.4435	16.2332	2.89252	4.26788	113.279	1.49e-08	2.11e-07
Rab11fip4	12.0647	12.1265	0.547106	0.549024	1.993	4.64855	142.348	2.1e-09	4.43e-08
Msi2	8.60109	7.83487	0.401827	0.245722	2.1968	4.54351	120.035	7.18e-09	1.19e-07
Zfp397	16.3102	15.3587	0.552439	0.857371	2.01695	4.5929	117.034	8.6e-09	1.37e-07
Alx1	31.6972	29.1141	2.33929	2.76109	1.10542	4.77623	50.582	2.39e-06	1.47e-05
Gopc	20.5762	21.0977	1.52539	1.82412	1.16651	4.82893	57.5378	1.06e-06	7.29e-06
Gm6567	42.2724	40.8479	0.997855	0.390528	3.43511	4.43677	188.657	2.64e-10	8.86e-09
Zc3h6	15.6011	15.6602	1.36466	1.15477	1.16322	4.80933	55.5311	1.33e-06	8.89e-06
Gm20036	104.614	108.771	0.619226	0.727034	4.82526	4.4183	366.253	1.71e-12	2.76e-10
Ep300	6.17674	5.78263	0.241669	0.293775	2.00964	4.56992	133.592	3.33e-09	6.37e-08
Nf1	5.5643	5.22631	0.429466	0.530094	1.02097	4.79673	43.3248	6.14e-06	3.33e-05
Gm9271	34.0674	31.4854	1.13438	1.1099	2.39705	4.4987	173.392	4.94e-10	1.43e-08
Abl2	8.13832	7.74943	0.270992	0.198857	2.60929	4.49216	180.657	3.64e-10	1.13e-08
Zbtb10	11.8371	12.6167	0.408853	0.400029	2.44632	4.58784	185.1	3.04e-10	9.83e-09
Rian	5.02206	3.41386	0.00598142	0.0585233	4.53915	4.15619	105.475	1.04e-06	7.2e-06
Snora68	667.891	479.716	4.78742	7.02614	4.12232	4.19867	194.745	2.08e-10	7.53e-09
Rasef	15.9971	15.9091	1.12928	1.32963	1.22714	4.76756	62.7969	6.04e-07	4.51e-06
Rreb1	6.24404	6.54085	0.216656	0.248528	2.30835	4.58795	170.099	5.69e-10	1.61e-08
Mir3068	626.572	435.439	3.00792	2.20725	5.18462	4.14188	213.081	1.06e-10	4.59e-09
Gm5114	28.5834	27.3726	0.0686087	0.738408	3.63017	4.39321	76.3575	2.17e-05	0.00010043
Gm24574	1176.94	1185.79	46.6127	62.1909	1.96857	4.61008	126.927	4.81e-09	8.52e-08
Gm29362	654.839	455.083	3.14362	2.30683	5.18462	4.14188	213.081	1.06e-10	4.59e-09
Ccdc87	27.4086	24.9496	2.6437	1.77832	1.0964	4.73373	38.1191	1.3e-05	6.43e-05
RP23-60O19.1	42.6404	43.8677	1.75067	1.15872	2.42426	4.54746	154.225	1.17e-09	2.82e-08
Zbtb8os	19.2356	18.8239	1.37044	1.31814	1.35309	4.71149	75.2298	1.83e-07	1.65e-06
Gm21985	19.0409	18.4993	0.553532	0.63185	2.51262	4.49161	187.498	2.76e-10	9.15e-09
4930579D09Rik	183.141	158.075	2.89729	3.27088	3.31539	4.32957	229.634	6.05e-11	3.16e-09
9430015G10Rik	23.2097	24.2573	1.10324	1.02408	2.00894	4.60812	138.608	2.55e-09	5.08e-08
RP23-400N18.2	27.5048	29.3499	0.569895	0.459196	3.31528	4.46924	253.093	2.9e-11	1.89e-09
Topaz1	16.6751	19.4895	0.89844	1.23866	1.60899	4.75985	82.7208	9.66e-08	9.75e-07
Ovgp1	23.9707	21.7544	0.264175	0.172316	4.23574	4.30209	288.211	1.08e-11	1e-09
Gm14145	166.981	153.635	1.44031	0.402636	4.96661	4.2793	274.431	1.56e-11	1.24e-09
Soat1	8.65007	8.71072	0.469729	0.543153	1.62818	4.6371	99.7801	2.65e-08	3.41e-07
Gpatch8	10.3562	11.9515	0.79244	0.85037	1.29244	4.81511	65.1593	4.75e-07	3.65e-06
Slc4a8	6.49408	6.48321	0.457564	0.541939	1.22797	4.72432	61.8881	6.64e-07	4.89e-06
Clcn3	4.93777	4.65671	0.251042	0.209679	1.91014	4.53095	119.432	7.44e-09	1.22e-07
Klhl11	35.2247	37.7579	2.05294	2.52148	1.52459	4.69749	86.406	7.18e-08	7.63e-07
Zc3h11a	13.9323	14.1174	0.64126	1.01744	1.6078	4.63412	78.1309	1.42e-07	1.34e-06
Krit1	3.83895	3.77685	0.15306	0.210595	1.91622	4.55102	116.791	8.73e-09	1.38e-07
Polr3gl	52.5314	50.5029	3.40346	3.97039	1.3339	4.65982	70.5125	2.83e-07	2.34e-06
4933421A08Rik	51.135	47.9128	2.80776	3.12178	1.59137	4.58025	93.7268	4.1e-08	4.8e-07
Tktl2	15.0298	16.4734	0.619938	0.808745	1.99045	4.60984	125.683	5.16e-09	8.97e-08
Mier1	6.67246	6.56126	0.568027	0.474037	1.19682	4.70519	56.3172	1.22e-06	8.22e-06
2700099C18Rik	38.1594	35.9176	1.72532	1.26606	2.16037	4.47044	132.712	3.49e-09	6.63e-08
Fam161b	17.8463	19.4372	1.68372	1.51559	1.07239	4.80605	47.7525	3.41e-06	2.01e-05
Dcps	57.1736	52.7903	2.23314	2.32591	2.12094	4.45879	142.298	2.11e-09	4.43e-08
Hexim1	23.6601	23.6982	0.598142	0.790064	2.61879	4.44087	186.829	2.84e-10	9.34e-09
Trank1	6.28099	6.168	0.430113	0.288346	1.64563	4.57942	80.5686	1.16e-07	1.12e-06
Mif	148.782	153.424	2.07541	4.43045	3.06025	4.4111	178.884	3.92e-10	1.2e-08
Apc	5.21543	6.06661	0.205693	0.344079	1.88595	4.64722	91.6097	4.8e-08	5.47e-07
AF357425	1123.63	757.716	1.43185	8.40571	5.08156	4.04708	150.874	8.87e-09	1.4e-07
Nom1	8.76932	9.31658	0.634036	0.598196	1.40501	4.66329	77.1528	1.55e-07	1.43e-06
Atf4	46.7275	48.2944	2.12203	2.84741	1.7851	4.55362	104.655	1.9e-08	2.58e-07
Atxn1l	10.6685	10.4088	1.01387	0.611497	1.22773	4.63752	41.9214	7.47e-06	3.96e-05
Tmem184c	29.3395	27.2263	0.921267	2.17834	1.71625	4.48066	55.2308	1.97e-06	1.25e-05
Phf23	24.3685	22.9608	1.72452	2.12475	1.14951	4.62359	51.4143	2.16e-06	1.35e-05
Gm4884	27.9656	33.3566	0.293199	0.32273	4.15896	4.40187	282.45	1.26e-11	1.1e-09
Dixdc1	7.98562	6.91248	0.733806	0.564118	1.05169	4.59364	37.3832	1.46e-05	7.08e-05
Uvssa	9.15738	9.80811	0.687508	0.424844	1.6223	4.59291	71.266	2.63e-07	2.21e-06
Senp3	21.7762	19.6946	1.46773	1.94289	1.13341	4.58854	46.0831	4.23e-06	2.41e-05
Stk38	9.30118	9.60324	0.640278	0.566223	1.4995	4.58599	83.3383	9.18e-08	9.37e-07
Nxpe3	12.2796	13.1513	0.243838	0.413531	2.79815	4.40423	175.275	4.56e-10	1.34e-08
Zbtb18	12.8203	13.5646	0.817403	1.18298	1.24997	4.65852	53.1953	1.74e-06	1.12e-05
Exd1	13.0019	12.486	0.449795	0.253896	2.70944	4.33313	154.898	1.13e-09	2.75e-08
Snord8	712.948	463.357	1.90046	0	6.75365	3.94647	155.845	9.68e-09	1.49e-07
Ppp1r9a	5.38785	5.54045	0.37405	0.401167	1.34659	4.60718	71.9401	2.47e-07	2.09e-06
Zfp212	26.0796	25.4677	1.04456	1.73742	1.73911	4.48322	83.0245	9.42e-08	9.55e-07
Gm21847	43.3985	40.6144	1.62234	0.907046	2.58476	4.32554	140.869	2.27e-09	4.67e-08
Terf2	17.0018	17.0407	0.841296	0.88988	1.82635	4.48289	116.059	9.13e-09	1.43e-07
Dnah6	5.90001	5.85886	0.441868	0.517253	1.14527	4.63265	53.2098	1.74e-06	1.12e-05
Gm20517	12.0129	10.8571	0.885126	0.929006	1.18601	4.55534	54.5691	1.49e-06	9.8e-06
Picalm	4.94262	4.56524	0.411936	0.377042	1.12125	4.58312	49.4336	2.75e-06	1.67e-05
Brca2	5.6701	5.64635	0.413719	0.524728	1.12121	4.62664	48.8124	2.98e-06	1.78e-05
Glg1	10.8919	11.2939	0.78136	0.80777	1.33267	4.59746	70.3638	2.86e-07	2.36e-06
Tdrd12	17.8017	19.894	1.34934	1.22591	1.40102	4.63522	72.0939	2.44e-07	2.07e-06
Gm20417	181.076	159.79	8.85391	6.97839	1.95857	4.35312	107.934	1.53e-08	2.15e-07
RP23-400N18.3	53.2207	58.0798	1.15657	0.848709	3.32201	4.33729	229.317	6.11e-11	3.16e-09
Suz12	15.5356	15.4901	0.739816	1.05475	1.63979	4.49179	85.4175	7.76e-08	8.15e-07
Gm6639	18.1573	17.4197	0.271751	0.459258	3.12824	4.26081	199.402	1.75e-10	6.63e-09
Tex261	18.7925	19.1271	0.818202	0.925628	1.97089	4.44362	127.495	4.66e-09	8.34e-08
Pkd1l3	10.8611	9.61773	0.769766	0.463479	1.5851	4.42314	62.4276	6.28e-07	4.67e-06
Lrrc47	21.8491	21.5342	1.16139	1.57338	1.5161	4.50824	77.5976	1.49e-07	1.39e-06
Naa40	23.3762	24.2732	1.65964	1.40523	1.48834	4.54967	79.33	1.28e-07	1.23e-06
Rhov	44.8759	38.4317	1.22754	2.76242	1.91013	4.33087	68.0537	3.57e-07	2.86e-06
Clk1	9.38148	9.52625	0.244218	0.402438	2.3955	4.36739	140.515	2.31e-09	4.73e-08
Aen	13.1052	13.9532	0.36037	0.334963	2.80974	4.34794	200.978	1.65e-10	6.4e-09
Kansl1	11.0208	10.2796	0.805913	1.01168	1.08024	4.56389	44.2496	5.41e-06	2.99e-05
4933428M09Rik	73.577	67.0366	5.50133	5.28292	1.2348	4.50189	57.5059	1.06e-06	7.32e-06
4933406C10Rik	29.385	30.2675	0.650995	0.477709	3.25157	4.27611	224.332	7.21e-11	3.52e-09
Gm21190	64.4586	64.0243	2.41832	1.40215	2.60225	4.30877	147.022	1.66e-09	3.68e-08
Chrna1	17.1204	15.9127	1.07242	0.746152	1.7138	4.39891	83.5658	9.02e-08	9.22e-07
4930429H19Rik	39.1009	41.3927	2.94438	2.40069	1.44244	4.54472	72.6224	2.32e-07	1.99e-06
Pak2	11.0115	11.0171	0.476863	0.827788	1.60502	4.46448	68.4911	3.42e-07	2.77e-06
4930412O13Rik	54.1804	52.8448	1.43808	0.740546	3.14854	4.23556	180.456	3.67e-10	1.14e-08
Tgoln1	14.8992	15.9155	0.72978	0.877236	1.7893	4.47169	106.064	1.73e-08	2.38e-07
Larp4b	8.79289	6.84306	0.61747	0.543729	1.28217	4.36978	46.8891	3.81e-06	2.21e-05
Kif11	15.416	16.0153	0.780849	0.976218	1.68918	4.46413	95.79	3.52e-08	4.26e-07
Usp54	8.31255	8.71619	0.339787	0.447092	1.96319	4.41678	117.366	8.43e-09	1.35e-07
4930567H17Rik	88.2812	74.9852	2.36426	1.33924	2.9926	4.14745	156.327	1.06e-09	2.6e-08
Kif14	7.14644	7.26931	0.252282	0.365319	2.07177	4.37477	120.711	6.9e-09	1.14e-07
Zbtb5	13.1328	12.4239	0.969554	0.474314	1.67765	4.39141	57.9824	1.01e-06	7e-06
Phf1	30.255	28.1968	2.45284	1.93676	1.26558	4.47209	54.8189	1.44e-06	9.56e-06
Ipmk	10.3608	9.69682	0.221046	0.259531	2.9093	4.20405	196.82	1.92e-10	7.13e-09
Dgcr8	10.0681	9.38034	0.674265	0.58953	1.4739	4.41879	74.8749	1.89e-07	1.69e-06
Cst9	106.777	104.12	3.65154	3.12614	2.48837	4.27516	165.011	7.12e-10	1.9e-08
Btbd8	12.3039	11.7549	0.508426	0.480299	2.13379	4.31055	135.991	2.93e-09	5.7e-08
Isoc2a	32.6898	32.0055	1.53714	1.73184	1.83529	4.37737	110.913	1.26e-08	1.84e-07
Gm25395	268.22	228.378	3.45856	3.00792	3.7874	4.07113	227.253	6.54e-11	3.31e-09
Cwc25	14.3853	16.1907	0.910175	0.93101	1.58249	4.51441	86.5244	7.11e-08	7.58e-07
Gm10354	59.058	58.5155	0.94632	2.18848	2.75175	4.22452	135.159	3.06e-09	5.95e-08
D6Ertd474e	28.5461	27.4131	1.99969	1.75272	1.42846	4.41645	71.7816	2.51e-07	2.11e-06
Paxbp1	12.9549	12.9078	0.721126	1.11405	1.34507	4.45518	55.0455	1.41e-06	9.33e-06
Cbx7	10.9586	11.8973	0.7412	0.599081	1.62162	4.44942	84.4598	8.38e-08	8.68e-07
Ccdc14	17.3091	18.5803	0.509011	0.896445	2.19997	4.33683	112.775	1.12e-08	1.69e-07
AU022252	7.41434	7.83761	0.262133	0.18167	2.63223	4.26841	161.404	8.38e-10	2.17e-08
Fbxo24	28.1934	28.0145	1.66442	1.50636	1.67738	4.36999	94.4218	3.89e-08	4.61e-07
Spdye4c	48.08	42.7614	1.20633	0.902582	2.9574	4.11703	177.817	4.1e-10	1.23e-08
Map2k5	21.8174	24.6248	1.61305	1.6098	1.37806	4.52449	68.1238	3.55e-07	2.85e-06
Tspyl4	18.189	19.2244	1.07786	0.764582	1.87395	4.37073	98.2774	2.95e-08	3.7e-07
Cep192	8.70371	7.767	0.50383	0.366557	1.77286	4.27195	85.3635	7.8e-08	8.16e-07
Stk40	17.0403	18.4648	1.5741	1.44076	1.08744	4.56029	45.8788	4.35e-06	2.47e-05
Gm35339	13.7567	11.7489	0.49285	0.54249	2.15115	4.17107	118.629	7.81e-09	1.27e-07
Rasal2	5.08648	5.43787	0.441228	0.409375	1.15866	4.52542	51.6223	2.1e-06	1.32e-05
Hnrnpa0	25.898	24.1692	1.67834	1.56574	1.47782	4.34104	74.6467	1.93e-07	1.72e-06
Zzz3	6.01977	6.90059	0.463588	0.578095	1.16125	4.5618	47.3906	3.57e-06	2.09e-05
D5Ertd579e	3.75071	3.63177	0.272379	0.360886	1.07233	4.46245	41.2128	8.26e-06	4.32e-05
Ino80	10.1359	9.30137	0.706772	0.706551	1.31149	4.36091	61.2213	7.12e-07	5.19e-06
Kat6b	4.0981	4.02746	0.29197	0.21881	1.52205	4.35869	71.8513	2.49e-07	2.1e-06
Snora44	534.532	391.743	1.62055	6.34229	4.37219	3.88137	154.483	1.16e-09	2.79e-08
Cntnap2	6.71558	7.13539	0.295788	0.36924	1.90803	4.33297	110.234	1.32e-08	1.91e-07
Gm21136	26.6749	26.9354	0.487108	0.436879	3.38406	4.12493	229.537	6.07e-11	3.16e-09
Gm24119	279.219	199.54	5.9486	6.23594	2.82391	3.95691	117.61	8.3e-09	1.33e-07
Erich6	31.1714	28.8938	2.04765	0.978432	1.84326	4.24485	65.6167	4.54e-07	3.5e-06
Alkbh5	11.4283	10.2063	0.925312	0.751604	1.22013	4.35582	48.8015	2.98e-06	1.79e-05
Gm6583	30.402	28.9858	2.71494	2.19836	1.1258	4.41378	44.5369	5.2e-06	2.89e-05
Kidins220	9.15351	8.80297	0.748425	0.815171	1.05119	4.437	43.1726	6.27e-06	3.4e-05
4930451G09Rik	30.6532	31.7692	2.08482	1.76167	1.55013	4.36218	79.4107	1.27e-07	1.22e-06
Hif1an	10.2363	9.7541	0.775317	0.619252	1.37177	4.34494	61.6755	6.79e-07	4.99e-06
Gm17019	57.8492	57.6953	2.96845	1.40819	2.25426	4.20323	95.5738	3.58e-08	4.31e-07
Gm9220	26.3708	26.2961	0.451957	0.522603	3.28026	4.09184	218.588	8.77e-11	4.04e-09
Lrp8	6.36808	6.80338	0.367837	0.32099	1.78635	4.32194	99.1985	2.76e-08	3.51e-07
Fam20b	7.61923	8.40396	0.631681	0.594725	1.23697	4.46458	55.6932	1.31e-06	8.77e-06
Rsrp1	19.9126	19.5861	1.46691	1.8017	1.12417	4.40962	46.4246	4.05e-06	2.32e-05
Gm13850	107.042	94.5959	3.85888	1.96988	2.64385	4.06353	122.261	6.29e-09	1.06e-07
Gm6853	15.1818	15.6548	0.812311	0.654524	1.92341	4.26119	107.299	1.59e-08	2.22e-07
4933406P04Rik	37.1272	41.5215	0.584267	0.342994	3.93165	4.11898	232.012	5.6e-11	3.01e-09
Mlc1	23.7131	20.2646	0.559757	0.438141	2.98992	4.00234	165.834	6.86e-10	1.87e-08
Chfr	14.9396	14.5223	0.918749	1.08331	1.40818	4.3213	68.3059	3.49e-07	2.81e-06
Pnkd	8.46363	9.00372	0.693989	0.665953	1.21245	4.43351	54.7863	1.45e-06	9.59e-06
Pan3	4.42352	4.90894	0.41237	0.266701	1.31097	4.43716	47.1516	3.68e-06	2.15e-05
Nadk2	15.2253	15.363	1.44339	1.2004	1.0624	4.43443	41.2551	8.21e-06	4.3e-05
Gm11635	118.316	116.254	1.12393	3.11574	3.30888	4.05756	158.439	9.6e-10	2.41e-08
Cdc42bpa	3.06758	3.20923	0.23312	0.308871	1.06246	4.45595	40.075	9.74e-06	4.98e-05
Crebbp	4.87595	4.84446	0.347389	0.287019	1.46752	4.3179	70.6844	2.78e-07	2.31e-06
Emx2	21.9477	26.5288	1.28829	1.49895	1.64824	4.41721	80.0025	1.21e-07	1.18e-06
Pld6	37.4997	40.7119	2.14167	2.03724	1.75501	4.31708	97.3547	3.15e-08	3.89e-07
4930563M21Rik	34.2448	39.2101	1.73847	1.70095	1.94491	4.32099	109.695	1.36e-08	1.96e-07
9530068E07Rik	19.9091	19.7693	0.951384	1.21011	1.72623	4.2538	91.4369	4.86e-08	5.53e-07
Nfya	8.93418	9.52131	0.371519	0.475347	1.973	4.25275	111.183	1.24e-08	1.82e-07
Spty2d1	9.6278	9.62056	0.508152	0.391721	1.94869	4.21293	105.665	1.77e-08	2.43e-07
Xrcc2	12.4527	13.908	0.340669	0.235282	3.04423	4.14621	180.803	3.62e-10	1.13e-08
Trim14	14.9731	15.3544	0.385525	0.589381	2.48439	4.14332	142.318	2.1e-09	4.43e-08
Gm9917	10.7657	11.0144	0.920087	0.781331	1.20812	4.37598	51.6303	2.1e-06	1.32e-05
Gm16425	20.5388	23.3621	1.70313	1.17626	1.46045	4.37964	58.8957	9.14e-07	6.42e-06
Dhrs4	46.0574	43.9606	4.43669	3.01658	1.1252	4.33327	37.39	1.46e-05	7.07e-05
Catsperg2	9.10665	9.88671	0.431186	0.450975	1.95637	4.24081	112.746	1.12e-08	1.69e-07
Rad54l2	5.40129	5.59462	0.406507	0.302623	1.48493	4.29773	66.5165	4.15e-07	3.24e-06
Tatdn2	17.9687	17.1	1.38464	1.44123	1.16307	4.31415	49.4698	2.74e-06	1.66e-05
Kmt2d	3.19906	3.26921	0.210239	0.190274	1.5429	4.26929	78.2877	1.4e-07	1.33e-06
Cdca4	26.3217	24.3828	1.12439	1.10013	2.03938	4.10983	114.464	1.01e-08	1.54e-07
Rab27a	16.3667	16.6114	0.646715	0.711852	2.12906	4.1542	126.932	4.81e-09	8.52e-08
Snora16a	463.404	365.697	3.81479	2.98597	4.44842	3.81212	203.035	1.53e-10	6.03e-09
Vamp5	23.4526	24.9801	2.47123	1.6623	1.08094	4.41067	34.6301	2.25e-05	0.00010394
Gm23639	478.936	389.422	3.95929	3.87384	4.311	3.82881	211.352	1.13e-10	4.81e-09
Fads2	41.9228	39.6565	2.9805	3.25526	1.239	4.27848	54.177	1.55e-06	1.02e-05
Gm5174	43.8112	40.6401	0.579489	0.354364	4.02289	3.92213	226.213	6.77e-11	3.39e-09
Acbd5	15.1868	15.6163	1.15748	1.57565	1.02319	4.39118	36.0093	1.81e-05	8.53e-05
N4bp2	4.22094	4.56312	0.230787	0.273704	1.65	4.27441	85.2289	7.88e-08	8.23e-07
Trrap	3.02441	3.02663	0.230508	0.235339	1.22866	4.31694	55.0482	1.41e-06	9.33e-06
Tbl1xr1	7.07096	7.00982	0.422657	0.562867	1.36506	4.27307	59.7998	8.29e-07	5.93e-06
Tmem8b	11.2887	10.3521	0.828222	0.442007	1.62259	4.15977	55.5642	1.32e-06	8.87e-06
Marf1	8.00419	8.27956	0.174994	0.263411	2.73926	4.0608	159.029	9.34e-10	2.36e-08
Kmt2c	3.05649	3.19698	0.159691	0.161284	1.81264	4.19632	100.078	2.6e-08	3.35e-07
4930465K10Rik	50.0963	47.3696	4.05268	3.46956	1.22591	4.25552	50.4955	2.41e-06	1.49e-05
Tub	7.37526	7.98975	0.124568	0.207196	3.0557	4.05734	173.581	4.9e-10	1.42e-08
Gdpd1	26.4351	29.6293	1.92405	2.01387	1.36028	4.33544	62.3584	6.32e-07	4.7e-06
Catsper4	29.3919	27.0163	2.83577	2.23912	1.00521	4.29076	33.3771	2.77e-05	0.000124764
Cep152	10.6829	11.6231	0.706742	0.567376	1.65938	4.24546	80.8427	1.13e-07	1.1e-06
Ppp1cb	5.63417	5.74526	0.34481	0.393596	1.47447	4.2351	71.9302	2.48e-07	2.09e-06
Gm6729	42.3455	46.6708	1.00782	0.915635	3.05828	4.06113	188.89	2.62e-10	8.82e-09
Zscan29	8.558	8.18017	0.277024	0.456496	2.03824	4.08028	96.4286	3.36e-08	4.1e-07
Rc3h2	3.12639	2.93671	0.165119	0.145921	1.81446	4.10797	93.9374	4.03e-08	4.73e-07
Gm17300	40.1783	30.5339	0.684514	1.00461	2.91236	3.83154	122.774	6.11e-09	1.04e-07
4930571N24Rik	70.3581	67.4179	5.39408	2.58019	1.64302	4.15544	52.0821	1.99e-06	1.26e-05
Kdm7a	6.10046	6.21987	0.301406	0.274562	1.94778	4.14001	108.717	1.45e-08	2.06e-07
Gm12057	30.2254	27.7275	1.44815	1.31569	1.91953	4.06781	100.242	2.57e-08	3.32e-07
C2cd3	5.09301	5.02221	0.313733	0.341069	1.47824	4.20216	72.0888	2.44e-07	2.07e-06
4931431B13Rik	42.3234	38.7945	2.40037	1.42337	1.93837	4.05888	81.2713	1.09e-07	1.08e-06
Pfkfb2	8.38417	9.42172	0.475508	0.408852	1.86044	4.21235	96.625	3.32e-08	4.06e-07
Impa1	11.088	11.2654	0.884342	0.940495	1.14391	4.28643	47.6338	3.46e-06	2.04e-05
M5C1000I18Rik	39.6875	36.9862	0.756932	0.403961	3.57284	3.88496	186.624	2.86e-10	9.38e-09
Gm16181	106.323	116.708	2.21218	1.98406	3.25721	4.01592	198.964	1.78e-10	6.69e-09
Rock2	7.50773	8.45806	0.417475	0.67652	1.39438	4.29362	50.8816	2.3e-06	1.43e-05
Speer4f1	47.8917	47.3825	2.49662	2.36132	1.82265	4.11416	97.6474	3.08e-08	3.83e-07
Fbxl19	13.2435	11.4768	0.736418	0.517877	1.83177	4.02592	78.2508	1.41e-07	1.33e-06
Pigk	6.27893	5.96276	0.396305	0.344668	1.5761	4.12248	74.7731	1.91e-07	1.7e-06
Ist1	8.50962	8.1018	0.596776	0.802857	1.09792	4.23794	39.1513	1.12e-05	5.63e-05
Rest	8.21818	8.92212	0.405249	0.637237	1.56617	4.21	64.4439	5.11e-07	3.89e-06
Epb41l5	4.01262	4.16991	0.240809	0.249471	1.58955	4.17183	79.9863	1.21e-07	1.18e-06
Bco1	23.2868	21.0679	2.30178	1.64886	1.0201	4.21774	30.656	4.42e-05	0.000187157
A830010M20Rik	8.24308	7.80028	0.320094	0.370129	2.06648	4.02146	111.885	1.18e-08	1.76e-07
Msl2	10.5003	9.57264	0.352938	0.327146	2.41166	3.9461	132.627	3.51e-09	6.65e-08
Pin4	90.3505	70.2865	5.29852	3.9274	1.6536	3.96206	57.7446	1.04e-06	7.16e-06
Speer4f2	45.9192	47.6998	2.94438	1.52044	1.92152	4.09759	73.6785	2.11e-07	1.84e-06
Agtrap	13.8538	14.2885	1.01169	1.37615	1.08744	4.27421	38.7183	1.19e-05	5.95e-05
Scarna9	838.354	796.395	0	1.46099	7.50952	3.77969	282.284	1.26e-11	1.1e-09
Kif24	7.30614	6.93821	0.495628	0.395602	1.52871	4.10782	67.8263	3.65e-07	2.92e-06
Mief1	10.4947	10.4007	0.962063	0.922843	1.00042	4.25896	36.7461	1.61e-05	7.71e-05
Snord15a	392.914	312.101	3.53126	7.60111	3.50364	3.7416	143.123	2.02e-09	4.3e-08
Tmem186	21.2054	22.3338	1.0697	1.75682	1.47217	4.17726	55.855	1.28e-06	8.62e-06
Ptchd3	16.7876	16.3821	1.24003	1.03571	1.3955	4.14317	60.4869	7.7e-07	5.55e-06
Mlh3	10.6288	11.6722	0.767722	0.78871	1.36952	4.22863	61.4678	6.94e-07	5.08e-06
Arhgap19	11.2356	9.69083	0.833763	0.736181	1.26718	4.08575	47.2258	3.64e-06	2.13e-05
Itgad	12.746	11.4619	0.695291	0.453523	1.92833	3.971	82.1528	1.01e-07	1.01e-06
Vkorc1l1	10.8738	12.1079	0.357555	0.233226	2.81013	3.99436	148.094	1.57e-09	3.5e-08
Gm26205	426.998	286.356	2.34012	3.05282	4.5595	3.58072	137.044	2.77e-09	5.43e-08
Snhg8	66.9218	56.6974	2.94092	2.75756	1.96867	3.91635	90.491	5.22e-08	5.88e-07
Zfp41	14.0325	14.5582	0.590974	0.6285	2.07885	4.03202	114.821	9.85e-09	1.52e-07
Rabggtb	23.5237	19.9764	0.215872	0.464669	3.51659	3.75312	156.492	1.05e-09	2.58e-08
Myh15	8.9828	9.61521	0.544059	0.532317	1.63955	4.12883	81.1207	1.1e-07	1.09e-06
1700010I02Rik	98.7018	85.8254	9.23881	6.20352	1.11054	4.11266	31.9197	3.55e-05	0.000154746
Agbl3	5.07028	5.80178	0.242518	0.410684	1.58319	4.18427	59.0456	8.99e-07	6.33e-06
Gm26724	34.354	39.4907	2.72399	2.10737	1.46347	4.21207	59.824	8.27e-07	5.92e-06
Gm26564	19.2411	21.135	1.02893	0.937296	1.8885	4.09423	97.3694	3.14e-08	3.89e-07
Atxn7	8.27869	7.57092	0.366381	0.433155	1.8373	3.97737	88.9935	5.86e-08	6.45e-07
Aebp2	5.74062	5.70318	0.456257	0.498318	1.11281	4.19007	43.4249	6.05e-06	3.29e-05
Rybp	11.9024	13.2274	0.793864	0.712002	1.58965	4.15321	74.3538	1.98e-07	1.75e-06
Arfgef1	4.98475	4.97675	0.323236	0.506016	1.11452	4.18882	35.2204	2.05e-05	9.55e-05
Ramp2	17.091	18.2479	0.633295	0.68159	2.27524	4.00744	127.739	4.6e-09	8.25e-08
Pcsk7	10.8197	10.8836	0.622892	0.53081	1.76295	4.04557	86.9631	6.87e-08	7.36e-07
Gem	26.751	28.0101	1.04327	0.777714	2.43909	3.96985	130.949	3.84e-09	7.14e-08
Ppwd1	23.7786	22.3285	1.58974	1.64184	1.3641	4.08208	58.8508	9.19e-07	6.44e-06
Acvr1b	12.7239	12.7967	0.236858	0.370793	2.91519	3.88764	158.088	9.76e-10	2.44e-08
Rfx5	10.2148	9.5883	0.399315	0.372092	2.21056	3.92282	117.634	8.29e-09	1.33e-07
Atp5sl	18.5488	19.8499	1.10755	1.25297	1.55202	4.12367	73.3381	2.18e-07	1.88e-06
Snord104	800.247	492.317	2.98644	11.6879	3.97304	3.52897	76.1766	1.72e-06	1.11e-05
Vps25	34.1153	36.6848	1.27315	1.24567	2.34024	3.99419	131.46	3.74e-09	6.97e-08
A430046D13Rik	27.9839	27.8432	0.837459	1.07544	2.39306	3.93027	130.817	3.87e-09	7.18e-08
Aspm	4.82174	4.80998	0.198409	0.238246	1.99054	3.98987	104.023	1.98e-08	2.67e-07
Mat2a	12.3385	10.6195	0.838813	0.729519	1.40228	3.99382	53.7101	1.64e-06	1.07e-05
Surf6	13.5963	15.0454	0.744592	0.879251	1.66822	4.1073	79.3024	1.29e-07	1.23e-06
E130317F20Rik	16.9118	16.8969	1.3766	1.12763	1.28502	4.11726	51.2152	2.21e-06	1.38e-05
Sacs	2.68526	2.83725	0.0512028	0.0250488	3.70467	3.83405	185.321	3.01e-10	9.76e-09
Gm16475	72.7015	74.512	3.32707	4.20471	1.81605	4.01179	89.0415	5.84e-08	6.43e-07
4931415C17Rik	18.5255	19.4762	1.02441	1.17511	1.63876	4.0634	78.5917	1.37e-07	1.3e-06
Usp49	6.38818	6.1254	0.499422	0.524398	1.14097	4.11506	43.9125	5.66e-06	3.11e-05
Arhgef12	4.01495	4.36949	0.283953	0.352912	1.24679	4.17267	49.0241	2.9e-06	1.75e-05
Ccdc154	20.7528	22.0908	1.94374	1.28079	1.26243	4.15443	42.1533	7.23e-06	3.85e-05
4931406B18Rik	9.70772	11.1048	0.593789	0.417574	1.89256	4.07415	83.8017	8.84e-08	9.07e-07
Sntb2	5.28344	6.08576	0.343368	0.375482	1.51128	4.15258	66.8682	4.01e-07	3.15e-06
Nnt	7.73296	6.44054	0.371342	0.406927	1.71602	3.88445	70.4774	2.83e-07	2.34e-06
Ccnt1	5.94265	5.1392	0.376689	0.279211	1.60963	3.92951	61.9509	6.6e-07	4.87e-06
Gpc1	10.5221	9.73934	0.26339	0.257706	2.80744	3.7981	152.152	1.29e-09	3.05e-08
Ubxn7	5.24812	5.17841	0.354564	0.416294	1.28638	4.08044	52.631	1.86e-06	1.19e-05
Clock	3.94478	3.68142	0.289354	0.223507	1.4249	4.01139	56.0595	1.25e-06	8.45e-06
Gm7361	17.9911	14.9392	0.907399	0.751228	1.84181	3.84695	74.7665	1.91e-07	1.7e-06
Snora75	404.135	291.776	1.57181	1.53789	5.30505	3.52143	167.698	6.32e-10	1.74e-08
Pinx1	39.6866	43.086	3.24949	3.70925	1.10087	4.18185	40.6531	8.96e-06	4.65e-05
Phactr3	8.36844	7.75185	0.554684	0.542713	1.40635	3.99646	58.9336	9.1e-07	6.4e-06
Lmtk2	6.59147	6.6564	0.528166	0.428538	1.32154	4.07169	52.453	1.9e-06	1.21e-05
Snora20	415.753	348.423	0.816604	1.59796	5.78734	3.58643	224.493	7.17e-11	3.51e-09
Zscan18	12.4579	13.559	1.00576	0.960051	1.25529	4.13006	50.5246	2.4e-06	1.48e-05
4931406C07Rik	4.87073	5.12811	0.173071	0.301041	1.92373	3.96387	79.9332	1.22e-07	1.18e-06
Scarna17	670.249	487.551	1.32311	1.29455	6.25401	3.49378	180.18	3.72e-10	1.15e-08
Speer5-ps1	6.1327	5.58468	0.460038	0.307969	1.4627	3.95632	51.618	2.11e-06	1.32e-05
E4f1	20.6754	18.8844	1.67339	0.958402	1.44188	3.96321	44.6077	5.15e-06	2.87e-05
Snora52	386.494	290.655	0.762959	2.98597	4.99339	3.53019	158.19	9.71e-10	2.43e-08
Nufip2	9.11884	8.57494	0.757953	0.635653	1.19673	4.03647	43.5143	5.98e-06	3.26e-05
Stx16	13.2971	14.363	0.659549	0.567877	2.02257	3.96011	101.389	2.37e-08	3.11e-07
Tex15	5.4614	5.91416	0.369348	0.499549	1.23838	4.11578	45.3815	4.64e-06	2.62e-05
Xpr1	2.93155	2.83443	0.192916	0.211631	1.36213	4.00379	56.809	1.15e-06	7.82e-06
Mylk	5.14645	5.41625	0.226357	0.302006	1.848	3.95976	86.6577	7.03e-08	7.51e-07
Fam214a	7.85738	8.72678	0.440969	0.539315	1.60783	4.04009	71.2682	2.63e-07	2.21e-06
Uxs1	10.2314	11.0226	0.59471	0.461487	1.86003	3.97164	86.0146	7.4e-08	7.83e-07
Ormdl3	23.878	21.9453	0.813613	0.84288	2.3174	3.79444	117.079	8.58e-09	1.37e-07
Tmed5	6.76588	6.47904	0.176747	0.438982	1.95088	3.86999	61.8376	6.68e-07	4.91e-06
Cntrob	7.81022	7.54434	0.612085	0.383894	1.47762	3.96792	51.3662	2.17e-06	1.36e-05
Csnk1g1	3.32988	3.921	0.180666	0.281518	1.49796	4.10203	53.7443	1.63e-06	1.06e-05
Snord33	619.239	405.093	1.24435	1.21749	6.16689	3.415	140.897	2.26e-09	4.67e-08
Nespas	16.5074	14.9729	0.864671	0.423004	2.14374	3.80401	77.1675	1.55e-07	1.43e-06
4930432E11Rik	4.77258	4.63527	0.230762	0.376302	1.48094	3.96524	53.1774	1.75e-06	1.13e-05
Slx4ip	8.74106	8.60702	0.336322	0.19051	2.57129	3.79604	116.502	8.88e-09	1.4e-07
Zeb1	5.09124	5.78509	0.186062	0.333751	1.91182	3.98179	74.3332	1.99e-07	1.75e-06
Fkbp5	8.09093	8.23782	0.377822	0.417886	1.88669	3.90943	93.0175	4.32e-08	5.01e-07
Gm5415	14.2281	14.6444	0.376511	0.283373	2.97808	3.77863	157.783	9.9e-10	2.47e-08
Etfdh	6.78868	6.36691	0.306403	0.449686	1.64817	3.88287	65.9565	4.39e-07	3.41e-06
Ppan	12.7245	11.7893	0.757052	1.07276	1.27208	3.95682	43.7491	5.79e-06	3.18e-05
Itpr1	2.78121	2.71908	0.20541	0.14515	1.50238	3.94199	57.2832	1.09e-06	7.47e-06
Gar1	29.6474	24.5837	1.64655	1.61101	1.58729	3.81343	59.6341	8.44e-07	6.01e-06
Dnah3	3.5523	3.1379	0.299583	0.300267	1.00967	3.99115	31.6022	3.75e-05	0.000162346
Gtf2e1	8.04279	8.96211	0.582082	0.56952	1.4128	4.04194	58.6659	9.37e-07	6.56e-06
4933412E24Rik	28.7596	29.9841	2.50432	1.98355	1.24027	4.03219	45.0212	4.87e-06	2.73e-05
Zbtb3	24.7499	24.382	2.00122	1.75721	1.23833	3.99304	46.7539	3.88e-06	2.24e-05
1110002L01Rik	12.2042	11.7073	0.202421	0.148539	3.61392	3.66308	184.552	3.11e-10	9.99e-09
Zfp866	8.95355	8.68639	0.242605	0.365183	2.38388	3.76812	113.307	1.08e-08	1.64e-07
Chtf8	16.4741	16.7883	0.51643	1.01057	1.9696	3.85598	74.5093	1.96e-07	1.73e-06
Rtn1	12.4612	11.1773	1.12281	0.817542	1.13806	3.9416	34.144	2.44e-05	0.000111697
Ykt6	16.7165	16.6441	1.12092	0.92536	1.55679	3.9136	65.5424	4.57e-07	3.52e-06
Stk-ps2	10.6597	10.642	0.0671901	0.13148	4.25542	3.64197	204.538	1.44e-10	5.79e-09
BC049730	41.8408	37.0218	3.51641	2.92444	1.14489	3.92692	36.6721	1.63e-05	7.78e-05
Rcor1	8.72895	7.87173	0.62524	0.755686	1.11683	3.94194	36.6186	1.64e-05	7.84e-05
Gm24888	380.63	297.395	4.82425	0.786688	4.44099	3.47841	131.986	3.63e-09	6.83e-08
AC124457.1	412.35	322.178	5.22627	0.852245	4.44099	3.47841	131.986	3.63e-09	6.83e-08
Tex24	28.0034	25.4033	1.06477	0.694529	2.45379	3.69914	107.763	1.54e-08	2.17e-07
Gm43959	85.5261	91.3464	0.905766	0.53173	4.46017	3.6701	215.236	9.85e-11	4.35e-09
Epc2	10.478	10.6357	0.600848	0.936254	1.30712	3.9623	43.7705	5.77e-06	3.17e-05
Utrn	3.97474	4.3152	0.219485	0.379938	1.31619	4.00735	40.4245	9.26e-06	4.77e-05
Gm28802	51.9935	48.0107	4.09686	2.81674	1.38568	3.87828	46.6007	3.95e-06	2.27e-05
Polh	19.1054	17.4728	0.528933	0.4379	2.76884	3.65946	134.77	3.12e-09	6.05e-08
Pou2f2	5.93818	4.9537	0.481859	0.471459	1.04491	3.89302	30.1885	4.8e-05	0.000201051
Spdye4a	23.4125	23.2651	0.902377	0.784801	2.31801	3.75691	115.471	9.46e-09	1.47e-07
Slc9a5	9.2904	7.98606	0.777956	0.448893	1.34829	3.8297	36.4354	1.69e-05	8.06e-05
Net1	13.0374	12.9133	1.20369	1.12294	1.00927	4.00853	33.1784	2.86e-05	0.000128274
Trim45	8.11362	8.03635	0.731678	0.596572	1.13414	3.97507	38.2817	1.27e-05	6.29e-05
Speer4b	18.3635	17.1509	0.788573	0.655821	2.14886	3.73531	99.6109	2.68e-08	3.44e-07
Erbin	6.09837	6.38363	0.43448	0.682741	1.00951	4.03813	27.3855	8.06e-05	0.000316636
RP23-400F19.1	28.2394	26.5819	1.83916	2.21934	1.28444	3.8868	46.9558	3.77e-06	2.2e-05
Oard1	35.9392	37.1752	3.20774	2.90886	1.1089	3.99251	38.5071	1.23e-05	6.12e-05
Gm6117	36.0201	28.3515	1.25462	0.767213	2.52357	3.56399	88.9618	5.87e-08	6.46e-07
Bora	17.9629	16.6847	0.977603	1.07128	1.60849	3.80383	67.1509	3.9e-07	3.08e-06
Zfp263	10.6204	11.3059	0.647359	0.610766	1.65183	3.88839	72.8518	2.27e-07	1.95e-06
Sptbn4	5.00695	4.7696	0.59023	0.256663	1.06186	3.94633	18.718	0.000584701	0.00181078
Gjc1	9.57055	10.1009	0.480528	0.470157	1.8989	3.83375	89.3742	5.69e-08	6.3e-07
Cdk17	7.84685	8.49526	0.599539	0.36872	1.60754	3.90614	56.3879	1.21e-06	8.17e-06
Casp8ap2	6.99503	7.573	0.398134	0.494417	1.556	3.91132	64.3806	5.14e-07	3.91e-06
Stil	8.23953	9.32011	0.432892	0.723563	1.45049	3.96472	47.6327	3.46e-06	2.04e-05
Cftr	6.14914	6.50803	0.2423	0.289752	2.09857	3.80003	100.793	2.47e-08	3.21e-07
Cecr2	2.78742	2.76341	0.305952	0.191583	1.01107	3.97892	25.3108	0.000120967	0.000455532
Gm16253	86.3297	78.9813	5.32129	5.95022	1.40344	3.82158	53.2498	1.73e-06	1.12e-05
Inip	7.92016	7.51168	0.209225	0.307064	2.42622	3.67463	111.363	1.22e-08	1.8e-07
Celf3	8.67556	8.25458	0.572951	0.39241	1.66312	3.79479	62.6966	6.11e-07	4.55e-06
D10Wsu102e	0.385466	0.411431	0.0110313	0.00996301	2.77216	3.71728	141.929	2.15e-09	4.5e-08
Mir7230	845.499	979.979	5.59957	5.47872	4.87157	3.6607	221.467	7.95e-11	3.77e-09
Mgat2	18.0622	16.6181	1.47951	1.36933	1.13586	3.88225	37.7833	1.37e-05	6.7e-05
Mrs2	23.0702	20.7059	1.74637	1.35689	1.34919	3.80668	45.567	4.53e-06	2.56e-05
Braf	3.3868	3.23818	0.18097	0.206575	1.62368	3.78921	68.0823	3.56e-07	2.86e-06
E130307A14Rik	6.57441	5.69788	0.190286	0.186179	2.55389	3.58815	113.808	1.05e-08	1.6e-07
Insl3	75.3577	65.0782	7.38221	3.44728	1.23031	3.81122	25.5676	0.000114906	0.000435197
Alkbh1	7.12115	6.82807	0.524694	0.575596	1.19335	3.88298	42.3611	7.02e-06	3.75e-05
Akap13	2.23843	1.99398	0.13994	0.14181	1.43858	3.7774	53.6153	1.66e-06	1.08e-05
Nfat5	2.54005	2.3558	0.119438	0.12799	1.83473	3.72283	79.6786	1.25e-07	1.2e-06
Fam131a	16.3621	15.5813	1.35557	1.398	1.06573	3.90773	35.1026	2.09e-05	9.71e-05
Gm6124	18.0417	17.7912	0.202569	0.673868	2.87142	3.62677	98.9223	2.82e-08	3.57e-07
Mtr	10.3855	10.7905	1.04945	0.570445	1.23988	3.92045	32.0054	3.49e-05	0.000152646
Tnrc6a	3.66344	3.2251	0.238567	0.362201	1.04793	3.85574	27.1716	8.4e-05	0.000328291
Prpf19	6.39567	6.46602	0.502664	0.533971	1.16206	3.91931	41.4152	8.03e-06	4.21e-05
Slc26a2	3.75217	3.7224	0.143648	0.256294	1.74955	3.77384	62.5372	6.21e-07	4.62e-06
Bbs1	8.31649	9.02886	0.374576	0.311518	2.18794	3.76721	102.327	2.22e-08	2.95e-07
Exo5	23.1147	23.7967	1.1452	0.865827	2.07296	3.74718	92.7351	4.41e-08	5.1e-07
Tgif1	8.22773	8.5721	0.315899	0.509075	1.87327	3.78198	74.6208	1.94e-07	1.72e-06
Phip	1.38932	1.32576	0.100409	0.122802	1.1333	3.87894	37.4156	1.45e-05	7.05e-05
Wipf2	5.90198	6.07419	0.240626	0.261592	2.10258	3.73419	99.9603	2.62e-08	3.37e-07
Rab2b	11.0852	9.8782	0.426839	0.589591	1.89324	3.67122	75.05	1.86e-07	1.67e-06
Gfy	24.9581	26.7827	1.35674	0.442485	2.37838	3.72735	70.9106	2.72e-07	2.27e-06
Tspyl5	11.5139	12.0305	0.417267	0.127582	2.96474	3.64812	101.471	2.36e-08	3.1e-07
Cbfa2t2	5.31956	5.45717	0.265845	0.354692	1.64517	3.80503	66.9815	3.97e-07	3.13e-06
Cmtm6	13.2987	14.2694	0.273468	0.386483	2.90664	3.65831	140.765	2.28e-09	4.68e-08
Ankzf1	8.87089	7.74402	0.711472	0.775673	1.01191	3.83294	29.0443	5.91e-05	0.000241061
Trio	3.95691	4.18247	0.336475	0.249134	1.32691	3.87899	45.4411	4.61e-06	2.6e-05
4933440N22Rik	23.2876	24.3185	2.03378	1.62332	1.23222	3.89299	41.9917	7.39e-06	3.93e-05
Etfb	39.0728	35.8266	3.05315	2.72367	1.22687	3.8056	41.2719	8.19e-06	4.29e-05
Gm36445	15.8534	15.3836	1.06285	0.753036	1.63496	3.74654	61.0237	7.27e-07	5.29e-06
Fam76b	9.68802	8.93553	0.537521	0.635486	1.51725	3.73541	57.8334	1.03e-06	7.11e-06
Srr	9.8861	8.79591	0.802278	0.650398	1.2158	3.77677	37.8699	1.35e-05	6.64e-05
Snora24	345.748	274.004	0.804041	1.57338	5.50844	3.3371	175.468	4.52e-10	1.33e-08
Gm16432	8.54672	9.44402	0.477012	0.680629	1.4845	3.85774	53.6549	1.65e-06	1.07e-05
1700020I14Rik	5.41142	5.17762	0.314608	0.283193	1.67601	3.72077	68.8018	3.32e-07	2.7e-06
Amhr2	22.3845	23.5063	1.87958	1.43034	1.32326	3.85485	45.5936	4.51e-06	2.56e-05
Agpat9	12.7586	11.1638	0.596947	0.642469	1.79926	3.63225	70.6005	2.8e-07	2.32e-06
Phf13	13.9409	15.135	1.43498	1.05301	1.0768	3.93629	31.1488	4.05e-05	0.000174122
Rab13	19.4263	18.5721	0.772579	1.06716	1.89479	3.67282	78.0085	1.44e-07	1.35e-06
D030056L22Rik	26.5636	29.7024	2.92945	1.82951	1.09398	3.94934	27.8366	7.4e-05	0.000294101
Ankrd10	5.94596	5.66286	0.530161	0.491417	1.03639	3.85124	32.0405	3.47e-05	0.00015185
Fam174b	13.5746	12.6067	0.19226	0.313518	3.21374	3.49502	142.022	2.14e-09	4.48e-08
1700019B21Rik	56.9156	54.9045	3.09008	4.20646	1.46532	3.74717	53.0387	1.78e-06	1.14e-05
Gm8251	7.39855	7.45165	0.419149	0.410103	1.69095	3.73198	71.4079	2.6e-07	2.18e-06
1700034P13Rik	14.2364	13.0277	1.01121	0.725549	1.50351	3.70159	50.9966	2.27e-06	1.41e-05
Sun2	8.88448	8.39246	0.315532	0.576282	1.80122	3.66396	61.583	6.86e-07	5.02e-06
Oxsm	10.7824	9.68401	0.614554	0.450968	1.79418	3.63003	66.53	4.15e-07	3.24e-06
Gm5577	20.9589	22.5473	0.696836	0.925295	2.27006	3.67736	102.649	2.17e-08	2.9e-07
4930568G15Rik	12.1518	11.3882	0.289464	0.16993	3.20598	3.49017	137.885	2.65e-09	5.25e-08
Mettl14	5.91457	4.99644	0.295866	0.330835	1.65087	3.6125	58.5616	9.48e-07	6.62e-06
Zbtb37	2.33232	2.49362	0.0833358	0.0978447	2.26089	3.67036	104.74	1.89e-08	2.56e-07
Smcr8	5.43207	6.20209	0.155274	0.101282	3.02909	3.63661	134.59	3.15e-09	6.1e-08
Bet1l	11.1005	11.685	0.793261	0.931369	1.25181	3.84351	44.185	5.46e-06	3.02e-05
1110038B12Rik	24.1562	17.7501	0.519452	0.734126	2.58858	3.39271	80.7985	1.13e-07	1.11e-06
Rbsn	4.98085	5.80317	0.27372	0.267812	1.84296	3.79104	76.7607	1.6e-07	1.47e-06
Rbm15b	6.71891	7.82818	0.626093	0.408387	1.34364	3.89224	39.9969	9.85e-06	5.03e-05
Kif3c	6.38733	5.98308	0.122091	0.0895922	3.39289	3.4732	153.562	1.21e-09	2.89e-08
Snora62	293.603	236.149	0	2.74549	5.0755	3.3175	128.072	4.51e-09	8.12e-08
Alkbh4	20.6015	21.0667	0.543117	0.579704	2.73837	3.57765	132.303	3.57e-09	6.75e-08
1700007E05Rik	16.5957	16.8602	0.556832	0.350238	2.73299	3.57437	120.013	7.19e-09	1.19e-07
Gm45233	44.4582	39.4101	3.51614	3.02326	1.21161	3.72977	37.5603	1.42e-05	6.91e-05
Rbm14	11.1543	9.73968	0.507924	0.836988	1.48467	3.65704	44.5918	5.16e-06	2.88e-05
Zc3h12c	6.37158	6.72697	0.152703	0.209171	2.70081	3.60274	126.107	5.04e-09	8.81e-08
Pogk	4.53579	4.45605	0.272599	0.373402	1.32663	3.76515	44.902	4.95e-06	2.77e-05
Gm7068	14.744	11.9807	0.673442	0.971022	1.55067	3.5951	46.6483	3.93e-06	2.26e-05
Fam160b1	7.69924	7.48429	0.631237	0.690273	1.05142	3.82279	32.8721	3.02e-05	0.000134091
Gm14725	52.3511	36.7244	1.26238	0.864597	2.91724	3.32522	82.8288	9.58e-08	9.68e-07
4931429L15Rik	20.3357	19.9652	1.86916	1.2513	1.22201	3.78277	35.5618	1.94e-05	9.1e-05
Zgrf1	4.09489	4.26727	0.257525	0.290731	1.45883	3.76836	56.1821	1.24e-06	8.35e-06
Creb1	3.14462	3.10841	0.197763	0.24559	1.34601	3.75668	47.8717	3.35e-06	1.98e-05
Cnot7	7.40079	7.78597	0.610524	0.720331	1.04074	3.8718	32.1217	3.43e-05	0.000149949
Med13	3.97417	3.79363	0.250707	0.367944	1.17811	3.76847	34.7249	2.22e-05	0.000102478
Med20	5.88203	5.08102	0.256889	0.321163	1.77321	3.57906	64.767	4.94e-07	3.77e-06
Zfhx3	2.44445	2.45604	0.124938	0.139704	1.73836	3.67979	72.4204	2.37e-07	2.02e-06
Spta1	4.41783	4.96061	0.269645	0.295485	1.58002	3.78354	61.9061	6.63e-07	4.89e-06
Mapk8	4.59713	4.5059	0.350112	0.353606	1.22247	3.75914	41.8603	7.53e-06	3.99e-05
Ankrd28	8.13664	7.36595	0.679645	0.684534	1.03646	3.7538	30.1329	4.85e-05	0.000202906
Snord45c	530.164	409.057	2.61313	1.27837	5.40798	3.24835	157.384	1.01e-09	2.51e-08
Tctn1	5.11309	4.64335	0.315025	0.209594	1.74807	3.59525	60.2228	7.92e-07	5.7e-06
Efcab14	5.1717	5.63235	0.471581	0.486344	1.02418	3.87976	31.3677	3.9e-05	0.000168298
Nek11	9.98895	11.2197	0.812373	0.79484	1.25041	3.8439	42.8162	6.59e-06	3.55e-05
Fam63a	6.56753	6.14353	0.356079	0.142525	2.20471	3.54408	66.4099	4.2e-07	3.27e-06
Chd9	1.83226	2.09555	0.117404	0.181141	1.24404	3.85755	36.2462	1.74e-05	8.27e-05
Ppp1r15b	7.55805	8.28311	0.317649	0.347358	2.10036	3.65995	92.7332	4.41e-08	5.1e-07
Gm22489	681.931	607.222	0	9.89704	4.51941	3.34683	115.352	9.53e-09	1.48e-07
Rbl1	7.05485	7.73164	0.401149	0.409556	1.71647	3.72302	70.3098	2.88e-07	2.37e-06
Henmt1	15.7556	15.0483	0.820573	0.611705	1.95637	3.58446	77.5792	1.49e-07	1.39e-06
Nicn1	14.8664	14.5054	1.10609	0.685404	1.56633	3.66825	50.4466	2.43e-06	1.49e-05
Gm904	8.26702	8.63324	0.431923	0.26161	2.13674	3.61357	82.1073	1.02e-07	1.02e-06
Peg3	3.15318	3.26026	0.101984	0.0997826	2.51617	3.55839	116.781	8.73e-09	1.38e-07
Zfp113	6.22046	6.06724	0.123809	0.0908523	3.36276	3.44779	151.607	1.33e-09	3.08e-08
Myo1a	12.4078	10.9904	0.864356	0.483258	1.65024	3.58469	48.1918	3.22e-06	1.91e-05
Prpf39	9.48562	9.70591	0.522508	0.813322	1.37123	3.72683	43.3497	6.12e-06	3.32e-05
Tmc1	10.2495	9.66986	1.00086	0.652837	1.12195	3.73352	28.9589	6e-05	0.000244583
Slc22a15	2.92246	3.03042	0.220223	0.179559	1.42579	3.7211	50.7142	2.35e-06	1.45e-05
Eno3	23.9292	21.1495	2.16384	0.999759	1.36631	3.62881	29.9611	5e-05	0.000208521
C2cd4b	31.1576	27.6068	0.787682	0.539477	2.99536	3.39204	120.982	6.79e-09	1.13e-07
Slamf7	9.03345	9.83887	0.799298	0.84908	1.04562	3.83863	31.8835	3.57e-05	0.000155548
Jak3	7.70044	6.5744	0.722616	0.382173	1.22494	3.62603	26.4214	9.71e-05	0.000374163
Fer1l5	6.48407	6.62941	0.444019	0.176992	1.93274	3.60453	53.2736	1.73e-06	1.12e-05
Ttll3	8.17551	8.9907	0.933077	0.588338	1.02661	3.84763	24.2843	0.000149058	0.000543916
Zbtb8a	17.699	18.6536	0.990762	0.837191	1.8422	3.6347	74.8087	1.9e-07	1.7e-06
Jun	12.8816	10.3071	0.327768	0.930014	1.7288	3.47443	36.2241	1.87e-05	8.8e-05
Gm21083	35.886	37.6909	0.458043	0.985946	3.18826	3.47382	129.029	4.27e-09	7.76e-08
Abca17	7.70096	7.84317	0.589761	0.65397	1.17214	3.74485	38.3001	1.27e-05	6.28e-05
Zbtb21	6.76859	6.48102	0.539149	0.612596	1.05311	3.7243	31.0755	4.11e-05	0.000175775
Zbtb49	4.89816	5.00389	0.15103	0.110828	2.76745	3.48195	121.722	6.5e-09	1.09e-07
Kansl2	16.7201	16.4749	1.0379	1.26938	1.37458	3.65637	47.4499	3.54e-06	2.07e-05
Szrd1	12.1468	11.1853	0.47126	0.891438	1.6233	3.55969	47.6112	3.47e-06	2.04e-05
Ccdc137	10.6265	12.0317	0.604669	0.779862	1.55888	3.71466	55.9126	1.27e-06	8.57e-06
Zfp949	9.80027	10.4988	0.635799	0.671843	1.48419	3.68637	55.0928	1.4e-06	9.29e-06
Snx13	5.43465	6.15499	0.438647	0.387646	1.3386	3.75386	44.8892	4.96e-06	2.78e-05
Gm5592	12.9941	11.2291	0.136234	0.19994	3.68712	3.2847	141.643	2.18e-09	4.55e-08
9330162G02Rik	1.2759	1.24948	0.0743183	0.122292	1.20993	3.65761	32.3692	3.28e-05	0.000144663
Gm45051	40.9957	38.4928	1.73666	1.27439	2.25134	3.44357	88.6257	6.03e-08	6.61e-07
Gm24357	533.498	422.657	12.7125	16.5842	2.55373	3.30345	85.8918	7.47e-08	7.9e-07
Gm5905	68.067	55.6727	1.80216	2.6449	2.32364	3.34793	78.6326	1.36e-07	1.3e-06
Nfxl1	4.73643	4.04398	0.213908	0.320092	1.56679	3.4867	46.883	3.81e-06	2.21e-05
Mbtps1	3.73332	3.91572	0.267785	0.378452	1.09245	3.73014	30.2655	4.74e-05	0.000198762
Atp1a2	5.59044	4.89659	0.445547	0.494055	1.01034	3.63128	26.2588	0.000100228	0.000385
Tnik	2.04053	2.34298	0.0542088	0.132597	2.07376	3.59885	61.1183	7.2e-07	5.24e-06
Rab43	7.09593	7.57273	0.302643	0.18507	2.43911	3.49718	95.2807	3.66e-08	4.37e-07
Zfp687	6.56565	5.74136	0.50928	0.532653	1.09223	3.59954	29.8368	5.12e-05	0.000212421
Dcaf10	5.34959	5.27263	0.271866	0.139999	2.21951	3.4663	75.9769	1.72e-07	1.56e-06
1700108F19Rik	12.2966	11.5274	0.789367	0.418346	1.8339	3.49075	55.714	1.3e-06	8.75e-06
Slc47a2	16.0865	16.5075	0.863489	0.549154	2.05777	3.51096	75.8676	1.73e-07	1.57e-06
Rundc1	12.0836	12.0404	0.583759	0.475967	2.03714	3.49378	81.5731	1.06e-07	1.05e-06
Ptpn11	5.18046	6.08805	0.320887	0.450466	1.39469	3.72099	43.0998	6.33e-06	3.43e-05
Zbtb4	4.78157	4.67381	0.154528	0.151193	2.47679	3.41963	106.344	1.7e-08	2.35e-07
Snora28	305.606	224.61	1.64607	0	5.81298	3.10162	121.345	6.64e-09	1.11e-07
Xpo4	5.28652	4.94222	0.302096	0.464477	1.26535	3.5761	35.0988	2.09e-05	9.72e-05
Gm6866	12.4592	13.0098	0.339038	0.431237	2.57061	3.43943	110.092	1.33e-08	1.92e-07
Dsn1	11.4526	12.4767	1.15308	0.792786	1.15043	3.71095	30.6189	4.45e-05	0.000188291
Gm14152	30.9025	35.4134	1.59773	1.23414	2.07721	3.56635	79.8525	1.23e-07	1.19e-06
Naa50	8.23548	9.25244	0.337324	0.550072	1.82483	3.58588	62.2962	6.37e-07	4.72e-06
Gm5361	25.464	26.3886	1.1862	0.546165	2.43391	3.44127	82.2877	1e-07	1.01e-06
Fam126b	3.16794	3.70385	0.156254	0.169869	1.92313	3.59439	73.7318	2.1e-07	1.83e-06
Samd7	9.50531	8.97979	0.36593	0.332459	2.2536	3.39638	90.8368	5.09e-08	5.74e-07
Zfp626	7.133	7.41793	0.490361	0.498969	1.40674	3.60306	48.8568	2.96e-06	1.77e-05
Fbxo45	9.09589	8.52371	0.300145	0.269195	2.47846	3.3645	101.317	2.38e-08	3.12e-07
Gm22767	229.566	183.412	5.0679	5.57833	2.80253	3.23014	95.0235	3.72e-08	4.43e-07
Zfp518a	5.51827	5.63107	0.275067	0.313985	1.76932	3.50998	67.6624	3.71e-07	2.95e-06
Mcm9	7.7537	7.37678	0.386495	0.273111	2.04925	3.4197	75.2442	1.83e-07	1.65e-06
Zfyve27	4.37725	4.16446	0.290921	0.237202	1.54543	3.50511	52.2777	1.94e-06	1.24e-05
Lrrc58	4.38691	4.5439	0.364454	0.178294	1.57219	3.55813	41.0923	8.41e-06	4.39e-05
Gprasp1	4.63254	4.76184	0.218861	0.151156	2.1948	3.44612	84.2005	8.56e-08	8.82e-07
Ino80d	2.12339	1.91289	0.0649116	0.0981528	2.15441	3.36419	76.9141	1.58e-07	1.46e-06
Kcng4	9.88219	8.6362	0.631656	0.94047	1.08656	3.54716	25.7165	0.000111551	0.000424244
4930555K19Rik	219.951	210.001	14.6702	11.3633	1.57577	3.49681	52.8631	1.81e-06	1.16e-05
Rnmt	5.1249	5.46523	0.199394	0.153286	2.43517	3.44126	99.6507	2.67e-08	3.43e-07
Uggt1	2.92629	2.6024	0.243971	0.254619	1.00109	3.58162	25.6332	0.000113415	0.000430506
4930447C04Rik	6.28852	6.34298	0.349525	0.307783	1.79273	3.49377	67.9985	3.59e-07	2.88e-06
Sema7a	11.3639	11.8544	0.221855	0.310095	2.96837	3.36933	125.204	5.31e-09	9.16e-08
Haus7	26.0628	23.3612	2.61677	1.70686	1.04705	3.57083	23.3	0.000183072	0.000652715
Gm15813	14.7494	13.8474	1.02839	1.40867	1.08083	3.59056	28.326	6.75e-05	0.000271309
Rprd1a	8.69092	8.15485	0.340553	0.476004	1.89264	3.41909	67.7989	3.66e-07	2.92e-06
Gm1976	19.4621	18.8572	0.656017	0.213953	2.99111	3.31059	94.4269	3.89e-08	4.61e-07
E230029C05Rik	6.20866	5.50392	0.350051	0.171248	2.02212	3.35517	58.2305	9.83e-07	6.84e-06
Rlf	5.30445	5.84168	0.20935	0.336509	1.87594	3.52025	64.6745	4.99e-07	3.81e-06
Tab2	6.02196	7.38747	0.323713	0.316727	1.9142	3.58814	68.6678	3.37e-07	2.73e-06
Bcl2l2	8.27986	7.30161	0.210831	0.1146	3.10831	3.23257	109.197	1.41e-08	2.01e-07
Kmt2a	2.21624	2.02389	0.106595	0.122699	1.73659	3.41339	60.9542	7.33e-07	5.32e-06
Rnf111	4.15995	4.82718	0.318927	0.346715	1.28233	3.66517	39.6183	1.04e-05	5.29e-05
Myo5a	2.47774	3.22797	0.155344	0.248713	1.34443	3.73237	33.2592	2.83e-05	0.000126828
Tia1	2.32876	2.37195	0.0862749	0.136359	1.92459	3.44399	67.8216	3.65e-07	2.92e-06
Ankfy1	3.23667	3.39892	0.156806	0.162447	1.90425	3.46871	74.0532	2.04e-07	1.79e-06
Gm9731	48.9219	48.4602	1.11941	1.09526	2.98148	3.30102	125.239	5.3e-09	9.16e-08
Thbs3	7.5495	7.80588	0.28174	0.275659	2.30981	3.39157	94.6147	3.84e-08	4.55e-07
Atxn7l3	8.83554	8.9599	0.735558	0.794133	1.06885	3.60669	30.3895	4.64e-05	0.000195312
Gm11629	94.4736	98.041	6.80504	4.52755	1.61647	3.49656	51.3515	2.17e-06	1.36e-05
Arf2	12.1007	12.0263	0.453245	0.511688	2.16985	3.37791	86.227	7.28e-08	7.71e-07
Xrn1	1.94482	2.08804	0.101235	0.159581	1.47612	3.54115	44.4627	5.25e-06	2.92e-05
Tmem263	9.00461	9.59555	0.364563	0.203825	2.56059	3.37442	93.3548	4.21e-08	4.9e-07
Cpe	13.8538	12.876	1.08171	1.09756	1.14609	3.51848	32.492	3.22e-05	0.000141939
5430416N02Rik	8.81301	9.31893	0.333783	0.200972	2.61115	3.35401	98.0578	2.99e-08	3.75e-07
Speer4d	27.1202	24.7191	0.39653	0.543161	3.3043	3.1958	125.684	5.16e-09	8.97e-08
Ilkap	6.43347	5.91602	0.526766	0.552211	1.04638	3.52137	27.5121	7.87e-05	0.000310085
Tapbpl	15.1974	16.6839	0.311087	0.391337	3.02449	3.33726	124.101	5.66e-09	9.69e-08
Cep76	8.98326	9.8983	0.446577	0.514046	1.82284	3.48055	67.1982	3.88e-07	3.07e-06
Syngap1	5.24694	4.82166	0.446624	0.271232	1.34205	3.4463	33.8422	2.57e-05	0.000116738
Pbxip1	7.59042	8.0857	0.4249	0.568893	1.50567	3.50466	48.9721	2.92e-06	1.76e-05
4930415O20Rik	62.6813	58.5848	4.06282	1.80688	1.90133	3.34818	50.6599	2.37e-06	1.46e-05
Mnt	7.66752	7.41677	0.587348	0.309439	1.60404	3.42167	42.8859	6.52e-06	3.52e-05
RP23-400F19.3	28.9233	28.3199	0.342145	0.0836902	4.5838	3.17267	148.352	1.55e-09	3.47e-08
Bbs2	10.6748	8.48415	0.662952	0.83397	1.20777	3.3742	27.8683	7.36e-05	0.000292632
Gm2128	13.7542	15.2152	0.0816604	0.119847	4.66738	3.24569	172.858	5.05e-10	1.46e-08
Sox2ot	3.02549	2.95993	0.0450774	0.079388	3.1055	3.22925	117.038	8.6e-09	1.37e-07
Josd2	13.3223	14.2984	1.03215	0.893353	1.37117	3.5236	43.1577	6.28e-06	3.4e-05
Kdm3b	4.93216	5.31391	0.323335	0.488915	1.18327	3.56828	30.9528	4.2e-05	0.000178811
Gpld1	9.78725	9.85797	0.320809	0.256815	2.61386	3.29095	103.564	2.04e-08	2.75e-07
Atp11b	3.82274	3.70835	0.227823	0.423522	1.0578	3.52668	21.8264	0.000251636	0.000862998
Ap1s1	15.8981	14.0978	0.760876	0.977097	1.63683	3.33727	51.0811	2.25e-06	1.4e-05
Champ1	8.64954	7.77757	0.155236	0.329085	2.60438	3.21299	83.7006	8.92e-08	9.14e-07
Zfp219	10.7125	7.94575	0.57678	0.564332	1.56242	3.24434	37.2692	1.48e-05	7.18e-05
Slc39a9	6.65725	6.50751	0.0799582	0.215139	2.99536	3.22659	98.2003	2.96e-08	3.71e-07
Mkl2	3.87216	3.8656	0.313925	0.204766	1.42971	3.45135	40.4086	9.28e-06	4.78e-05
C230038L03Rik	8.18884	8.07278	0.885183	0.457097	1.13103	3.5116	22.7163	0.00020734	0.000727278
Tug1	4.16545	4.4005	0.364112	0.307115	1.20298	3.53533	34.533	2.29e-05	0.000105383
Elmo3	9.95047	10.0549	0.239943	0.410838	2.46364	3.2928	89.3794	5.69e-08	6.3e-07
1700034H15Rik	5.66388	6.00659	0.291348	0.201219	2.09483	3.36726	74.5272	1.95e-07	1.73e-06
Pgm2l1	3.60472	3.86816	0.141796	0.170751	2.10436	3.37322	79.7902	1.23e-07	1.19e-06
Cirbp	13.2657	14.6245	1.44505	1.02112	1.02935	3.60455	24.0826	0.000155403	0.00056519
Med13l	2.23055	2.12125	0.0609793	0.139214	1.96465	3.30635	54.7373	1.46e-06	9.64e-06
Snord85	471.379	370.924	0	1.40095	6.61624	2.97758	139.878	2.38e-09	4.86e-08
Yes1	4.5832	4.24291	0.306281	0.381399	1.21034	3.43272	33.1925	2.86e-05	0.000128042
A930030B08Rik	8.64496	8.25336	0.764498	0.515861	1.25348	3.43905	32.2314	3.36e-05	0.000147436
Map1a	2.81746	2.83266	0.21479	0.201748	1.29071	3.46459	39.2163	1.11e-05	5.58e-05
Ttn	0.293407	0.359441	0.00984189	0.019259	2.0091	3.47038	58.4748	9.57e-07	6.68e-06
Gm10634	13.8571	15.1028	0.721157	0.664087	1.9128	3.39708	69.7751	3.03e-07	2.47e-06
Tsr1	8.89859	8.34	0.653794	0.879565	1.01915	3.47747	24.3187	0.000148006	0.00054069
Edem3	5.35087	5.76382	0.22933	0.320544	1.8619	3.39629	64.4811	5.09e-07	3.88e-06
Thg1l	11.2804	10.4697	0.762706	0.576644	1.5518	3.34682	46.9158	3.79e-06	2.21e-05
AC151967.1	445.752	421.06	27.5067	26.913	1.5223	3.35817	48.8581	2.96e-06	1.77e-05
Wdr77	6.99796	7.11881	0.2591	0.29576	2.19429	3.29891	83.4326	9.11e-08	9.31e-07
Als2	3.56752	3.82736	0.275183	0.280013	1.26346	3.49958	37.9323	1.34e-05	6.59e-05
Ikzf5	5.92154	6.37814	0.255787	0.321771	1.93754	3.37401	69.7784	3.03e-07	2.47e-06
Ercc6	4.02246	4.31543	0.322686	0.291435	1.29167	3.4934	38.7423	1.19e-05	5.94e-05
9930104L06Rik	6.05814	5.72257	0.205611	0.0731541	2.9308	3.17564	88.2919	6.19e-08	6.75e-07
Rab5b	10.6582	11.2052	0.594269	0.646048	1.66661	3.3974	57.6412	1.05e-06	7.23e-06
Hipk2	3.8189	3.88381	0.283908	0.289354	1.27651	3.45408	38.4647	1.24e-05	6.15e-05
Gm43156	15.8645	14.5003	0.491422	0.817386	2.06024	3.24145	65.5415	4.57e-07	3.52e-06
Cyb5d2	6.5611	7.6862	0.203238	0.258507	2.46979	3.3582	91.3936	4.88e-08	5.54e-07
Gm36266	19.2169	18.6277	0.896444	0.935569	1.8957	3.29902	67.5457	3.75e-07	2.98e-06
Crebl2	5.41174	4.93899	0.202765	0.132259	2.47777	3.17997	83.9062	8.77e-08	9e-07
4930442J19Rik	18.8603	19.2522	0.4711	0.230466	3.2882	3.18437	115.781	9.28e-09	1.45e-07
Ripk1	5.45406	4.7653	0.408701	0.466527	1.07514	3.39098	25.8736	0.000108129	0.00041199
Zbtb42	9.55405	9.79157	0.808649	0.908411	1.02231	3.50503	26.4294	9.69e-05	0.000373756
Mllt6	4.47505	4.15877	0.0981986	0.192158	2.41547	3.19169	77.3349	1.52e-07	1.42e-06
Gm8857	30.1364	24.4398	2.37127	1.39205	1.39168	3.26283	29.8029	5.15e-05	0.000213399
Pced1a	6.54776	5.82394	0.597641	0.504088	1.02032	3.40619	23.4858	0.000176032	0.000630477
Zbed6	6.63277	5.8417	0.167007	0.326805	2.18179	3.1806	63.7506	5.48e-07	4.14e-06
Ralgapa2	1.80963	1.75949	0.113912	0.150462	1.2823	3.40006	35.9829	1.81e-05	8.56e-05
Kbtbd11	4.65325	5.43732	0.468658	0.200613	1.44565	3.49559	29.4294	5.51e-05	0.000226845
C1galt1	5.45145	6.56017	0.240209	0.302175	1.99297	3.41789	67.2857	3.85e-07	3.04e-06
Dnajb5	5.57225	5.29336	0.493044	0.430717	1.08627	3.4267	27.7671	7.5e-05	0.000297271
Slc41a1	6.67959	6.19051	0.234076	0.208203	2.38949	3.17245	85.2773	7.85e-08	8.21e-07
4930463O16Rik	15.7137	16.0888	0.5006	0.293878	2.84924	3.19229	101.372	2.37e-08	3.11e-07
Rprd2	2.87732	3.13649	0.201663	0.278028	1.17453	3.48738	30.6796	4.4e-05	0.000186641
Daw1	15.3318	16.1038	1.1234	1.05137	1.38179	3.41511	42.4742	6.91e-06	3.7e-05
Gm9938	18.6846	16.4919	0.119049	0.2912	3.9288	3.03279	122.413	6.24e-09	1.05e-07
Slc30a1	6.23127	7.81429	0.298986	0.585065	1.51261	3.5093	35.3176	2.02e-05	9.42e-05
Zmym5	5.89727	4.99127	0.320688	0.479878	1.29362	3.28603	30.3526	4.67e-05	0.000196348
Brca1	3.82946	3.47871	0.134745	0.227718	1.85839	3.22454	54.5083	1.5e-06	9.86e-06
Dnajc16	5.01947	4.22609	0.240842	0.298482	1.62768	3.21658	45.514	4.56e-06	2.58e-05
Tmem106c	19.9858	19.4837	1.72611	1.43865	1.17059	3.40675	31.1348	4.06e-05	0.000174368
Zfp408	8.11961	7.65903	0.234713	0.178614	2.77997	3.1341	100.033	2.6e-08	3.36e-07
Crkl	8.42438	8.95858	0.162348	0.264741	2.86586	3.20461	104.447	1.92e-08	2.61e-07
Ganab	8.42656	7.04874	0.541302	0.82091	1.03465	3.33457	20.4334	0.000344122	0.00113734
Hs3st4	10.2049	11.8963	0.294992	0.0641389	3.47017	3.22718	95.0575	3.72e-08	4.42e-07
Impad1	4.97377	4.38181	0.399379	0.343868	1.18478	3.33159	29.5411	5.4e-05	0.000222849
Eml6	3.50721	4.26017	0.180236	0.27554	1.61493	3.46057	45.6982	4.45e-06	2.52e-05
Papolg	5.90239	5.61686	0.304572	0.540123	1.2954	3.34908	30.6701	4.41e-05	0.000186832
4921539H07Rik	7.49364	8.03509	0.435019	0.614799	1.41251	3.40547	40.8087	8.76e-06	4.55e-05
Fam53b	4.68963	5.3218	0.090747	0.0591923	3.58054	3.19645	128.857	4.32e-09	7.82e-08
Snora30	248.282	164.848	3.21617	0.786688	4.20752	2.84393	77.3515	1.52e-07	1.42e-06
RP23-63L7.3	8.5501	7.2879	0.47071	0.352186	1.79714	3.1795	51.1429	2.23e-06	1.39e-05
Mysm1	3.60794	3.60946	0.151892	0.18291	1.95571	3.25639	68.2673	3.5e-07	2.82e-06
Gm7672	37.0145	34.2071	0.958948	1.05553	2.66745	3.12019	95.7335	3.54e-08	4.27e-07
Ccnt2	2.61455	2.59219	0.0762032	0.140833	2.10685	3.22836	66.015	4.36e-07	3.39e-06
Pyroxd1	4.71862	3.84742	0.306886	0.390341	1.14854	3.27433	24.9481	0.000130148	0.000484243
Speer4c	26.809	28.1352	1.05051	1.37044	2.02874	3.26676	70.7609	2.76e-07	2.3e-06
Atp2b1	4.48947	3.65552	0.234559	0.415963	1.17403	3.2611	22.2839	0.000227659	0.000789641
Zmiz1	2.55609	2.15065	0.17528	0.228663	1.07182	3.30658	23.0264	0.000194023	0.000686118
Zfp329	4.75489	5.48481	0.201846	0.303831	1.86325	3.35761	58.5911	9.45e-07	6.6e-06
Tsc22d2	2.83498	2.27939	0.241699	0.191005	1.09559	3.26839	22.1203	0.000235925	0.000815394
Cenpl	5.59728	5.87332	0.495555	0.520775	1.02485	3.45915	25.9137	0.000107274	0.000409206
Speer4e	19.8855	19.5113	0.717267	0.637988	2.38742	3.17121	86.4519	7.15e-08	7.62e-07
Stk19	10.1035	8.58239	0.331301	0.453811	2.09856	3.11545	62.9555	5.95e-07	4.45e-06
Glyctk	7.5376	7.39574	0.346029	0.580389	1.5359	3.29737	42.1033	7.28e-06	3.87e-05
Wdr82	5.00601	4.63558	0.214293	0.258053	1.87787	3.19553	60.8341	7.42e-07	5.38e-06
Mb21d1	7.66112	6.91358	0.633334	0.297439	1.50222	3.24047	32.2131	3.37e-05	0.000147859
2410002F23Rik	6.04047	4.42726	0.319588	0.293148	1.62598	3.09159	35.817	1.86e-05	8.77e-05
Itga4	2.26139	2.09253	0.0224335	0.0658481	3.13788	3.05519	92.5164	4.48e-08	5.17e-07
Gm20616	37.6307	38.9578	2.4887	3.77423	1.13856	3.40871	27.2727	8.24e-05	0.000322839
Gm28529	32.2174	31.7165	2.46068	1.98886	1.37454	3.31648	39.02	1.14e-05	5.73e-05
Gm9758	24.5143	26.9525	0.732654	0.796491	2.59554	3.20855	95.9678	3.48e-08	4.21e-07
D3Ertd751e	5.41483	4.55844	0.161832	0.299085	1.95993	3.11213	51.1714	2.22e-06	1.38e-05
Fsd1l	3.2183	3.38989	0.128792	0.136513	2.16364	3.22308	77.5289	1.5e-07	1.4e-06
Iqsec1	2.70175	2.48384	0.279311	0.167496	1.06926	3.33667	21.1176	0.000294621	0.000989817
Gm45006	45.4247	42.8102	0.454458	0.44465	4.12599	3.0069	140.763	2.28e-09	4.68e-08
Gm21149	25.7505	25.8058	0.948663	0.506284	2.67475	3.12808	87.2355	6.72e-08	7.23e-07
Cep97	3.40605	3.20792	0.307998	0.223223	1.16923	3.32182	27.8918	7.32e-05	0.000291407
Slc5a3	2.84764	2.33525	0.201139	0.168684	1.34031	3.18987	31.4045	3.88e-05	0.000167353
Gm21115	12.0544	12.5815	0.0810903	0.23802	3.77702	3.07488	120.094	7.15e-09	1.18e-07
Inha	21.0687	22.088	1.62989	2.14939	1.04052	3.41902	24.791	0.000134365	0.000497798
Trappc3	17.8908	17.5893	0.541582	1.5308	1.61973	3.24802	33.3289	2.79e-05	0.00012569
4930426I24Rik	48.576	56.6012	5.08679	4.01371	1.05947	3.48531	24.3575	0.000146827	0.000537324
1810032O08Rik	11.1466	8.29361	0.188266	0.110522	3.54555	2.87673	86.8229	6.94e-08	7.43e-07
Gcfc2	3.94378	4.07859	0.213154	0.156415	1.96837	3.2212	64.2896	5.19e-07	3.94e-06
Pank1	8.38107	9.53038	0.339736	0.332403	2.26058	3.24678	79.4147	1.27e-07	1.22e-06
Txnip	9.90807	11.1741	0.368165	0.491208	2.13973	3.25606	72.4329	2.36e-07	2.02e-06
Mmp14	7.1977	6.80377	0.31608	0.737463	1.25688	3.2898	23.5247	0.0001746	0.000626028
Klhl7	7.78215	6.72974	0.343225	0.439146	1.74043	3.13465	49.2412	2.82e-06	1.7e-05
4930444G20Rik	17.3771	15.0271	1.00222	1.38436	1.29129	3.22035	30.7392	4.36e-05	0.00018503
Bcas1	8.16146	8.70712	0.747599	0.623099	1.15047	3.39314	29.4842	5.45e-05	0.000224879
Ttc30b	11.2079	11.3744	0.267328	0.485752	2.42684	3.13752	78.5033	1.38e-07	1.31e-06
Hinfp	3.69459	3.69715	0.0755332	0.147806	2.56806	3.11348	82.2397	1.01e-07	1.01e-06
Klhl21	7.69597	6.72048	0.498239	0.230914	1.83833	3.12065	42.9014	6.51e-06	3.51e-05
Gm25820	239.657	185.524	0.816604	0.79898	5.50624	2.83233	126.099	5.04e-09	8.81e-08
Tbccd1	11.3531	10.6107	0.967111	0.719141	1.23416	3.27816	30.2941	4.71e-05	0.00019795
Abtb1	6.30937	5.50963	0.472965	0.420689	1.25586	3.22934	30.8889	4.24e-05	0.000180692
Cpsf7	8.47469	8.51759	0.522047	0.397273	1.7371	3.2211	53.5899	1.66e-06	1.08e-05
Usf3	2.34044	2.5853	0.152183	0.203755	1.31651	3.36652	35.5361	1.95e-05	9.13e-05
Plekhf2	10.0503	9.91056	0.687893	0.774004	1.29916	3.29231	36.1907	1.76e-05	8.32e-05
Gm28030	221.324	216.149	6.05944	5.18758	2.80532	3.07086	99.5271	2.7e-08	3.45e-07
Socs5	6.95418	7.54986	0.404584	0.582135	1.40305	3.33563	38.4534	1.24e-05	6.16e-05
Vpreb3	35.5562	40.7932	0.730096	0.833395	3.12827	3.15372	111.587	1.21e-08	1.79e-07
Zfp612	5.021	4.99882	0.292114	0.353059	1.48395	3.26015	43.9758	5.61e-06	3.09e-05
Gm15389	45.86	50.0057	1.72639	0.921346	2.70491	3.15342	87.4653	6.6e-08	7.13e-07
Gm22884	216.257	160.313	0.74661	2.19149	4.49516	2.81088	98.8268	2.83e-08	3.58e-07
Srms	11.8173	11.6992	0.163193	0.159671	3.70114	3.01063	129.73	4.11e-09	7.56e-08
Aym1	57.3409	60.8814	0.395929	0.193692	5.13769	3.01318	158.191	9.71e-10	2.43e-08
Gm12238	244.161	180.999	0.842946	2.47426	4.49516	2.81088	98.8268	2.83e-08	3.58e-07
Tnpo2	4.79597	4.99943	0.249464	0.439344	1.35466	3.29927	32.5999	3.16e-05	0.000139586
Gm6647	47.0244	41.7907	2.60906	1.91456	1.82534	3.10954	51.8029	2.06e-06	1.3e-05
Zfp202	7.74033	8.06722	0.647049	0.501191	1.31253	3.30393	34.9483	2.14e-05	9.93e-05
Alg11	6.05026	6.83125	0.168589	0.309283	2.27292	3.19884	69.7669	3.03e-07	2.47e-06
Emc1	4.49039	5.52503	0.437934	0.26015	1.37191	3.4109	30.6492	4.43e-05	0.000187332
Syna	14.7462	17.5817	0.309552	0	4.22817	3.0982	86.7509	7.69e-08	8.09e-07
Rarres2	11.1982	10.4674	0.70838	0.577576	1.60402	3.16101	45.8226	4.38e-06	2.49e-05
Gm34768	52.6416	68.1709	0.185001	0.362016	5.26487	3.12566	141.449	2.2e-09	4.57e-08
Gm29427	15.5802	15.9287	0.383278	0.857156	2.18716	3.12951	61.2509	7.1e-07	5.18e-06
Gm43064	9.46009	9.71775	0.731412	0.715626	1.2566	3.29373	34.1847	2.42e-05	0.000111076
Ago4	4.28135	4.8982	0.210646	0.309149	1.66634	3.28624	47.8701	3.35e-06	1.98e-05
9230102O04Rik	31.8102	33.4509	1.22971	0.546895	2.72682	3.09215	81.923	1.03e-07	1.03e-06
RP24-302M13.5	16.9389	18.7212	1.31554	1.34565	1.27151	3.33526	34.5453	2.29e-05	0.000105248
Gm43391	15.6204	14.8099	0.553923	0.325181	2.64061	3.02041	82.4535	9.88e-08	9.94e-07
Gm15545	14.9169	13.3368	0.528975	0.362291	2.51392	2.9959	76.8614	1.59e-07	1.46e-06
Zfp142	2.59584	2.2316	0.184105	0.162118	1.33213	3.14901	32.1544	3.41e-05	0.000149191
4930579G24Rik	14.9623	15.1414	0.901996	0.726788	1.73649	3.17807	53.0356	1.78e-06	1.14e-05
Gm16973	12.1199	11.9619	0.647617	0.591397	1.80832	3.14337	56.7399	1.16e-06	7.87e-06
Snora73a	143.134	114.427	0.50988	0.997751	4.89997	2.80347	119.023	7.63e-09	1.24e-07
Rps6kb1	3.37365	3.12745	0.217308	0.366176	1.00493	3.25959	18.8515	0.00049882	0.00157849
Snora73b	142.483	90.4111	1.01976	0.997751	4.3542	2.68884	74.4087	1.97e-07	1.74e-06
Rab33b	8.2558	11.173	0.147718	0.260154	3.08863	3.21751	87.001	6.85e-08	7.34e-07
Zbed4	5.06749	5.45132	0.235744	0.106457	2.4707	3.10881	70.7945	2.75e-07	2.29e-06
Usp31	2.82178	2.3187	0.182595	0.0297757	2.13455	2.97158	29.9173	9.8e-05	0.000377205
Kdm4a	5.02865	4.98357	0.216933	0.300688	1.7987	3.13477	54.0337	1.58e-06	1.03e-05
Ccdc36	10.0608	9.41945	0.868031	0.601585	1.25971	3.201	29.2101	5.73e-05	0.000234574
Tmtc1	3.38956	3.71366	0.316817	0.178834	1.37156	3.28388	31.0793	4.1e-05	0.000175704
Sned1	3.0635	3.75309	0.0660786	0.0754279	3.10793	3.1372	101.801	2.3e-08	3.04e-07
1810026J23Rik	9.17213	8.63313	0.560546	0.645233	1.41212	3.17111	38.3272	1.26e-05	6.26e-05
Dcp2	3.34126	2.91196	0.14414	0.129276	2.04352	3.01732	59.7647	8.32e-07	5.94e-06
Dab2ip	3.45951	3.652	0.299858	0.207815	1.33797	3.2584	33.4565	2.73e-05	0.000123392
Anks3	11.6025	11.1967	0.715639	0.57663	1.67002	3.12732	48.2643	3.19e-06	1.9e-05
2900097C17Rik	25.073	29.6151	1.00068	1.42412	2.01776	3.21049	60.8973	7.37e-07	5.35e-06
Zfp26	2.02597	2.02559	0.118158	0.180637	1.28718	3.21805	31.0007	4.16e-05	0.000177772
Alkbh8	3.26569	3.19751	0.0358783	0.105312	3.02985	2.96561	85.0812	7.98e-08	8.31e-07
Tmem38b	7.49728	7.8352	0.713859	0.483543	1.20884	3.26127	27.7292	7.55e-05	0.000298905
Zfyve16	4.03024	4.21189	0.280427	0.404341	1.1156	3.28158	25.2926	0.000121409	0.00045706
Dyrk1a	3.45924	3.40456	0.329373	0.28508	1.0115	3.26768	22.527	0.000215974	0.0007526
Gab1	5.61632	6.72424	0.329084	0.382353	1.64137	3.26855	46.75	3.88e-06	2.24e-05
Stx4a	12.0172	13.1691	0.751663	1.3411	1.11388	3.30843	22.2089	0.000231409	0.00080147
Klhdc1	9.05603	9.0009	0.499802	0.521617	1.67097	3.12743	49.9905	2.57e-06	1.57e-05
Atg4c	8.4777	8.85819	0.68623	0.793496	1.07789	3.28481	25.6241	0.000113621	0.00043112
Grhl1	8.11679	8.27423	0.47783	0.438298	1.68878	3.14151	50.7908	2.33e-06	1.44e-05
Trpm7	2.49893	2.71298	0.0739022	0.180768	1.87558	3.14637	44.6194	5.14e-06	2.87e-05
Prkab2	5.54855	5.28505	0.287158	0.28096	1.7807	3.07505	53.143	1.75e-06	1.13e-05
Paqr8	5.15222	5.83101	0.342831	0.223621	1.80554	3.18848	50.2371	2.49e-06	1.53e-05
Gm22620	212.597	162.219	1.57181	0	5.37991	2.72267	97.1299	3.2e-08	3.94e-07
Tnfrsf13c	13.9524	9.90693	0.310933	0.507037	2.39065	2.81414	49.6178	2.69e-06	1.64e-05
Gm26637	12.2945	12.0191	0.365314	0.536144	2.27587	3.01669	70.8918	2.73e-07	2.27e-06
RP23-114A6.7	28.4838	30.7771	2.43328	2.38077	1.1497	3.27835	28.4129	6.64e-05	0.000267544
P2rx3	10.0904	9.76057	0.337299	0.696708	1.78565	3.07684	44.033	5.57e-06	3.07e-05
Tm9sf1	7.21872	8.02366	0.619609	0.658953	1.10279	3.30307	26.3139	9.92e-05	0.000381219
Tenm4	1.33241	1.21234	0.134255	0.0729766	1.15123	3.15704	20.8909	0.000310071	0.00103581
4921528I07Rik	7.08362	7.83687	0.158612	0.181054	2.97595	3.02654	100.368	2.54e-08	3.3e-07
4930539E08Rik	6.09945	7.2841	0.136575	0.0445424	3.72727	3.03529	102.926	2.13e-08	2.84e-07
Zfyve9	4.33638	4.28187	0.161829	0.269172	1.8452	3.07496	51.1895	2.22e-06	1.38e-05
Adal	5.24267	5.03815	0.0786348	0.211579	2.66323	2.95253	71.4554	2.59e-07	2.17e-06
Snhg17	3.95282	2.68983	0.0889325	0.0435066	3.17497	2.71572	60.4914	7.7e-07	5.55e-06
Gm22422	205.496	163.033	0	0	9.80289	2.70023	128.767	8.69e-09	1.38e-07
Khnyn	7.15735	7.73308	0.161804	0.237468	2.73977	3.01694	89.1769	5.78e-08	6.39e-07
Zfp280b	5.44279	5.14197	0.0410145	0.120388	3.54299	2.87519	99.296	2.74e-08	3.49e-07
Rwdd2b	13.8088	13.9826	0.520286	0.203623	2.79059	2.9705	76.9096	1.58e-07	1.46e-06
Rhot2	6.24536	5.44382	0.447092	0.391396	1.33171	3.07596	31.1382	4.06e-05	0.000174354
Myd88	10.7694	11.0173	0.324613	0.595513	2.08702	3.05096	59.1409	8.9e-07	6.27e-06
4930412M03Rik	24.9702	23.7205	1.5994	0.276155	2.23334	2.98659	37.8115	1.74e-05	8.28e-05
Dusp18	5.98918	6.84607	0.631846	0.507815	1.02208	3.33111	21.7699	0.000254789	0.000871996
Cds2	3.04021	2.90392	0.103094	0.112076	2.31237	2.97901	73.4323	2.16e-07	1.87e-06
4930528D03Rik	17.0845	13.3509	0.711497	0.316428	2.4197	2.84052	52.6121	1.87e-06	1.19e-05
Atp6v1g2	10.9994	11.4801	0.957802	0.733406	1.26189	3.20297	30.6873	4.4e-05	0.000186507
Gm4454	10.7093	11.2334	0.567632	0.15868	2.44826	3.0204	55.6841	1.31e-06	8.78e-06
Tagap1	11.7085	12.5886	1.01954	0.563826	1.47022	3.18065	33.494	2.72e-05	0.000122687
Tef	3.49334	3.18503	0.305669	0.286068	1.02671	3.16117	21.6071	0.00026413	0.000900042
Rnf115	9.49712	8.90917	0.541957	0.989818	1.11296	3.15712	20.7589	0.000319486	0.00106381
Mum1l1	5.65449	5.87064	0.408722	0.357806	1.43857	3.15543	38.9194	1.16e-05	5.81e-05
Zfp867	8.01342	7.68131	0.214442	0.239788	2.63298	2.9292	84.3272	8.47e-08	8.73e-07
Slc30a2	7.67166	6.86617	0.498578	0.229561	1.85196	2.98079	41.2175	8.26e-06	4.32e-05
Wipi1	6.19995	5.77883	0.37923	0.556568	1.20514	3.12542	26.4019	9.75e-05	0.000375503
4930509G22Rik	11.0205	10.5637	0.294912	0.206105	2.95226	2.90294	92.3154	4.55e-08	5.23e-07
Pcolce	7.15192	7.68878	0.4648	0.695529	1.20239	3.22232	27.255	8.26e-05	0.00032378
1700008O03Rik	7.43994	7.0134	0.540403	0.500912	1.32416	3.10777	33.1295	2.89e-05	0.000129189
Csrnp1	7.83427	8.13009	0.391255	0.706728	1.3861	3.15116	31.204	4.02e-05	0.000172808
Adrb1	10.9227	10.5213	0.881185	0.492667	1.49582	3.08182	33.6514	2.65e-05	0.000119987
Mroh5	3.62924	3.2448	0.250961	0.245545	1.32079	3.06781	31.549	3.78e-05	0.000163719
Gm6309	23.5775	23.464	0.362306	0.443108	3.38297	2.89203	109.451	1.38e-08	1.99e-07
Exoc1	2.25946	2.11631	0.104161	0.161362	1.56809	3.04839	39.1916	1.11e-05	5.6e-05
Gpr55	7.27628	7.19909	0.393269	0.412266	1.69436	3.05615	48.9029	2.94e-06	1.77e-05
Rps6ka6	5.40096	5.6614	0.562973	0.367215	1.10249	3.21676	22.4318	0.000220465	0.000766951
Snx11	6.39769	5.71395	0.493976	0.531646	1.09136	3.11181	23.2424	0.000185319	0.000659725
Ube2z	6.77384	7.49898	0.392264	0.383798	1.72704	3.1272	50.5469	2.4e-06	1.48e-05
Ccdc42os	20.2809	18.7642	0.391481	0.459638	3.03863	2.86137	94.3642	3.91e-08	4.62e-07
Mbd4	5.12785	5.95102	0.356336	0.271169	1.66943	3.1709	45.1927	4.76e-06	2.67e-05
Pds5a	1.40031	1.61762	0.0756843	0.148102	1.27646	3.24302	25.3211	0.000120716	0.000454795
C730034F03Rik	21.1524	21.3805	1.55155	1.03867	1.56722	3.09351	40.0739	9.74e-06	4.98e-05
Dicer1	2.74846	2.98388	0.127328	0.259541	1.4122	3.1702	29.9281	5.03e-05	0.000209647
4930405A21Rik	23.8127	21.1404	2.20634	1.3492	1.1929	3.08555	22.839	0.000201953	0.000709741
Runx1t1	3.40181	3.78417	0.183862	0.218442	1.6838	3.13758	48.261	3.19e-06	1.9e-05
Zfp689	7.47722	7.95775	0.721661	0.310678	1.43419	3.15486	27.2909	8.21e-05	0.000321798
Rab11fip1	2.4946	1.99769	0.2226	0.170449	1.04759	3.04902	17.9429	0.000622485	0.00191237
Heg1	2.13281	1.92576	0.140669	0.178113	1.19852	3.08681	26.4959	9.57e-05	0.000369282
Plcb2	4.08393	3.75332	0.237666	0.263541	1.49479	3.03718	38.6414	1.2e-05	6.01e-05
Nav2	0.83597	0.831197	0.0518929	0.0729861	1.26514	3.13491	29.762	5.19e-05	0.000214764
Zmat3	2.35607	1.93741	0.054845	0.0626048	2.71481	2.80921	73.2275	2.2e-07	1.9e-06
Tmed8	3.75284	3.34819	0.160159	0.156702	2.01324	2.93503	56.8825	1.14e-06	7.77e-06
Zfp281	5.43008	6.80441	0.275234	0.580017	1.36019	3.2714	25.5715	0.000114818	0.000434961
Tecpr2	3.42379	3.51364	0.21359	0.182857	1.65705	3.07404	46.7277	3.89e-06	2.25e-05
Lin28b	2.95734	2.90716	0.230613	0.225636	1.21281	3.13293	29.3051	5.64e-05	0.000231279
Actr5	6.40427	6.12266	0.449464	0.439763	1.34501	3.08593	33.8886	2.55e-05	0.000116039
Gm45214	43.5199	51.4789	2.03621	3.48646	1.62688	3.17747	39.62	1.04e-05	5.29e-05
Gm28006	219.74	219.572	0.856765	12.5741	2.54259	2.9372	37.2902	3.34e-05	0.000146708
Lats1	3.67237	3.19351	0.143185	0.2942	1.49733	2.99424	29.8586	5.1e-05	0.000211749
Galc	6.97931	8.56216	0.519618	0.481646	1.48237	3.2256	37.5925	1.41e-05	6.88e-05
Unc119b	5.79511	6.32297	0.249789	0.133308	2.51011	2.99488	71.9695	2.47e-07	2.09e-06
Zmym6	3.46788	3.36961	0.190244	0.199433	1.66022	3.03019	46.5258	3.99e-06	2.29e-05
Rnf213	1.57952	1.66337	0.0804613	0.169561	1.22084	3.16958	22.6518	0.000210236	0.000735714
Wbscr22	7.878	6.79948	0.586527	0.66448	1.0821	3.07214	21.7161	0.000257838	0.000881882
Cnot6	4.01536	4.20596	0.205572	0.278495	1.61099	3.08183	43.6947	5.83e-06	3.19e-05
Kank2	5.07002	4.67451	0.319466	0.175821	1.82939	2.96326	43.9754	5.61e-06	3.09e-05
Terf2ip	5.35327	5.84103	0.421643	0.453797	1.20365	3.19283	29.1262	5.82e-05	0.000237789
Rbbp5	6.75357	8.36371	0.531936	0.676592	1.16987	3.29242	25.2081	0.00012349	0.000463762
Ap4b1	9.13021	8.71683	0.826998	0.773969	1.00838	3.14879	21.143	0.000292948	0.000985805
RP24-112A6.4	19.8259	16.5236	0.706252	0.844567	2.07697	2.85863	53.3633	1.71e-06	1.11e-05
Oxsr1	4.9361	5.22359	0.273524	0.382316	1.4784	3.10654	37.912	1.35e-05	6.6e-05
Dancr	11.2519	8.20549	0.133607	0.0871491	3.97331	2.64421	82.6664	9.71e-08	9.78e-07
Fkbp7	17.7833	18.5265	1.6893	1.23963	1.1617	3.16426	25.5018	0.000116427	0.000440653
Hsdl1	8.12204	8.99679	0.387729	0.379361	2.00498	3.0451	60.3509	7.81e-07	5.63e-06
Smad5	3.54108	3.78585	0.169044	0.23431	1.70727	3.06569	46.8884	3.81e-06	2.21e-05
Osbpl11	5.7835	5.8304	0.393126	0.429894	1.34614	3.08675	34.0577	2.48e-05	0.000113029
Adcy6	4.34459	4.18731	0.20846	0.169967	2.02216	2.94307	58.2774	9.78e-07	6.8e-06
Gm23650	371.543	252.364	2.98644	1.46099	4.62866	2.56869	79.1001	1.31e-07	1.25e-06
Tigar	7.10991	7.71892	0.25717	0.25162	2.38845	2.97041	74.6629	1.93e-07	1.71e-06
Defb19	65.6717	67.6219	3.44881	2.3361	2.05393	2.96888	57.8958	1.02e-06	7.06e-06
Adam10	5.26657	5.42297	0.319129	0.37469	1.4718	3.06205	38.5325	1.22e-05	6.1e-05
Zfp748	5.20617	5.36077	0.3365	0.473279	1.23184	3.11125	27.9048	7.3e-05	0.000290904
Fbxo22	10.7524	9.67746	0.611259	0.640786	1.55653	2.9517	38.8422	1.17e-05	5.86e-05
Ncapg2	3.89783	4.4729	0.364034	0.263262	1.26672	3.17397	28.1069	7.03e-05	0.000281287
Zfp128	6.29833	6.02296	0.230176	0.475439	1.6492	2.9731	36.3888	1.7e-05	8.11e-05
9230105E05Rik	11.3813	10.7473	0.0464557	0.136359	4.40986	2.7396	115.63	9.37e-09	1.46e-07
Heca	6.98334	7.73946	0.598591	0.613561	1.12964	3.17255	25.523	0.000115935	0.00043889
Cpd	3.07344	3.37146	0.225811	0.282309	1.19097	3.15059	27.1553	8.42e-05	0.000329165
Lysmd3	8.19715	9.87266	0.334588	0.261894	2.44453	3.01675	70.8892	2.73e-07	2.27e-06
Mob2	4.09858	4.42648	0.200753	0.29463	1.62899	3.05162	42.1409	7.24e-06	3.85e-05
Gm42740	11.4423	10.8696	0.280229	0.365574	2.63133	2.83807	78.3083	1.4e-07	1.32e-06
Taf1	2.99228	3.33319	0.0977101	0.394355	1.20445	3.15627	12.882	0.00327803	0.0081797
Pdcl	6.7914	8.06798	0.390124	0.763408	1.21002	3.1956	21.9691	0.000243867	0.000840552
RP23-399J5.1	7.79276	8.81463	0.351722	0.156423	2.55748	2.95474	66.7047	4.07e-07	3.2e-06
Vps54	3.38983	4.08482	0.208633	0.285783	1.4421	3.15751	34.0483	2.48e-05	0.000113121
Prdm4	6.50358	5.69289	0.320221	0.626619	1.21315	2.9875	20.9514	0.000305863	0.00102425
Parvg	8.20102	7.16966	0.608886	0.463357	1.37256	2.94804	29.4938	5.45e-05	0.000224601
Pnrc2	11.451	10.927	0.755719	0.508343	1.67586	2.94812	41.2701	8.19e-06	4.29e-05
Inafm2	8.30041	9.01141	0.821686	0.535968	1.20241	3.1279	24.7542	0.000135375	0.000501089
Ush2a	1.46295	1.41271	0.150856	0.106272	1.01444	3.09245	18.9252	0.000490073	0.00155455
Ugp2	8.21368	6.88845	0.613052	0.733114	1.01765	2.99312	17.9998	0.000613801	0.0018885
Gm37669	30.7412	33.9042	0.12747	0.249438	4.90179	2.80783	132.177	3.59e-09	6.78e-08
D930016D06Rik	5.10486	4.2519	0.0635027	0.186396	2.74237	2.72745	60.2744	7.88e-07	5.67e-06
Spsb2	15.2037	15.72	1.38695	0.801871	1.35125	3.05508	28.1321	7e-05	0.000280299
Lrig2	2.13308	1.97089	0.124488	0.165302	1.35099	2.97207	30.4682	4.57e-05	0.000193093
Tapt1	5.64358	6.15958	0.28231	0.460362	1.51379	3.05137	35.6189	1.92e-05	9.03e-05
Pikfyve	1.29827	1.40194	0.0652909	0.0692053	1.85243	2.98051	52.348	1.93e-06	1.23e-05
Mettl10	14.1389	13.7904	0.711057	1.10154	1.47074	2.97631	34.0564	2.48e-05	0.000113029
G2e3	3.1627	3.12146	0.238582	0.207496	1.34523	3.00993	32.0191	3.49e-05	0.000152327
Sh3bp5l	3.90549	3.16862	0.164555	0.209305	1.76924	2.80377	39.2426	1.1e-05	5.56e-05
Rab5a	10.5251	12.1639	0.842589	0.737624	1.37085	3.10664	32.6277	3.14e-05	0.000138968
Cblb	3.9234	3.18315	0.363681	0.226439	1.1239	2.92753	17.8511	0.000636804	0.00194963
Slc9a1	4.65959	4.56917	0.471189	0.2113	1.29012	3.01115	21.9017	0.000247501	0.000851476
Vps13d	0.996096	0.982045	0.101272	0.0701861	1.05907	3.05908	19.9977	0.000380509	0.0012424
Slc35a3	2.28762	2.45672	0.155053	0.17067	1.39084	3.04306	34.3635	2.35e-05	0.000108173
Rnf112	6.28965	5.09362	0.213154	0.156415	2.47212	2.70886	58.8329	9.2e-07	6.45e-06
Zzef1	1.49185	1.29395	0.0762495	0.12434	1.3224	2.90882	25.4975	0.000116528	0.000440932
Gm5152	28.6025	29.1961	0.609122	0.476781	3.25207	2.78307	96.7498	3.29e-08	4.03e-07
Slc38a6	3.15314	3.46044	0.0671498	0.105121	2.77956	2.86418	80.9974	1.11e-07	1.09e-06
Cpxm1	10.0908	9.76441	0.644688	0.756928	1.35156	2.97328	31.7168	3.67e-05	0.000159453
Snord100	331.634	201.545	0	0	9.47253	2.4094	69.3284	1.62e-06	1.05e-05
2610005L07Rik	5.89501	6.64344	0.376623	0.319362	1.69767	3.01364	44.605	5.15e-06	2.87e-05
Gm24336	167.175	151.741	1.43185	2.10143	3.99867	2.66722	105.969	1.74e-08	2.39e-07
Sike1	2.37058	2.48926	0.111672	0.16886	1.63842	2.9666	40.6069	9.02e-06	4.67e-05
1700009C05Rik	30.974	31.0546	0.663232	0.129784	3.80837	2.73706	90.0803	5.39e-08	6.03e-07
4930579C12Rik	6.60342	6.65698	0.398084	0.389492	1.60061	2.93913	41.4289	8.01e-06	4.21e-05
Cdk9	5.2644	5.52692	0.385368	0.39923	1.30892	3.02236	30.9974	4.16e-05	0.000177828
Ier5	7.4097	7.82339	0.319064	0.437049	1.85586	2.92835	49.7195	2.66e-06	1.62e-05
Bak1	10.0848	9.80567	0.434256	0.552348	1.85819	2.87351	49.3917	2.77e-06	1.67e-05
Snhg5	14.0313	12.9733	0.483354	0.886729	1.82398	2.8459	42.0947	7.29e-06	3.88e-05
Xpnpep3	3.96831	3.6691	0.102526	0.133751	2.53577	2.76042	70.3752	2.86e-07	2.36e-06
Tcf3	0.886501	1.0682	0.0534422	0.0560237	1.68291	3.04904	42.861	6.55e-06	3.53e-05
RP24-76M8.3	35.2822	37.2521	0	0.148647	6.31211	2.71317	132.459	3.54e-09	6.7e-08
C2cd2l	4.15938	4.31718	0.125373	0.192763	2.25659	2.86392	62.7901	6.05e-07	4.51e-06
Ppp1r8	8.25608	10.9441	0.857937	0.839421	1.02553	3.25083	18.2476	0.000577522	0.00179141
Pgbd1	6.73383	6.17971	0.349876	0.513487	1.42893	2.90135	31.1561	4.05e-05	0.000174035
Zfp955b	14.738	15.7352	0.957192	1.31115	1.27321	3.03353	28.2129	6.89e-05	0.000276529
Gm12404	14.5339	14.6455	1.0698	0.246284	2.00437	2.87085	33.8422	2.57e-05	0.000116738
Prdm11	1.40856	1.34231	0.0797248	0.0780041	1.65182	2.87879	41.7919	7.61e-06	4.02e-05
Gm28539	8.05078	9.12885	0.630938	0.617321	1.30934	3.06136	30.2964	4.71e-05	0.000197919
Gm8871	19.8902	18.2348	1.64539	0.932033	1.41881	2.89692	27.7365	7.54e-05	0.000298707
Syne3	4.33974	4.00475	0.302315	0.369738	1.16222	2.95324	23.6527	0.000169969	0.000611153
Fam84a	7.10489	8.35626	0.711478	0.453993	1.25853	3.09946	24.7631	0.000135132	0.000500414
Mir7214	391.378	413.033	1.71353	3.3531	4.79097	2.71169	124.832	5.42e-09	9.32e-08
Cdc42bpg	3.91442	3.91734	0.27421	0.385669	1.0955	3.01415	21.5248	0.000268998	0.000915494
Cbll1	5.95808	5.2398	0.443457	0.484931	1.12177	2.92456	21.5978	0.000264675	0.000901524
1700026D11Rik	8.15092	7.86038	0.678041	0.488826	1.30867	2.94376	27.7842	7.47e-05	0.000296698
Slc9a8	2.62496	2.56324	0.149404	0.191158	1.4554	2.92182	34.3259	2.37e-05	0.000108765
Dhdh	3.22274	3.63561	0.310415	0.0828316	1.65723	2.98609	25.0952	0.000132703	0.000492303
Zbtb6	4.69961	4.73162	0.144031	0.140922	2.57077	2.78991	75.0189	1.87e-07	1.67e-06
Grk5	7.501	7.82327	0.165127	0.161563	3.06942	2.76585	90.4759	5.23e-08	5.88e-07
Aida	3.84464	4.43191	0.338544	0.364361	1.08406	3.10864	22.1316	0.000235341	0.000813719
Zfp617	7.80664	6.32059	0.449348	0.574927	1.31472	2.81713	24.3114	0.000148227	0.000541363
Etv3	2.28479	1.70534	0.101738	0.159267	1.46246	2.73379	24.161	0.000152902	0.000556955
Zan	1.18477	1.11817	0.0791339	0.0464556	1.72719	2.8312	38.5369	1.22e-05	6.1e-05
Gm13306	21.5357	19.6608	1.43842	2.06415	1.08346	2.93374	19.638	0.000413836	0.00133665
Gm20715	5.26321	5.87637	0.140617	0.114652	2.9669	2.80411	85.3984	7.77e-08	8.15e-07
Tpte	8.46285	7.56021	0.265293	0.333729	2.26476	2.71615	58.0025	1.01e-06	6.99e-06
Pfas	2.94221	2.81092	0.144936	0.180483	1.66967	2.83968	40.9257	8.61e-06	4.49e-05
Tmem130	8.04015	7.28235	0.72012	0.281831	1.46888	2.84269	23.6774	0.000169093	0.000608402
Snx29	3.62712	3.64529	0.357352	0.270176	1.06473	2.99505	20.223	0.000361175	0.00118728
Taf5l	6.53797	6.89519	0.556297	0.45835	1.25526	2.98448	27.3482	8.12e-05	0.000318747
Speer4cos	21.4286	22.9967	0.772117	0.849885	2.29776	2.82308	64.8741	4.89e-07	3.74e-06
Kifc5b	8.8341	9.75616	0.477466	0.428231	1.88476	2.89593	49.9562	2.58e-06	1.58e-05
Clec3b	23.3943	21.895	0.63221	0.309283	3.11066	2.66518	78.7375	1.35e-07	1.29e-06
Tyro3	3.7443	3.03709	0.151779	0.181504	1.87372	2.70038	40.5368	9.11e-06	4.72e-05
Zfp661	4.49316	5.21445	0.384508	0.316808	1.31826	3.03077	28.7529	6.24e-05	0.000253175
Csrnp2	5.59229	6.35207	0.38	0.297439	1.66687	2.94233	40.6049	9.02e-06	4.67e-05
Slc12a5	3.0984	3.26658	0.112287	0.164796	2.04356	2.83404	53.5987	1.66e-06	1.08e-05
Gm11335	21.3646	22.2562	0.483914	0.568164	2.89137	2.74083	82.9849	9.45e-08	9.58e-07
Exoc3l2	5.74547	6.52605	0.676708	0.381982	1.06515	3.06527	17.2783	0.000734958	0.0022097
Gm9239	8.97162	7.81473	0.572294	0.239975	1.90191	2.72503	36.1672	1.76e-05	8.35e-05
Gm26175	175.118	128.219	1.59581	2.34205	3.77331	2.47465	71.9674	2.47e-07	2.09e-06
Pogz	2.48865	2.48191	0.136071	0.0665672	2.14556	2.77804	50.0782	2.54e-06	1.56e-05
Gm37651	15.355	12.0181	0.279854	0.0684534	3.8133	2.50993	71.792	2.51e-07	2.11e-06
Gm7133	11.2508	10.9363	0.66642	0.802507	1.44339	2.86791	33.1133	2.9e-05	0.000129471
Catip	10.3153	8.64472	0.567302	0.416294	1.7989	2.70834	38.3292	1.26e-05	6.26e-05
Slc38a9	2.56144	2.91094	0.246522	0.0804005	1.59705	2.94048	25.5726	0.000114794	0.000434961
Gm21663	7.91678	8.34212	0.29197	0.642755	1.64168	2.8698	33.1144	2.9e-05	0.000129471
Gstt2	16.5501	15.1141	0.915551	1.11974	1.48651	2.80417	32.7415	3.08e-05	0.000136685
D030055H07Rik	4.38817	4.48381	0.242753	0.316685	1.51233	2.87245	35.2997	2.02e-05	9.44e-05
Wdr45b	4.97012	5.30062	0.389507	0.448354	1.14229	2.97742	23.5133	0.000175019	0.000627258
Gm27694	263.647	257.608	13.3695	7.13508	2.19645	2.74328	52.4772	1.9e-06	1.21e-05
Spint2	4.97666	4.6084	0.298251	0.246919	1.66467	2.78276	38.7479	1.19e-05	5.93e-05
Gm26447	175.765	127.962	0.810274	0.792786	5.03404	2.42334	85.4329	7.75e-08	8.14e-07
Cd247	4.22974	3.42366	0.0392289	0.0959556	3.33215	2.52775	69.8622	3e-07	2.46e-06
Bcl11a	1.71084	2.0662	0.126938	0.201822	1.04582	3.0806	17.5271	0.000690363	0.00209357
AW549877	4.40821	4.47245	0.102819	0.181079	2.48526	2.72006	64.2035	5.23e-07	3.97e-06
Atf6	2.42736	2.71371	0.181173	0.243736	1.12202	2.99882	21.6998	0.000258766	0.000884505
Kifc1	6.57673	6.71507	0.368155	0.570331	1.34869	2.88703	27.8552	7.37e-05	0.00029314
Brwd3	1.76544	2.04216	0.0823553	0.136982	1.63942	2.91961	36.2114	1.75e-05	8.3e-05
RP23-324B16.3	21.1786	19.708	0.296386	0.386652	3.4148	2.59846	88.7495	5.97e-08	6.56e-07
4930448E22Rik	7.1048	6.23537	0.633487	0.326218	1.33039	2.78681	21.8903	0.000248122	0.000853256
Mfsd6l	10.8124	8.71606	0.710367	0.148936	2.04252	2.62212	28.6755	6.33e-05	0.00025646
Gm10176	9.83814	11.1285	0.831032	0.767924	1.23983	2.97352	26.1125	0.000103149	0.000394932
4930431P03Rik	5.25691	6.21983	0	0.0965489	4.37316	2.70966	81.2907	1.09e-07	1.07e-06
Socs4	3.24073	3.24444	0.167289	0.208318	1.63496	2.81389	39.0973	1.13e-05	5.67e-05
Gm43003	23.5534	24.6466	1.44556	1.41436	1.60126	2.84154	38.7038	1.19e-05	5.96e-05
Gm6818	8.65527	7.35883	0.408621	0.399802	1.83584	2.67212	40.5361	9.11e-06	4.72e-05
Pmvk	12.9248	13.6938	0.976302	1.07464	1.22472	2.92254	25.8723	0.000108156	0.000411998
4933400F21Rik	6.52525	6.7001	0.431286	0.421978	1.4811	2.85018	34.4549	2.32e-05	0.000106661
Dpy19l4	2.73302	2.2164	0.141931	0.100994	1.87894	2.63843	37.8161	1.37e-05	6.68e-05
Adarb1	1.96417	1.51582	0.139095	0.163312	1.05542	2.75915	15.4748	0.00117523	0.00333618
Gm14146	43.3205	43.6107	1.02879	0.805271	3.08513	2.64423	83.0996	9.37e-08	9.5e-07
Rfx7	1.43816	1.38156	0.0478158	0.133668	1.47912	2.79691	23.7281	0.000167306	0.00060263
Pex5	5.58123	6.16948	0.5832	0.337181	1.20439	2.94963	21.1313	0.000293719	0.000987393
Gm45396	22.4789	22.0379	2.02858	1.35802	1.24699	2.85827	23.6845	0.000168841	0.000607761
1700024J04Rik	12.085	11.0528	0.2296	0.449289	2.60812	2.61963	61.6608	6.8e-07	4.99e-06
Tmem87a	2.90561	3.23144	0.194388	0.163022	1.62834	2.86285	38.4208	1.25e-05	6.19e-05
E530011L22Rik	4.11587	3.75567	0.019789	0.193619	2.71404	2.59275	43.7096	5.82e-06	3.19e-05
Gm10220	7.29532	6.46251	0.280605	0.308867	2.0698	2.64147	48.7465	3e-06	1.8e-05
Tmem170	5.606	6.3849	0.539068	0.527434	1.01798	2.99663	18.7305	0.000513573	0.00161851
Rnf121	4.91079	4.44831	0.377774	0.415823	1.08886	2.82449	19.6423	0.000413417	0.00133556
Tmem129	6.83864	7.74327	0.3288	0.579066	1.52749	2.88371	31.3503	3.91e-05	0.00016872
Zfand2a	6.34185	6.92757	0.552233	0.600349	1.05193	2.95015	19.8745	0.000391569	0.00127422
Zdhhc21	1.66564	1.49577	0.0966932	0.110374	1.45998	2.73446	30.4466	4.59e-05	0.000193625
Asb7	3.33025	3.1022	0.0966634	0.157629	2.18198	2.65056	51.3198	2.18e-06	1.36e-05
Ssfa2	3.85902	4.21544	0.205354	0.474907	1.09163	2.93927	15.5117	0.00116364	0.00330558
Pstk	2.73018	3.29338	0.211322	0.155071	1.56575	2.91538	33.6335	2.66e-05	0.000120277
Gm19589	8.18654	7.6733	0.597743	0.701811	1.13724	2.81869	21.2794	0.000284126	0.000960235
Stim2	4.18338	4.37246	0.407268	0.35863	1.01033	2.92157	18.2858	0.000572147	0.00177794
Fmr1nb	22.9171	23.4893	1.78485	0.873165	1.65648	2.7788	32.4327	3.25e-05	0.000143301
Umad1	4.27925	5.19407	0.249961	0.203805	1.9084	2.85668	45.1867	4.77e-06	2.68e-05
Gm13034	6.75899	5.05908	0.230305	0.515049	1.51247	2.60799	21.3618	0.00027894	0.000945036
Shank1	2.04235	1.98317	0.139182	0.145905	1.34723	2.79776	28.5807	6.44e-05	0.000260348
Pcmtd2	5.10158	5.33088	0.124941	0.268937	2.24492	2.7009	51.4271	2.15e-06	1.35e-05
Nbeal1	0.750323	0.819685	0.0294013	0.046746	1.88706	2.77661	44.2167	5.43e-06	3.01e-05
Tmem114	15.1778	14.1092	1.04079	0.872854	1.46496	2.73934	30.7653	4.34e-05	0.000184288
4930448A20Rik	20.6382	18.625	0.101088	0.0989066	5.08231	2.46669	108.277	1.49e-08	2.11e-07
Lmln	3.27752	3.15796	0.256859	0.10995	1.665	2.72877	30.0608	4.92e-05	0.000205178
St5	3.71905	3.53292	0.291461	0.267348	1.22697	2.79998	24.1416	0.000153517	0.000559072
Gm14963	8.34243	6.90598	0.490346	0.439783	1.56485	2.65029	30.266	4.74e-05	0.000198762
Iqgap2	3.69779	3.61308	0.289795	0.265819	1.24649	2.81427	25.1434	0.000125109	0.000469095
Pdgfa	6.84191	7.98507	0.569712	0.459048	1.37614	2.91035	28.5867	6.43e-05	0.00026012
Malt1	4.20657	4.39563	0.103021	0.120957	2.78101	2.65045	74.2756	2e-07	1.76e-06
Gm23008	266.749	186.429	1.30657	0	5.85712	2.3158	75.2049	1.84e-07	1.65e-06
Gm22270	160.656	115.181	2.37558	1.54954	3.64752	2.36938	63.2323	5.78e-07	4.34e-06
4930455D15Rik	13.1229	10.1252	0.452771	0.379713	2.33022	2.4992	45.77	4.41e-06	2.5e-05
1810062O18Rik	15.2565	15.1049	0.902377	0.662176	1.80623	2.71544	41.7973	7.6e-06	4.02e-05
Rnf144b	4.5178	5.33665	0.155875	0.435745	1.57665	2.87134	25.897	0.000107629	0.000410369
Celf5	3.18035	3.62649	0.141081	0.107361	2.29954	2.74687	58.1386	9.93e-07	6.9e-06
Cd55	4.3423	4.71425	0.172306	0.316102	1.73386	2.77844	36.9996	1.55e-05	7.44e-05
Dgke	2.5126	2.52065	0.112165	0.134132	1.87702	2.70481	45.4529	4.6e-06	2.6e-05
Bard1	3.72383	4.29868	0.203177	0.325296	1.4466	2.87086	29.0011	5.96e-05	0.000242764
Zfp94	6.00375	5.56919	0.44669	0.553595	1.06023	2.80409	18.3981	0.000556671	0.00173771
Senp5	4.76122	4.8419	0.354243	0.346598	1.30382	2.81203	27.235	8.3e-05	0.000324827
Gm26225	156.098	85.8069	1.54852	1.5151	3.80973	2.22652	42.366	7.59e-06	4.02e-05
Zfp955a	12.8652	12.5528	0.765754	1.43602	1.05403	2.83771	15.9715	0.00102977	0.0029693
Grpel2	5.22908	4.56315	0.414989	0.380655	1.15182	2.74542	20.1152	0.000370284	0.00121383
Rmnd5a	3.10676	2.56168	0.138689	0.180928	1.67531	2.61276	32.4025	3.27e-05	0.000143923
Sdr42e1	7.08143	7.34523	0.318136	0.484198	1.69128	2.74616	37.6752	1.39e-05	6.8e-05
Rictor	2.24893	2.86146	0.202068	0.219674	1.12377	3.00193	19.8955	0.000389655	0.00126884
Ago3	1.26364	1.25829	0.0441541	0.0370295	2.48003	2.62124	63.1547	5.82e-07	4.37e-06
Rfesd	7.20571	4.78345	0.539532	0.457503	1.12275	2.58645	12.7715	0.00251753	0.00650359
Anks1	2.91284	2.53393	0.175599	0.257714	1.1793	2.71956	19.5594	0.000421544	0.00135779
Ap3s2	3.52353	3.28587	0.283219	0.20783	1.32391	2.73473	25.0747	0.000126858	0.000474034
Gm10601	14.6318	15.987	0.735059	0.719194	1.9202	2.73936	47.1711	3.67e-06	2.14e-05
Zfp12	3.57437	4.10442	0.287306	0.298674	1.23777	2.89271	24.6885	0.0001372	0.000506706
Exph5	1.97799	1.87211	0.0894313	0.136113	1.61769	2.68977	33.8053	2.58e-05	0.00011729
Snord55	263.373	196.12	2.64621	6.47275	3.16561	2.38891	55.4529	1.34e-06	8.96e-06
Gm25788	158.828	134.851	0.797904	0.780683	5.00567	2.40039	98.3165	2.94e-08	3.69e-07
Ptpn12	5.92945	6.10723	0.327666	0.495463	1.3944	2.78494	28.0302	7.13e-05	0.000284881
Gm15927	5.53347	4.10832	0.167867	0.0547481	2.96357	2.3928	48.5817	3.06e-06	1.83e-05
Spo11	5.27239	6.31488	0.453183	0.41732	1.26054	2.90988	24.5832	0.000140185	0.000516225
Gm9903	11.8335	11.6867	0.957302	0.52686	1.51688	2.72757	28.6367	6.37e-05	0.000257852
Strip2	2.48206	2.67728	0.125496	0.233296	1.36849	2.81245	25.0295	0.000128021	0.000477405
4932443I19Rik	4.30778	4.55609	0.196026	0.191795	2.03832	2.69314	50.6673	2.36e-06	1.46e-05
Trmt44	4.01107	4.24227	0.121683	0.257956	1.96147	2.70232	41.6339	7.78e-06	4.1e-05
Mtfr2	9.59798	8.45789	0.634967	0.382316	1.68061	2.61922	31.8923	3.56e-05	0.000155355
Gm22303	168.358	125.809	0.856765	0.838274	4.90735	2.31518	80.8845	1.13e-07	1.1e-06
Pigg	4.49151	3.79967	0.159999	0.223638	1.95812	2.55359	40.0047	9.84e-06	5.03e-05
L2hgdh	6.15329	6.94064	0.187883	0.827224	1.20774	2.86669	11.718	0.00427934	0.0102738
Snord110	302.054	208.681	1.53714	0	5.79546	2.26273	71.3781	2.61e-07	2.19e-06
Lctl	7.88774	9.28627	0.802806	0.628384	1.11248	2.92165	19.589	0.000418622	0.0013492
Caps2	6.00224	6.51638	0.244361	0.388516	1.82735	2.73064	41.0527	8.45e-06	4.41e-05
Gm6244	24.2643	20.1445	1.98859	1.82407	1.07325	2.68923	16.5079	0.000895044	0.00262773
Atp13a3	2.13477	2.19645	0.131217	0.224674	1.12966	2.8128	18.6875	0.000518928	0.00163304
Tmem167b	6.92208	5.89413	0.319107	0.589749	1.34335	2.64685	21.3572	0.000279228	0.000945816
Rnf157	2.1397	2.2167	0.18632	0.150128	1.2233	2.79852	23.4209	0.000178459	0.000638061
Trap1a	17.3228	15.8566	1.06477	0.781345	1.69681	2.63137	35.1605	2.07e-05	9.64e-05
Slc1a2	1.55382	1.68692	0.111426	0.0856593	1.56665	2.76465	33.8815	2.55e-05	0.000116144
Pip5k1a	4.65578	4.526	0.310023	0.139999	1.88127	2.64277	36.2669	1.74e-05	8.25e-05
Rbfox2	2.77335	2.65668	0.0710284	0.264083	1.5378	2.68416	21.2265	0.000287511	0.000970083
Gm45089	9.93771	9.58229	0.666093	0.751981	1.31006	2.72361	25.9072	0.000107413	0.000409641
Hmbox1	2.09409	1.97433	0.194345	0.147895	1.10194	2.7539	18.6471	0.00052402	0.00164639
Gm23734	185.99	166.054	0	0.938252	5.93579	2.38518	99.4265	2.72e-08	3.47e-07
Ivd	3.65841	3.73505	0.227848	0.241508	1.50354	2.71615	32.5149	3.2e-05	0.000141501
Atf7	1.83287	1.56817	0.123665	0.0930738	1.50251	2.60453	27.4397	7.98e-05	0.000313905
Mrpl27	20.4462	21.4626	1.59176	1.76506	1.16868	2.80096	22.2128	0.00023121	0.000800949
Pign	1.48139	1.56568	0.115328	0.127884	1.17363	2.80455	22.3737	0.000223262	0.000775861
Gm3555	14.437	12.1444	0.0749286	0.0733114	4.95277	2.35504	93.8331	4.06e-08	4.77e-07
Spata2	4.46553	4.43066	0.0927054	0.136057	2.797	2.54095	68.2678	3.5e-07	2.82e-06
Borcs7	9.19402	9.18303	0.672498	0.845979	1.12378	2.76813	20.1413	0.000368057	0.00120725
C230037L18Rik	9.91878	9.90693	0.414578	0.253519	2.41624	2.57061	55.9633	1.27e-06	8.53e-06
Ric3	2.3369	2.01274	0.146514	0.155298	1.3779	2.62182	25.0844	0.000126608	0.00047353
Cerkl	3.78618	3.72685	0.118689	0.174191	2.20163	2.58314	51.2156	2.21e-06	1.38e-05
Gm18009	19.6911	22.2329	0.205759	0.100659	4.58591	2.53663	102.146	2.25e-08	2.98e-07
Gm26588	4.51301	4.99758	0.21221	0.13842	2.28601	2.65243	53.7346	1.64e-06	1.07e-05
Zfp715	3.90822	4.27128	0.326706	0.299676	1.23395	2.8062	23.9518	0.000159679	0.000579031
Gm7389	6.93696	7.02908	0.253702	0.106383	2.80162	2.54636	61.843	6.67e-07	4.91e-06
Tas1r1	6.98784	7.88985	0.511126	0.392932	1.56726	2.76545	33.1303	2.89e-05	0.000129189
Gm6650	32.5834	29.4786	0.51071	1.16594	2.72429	2.48042	57.4272	1.07e-06	7.37e-06
Cpsf4	5.52329	6.15738	0.668172	0.341088	1.06344	2.85019	14.8989	0.00137377	0.00383311
Zbtb34	3.00921	3.39852	0.0949655	0.0774299	2.73538	2.61443	67.7163	3.69e-07	2.94e-06
Sec61a2	4.34663	3.76883	0.205759	0.313161	1.49287	2.59562	26.752	9.1e-05	0.000353506
Megf9	2.41585	2.21793	0.0889469	0.14919	1.80521	2.58102	36.216	1.75e-05	8.3e-05
Snord66	264.971	198.857	2.78734	5.45437	3.3232	2.32626	58.2874	9.77e-07	6.8e-06
Gm15441	11.8573	13.3913	0.561294	0.3051	2.38983	2.64636	53.9631	1.59e-06	1.04e-05
Gm43622	9.8429	11.0446	0.258854	0.101307	3.37517	2.56803	75.8779	1.73e-07	1.57e-06
Limd1	3.30223	3.36854	0.330007	0.254909	1.04107	2.79318	17.3967	0.000713348	0.00215377
Uba5	3.40755	2.83043	0.19715	0.350718	1.03648	2.66109	13.4953	0.00203759	0.00541048
C130074G19Rik	6.54788	7.10875	0.20664	0.30327	2.26237	2.63209	53.8848	1.61e-06	1.05e-05
Stk11ip	3.43713	3.98368	0.145604	0.124654	2.30115	2.6644	55.2032	1.38e-06	9.2e-06
Dzank1	2.38918	2.20826	0.0506054	0.0990263	2.45865	2.49933	52.6334	1.86e-06	1.19e-05
Zfp740	4.09362	4.44427	0.0650303	0.254507	2.25333	2.62351	40.1333	9.66e-06	4.95e-05
Fam58b	16.127	16.4437	0.341586	0.417767	2.93777	2.52247	72.3315	2.39e-07	2.03e-06
1500011B03Rik	11.3055	10.5323	0.838119	0.644309	1.4104	2.64732	26.7002	9.2e-05	0.000356821
Foxk1	2.60277	2.6157	0.206735	0.215758	1.15414	2.74787	21.2747	0.000284422	0.000960842
Chp1	5.64145	6.00053	0.358475	0.263054	1.75423	2.67636	38.36	1.26e-05	6.23e-05
Abhd14b	7.34034	6.28854	0.352201	0.421177	1.66597	2.54226	31.9354	3.54e-05	0.00015437
2310057M21Rik	1.43972	1.40355	0.0844308	0.120158	1.3221	2.68338	24.5618	0.000140799	0.000517791
Hira	3.19733	3.42398	0.221596	0.183458	1.5577	2.70364	33.0154	2.94e-05	0.000131189
Tob2	4.90888	5.76441	0.183194	0.128029	2.62086	2.63362	61.946	6.6e-07	4.87e-06
Ganc	2.15546	1.9262	0.126405	0.16865	1.31703	2.62897	23.2643	0.000184462	0.000656816
B3galnt1	9.60191	8.99639	0.46387	0.958146	1.23315	2.66584	18.4552	0.000548995	0.00171635
Ptprq	2.63394	1.88025	0.1838	0.096833	1.54269	2.44988	19.9502	0.000384732	0.0012547
Traf3ip2	5.28144	4.90911	0.141749	0.110951	2.85347	2.45312	65.3506	4.66e-07	3.58e-06
E330034G19Rik	10.6758	11.3521	0.916889	0.672825	1.32093	2.73372	24.8902	0.000131685	0.000489297
Ppp3cb	3.23574	3.63321	0.243163	0.373866	1.00089	2.84038	15.3893	0.00120253	0.0034018
4930500F10Rik	15.9091	12.7764	0.768569	1.00264	1.54497	2.51446	26.0742	0.000103929	0.000397644
Snord65	270.454	160.888	0	0	9.12845	2.11176	59.319	1.92e-06	1.22e-05
Gm20661	8.95338	10.0555	0.483914	0.568164	1.69859	2.69454	37.1387	1.51e-05	7.3e-05
Gm7292	7.65307	7.79291	0.661815	0.202353	1.69244	2.63086	25.2918	0.000121428	0.00045706
Cldnd2	26.8229	27.5138	2.46454	1.98581	1.1388	2.738	19.9716	0.000382818	0.00124895
Gm42372	3.81672	3.48638	0.123772	0.100917	2.54509	2.45848	56.8419	1.15e-06	7.8e-06
Hvcn1	5.42782	4.22652	0.352036	0.287032	1.44855	2.50484	22.6396	0.000210791	0.000737343
Gm14144	11.1598	12.1157	0.12147	0.0594244	4.4979	2.4611	97.4722	3.12e-08	3.87e-07
Gprasp2	4.23038	4.72032	0.0690696	0.270316	2.23415	2.60856	38.8065	1.18e-05	5.89e-05
Pafah2	5.31138	6.60726	0.346876	0.254542	1.83333	2.73824	37.9066	1.35e-05	6.61e-05
Gm10941	27.127	31.7004	1.62398	0.86669	2.088	2.65959	43.1587	6.28e-06	3.4e-05
Zfp771	9.55995	9.36978	0.7284	0.559962	1.40591	2.64447	26.7675	9.08e-05	0.000352532
Acer2	2.68277	2.85189	0.160606	0.271423	1.20287	2.73778	20.0431	0.000376519	0.00123108
Snord1b	256.079	164.106	0	0	9.14847	2.1296	67.3843	6.01e-07	4.49e-06
Pet2	4.59143	4.56932	0.274869	0.293386	1.53685	2.63054	31.7881	3.63e-05	0.000157833
1700030O20Rik	32.3332	36.5654	2.99147	1.37737	1.50898	2.72335	25.1053	0.000126075	0.000472071
Gm5912	13.356	12.0834	0.218064	0.426715	2.81584	2.42118	59.3163	8.73e-07	6.18e-06
Sp2	5.62564	5.51373	0.336784	0.179735	1.95944	2.55784	39.0911	1.13e-05	5.67e-05
Aasdh	2.22317	3.00024	0.193588	0.165734	1.3861	2.87485	24.187	0.000152082	0.000554338
Gm44170	34.7405	41.4088	3.99824	2.42168	1.09691	2.83468	16.3518	0.000932074	0.00272045
Nck2	4.28116	4.35535	0.328475	0.390254	1.11351	2.71863	19.3925	0.000438471	0.0014063
Gm24494	235.464	139.436	1.29044	2.52517	4.10789	2.12513	46.8963	3.8e-06	2.21e-05
Zyg11b	2.1084	2.41705	0.092439	0.158277	1.69444	2.69066	33.5753	2.68e-05	0.000121344
2310022B05Rik	5.76733	5.1667	0.442502	0.278326	1.45416	2.56952	24.8168	0.000133662	0.000495528
Sec22a	3.65305	4.07689	0.260262	0.274233	1.37945	2.7274	27.4032	8.03e-05	0.000315718
Flcn	4.4129	5.25994	0.507874	0.236625	1.22947	2.80591	17.4423	0.000705209	0.00213193
Rbmxl1	11.1868	10.7765	0.802616	0.966516	1.16103	2.66273	20.0302	0.000377643	0.00123451
Gm9839	13.1797	14.6109	0.436432	0.640518	2.20849	2.58964	50.0224	2.56e-06	1.57e-05
Tmem18	6.41571	6.4257	0.495716	0.381085	1.40097	2.64102	26.5495	9.47e-05	0.000365964
Gm11766	6.27541	5.8054	0.554144	0.440524	1.13269	2.6435	18.3567	0.000562325	0.00175271
Chd7	1.3738	1.28141	0.106148	0.126112	1.043	2.66803	16.5533	0.000884572	0.00260301
Sesn1	4.7227	5.09088	0.236245	0.333878	1.62811	2.64044	33.2477	2.83e-05	0.000126987
Snhg9	102.764	79.9164	1.71353	2.2354	3.04623	2.29154	55.5509	1.33e-06	8.88e-06
Kcnq1ot1	0.222831	0.26937	0.0161008	0.012118	1.64993	2.71806	32.89	3.01e-05	0.000133768
Mas1	7.17779	7.79262	0.518637	0.507444	1.39286	2.6871	27.5041	7.88e-05	0.000310379
Lrrc8a	4.36532	3.69728	0.194105	0.356091	1.39841	2.52504	21.2872	0.000283629	0.000958754
Mlxip	2.24267	2.33042	0.112987	0.19653	1.40784	2.64413	24.8645	0.000132372	0.000491298
Fam102a	3.07821	3.36575	0.189545	0.252892	1.38826	2.68289	26.4501	9.65e-05	0.000372335
Gm23991	200.779	149.47	1.12393	0	5.70215	2.18341	72.8899	2.27e-07	1.94e-06
Vsig10	3.51978	3.54833	0.197032	0.173501	1.77953	2.56363	37.8531	1.36e-05	6.65e-05
Gm5591	5.42646	5.42839	0.212635	0.267488	2.02096	2.52544	44.3973	5.3e-06	2.94e-05
Gm12061	38.9821	33.5547	0.872863	3.84311	1.46328	2.51283	16.1991	0.000969966	0.00281806
Harbi1	3.34152	3.26498	0.205759	0.146413	1.75733	2.54689	35.3988	1.99e-05	9.32e-05
Lyst	1.58161	1.65576	0.150511	0.10395	1.19858	2.69215	20.1674	0.000365845	0.00120047
Dennd6a	2.4418	2.06396	0.0820128	0.200607	1.51776	2.49316	21.6078	0.000264088	0.000900042
Uhmk1	2.28849	2.2164	0.103222	0.201989	1.40656	2.58826	22.9971	0.000195241	0.000689388
Fam63b	2.1557	2.05413	0.0729247	0.142702	1.80823	2.51284	33.516	2.71e-05	0.000122312
Rprd1b	2.8526	2.76275	0.257333	0.188834	1.18371	2.63374	19.4913	0.000428358	0.00137748
Pus1	8.50416	7.04069	0.383579	0.328388	1.97576	2.40576	36.5546	1.66e-05	7.92e-05
5031425E22Rik	3.60542	4.44929	0.18295	0.298336	1.58518	2.72368	29.2071	5.74e-05	0.000234642
Fdxr	6.60694	4.79911	0.409757	0.43736	1.28231	2.44014	16.7463	0.000841647	0.00249496
Zkscan3	2.35457	2.64888	0.120344	0.183161	1.565	2.65177	30.1425	4.84e-05	0.00020261
Snord49b	255.635	152.843	4.35522	2.84082	3.34282	2.1146	39.6068	1.04e-05	5.3e-05
4930517J16Rik	11.6533	10.4351	0.333308	0.717451	1.91428	2.44069	33.4218	2.75e-05	0.000123973
Itgb5	5.43495	4.00545	0.341993	0.39545	1.20903	2.44325	15.3889	0.00120268	0.0034018
Fbxl20	1.50936	1.77022	0.0431709	0.135165	1.71733	2.64593	26.2246	0.000100902	0.000387231
Gm12378	12.5067	12.686	0.286175	0.349998	2.82279	2.42838	64.4074	5.13e-07	3.9e-06
1700007F19Rik	11.1281	11.1113	0.509259	0.685118	1.74199	2.53396	35.3493	2.01e-05	9.38e-05
Jade1	2.15171	1.92679	0.123087	0.240861	1.01185	2.60021	12.4905	0.00273736	0.00699907
Srf	4.4317	5.02357	0.485214	0.34981	1.02957	2.74608	15.5242	0.00115977	0.00329572
Cdnf	5.83058	6.51619	0.638374	0.361608	1.15573	2.70803	17.0935	0.000770181	0.00230509
Galnt7	3.45306	3.00459	0.139288	0.233625	1.63811	2.45348	27.7462	7.53e-05	0.000298254
Igf1r	1.08028	0.914103	0.0311254	0.0852702	1.62043	2.43893	22.551	0.000214857	0.000749341
Igsf3	2.13928	1.99805	0.197241	0.072369	1.47322	2.52663	20.0874	0.000372671	0.00122068
Cspg5	1.80057	1.26487	0.0311273	0.0406073	2.93354	2.19846	44.8657	4.98e-06	2.78e-05
Zbtb43	3.47157	3.54723	0.180044	0.176158	1.82506	2.5278	38.5438	1.22e-05	6.1e-05
Gm6268	12.4838	9.5669	0.431626	0.56308	1.99541	2.33053	32.701	3.1e-05	0.00013755
Chuk	3.56574	2.70413	0.0821902	0.160833	2.21001	2.29991	34.5711	2.28e-05	0.000104895
Vezf1	3.94239	4.28009	0.136308	0.355642	1.58196	2.60441	24.8858	0.000131802	0.000489513
Gm10471	6.11356	5.17314	0.140917	0.034469	3.52447	2.26866	59.9087	8.19e-07	5.88e-06
Enpp4	3.94859	2.98489	0.114611	0.336413	1.46588	2.38924	16.5524	0.000884791	0.00260319
Obsl1	2.12656	1.96668	0.12345	0.132865	1.52393	2.50049	28.2123	6.9e-05	0.000276529
Cdc7	4.30446	4.63855	0.0999525	0.122244	2.8453	2.44729	64.8685	4.89e-07	3.74e-06
Rnf24	2.64749	2.27812	0.261275	0.180449	1.01161	2.55772	13.1384	0.0022599	0.00591031
Phlpp2	2.1153	1.66239	0.074228	0.0968346	1.98955	2.3262	33.269	2.82e-05	0.000126688
C530005A16Rik	7.33669	7.48961	0.60072	0.713703	1.02232	2.6543	15.9453	0.00103689	0.00298669
4933408B17Rik	7.34272	6.24647	0.257663	0.336136	2.03968	2.36591	37.8048	1.37e-05	6.69e-05
Snora47	129.509	119.617	0	0.741083	5.77706	2.24895	89.6548	5.57e-08	6.2e-07
Twf1	5.85206	5.73696	0.308032	0.535793	1.30347	2.56716	20.8122	0.000315646	0.0010523
Chordc1	2.38359	2.89675	0.223047	0.136396	1.40412	2.69773	23.2853	0.000183643	0.000654266
Arhgap32	1.04035	1.06203	0.0851828	0.0833443	1.16837	2.62231	19.8936	0.000389825	0.00126905
Gm24523	135.395	109.696	1.58372	0.774768	4.19434	2.20108	70.9872	2.7e-07	2.26e-06
Chst15	2.64616	2.91571	0.0619043	0.0757103	2.85099	2.45214	64.564	5.04e-07	3.85e-06
Gm28035	4.21713	3.38252	0.197311	0.361973	1.29055	2.44556	16.9541	0.000798022	0.0023802
1600020E01Rik	4.09862	3.78057	0.362264	0.307186	1.08697	2.56389	16.3804	0.000925161	0.00270441
RP23-348B21.1	9.7199	8.33091	0.343645	0.336228	2.25424	2.33693	43.2808	6.18e-06	3.35e-05
C2cd5	1.4055	1.48	0.165637	0.0810312	1.07961	2.6539	13.9161	0.00180662	0.0048751
Gm23297	139.676	106.034	0.823034	2.41581	3.7401	2.17047	57.832	1.03e-06	7.11e-06
Gm27997	257.084	264.416	6.05944	7.41083	2.79001	2.40181	62.1367	6.47e-07	4.79e-06
Zfp287	2.32427	2.73206	0.178044	0.160801	1.42454	2.65935	26.378	9.79e-05	0.000377084
Hddc3	4.69902	4.9481	0.332266	0.460551	1.12993	2.64087	18.1364	0.00059349	0.00183354
4930432L08Rik	11.0316	11.6163	0	0.254402	3.95808	2.35574	61.4404	6.96e-07	5.09e-06
Foxred1	3.92452	4.13254	0.416251	0.294138	1.03298	2.66385	15.282	0.00123785	0.00349409
Depdc1b	5.29517	4.92749	0.374419	0.33581	1.37575	2.51111	23.9237	0.000160615	0.000582092
Lat2	6.76796	7.1267	0.0797599	0.234115	2.97532	2.40354	58.9983	9.04e-07	6.36e-06
Acadsb	2.47093	3.18683	0.131039	0.356141	1.05663	2.80177	11.2667	0.00398605	0.0096654
Gm36831	27.9009	28.2255	1.3252	1.2966	1.9439	2.46617	40.5344	9.11e-06	4.72e-05
RP23-356D13.8	6.10876	6.02911	0.108805	0	4.30377	2.29581	66.4744	4.17e-07	3.26e-06
Gm12209	29.5393	27.4535	1.75378	0.686372	2.07572	2.39684	34.7772	2.2e-05	0.00010167
Myt1	2.53035	2.36963	0.105963	0.0888656	2.17668	2.37947	43.9768	5.61e-06	3.09e-05
Pex11a	5.49091	4.96012	0.262792	0.35354	1.60873	2.43217	28.3971	6.66e-05	0.000268264
N6amt1	2.84793	3.02107	0.102225	0.150029	2.05991	2.47252	42.5187	6.87e-06	3.68e-05
Cmas	3.67891	4.36271	0.221781	0.455688	1.09035	2.70179	14.1541	0.00168912	0.00459956
Selenoi	1.32004	1.5213	0.0636622	0.0856463	1.77127	2.55758	34.859	2.17e-05	0.000100446
Fam217b	3.80318	4.54184	0.114636	0.134595	2.58144	2.4897	55.6365	1.31e-06	8.82e-06
4932415M13Rik	4.95958	5.26015	0.149493	0.204773	2.36824	2.42882	50.6329	2.37e-06	1.47e-05
Speer3	14.5459	16.6422	0.263067	0.171593	3.67093	2.39318	77.3255	1.53e-07	1.42e-06
Cecr5	3.9577	3.99924	0.262447	0.210095	1.6007	2.49548	30.1132	4.87e-05	0.000203518
Gm16230	33.2796	34.7407	0.401249	1.17777	2.93618	2.37138	56.8599	1.14e-06	7.79e-06
Fam193b	3.99693	4.03889	0.192762	0.235753	1.75238	2.47164	34.5323	2.29e-05	0.000105383
Zak	1.70405	1.65078	0.113	0.130664	1.30967	2.51865	22.3915	0.0002224	0.000773192
Cdk5rap1	5.04912	5.01779	0.36526	0.41694	1.21246	2.55459	20.1931	0.00036368	0.00119455
9230114K14Rik	6.27759	5.92407	0.264909	0.333246	1.87369	2.41083	36.2935	1.73e-05	8.22e-05
Klhl9	4.15397	3.7466	0.175294	0.392025	1.32298	2.46978	17.8746	0.000633109	0.00193958
Clcn2	2.87922	2.11596	0.277716	0.152844	1.07222	2.40169	10.7789	0.00465503	0.0110533
2510002D24Rik	11.668	13.7393	0.633061	1.16997	1.33757	2.6455	20.8783	0.000310961	0.00103857
Speer4a	5.81835	5.44211	0.175378	0.137274	2.69055	2.32076	55.2602	1.37e-06	9.15e-06
Gm7347	5.78921	5.60824	0.1047	0.0682935	3.55036	2.29091	72.7374	2.3e-07	1.97e-06
Bloc1s6os	24.7203	27.2538	1.95234	1.32245	1.51564	2.55824	26.9622	8.74e-05	0.000340886
Elk4	2.68539	2.73462	0.130514	0.127697	1.91547	2.44424	38.9945	1.14e-05	5.75e-05
Gm14226	5.30537	5.98306	0.225617	0.189213	2.28748	2.46868	48.6564	3.04e-06	1.81e-05
Mir7218	291.616	331.32	0	5.20014	4.37372	2.35481	69.1405	3.22e-07	2.62e-06
Abhd18	1.53839	1.52774	0.102806	0.0914426	1.50736	2.48924	27.6275	7.7e-05	0.000304282
Gltscr1l	2.61519	2.20093	0.158877	0.155448	1.46621	2.39289	23.3272	0.000182022	0.000649252
Pofut1	1.73581	1.79684	0.0210907	0.0722242	2.75113	2.36923	50.2468	2.49e-06	1.53e-05
Gm44624	7.49427	7.437	0.275308	0.493838	1.79962	2.43241	32.4798	3.22e-05	0.000142196
Gm12206	28.4059	31.8028	0.521757	0.510496	3.374	2.37252	72.5625	2.34e-07	2e-06
Snora3	129.333	85.5631	0.791859	0.774768	4.57065	2.02835	55.5816	1.32e-06	8.86e-06
Zfp146	5.22078	5.49085	0.223755	0.437851	1.53796	2.51068	25.4286	0.000118143	0.000446327
Kcnu1	4.56835	5.57963	0.559408	0.1642	1.3411	2.65341	15.0175	0.00132996	0.00372349
Fam168b	3.27111	3.16288	0.180251	0.254743	1.41127	2.47777	23.8739	0.00016229	0.00058726
Tspan5	2.31045	2.66513	0.169753	0.276815	1.00094	2.68194	13.533	0.00201559	0.0053607
Mzf1	2.04621	2.204	0.113642	0.0864806	1.93326	2.45899	38.4188	1.25e-05	6.19e-05
Wasf3	3.25992	3.70637	0.080466	0.216506	2.06696	2.47768	35.4755	1.97e-05	9.21e-05
Gm44140	25.0942	25.7421	1.54852	0.606041	2.08888	2.40802	35.5914	1.93e-05	9.06e-05
Dffb	7.20483	9.42333	0.13338	0.130501	3.48321	2.46491	69.2175	3.19e-07	2.6e-06
Gm26130	121.777	79.7444	1.51486	0	4.54204	2.0047	46.6878	3.91e-06	2.26e-05
Camkk2	1.5388	1.55128	0.143566	0.103009	1.17688	2.53054	17.9017	0.000628867	0.0019291
Gm24455	128.284	109.428	0	0.780683	5.63573	2.12726	77.86	1.46e-07	1.36e-06
1700055D18Rik	4.51752	4.00922	0.533866	0.164951	1.14498	2.4566	10.9698	0.00437909	0.0104797
Mtx3	2.67812	2.2614	0.0166574	0.114085	2.74667	2.21462	38.1867	1.29e-05	6.37e-05
Gm6611	13.2116	11.4974	0.246522	0.0804005	3.74791	2.17928	63.6652	5.53e-07	4.17e-06
Gm15841	32.5052	31.3685	3.437	1.58251	1.20212	2.49739	15.2112	0.00126176	0.00355124
Gm23262	100.031	66.3662	0.622175	2.43499	3.26895	2.0534	39.3382	1.09e-05	5.5e-05
Gm36937	39.1729	45.5661	2.68014	3.09907	1.39761	2.58471	24.5724	0.000140494	0.000517018
Bloc1s6	4.27592	4.82787	0.214466	0.445904	1.30575	2.56961	18.7632	0.000509532	0.001607
Lysmd4	3.25558	3.73237	0.326578	0.299559	1.00686	2.64539	14.7007	0.00145066	0.00401907
B230398E01Rik	8.51472	7.46921	0.213535	0.365621	2.30494	2.2653	41.0102	8.51e-06	4.44e-05
Col5a1	1.9637	1.89313	0.123116	0.168642	1.25006	2.4748	19.5105	0.000426426	0.00137247
Bmp2k	1.95029	2.59545	0.209544	0.192961	1.02194	2.74125	13.7305	0.00190462	0.00511071
Gm28036	2.84019	3.55594	0.125653	0.368823	1.21112	2.65163	13.5601	0.00199995	0.00532427
Hs2st1	2.01467	1.92266	0.0763981	0.112124	1.90599	2.35203	34.9921	2.13e-05	9.87e-05
Kbtbd2	4.05056	4.75216	0.179201	0.375714	1.50675	2.54935	23.2292	0.000185838	0.000661003
Cacna1d	1.77506	1.72343	0.0904786	0.110657	1.64463	2.38952	29.4463	5.49e-05	0.000226264
4921523L03Rik	13.8323	15.1392	0.705061	1.03477	1.5794	2.47875	27.9291	7.27e-05	0.000289788
Mtfp1	9.43905	10.4142	0.481129	0.294216	2.20229	2.40162	42.4628	6.92e-06	3.71e-05
9930012K11Rik	6.3389	5.37122	0.484662	0.316134	1.40156	2.34611	19.7656	0.000401652	0.00130189
A930024E05Rik	8.65246	10.6919	0.385906	0.107879	2.81416	2.42465	47.5588	3.49e-06	2.05e-05
Snora15	125.23	80.6896	0.797904	1.56137	3.93651	1.98221	46.2997	4.11e-06	2.35e-05
Scube3	1.89435	2.00645	0.0482796	0.0944752	2.28777	2.36436	43.3633	6.11e-06	3.32e-05
Msantd2	5.01224	4.02588	0.319356	0.281218	1.44156	2.30728	20.4858	0.00034001	0.00112601
Ppm1f	3.30591	4.03037	0.148655	0.10389	2.38104	2.44127	46.4222	4.05e-06	2.32e-05
4930526A20Rik	9.9949	11.5626	1.15569	0.376914	1.34542	2.54964	15.6782	0.00111301	0.00318149
Gng10	12.3833	13.8848	0.63638	1.32312	1.26554	2.54032	17.507	0.000693859	0.00210302
Gnpda1	6.80255	8.05112	0.83026	0.342038	1.19365	2.59582	14.1399	0.00169592	0.00461631
Mafk	4.17116	3.78608	0.321534	0.288378	1.23466	2.40801	18.3552	0.000562529	0.00175301
Golph3l	5.72745	6.21805	0.257542	0.359977	1.79481	2.43003	33.5047	2.71e-05	0.000122508
Mmaa	2.70159	2.54835	0.242961	0.118859	1.39065	2.40381	19.1793	0.000461208	0.00147262
Pih1d3	11.1222	7.18507	0.504257	0.563856	1.62935	2.13798	17.8333	0.000639621	0.00195626
Fancm	2.07567	1.82512	0.147882	0.157844	1.20195	2.3836	17.0959	0.000769708	0.00230409
Zfp839	4.33243	4.12046	0.308666	0.329459	1.25469	2.42245	19.4654	0.000430981	0.00138497
Rtn4ip1	3.54377	3.59295	0.252477	0.291942	1.2383	2.46721	19.6225	0.000415345	0.001341
Zfp426	3.30162	4.14727	0.213841	0.230148	1.59047	2.55303	27.7302	7.55e-05	0.000298905
Crebzf	3.86639	4.82201	0.300504	0.343022	1.27805	2.60404	20.1168	0.000370144	0.00121361
Snora26	133.375	96.9316	1.72769	0	4.54347	2.00678	51.6455	2.1e-06	1.32e-05
Grik5	3.12274	3.25013	0.283157	0.19789	1.25635	2.48195	19.1786	0.000461293	0.00147262
Gm10461	3.34412	2.8742	0.152879	0.128211	1.99326	2.23533	33.5828	2.68e-05	0.000121227
Masp2	4.83972	4.64128	0	0.0618503	4.70959	2.14857	69.0274	3.25e-07	2.64e-06
Gm43270	13.5865	12.7836	0.354925	0.694529	2.1688	2.26938	37.6584	1.4e-05	6.81e-05
Gm25291	111.145	74.4106	0	0	8.91064	1.92574	62.1939	9.88e-07	6.87e-06
Sdf2	10.5643	10.0356	0.344968	1.08007	1.37377	2.38703	16.0616	0.00100562	0.00290933
4931431C16Rik	5.8519	7.09436	0.420395	0.373928	1.55054	2.52326	26.8839	8.87e-05	0.000345417
Zfp473	1.59459	1.54364	0.135382	0.112082	1.19345	2.43539	17.7486	0.000653218	0.0019934
Jmjd4	2.24947	2.13688	0.0293817	0.0287476	3.73674	2.17017	70.313	2.88e-07	2.37e-06
Nat14	7.63056	9.04994	0.351768	0.934192	1.2161	2.55645	14.2426	0.00164766	0.00450205
Tstd2	2.84947	2.80759	0.187658	0.293772	1.07957	2.45852	14.4025	0.00157567	0.00432469
Arl4c	2.88994	2.92657	0.0951615	0.204837	1.79601	2.35083	29.0352	5.92e-05	0.000241366
4930474N05Rik	7.4097	7.23319	0.390384	0.381959	1.7695	2.33174	31.8617	3.58e-05	0.000156092
Gm42503	4.28267	4.29787	0	0.0551913	4.72926	2.16566	70.2839	2.89e-07	2.37e-06
Ptprj	1.88436	2.20181	0.137665	0.110204	1.56795	2.4722	26.9097	8.83e-05	0.000343785
Cul7	2.12391	1.93456	0.112848	0.17942	1.32037	2.34896	18.6744	0.000520567	0.00163679
4930568A12Rik	12.0222	10.9324	1.36898	0.63032	1.05492	2.39178	11.1128	0.00418455	0.010077
Cdk14	0.826658	0.805419	0.0498346	0.0650121	1.35386	2.3746	21.0317	0.000300374	0.0010075
1700066B17Rik	14.6113	13.4224	1.56592	0.574547	1.24526	2.35933	13.4326	0.0020748	0.00549158
1810037I17Rik	13.4524	10.111	1.1714	0.881633	1.0543	2.2776	10.8684	0.00452331	0.0107825
Gm45109	20.5597	23.6562	0.413144	0.943196	2.53782	2.33194	45.7968	4.39e-06	2.5e-05
Ppp1r27	20.2397	17.0904	0.542285	1.4591	1.74138	2.22364	22.6796	0.000208982	0.000732102
Acaa1a	3.5353	3.08362	0.118402	0.440217	1.08865	2.35551	9.23425	0.00778198	0.0171856
Dnmt3a	0.937677	1.19201	0.0753698	0.0983242	1.13833	2.60188	15.8579	0.00106113	0.00304959
Arhgap1	3.65025	2.8113	0.171153	0.239227	1.50372	2.20699	19.4261	0.000435003	0.00139599
Gal3st3	6.44561	4.90439	0.474919	0.549154	1.00118	2.29533	10.4485	0.00518054	0.0121007
Palm	5.88639	4.86123	0.354858	0.270044	1.63351	2.22755	23.7759	0.000165643	0.000597685
Gm13135	4.95721	5.61381	0.301419	0.294913	1.67113	2.41143	29.7067	5.24e-05	0.000216809
Ankrd55	4.32526	3.76469	0.321437	0.34309	1.13454	2.33507	14.8703	0.00138457	0.00385673
Ankrd26	2.13311	2.23597	0.086468	0.239705	1.26353	2.42731	14.7751	0.00142123	0.00394484
Ero1l	3.50588	3.18276	0.0710574	0.185397	2.22041	2.19826	34.3978	2.34e-05	0.000107628
Ttc28	1.25631	1.14052	0.0679012	0.0664357	1.68317	2.26542	27.6051	7.73e-05	0.000305354
Abcc5	1.46067	2.03692	0.11842	0.115864	1.42198	2.60473	21.0142	0.00030156	0.00101127
Clcn7	2.92355	3.33815	0.237019	0.289879	1.09521	2.52194	15.6373	0.00112523	0.00320641
Ccdc142	4.87597	3.69641	0.0658843	0.0644623	3.54225	2.00642	51.8871	2.04e-06	1.29e-05
Vps13c	0.941044	1.01277	0.0705429	0.075295	1.26907	2.43399	19.7785	0.000400438	0.00129872
Ippk	5.52524	5.11178	0.376532	0.221043	1.68294	2.26645	25.6584	0.000112847	0.00042868
Gm37041	3.98081	2.51792	0.0271283	0.0530856	3.82977	1.89308	41.8738	7.52e-06	3.99e-05
Podxl2	2.66795	2.69499	0.236359	0.142313	1.35343	2.37658	19.4909	0.0004284	0.00137748
RP24-238M4.4	4.20833	3.72718	0.115721	0.113224	2.63295	2.12483	45.872	4.35e-06	2.47e-05
Ric1	1.41742	1.44435	0.0584648	0.0476692	2.27438	2.24349	42.3076	7.07e-06	3.78e-05
Gm24029	106.327	73.9184	0.730947	0	5.36647	1.89695	54.3609	1.52e-06	1e-05
Gm21917	12.252	10.8512	0.673814	1.07132	1.25208	2.29893	16.284	0.000948682	0.00276403
Cyld	1.20902	1.27805	0.0581805	0.15451	1.06848	2.44984	11.1167	0.00417939	0.0100676
Cnnm4	3.14862	3.92808	0.32468	0.296495	1.03506	2.57656	13.7064	0.00191777	0.00513916
Zfp292	1.50925	1.63852	0.125606	0.112654	1.24996	2.42069	18.8943	0.000493722	0.00156523
Gm10030	3.46069	3.85688	0.0240012	0.140899	2.97256	2.23333	45.6541	4.48e-06	2.54e-05
Tmub2	5.92426	6.09021	0.287609	0.281402	1.92289	2.27746	34.5565	2.28e-05	0.000105116
Gm17174	6.0069	6.29059	0.124981	0.244566	2.5685	2.22231	46.197	4.17e-06	2.38e-05
Gm38300	8.05953	8.59502	0.167688	0.0546895	3.73176	2.16759	64.2997	5.18e-07	3.94e-06
Entpd5	2.49567	3.02114	0.207701	0.0169348	2.14942	2.36289	21.7869	0.000325898	0.00108319
Zscan26	3.44803	3.80963	0.167394	0.163781	1.97537	2.31875	36.2226	1.75e-05	8.29e-05
Tdg	2.80449	2.72138	0.136151	0.0570912	2.36317	2.19297	38.2894	1.27e-05	6.29e-05
Gm3404	13.3375	14.4799	0.0925003	0.0905039	4.71117	2.15156	81.224	1.09e-07	1.08e-06
Clmp	3.2828	2.58626	0.227675	0.0891043	1.74473	2.14002	20.569	0.000333608	0.00110681
Zfp319	2.08398	2.26249	0.173438	0.169695	1.18893	2.43267	17.6054	0.000676972	0.00205751
Gm27042	13.6171	10.1637	1.23868	0.652585	1.18758	2.1894	11.4731	0.00373629	0.0091636
Kcnk12	7.71588	8.60118	0.107981	0.0528251	4.15536	2.17107	72.7686	2.29e-07	1.96e-06
Lhfp	2.92442	3.23162	0.163705	0.0800857	2.18293	2.28401	36.7244	1.62e-05	7.73e-05
Snora33	115.798	92.0428	0	0	8.91298	1.92922	73.6246	3.44e-07	2.78e-06
Gm34121	3.07809	2.77484	0.172306	0.105367	1.92511	2.1835	29.9609	5e-05	0.000208521
Gm12898	23.2678	25.0354	0.651248	0.477895	2.93301	2.20231	55.2387	1.38e-06	9.17e-06
Tmem126b	3.15147	2.47441	0.286673	0.0431517	1.63034	2.14359	13.6672	0.00198626	0.00529295
Trp53inp2	2.84153	2.89213	0.338012	0.136178	1.12834	2.39108	11.9654	0.00320897	0.00802803
1700102F20Rik	22.2954	20.099	2.0281	1.52641	1.10672	2.31649	13.7791	0.00187839	0.00504548
Gm8906	13.5923	13.5708	1.0462	0.651398	1.52852	2.30404	23.0588	0.000192692	0.000682357
Syt7	2.14441	1.91236	0.165056	0.132131	1.30036	2.27179	17.7711	0.000649582	0.00198304
Recql4	3.80876	3.21201	0.319812	0.182531	1.33714	2.23176	16.2338	0.000961225	0.00279513
Ythdc2	1.66756	1.76147	0.117735	0.149753	1.20472	2.38674	17.3179	0.000727646	0.00219011
Blmh	2.51308	2.28591	0.301635	0.121522	1.03783	2.32575	9.75962	0.00650784	0.0147251
Nlk	2.71793	3.29633	0.0959476	0.0751015	2.65212	2.29203	48.9566	2.92e-06	1.76e-05
Gm20422	10.9017	10.1295	0.538791	0.451853	1.9328	2.18918	32.0653	3.46e-05	0.000151245
B230219D22Rik	3.18309	2.95762	0.134842	0.241876	1.54907	2.24202	22.1267	0.000235592	0.000814417
Atpaf1	4.10213	3.85168	0.405474	0.311711	1.00145	2.35285	12.0447	0.00313223	0.00787069
Lrrc39	2.8307	3.04549	0.179872	0.31287	1.0987	2.42048	13.785	0.00187524	0.00503783
B230354K17Rik	3.02319	3.31172	0.128069	0.0626523	2.57485	2.22941	44.9984	4.89e-06	2.74e-05
Tubgcp6	1.84196	1.41799	0.0918616	0.128399	1.4147	2.14085	16.811	0.000827782	0.00246139
Cpt1a	3.41191	3.50212	0.145849	0.428105	1.11096	2.37336	11.0249	0.00430301	0.0103201
Ankrd24	1.80192	1.70728	0.102702	0.0879251	1.72806	2.21661	27.8199	7.42e-05	0.000294887
Rad51d	3.95024	4.79545	0.422154	0.137681	1.4952	2.42016	17.4504	0.000703768	0.00212913
Serpinb9	4.19897	4.14422	0	0.17562	3.06531	2.1151	35.4434	1.98e-05	9.26e-05
AA543186	8.65047	10.2452	0.369783	0.482403	1.9892	2.3296	34.8898	2.16e-05	0.000100155
Txndc15	9.64576	7.90159	0.549772	0.941336	1.08358	2.23808	11.369	0.00385989	0.0094163
Irak4	2.92197	2.94155	0.208176	0.24442	1.22102	2.33961	17.4471	0.000704356	0.00213013
Ska3	6.43267	6.47111	0.323751	0.22626	2.07606	2.1989	35.351	2.01e-05	9.38e-05
Ttc9c	3.64905	4.28873	0.104945	0.333711	1.69264	2.35137	21.8576	0.000249915	0.000858525
BC030336	1.8703	2.14227	0.14792	0.052628	1.85066	2.31359	25.6906	0.000112127	0.000426238
Wdr27	5.64795	5.34418	0.365473	0.317854	1.53452	2.23284	23.3784	0.000180064	0.000643103
Gm8276	8.02308	9.10987	0.634536	0.620841	1.29532	2.39514	19.3834	0.000439415	0.00140905
Gm27286	81.2169	76.8487	2.9197	1.14268	2.80263	2.09571	44.703	5.09e-06	2.84e-05
Pax5	1.64214	1.60288	0.165295	0.11552	1.06051	2.34095	12.9803	0.00236709	0.00616715
Gm23245	107.688	75.081	0.774262	0.757551	4.3694	1.85949	51.0484	2.26e-06	1.4e-05
Fam221a	3.20428	3.44684	0.207346	0.247953	1.39239	2.33997	21.4301	0.000274725	0.000932479
Gm10557	19.3838	19.3065	1.11494	1.22723	1.57034	2.25962	25.0436	0.000127656	0.000476288
Fbxw11	3.32897	2.77752	0.193252	0.212717	1.43829	2.15954	19.0194	0.000479142	0.00152253
Nsun5	3.33668	3.28708	0.363188	0.189519	1.11445	2.32379	12.6462	0.00261296	0.00671642
Tbc1d2	2.6552	2.9894	0.28901	0.131961	1.27475	2.38206	15.349	0.00121566	0.00343616
Tceal3	4.06217	3.92011	0.353724	0.317249	1.10084	2.31239	14.2659	0.00163697	0.00447653
Dchs1	1.30333	1.44118	0.122949	0.120295	1.02222	2.42041	13.2978	0.0021574	0.00567466
Fyb	2.77756	2.5129	0.141087	0.256364	1.25858	2.23941	15.3076	0.0012293	0.00347175
Gm44935	1.58604	1.81756	0.0460363	0.135128	1.74704	2.31402	23.5661	0.000173086	0.000621276
Zfp936	4.39965	3.98043	0.191555	0.156184	2.11445	2.11663	34.1443	2.44e-05	0.000111697
BC021767	8.02924	6.53775	0.233055	0.114013	2.90986	1.98884	42.2558	7.12e-06	3.8e-05
8030411F24Rik	23.7061	23.8125	0.520891	1.35906	2.17375	2.16242	32.9506	2.98e-05	0.000132519
4930533D04Rik	18.1105	19.2943	1.19382	0.648918	1.86954	2.23768	29.1498	5.8e-05	0.000236878
Gm8220	9.68844	8.65059	0.283843	0.416576	2.22894	2.08442	35.311	2.02e-05	9.43e-05
Lin52	6.65629	7.15891	0.341268	0.286202	1.98299	2.22935	34.1417	2.44e-05	0.000111708
Ranbp6	3.11936	4.01956	0.182777	0.290602	1.43388	2.43558	20.0594	0.000375097	0.00122716
Gm27869	116.976	100.885	4.28383	1.67655	2.71407	2.02329	39.5749	1.05e-05	5.32e-05
Atrn	1.08049	0.975705	0.0949655	0.0851729	1.04236	2.27023	12.3627	0.0028445	0.00723819
Sema4c	3.10714	2.83734	0	0.155865	2.75326	2.05264	28.0943	7.05e-05	0.000281882
Pdia5	7.89329	9.53047	0.231251	0.622215	1.86593	2.32224	26.3767	9.79e-05	0.000377084
Muc16	0.541597	0.527541	0.0476017	0.0465743	1.03286	2.32035	12.9257	0.00240545	0.00625129
Zfp704	0.926759	0.99665	0.0822225	0.060336	1.28134	2.32394	17.8507	0.000636861	0.00194963
Ugcg	2.71253	2.9171	0.0601643	0.137353	2.34537	2.1776	38.0115	1.33e-05	6.52e-05
3110056K07Rik	9.40007	8.76111	0.694982	0.747981	1.18101	2.24896	15.3762	0.00120677	0.00341222
Gm9484	12.1982	9.99476	0.270557	0.264718	2.88721	1.96993	43.6108	5.9e-06	3.23e-05
Ngrn	8.24837	6.33602	0.487866	0.656338	1.20051	2.12933	12.7103	0.00256362	0.00660506
Gm1979	6.97813	4.85999	0.25796	0.353349	1.80108	1.98198	20.2665	0.000357576	0.00117638
Gm22748	103.954	77.723	0	0	8.79642	1.82907	64.8352	7.64e-07	5.52e-06
Sumf1	4.15204	3.31698	0.245581	0.300351	1.30212	2.13313	15.2567	0.00124631	0.00351377
Zfp827	1.56578	1.14946	0.116866	0.0914753	1.23657	2.08567	12.4665	0.00275712	0.00704226
Hdac4	0.885621	0.915696	0.0594908	0.090544	1.10953	2.31771	13.8044	0.0018649	0.00501333
Smco4	11.9389	10.3692	0.712875	0.523117	1.70161	2.10699	23.8165	0.000164244	0.000593417
Dpm2	7.10519	5.95065	0.689411	0.466984	1.02947	2.20239	10.5236	0.00505542	0.0118622
Gm16270	4.32499	4.02468	0.193685	0.157921	2.09287	2.1	33.5276	2.7e-05	0.000122175
Pdpr	2.78527	3.08144	0.124732	0.14238	1.97686	2.22433	33.7151	2.62e-05	0.000118923
Grhl2	2.54347	2.28796	0.0949195	0.22289	1.44759	2.16552	17.0968	0.000769539	0.00230409
Gm7358	9.08379	11.1894	0.410709	0.0669741	2.92799	2.2005	40.3058	9.42e-06	4.84e-05
Gm17690	3.99854	4.0906	0.301313	0.235848	1.43928	2.23734	20.8921	0.000309989	0.00103575
Gm13136	4.70202	5.10478	0.318891	0.13867	1.94839	2.20368	28.4624	6.58e-05	0.000265477
Smarca5-ps	4.31177	4.50106	0.194949	0.413274	1.37726	2.26005	17.4423	0.000705202	0.00213193
Dlg5	1.63361	1.67122	0.0984811	0.132489	1.3623	2.24989	19.2768	0.000450649	0.00144255
Napsa	5.21464	4.46373	0.353657	0.153789	1.78413	2.07526	22.2021	0.000231752	0.00080249
Tssc4	7.51813	6.514	0.736493	0.388014	1.17422	2.18105	12.3455	0.00285929	0.00726572
Dhx33	1.38281	1.3136	0.0833619	0.0713674	1.64909	2.15673	24.723	0.000136238	0.000503491
Gm44560	4.41014	3.5793	0.335555	0.361144	1.04932	2.15348	10.9092	0.00446466	0.0106575
Cdkn2a	11.7215	12.2313	0.713484	0.523564	1.79991	2.18354	28.3012	6.78e-05	0.000272372
Limk1	1.91812	1.65785	0.13135	0.114236	1.39256	2.12655	17.8401	0.000638534	0.00195366
Ppp1r21	3.22857	3.43706	0.196522	0.168246	1.71563	2.20819	27.1639	8.41e-05	0.000328702
Rhobtb2	2.63374	2.8871	0.100197	0.0196069	3.04472	2.10195	44.0094	5.59e-06	3.08e-05
Gm16158	16.9207	16.569	1.17006	1.39921	1.22977	2.22021	16.1382	0.000985574	0.00285586
Gm10532	5.9123	6.79631	0.181704	0.222228	2.48955	2.16037	42.9903	6.43e-06	3.48e-05
B4galt5	3.15789	3.86534	0.194105	0.284873	1.39443	2.34213	19.2667	0.000451734	0.00144546
4933416M07Rik	21.8016	18.564	2.34512	1.14725	1.06481	2.167	9.89738	0.00621415	0.0141421
Tmtc2	1.74884	1.41467	0.0268737	0.0657343	2.60514	1.93342	34.6764	2.24e-05	0.00010323
a	11.6375	9.66153	0.6259	1.04981	1.19381	2.12462	12.6867	0.00258166	0.00664634
Uhrf1bp1	1.56226	1.47992	0.096027	0.152676	1.13721	2.21656	13.2689	0.00217561	0.00571526
Cdc20b	7.44212	6.57457	0.628982	0.335677	1.39233	2.12763	16.2724	0.000951569	0.00277097
Zdhhc17	2.74943	2.45819	0.0422495	0.227357	1.78662	2.07373	18.186	0.000586318	0.00181411
Aunip	10.5654	11.0161	0.655845	0.561479	1.67235	2.17516	25.5946	0.000114289	0.000433158
Gm10683	9.8041	9.06311	0.152148	0.148864	3.47004	1.94842	54.9333	1.42e-06	9.44e-06
Bloc1s4	10.582	8.98596	0.821095	0.883711	1.0499	2.15429	11.2451	0.00401321	0.00972411
Map3k2	1.24834	1.24792	0.0484317	0.0379092	2.37316	2.06694	39.0404	1.13e-05	5.71e-05
Gfi1	4.14998	3.25642	0.225409	0.126025	1.92638	1.96972	23.559	0.000173346	0.000622074
Zfp472	5.61341	5.6067	0.263953	0.47347	1.44875	2.16782	18.9267	0.000489902	0.00155431
Pkd2l1	3.77832	3.07647	0.148053	0.144858	2.07175	1.96094	28.3098	6.77e-05	0.000272
Plagl2	2.32562	2.42384	0.127581	0.14266	1.65799	2.16375	25.2116	0.000123403	0.000463542
Snord118	98.796	61.1374	5.41983	3.03021	1.77568	1.85197	15.5587	0.00114912	0.00326882
Gm16976	4.73968	4.32236	0.148579	0.290745	1.88524	2.0484	25.8594	0.000108432	0.000412954
Gstt3	5.07707	5.23636	0.397889	0.467162	1.10099	2.25355	13.6521	0.00194782	0.00520399
Zbtb26	1.40557	1.46493	0.0330463	0.0538884	2.55693	2.06465	41.9763	7.41e-06	3.93e-05
5730455P16Rik	2.75453	2.99048	0.215872	0.274577	1.0744	2.2936	13.151	0.00225161	0.00589518
Gm5554	11.0592	13.2072	0.520027	0.254402	2.48956	2.1618	39.1029	1.12e-05	5.66e-05
Bace1	2.10105	2.03011	0.148193	0.144994	1.34298	2.16526	18.0497	0.000606288	0.00186783
Slc35e2	2.00853	1.6079	0	0.04667	3.75189	1.82984	39.7205	1.03e-05	5.23e-05
Hic2	2.07807	2.05098	0.0987019	0.0965717	1.92436	2.08036	29.8114	5.14e-05	0.000213179
Iba57	2.70298	2.34168	0.192575	0.125612	1.5163	2.05665	18.7055	0.000516675	0.00162642
2810021J22Rik	3.36153	4.05496	0.186272	0.052072	2.48256	2.15684	34.3306	2.37e-05	0.000108726
Tgfbr1	2.02083	1.99448	0.0959829	0.187823	1.34404	2.16464	16.1897	0.000972366	0.00282404
Gm22357	159.085	115.141	1.25934	4.92865	2.97219	1.81145	32.871	3.02e-05	0.000134091
2021-03-08	1.37057	1.21743	0.0433985	0.127386	1.44166	2.0819	14.9083	0.00137022	0.00382449
Fam219b	4.27732	5.81635	0.270879	0.0662581	2.42713	2.24741	30.8258	4.29e-05	0.000182616
Rps6ka5	2.99684	3.31927	0.213511	0.208903	1.42629	2.2279	20.4122	0.000345793	0.00114172
Zfp65	3.20177	3.01957	0.0506913	0.123993	2.6627	1.98101	39.3576	1.08e-05	5.48e-05
Gm11508	30.0093	34.8834	0.712673	1.39458	2.45527	2.13254	38.9894	1.14e-05	5.75e-05
Gmeb2	2.64717	3.07713	0.230509	0.225534	1.17439	2.30774	15.1976	0.00126643	0.00356256
Ogfod1	2.23584	2.35305	0.196678	0.157445	1.2228	2.21683	15.6126	0.00113267	0.00322538
RP23-468H22.7	8.83156	8.414	0.211876	0.345505	2.46473	1.99015	37.9593	1.34e-05	6.57e-05
Sos1	1.46549	1.41244	0.105475	0.149064	1.02456	2.19807	11.231	0.0040311	0.00975743
Gm26515	13.1232	11.1943	0.314835	0.30804	2.80006	1.89971	40.893	8.65e-06	4.51e-05
Shc1	2.31545	3.28331	0.111099	0.144935	1.96649	2.31357	28.2203	6.88e-05	0.000276249
2810006K23Rik	4.5495	3.9312	0.472965	0.177984	1.23787	2.08962	11.3349	0.0039015	0.00949278
Gm25588	93.3622	83.7766	1.49322	1.46099	3.40672	1.89592	51.3027	2.19e-06	1.37e-05
Ccbe1	1.37427	1.40064	0.0549497	0.043011	2.34343	2.04352	37.6773	1.39e-05	6.8e-05
Mfap3	2.25318	1.57255	0.12613	0.158667	1.2774	1.96043	11.702	0.00347981	0.00861019
Mir7216	171.983	148.61	1.37533	4.03695	3.38218	1.87481	46.3665	4.08e-06	2.33e-05
Gm44860	5.57149	5.74012	0	0.0435931	5.40263	1.93047	68.1083	3.55e-07	2.85e-06
Plekhg4	2.36169	2.61685	0.114486	0.20536	1.47985	2.19187	19.4971	0.000427773	0.00137601
Hsd17b3	10.0601	10.3589	0.487677	0.397626	2.04928	2.06688	31.9108	3.55e-05	0.000154902
Agpat4	4.78983	4.71763	0.193494	0.302908	1.77936	2.07066	25.3924	0.000119002	0.000449264
Zfp78	2.57818	2.65475	0.229131	0.224186	1.05572	2.22179	12.4564	0.00276548	0.00706111
Dffa	3.65461	3.92675	0.236216	0.375566	1.15389	2.22966	13.623	0.00196413	0.00523882
Gna13	2.01485	2.14233	0.146508	0.191128	1.14602	2.22442	14.0415	0.00174359	0.00472808
Zfp758	4.35014	4.47933	0.281171	0.240715	1.60519	2.12432	23.1214	0.00019014	0.000673831
Camk1d	1.74193	1.83265	0.0422211	0.0826197	2.35199	2.04948	36.1009	1.78e-05	8.42e-05
Gm14150	9.5549	10.2664	0.231592	0.151063	3.20241	2.00404	51.9132	2.03e-06	1.28e-05
Elmod2	1.16155	1.57306	0.065692	0.0918203	1.63562	2.31098	22.3428	0.000224764	0.000780751
1700123K08Rik	7.01591	5.65376	0.56684	0.388225	1.26127	2.03012	13.0925	0.00229047	0.00598172
Celf6	3.57286	4.79864	0.259798	0.169461	1.80765	2.28099	25.2051	0.000123565	0.00046394
Dstyk	1.38441	1.13112	0.0782962	0.0656626	1.65468	1.9753	20.4035	0.000346484	0.00114327
Intu	1.7417	1.92987	0.182933	0.110145	1.17528	2.24788	13.6443	0.00195218	0.00521308
Gm15645	5.06085	5.37989	0.247886	0.404227	1.52136	2.14394	20.4767	0.000340725	0.0011277
Nmbr	3.96653	4.35115	0.161904	0.190092	2.08059	2.09131	32.8682	3.02e-05	0.000134117
Tube1	1.63357	1.40402	0.0800143	0.0782874	1.78688	1.97349	23.78	0.000165501	0.000597304
Smok2b	5.55245	6.78157	0.362621	0.133048	2.16114	2.15694	29.2915	5.65e-05	0.00023164
Tfrc	2.0486	2.10702	0.118299	0.165351	1.39543	2.12911	18.2096	0.00058293	0.00180634
Snhg15	9.32346	10.4417	0	0.22576	3.92225	1.97456	47.981	3.31e-06	1.96e-05
Zfp322a	2.43806	2.22896	0.140788	0.118071	1.69784	2.009	22.9433	0.000197494	0.000696301
Narf	2.63641	2.38018	0.152243	0.127677	1.68943	2.00251	22.5714	0.000213914	0.000746208
Klhl20	0.986268	0.879141	0.0325447	0.0955268	1.38464	2.03971	13.5609	0.00199948	0.00532387
Map3k9	1.1932	1.24086	0.0492162	0.0770464	1.78786	2.07764	25.5989	0.000114193	0.000432892
A330033J07Rik	2.84349	3.05456	0.164201	0.22951	1.42681	2.15272	19.0474	0.000475944	0.0015144
Ptma-ps1	41.0051	37.0198	0.67654	1.65485	2.5739	1.90935	35.3491	2.01e-05	9.38e-05
Gm43337	6.90871	7.02678	0.74091	0.390341	1.15306	2.16722	12.1948	0.00299246	0.007561
Atad5	1.68223	1.98013	0.11102	0.162936	1.26189	2.24467	15.6873	0.00111031	0.00317544
Dleu2	1.11793	0.932621	0.0922228	0.0631627	1.25317	2.02452	13.1766	0.0022349	0.00585701
Wsb1	3.17797	3.74073	0.235949	0.179555	1.58136	2.19141	22.1633	0.000233721	0.000808458
Aurkb	4.25567	4.66935	0.248363	0.451291	1.19421	2.19443	13.4935	0.00203869	0.00541253
5730409E04Rik	4.33663	3.65629	0.0723109	0.247626	2.15607	1.8925	24.6834	0.000137343	0.000507006
Ggt7	3.84106	3.46027	0.128095	0.219328	1.91238	1.95845	25.37	0.000119539	0.00045098
Wdr25	2.85066	3.25946	0.166366	0.348804	1.08827	2.24384	11.0262	0.00430125	0.0103174
Pcdh12	2.07055	2.20008	0.138101	0.0844504	1.78734	2.07906	24.9753	0.000129434	0.000481693
A930006K02Rik	16.1562	16.4205	1.61637	0.527162	1.45721	2.09895	14.9285	0.00136269	0.00380671
Gm23370	95.4141	60.1473	1.60808	0	4.0848	1.62189	32.3553	3.29e-05	0.000144929
AI481877	2.14562	1.97875	0.108485	0.0884531	1.91213	1.95958	26.4642	9.63e-05	0.000371396
Mrpl50	5.86747	5.13715	0.444999	0.435395	1.17219	2.03999	12.7279	0.00255028	0.00657788
Etaa1	2.96388	2.87176	0.19981	0.244371	1.2407	2.08999	14.8104	0.00140751	0.00391201
Bend4	1.25469	0.89346	0.0845846	0.0517244	1.51059	1.8663	14.1342	0.00169863	0.0046219
Foxo4	3.55921	3.15774	0	0.322802	1.88799	1.93727	11.692	0.00443274	0.0105891
Mcmdc2	2.09666	1.56645	0	0.0172869	5.11632	1.68582	48.6663	3.03e-06	1.81e-05
Zfp568	1.68668	1.45705	0.184774	0.0556266	1.24422	2.01993	10.1532	0.00570783	0.0131515
Timp4	2.10448	1.94081	0.124139	0.138812	1.46833	2.02032	18.5821	0.000532325	0.0016693
Psd	3.17803	3.15345	0.160685	0.235825	1.51891	2.05816	19.7858	0.000399754	0.00129702
Sertad1	9.22904	9.48089	0.933262	0.45656	1.28074	2.12182	13.8874	0.00182136	0.0049075
Snord34	175.292	113.771	0	0	8.51153	1.58574	47.4449	5.01e-06	2.8e-05
Gldnos	14.5903	13.4296	1.36716	1.09444	1.03836	2.08329	10.6109	0.00491427	0.0115888
Gm6811	8.00421	8.9732	0.204551	0.133424	3.15752	1.96761	48.9519	2.92e-06	1.76e-05
Trak2	1.73116	1.51173	0.0147468	0.0721427	2.725	1.83823	32.3073	3.32e-05	0.000145847
Gm15579	16.2093	12.4332	0.828471	0.81059	1.65422	1.87159	18.2515	0.000576974	0.00179091
Necap1	3.36085	3.68839	0.0286292	0.196079	2.47503	1.9985	29.2847	5.66e-05	0.000231861
Lama1	1.28918	1.44525	0.142764	0.0644691	1.25116	2.172	13.0654	0.00230871	0.00602459
Igsf9b	0.735374	0.503317	0.0125285	0.00612906	3.55257	1.66507	36.2864	1.73e-05	8.22e-05
Gm8540	16.7629	14.836	0.428383	0.139712	3.3064	1.81393	43.0665	6.36e-06	3.44e-05
Sgpp2	3.06608	2.82217	0.182828	0.153327	1.65622	1.97751	21.6118	0.000263853	0.00089947
Rhox3b-ps	14.1365	10.8432	0.602105	0.706932	1.77883	1.85507	20.0917	0.000372302	0.00121971
Slc17a9	3.79284	4.47972	0.163321	0.319592	1.61547	2.13166	20.4832	0.000340213	0.00112646
4930564D02Rik	16.4682	18.2718	1.27643	1.24888	1.30623	2.13953	16.504	0.000895933	0.00262987
Tgfa	1.87012	1.47253	0.112739	0.141822	1.24271	1.93614	12.1696	0.00301543	0.00761319
Gm24616	87.3171	60.4198	0	0	8.53172	1.60338	51.0355	3.26e-06	1.93e-05
Chga	6.44903	7.92471	0.833093	0.217363	1.30484	2.21298	11.1739	0.00410445	0.00991457
Ell3	5.54205	3.70262	0.381828	0.326889	1.23828	1.84863	9.92554	0.00615599	0.0140234
Tmem87b	1.44575	1.74207	0.0747054	0.121822	1.53814	2.1576	19.8179	0.000396766	0.00128859
Bax	7.70119	8.1771	0.530586	0.778701	1.12328	2.14358	12.5017	0.00272816	0.00698097
Eif4ebp2	6.79568	6.56703	0.409674	0.400832	1.56767	2.00622	20.6111	0.000330421	0.00109778
A230046K03Rik	2.0733	2.69612	0.178554	0.1747	1.27723	2.25774	15.4286	0.00118991	0.00336859
Hist2h2be	4.63247	4.31081	0.398952	0.156137	1.54104	1.98756	16.3701	0.000927634	0.00270989
Igsf8	2.30088	2.41471	0.160284	0.137222	1.511	2.05383	19.8697	0.000392002	0.00127488
Rtp3	3.92663	3.41038	0.102576	0.133817	2.47032	1.82689	33.3095	2.8e-05	0.000125972
Lrrc10b	5.77935	5.92582	0.352276	0.295434	1.69936	2.01116	23.2357	0.000185583	0.00066038
Elovl5	3.40821	2.42565	0.296778	0.203261	1.0787	1.89713	8.33183	0.0106925	0.0226131
Itgbl1	2.83843	2.63645	0.296596	0.120914	1.24541	2.02089	11.5975	0.00359432	0.00885364
Gm10343	34.4934	29.5423	0.60072	0.587755	3.25364	1.76982	43.5235	5.97e-06	3.26e-05
Timmdc1	6.72854	8.60353	0.234362	0.687911	1.56917	2.18034	16.9345	0.00080202	0.00239072
Gm13814	3.90111	3.34115	0.169849	0.132947	2.10279	1.85268	27.1353	8.46e-05	0.000330349
2610021A01Rik	2.47142	2.29556	0.150644	0.168449	1.42597	1.98891	17.3473	0.000722273	0.00217712
4933406I18Rik	7.19414	8.51243	0.443441	0.309907	1.90353	2.06643	26.6108	9.36e-05	0.000362304
Gm8247	8.10815	8.40705	0.0713971	0.628706	2.06782	1.95776	20.3073	0.000354228	0.0011656
Slc39a1	5.02129	4.47138	0.221077	0.389351	1.48099	1.93952	16.527	0.000890611	0.00261891
Gm6254	11.0731	10.5358	0.487525	0.858605	1.52557	1.97341	18.0643	0.000604119	0.00186219
Trmu	2.987	3.6801	0.210418	0.257346	1.35411	2.17505	16.7412	0.000842745	0.00249682
Zfpm2	2.38648	2.56178	0.1471	0.123365	1.71633	2.02446	23.5988	0.000171901	0.000617563
Dtx4	2.05903	2.36099	0.235703	0.159657	1.01019	2.19149	10.2245	0.00557519	0.0128819
Map9	1.7594	2.38763	0.125349	0.122644	1.58357	2.19379	20.0761	0.000373649	0.0012234
Ptbp3	1.56911	1.58737	0.111792	0.0683619	1.65717	1.97962	20.8354	0.000313995	0.00104743
Gm20499	26.4346	30.9818	2.58959	2.30337	1.07767	2.17739	11.7966	0.0033797	0.00839398
Ccdc64	1.90628	1.57569	0.118837	0.0664411	1.76075	1.84305	19.4293	0.000434672	0.0013952
Sulf1	1.03922	0.820537	0.0925495	0.0724416	1.02672	1.93536	8.68636	0.00942206	0.0202565
Gm15396	10.7777	8.37681	0.767863	0.187823	1.8582	1.79698	16.5161	0.000893133	0.00262324
Kcnq3	0.821341	0.810632	0.0512021	0.0214701	2.01497	1.91958	25.0091	0.000128551	0.000478733
Gm1527	5.5363	7.58146	0.591653	0.241202	1.50309	2.21419	15.6029	0.0011356	0.00323204
Smarcad1	0.881021	0.858664	0.0784607	0.0537371	1.24657	2.02107	13.6824	0.00193102	0.00516914
A530083I20Rik	1.52745	1.33794	0.054412	0.0399282	2.44324	1.80602	32.2052	3.38e-05	0.000148019
Gm28959	21.0591	16.8188	0.758805	0.371214	2.58678	1.72836	29.9076	5.05e-05	0.000210315
Pnpt1	3.30022	4.28302	0.297285	0.349042	1.07421	2.23646	11.2913	0.00395529	0.00960353
Fbxl18	0.897624	1.27695	0.0808582	0.0316452	1.79654	2.18474	19.758	0.000402366	0.0013032
Mob1a	2.42044	1.75185	0.174427	0.14933	1.21953	1.83565	10.3172	0.0054079	0.0125534
1700016G22Rik	16.7199	16.2742	0.602452	1.03154	1.85361	1.91388	23.7663	0.000165976	0.000598626
Zfp276	2.0983	1.93764	0.132311	0.110961	1.578	1.91854	19.1734	0.00046186	0.00147383
Gm43766	2.14207	2.29882	0.096479	0.0943968	2.05885	1.95333	29.5126	5.43e-05	0.000223948
9030407P20Rik	4.83886	2.95878	0.261531	0.0852956	2.02376	1.64126	15.2666	0.00124299	0.00350561
4933411E06Rik	7.77199	8.92265	0.350051	0.136999	2.61706	1.94778	35.6528	1.91e-05	8.98e-05
Mut	3.15744	3.11269	0.227538	0.166971	1.51656	1.96864	18.5363	0.00053827	0.00168531
Invs	1.0151	0.950042	0.0640082	0.05368	1.58708	1.92548	19.5073	0.000426752	0.00137326
Gm16555	9.67772	11.5936	0.174354	0.0852956	3.84597	1.91274	53.902	1.6e-06	1.05e-05
Zfp941	2.46099	2.6718	0.0886748	0.173522	1.80714	1.98994	23.2041	0.000186831	0.000664248
Gm9857	29.5257	34.6339	3.19161	0.520455	1.64233	2.06689	14.1834	0.00167529	0.00456692
4930572O03Rik	9.92608	7.55581	0.0894143	0.0874846	4.09713	1.63311	44.532	5.2e-06	2.9e-05
Nutm2	4.50165	4.09165	0.123068	0.0401371	3.22704	1.7492	40.2362	9.51e-06	4.88e-05
Gm2237	5.91858	6.6497	0.215739	0.263853	2.22662	1.95157	32.1646	3.4e-05	0.000148971
Mybl2	2.4763	2.53211	0.135396	0.0883156	2.00712	1.91324	26.9227	8.81e-05	0.00034317
Gm22980	163.86	88.948	1.49322	0	4.83004	1.44429	29.8886	5.07e-05	0.000210846
Ppm1e	1.71146	1.77164	0.0623846	0.0305191	2.74358	1.85644	37.9468	1.34e-05	6.58e-05
Gm6465	10.4465	10.1544	0.951961	0.186283	1.71002	1.91822	15.4706	0.00117655	0.00333936
Syndig1l	4.58992	4.4616	0.334615	0.286469	1.3914	1.96426	16.3534	0.000931692	0.00271981
Gm7337	4.32023	3.81768	0.354323	0.269637	1.23438	1.93218	12.6043	0.00264581	0.00679028
5830444B04Rik	2.12019	2.06091	0.173887	0.113423	1.39112	1.96461	15.6763	0.00111359	0.00318261
Mir761	149.169	163.852	15.1287	8.0739	1.28192	2.04845	13.4584	0.00205939	0.00546044
Tmem245	0.663361	0.71171	0.0244647	0.0239367	2.34363	1.89558	33.6657	2.64e-05	0.000119767
Gm42538	13.2131	17.2139	0.974595	0.23839	2.17273	2.04575	24.0481	0.000156518	0.000568871
Hsd17b11	3.47223	3.59226	0.0640278	0.0626459	3.3001	1.80956	47.0725	3.72e-06	2.17e-05
Gm10338	11.4862	9.3892	0.317706	0	3.54482	1.66083	32.9443	2.98e-05	0.000132623
Gm44780	19.5126	20.6856	1.97897	0.528069	1.53391	1.98392	14.3194	0.00161264	0.00441365
Gm28047	7.03714	6.2917	0.454176	0.31741	1.6374	1.86077	18.8699	0.000496626	0.00157292
Gtpbp10	1.65986	1.69604	0.0765193	0.0748678	1.99005	1.89942	27.2301	8.3e-05	0.000325016
Pggt1b	4.14358	5.60991	0.229222	0.112138	2.35464	2.05547	30.4455	4.59e-05	0.000193625
Ap4e1	1.14204	1.34319	0.0532749	0.135525	1.23584	2.08655	11.6067	0.00358406	0.00883099
Rhobtb3	1.97105	2.19084	0.0735576	0.107955	2.03441	1.93405	27.6929	7.6e-05	0.000300823
Pkdcc	4.13107	4.48493	0.192709	0.15084	2.1671	1.90509	30.0912	4.89e-05	0.000204266
Stard4	2.00563	2.04782	0.0748481	0.0915409	2.12309	1.86953	29.0281	5.93e-05	0.000241622
4932416K20Rik	2.71599	2.42209	0.126697	0.198341	1.50481	1.86224	16.42	0.000915671	0.00268207
2700016F22Rik	3.10776	3.69529	0.0579891	0.0851063	3.07129	1.89708	43.935	5.64e-06	3.1e-05
Kbtbd8	2.19978	3.09898	0.164187	0.281125	1.09079	2.24798	10.0373	0.00593122	0.0135977
Glce	1.64081	1.48447	0.0918501	0.179735	1.04825	1.94969	8.93157	0.0086438	0.0187766
RP23-453B15.7	4.3458	4.99888	0.283816	0.27769	1.57831	2.01574	20.1783	0.00036492	0.00119767
Cdk6	0.800876	0.859127	0.0373598	0.0511749	1.74759	1.94489	22.7064	0.000207783	0.000728369
Slc25a51	2.0333	2.47026	0.0189701	0.222728	1.72773	2.03093	13.4902	0.00211959	0.00558981
Pskh1	3.44192	2.49117	0.128449	0.219934	1.61373	1.72865	14.5885	0.00149631	0.00412957
Gm29542	15.914	13.9863	1.03931	1.30742	1.19751	1.90423	11.8627	0.00331165	0.00825232
1700084J12Rik	5.62423	5.81522	0.20989	0.359381	1.84564	1.90829	23.4541	0.000177211	0.000634012
Stat5a	1.55195	1.70519	0.0732689	0.028675	2.51653	1.86697	32.4972	3.21e-05	0.000141888
4930412C18Rik	1.8006	1.95483	0.170015	0.0665383	1.51725	1.97111	15.6717	0.00111494	0.0031859
Gm25744	175.716	108.025	1.65913	0	4.8425	1.45565	33.8356	2.57e-05	0.000116802
RP23-116E8.2	11.5796	11.3598	0	0	8.62049	1.6817	65.3003	7.31e-07	5.31e-06
Prkdc	0.83947	1.02118	0.0475584	0.0697979	1.50534	2.0498	18.0113	0.000612058	0.00188349
Gm2396	1.22742	1.17201	0.0811262	0.0453573	1.7718	1.85275	20.7262	0.000321874	0.00107098
Gm1988	4.31582	3.72582	0.0815013	0.0797423	3.14233	1.67905	39.1859	1.11e-05	5.6e-05
Slc30a5	3.48335	4.19179	0.230232	0.257444	1.49672	2.04382	18.3942	0.0005572	0.00173903
Zdhhc3	0.809099	0.719656	0.0381981	0.0822222	1.18872	1.89685	10.4472	0.00518281	0.0121042
Cyp19a1	2.44805	2.91391	0.0231149	0.158312	2.38784	1.92984	25.7549	0.000110703	0.000421116
Zfp174	1.87724	1.69427	0.0709007	0.121398	1.73459	1.82217	19.7769	0.000400586	0.00129895
E130304I02Rik	15.7694	14.0261	0.744483	0.145683	2.58782	1.73072	27.4162	8.01e-05	0.000315167
Gm9495	4.40688	4.26558	0.0832208	0.0814247	3.21902	1.7426	43.5618	5.94e-06	3.25e-05
1700028E10Rik	1.57885	1.67229	0.150896	0.0590555	1.48181	1.94444	14.8775	0.00138185	0.00385044
Mob1b	0.727514	0.751302	0.0347653	0.06803	1.36626	1.94457	14.3368	0.00160482	0.00439299
1700030C10Rik	3.87277	4.4096	0.185066	0.362144	1.43774	1.99834	15.7664	0.00108722	0.00311478
Gm4419	6.32546	7.03477	0.42318	0.768943	1.00757	2.06095	9.06764	0.00824361	0.0180455
Il17rd	1.3305	0.792696	0	0.0248831	3.87474	1.44663	26.5395	9.49e-05	0.000366586
[truncated: 1,819 more rows]
