# Supplementary material for: hnRNPH1 recruits PTBP2 and SRSF3 to modulate alternative splicing in germ cells
Source: Nat Commun. 2022 Jun 23;13:3588. doi: 10.1038/s41467-022-31364-7 (PMC9226075; doi:10.1038/s41467-022-31364-7)
Supplement: Supplementary file 12 — Supplementary Data 9 [file 41467_2022_31364_MOESM12_ESM.xls]

## Sheet: PRIMER
Supplementary Table 9. Primer sequences are used in this study.
Target	Sequence (5’ to 3’)	Application
Stra8-GFPcre	F: ACTCCAAGCACTGGGCAGAA	Genotyping
	R1: GCCACCATAGCAGCATCAAA
	R2: CGTTTACGTCGCCGTCCAG
hnRNPH1-loxp	F: TCATTTCTGGGCTTGTGATG	Genotyping
	R: GACAGCCCAATAAACTAGGG
hnRNPH1-del	F: TGTTGAAGAGCTGATAGGATTTGCA	Genotyping
	R: GACAGCCCAATAAACTAGGG
Gapdh	F: AGGTCGGTGTGAACGGATTTG	RIP-qPCR
	R: GGGGTCGTTGATGGCAACA
Ehmt2	F: GCCATCTAGAAAACGGCGGAAACGA	RT-PCR
	R: CGCATGGTCTCCCGCTTAAGGAT
Ehmt2	F: GGGCGGCTGCTCCAGGAGTTT	RIP-qPCR
	R: ATGCCGCTCTGCACCACGCGGTTC
Brme1	F: GGAGGAACCACTACACGAAGCTTT	RT-PCR
	R: GGCCATCTCAAAACCATTGTTCCC
Brme1	F: AGTTGGGAAGTTTGTCCCTCAG	RIP-qPCR
	R: TGGCTTGTGGTGCAGCCCTCTAG
Spo16	F: CCTCGGGAAGCCCAGTCCAC	RT-PCR
	R: GGCTCTGCTCTATGATGTACGCTTT
Spo16	F: ATGGATGCTAAGGAGTGTATGAC	RIP-qPCR
	R: TGAGACTCCATTCTTCAGGCCC
Suv39h2	F: CCAGGCGAACGGCGAGAC	RT-PCR
	R: GGATTTTGAATTGACAGCCTTGCAT
Suv39h2	F: GTGCCTTGCCTAGTTTCACTT	RIP-qPCR
	R: CTACCTTGTAGTCACACAAGT
Cpeb1	F: CCGTGGCCTCCCAGATGCAA	RT-PCR/ Minigene
	R: GGCCATCTCTTTGGAGCACT
Cpeb1	F: CCACTGGGAAATGTCTTAGG	RIP-qPCR
	R: GGGCTGCTAGAACGGGAGTCCAG
Smc2	F: AACCTGAGAGCTATGAACGTGCTG	RT-PCR
	R: ATGAGAAAGATCCAAGGCCGCATC
Smc2	F: TGCCTGGTGCCAATGCTATGC	RIP-qPCR
	R: GCTCAGTTAGGTTTTCTTTCC
Iqsec1	F: GCCTGGATGACAGCTATGCCAGT	RT-PCR
	R: CAGGCGGCAACTCCTTCCAATCTG
Iqsec1	F: AGCGAGGGCGTCGCAGCAGTGCG	RIP-qPCR
	R: TCCTTCCAATCTGAAAGGGCC
Ctnnd1	F: GCCAGCGAGCGAGACAGACAC	RT-PCR
	R: TGTTCTTTCACAGAGGCCAAGATGC
Ctnnd1	F: TTCCTGCTTGCTGCTTGC	RIP-qPCR
	R: TAAGAGAAGGCCCGTAATT
Tcf7l1	F: ACAGATGAAATGGCCCCTCCTCGATG	RT-PCR
	R: CTTTGGGTCGATCTCTGGGGACAGATGC
Tcf7l1	F: AAGTTCCTGTTGTTCAGCACCCTC	RIP-qPCR
	R: TCTTTGGGTCGATCTCTGGGGACAG
Tcf7l2	F: CATGATCCCCGACCTGACGAG	RT-PCR/ Minigene
	R: AAGTGTTCATTGCTGTACGTGATGAGA
Tcf7l2	F: AAGAGGCAAGATGGAGGGCTC	RIP-qPCR
	R: GGGCGGTGGGCGAGAGCGATC
Rapgef6	F: TGACCCTATTGCAGAAGTTGAGCC	RT-PCR
	R: GCCTACAGAACCACGAGCTCT
Rapgef6	F: TATCTGGGAATTTCTTTAGCGGAC	RIP-qPCR
	R: AGGTGTGGCTACTGGGAGGAGC
Fndc3a	F: GGAAACACCCCTCCCCAACAACCC	RT-PCR
	R: AGGACCTGTAATGCACTGAAACTGTCCA
Fndc3a	F: TCCGGTATATTGATGCCTTATTG	RIP-qPCR
	R: TCCATCTGCACTTACAATAGG
Tcf7	F: CCCCAGCTTTCTCCACTCTACGAAC	RT-PCR
	R: AGGTACACCAGATCCCAGCATCAAGG
Tcf7	F: TACCCCCTGTCCCCTTCCTGCG	RIP-qPCR
	R: CAGGTACACCAGATCCCAGCATC
Tcf3	F: ATCGCATCAGTAGCCGACGCCGAA	RT-PCR/ Minigene
	R: ACCTGTCTCATCCAGAACCGTCCT
Tcf3	F: CCTGGAGGAGAAGGACCTGAGGGACCGG	RIP-qPCR
	R: TCTGCGCCTTATCCGACTTGAGG
Rbm5	F: CACTTGCAAGATGCTACCAGCTGGA	RT-PCR/ Minigene
	R: ACCACAGTGTGCGGAGCTATGTTCC
Rbm5	F: AGCCGTGGTTTCGCCTTCGTGG	RIP-qPCR
	R: TATAATGCATTGCAATGTGCTTTCC
Spo11	F: TCTTCGACGCCCTGGATCGG	RT-PCR / Minigene
	R: ACTGATTTTGGTGAATCGCTT
Spo11	F: TCTGAGGTTCTTACAGCTATAG	RIP-qPCR
	R: TATGTTTTCCCAGCTCGATCTG
hnRNPA2B1	F: AGACAAGAAATGCAGGAAGTCCAA	RT-PCR
	R: CCTCCCATGTTCCTGCTACCC
hnRNPA2B1	F: TGGCAATTTTGGAGGTAGCCCTG	RIP-qPCR
	R: TCCTCCATAGTTGTCATAACC
hnRNPH3	F: GTGCGACTTCGTGGACTGCCA	RT-PCR
	R: TCATATCCATCACCTCCTCG
hnRNPH3	F: TCGTGCCAAATGGGATAAC	RIP-qPCR
	R: TTCTTTCCTTGTGTTTCCCCAGAGC
Clk1	F: AATACAGGAATGACTACATGGGCTA	RT-PCR
	R: AGCAGCTTCACAGTATCTATCCAC
Clk1	F: AGAGTCACCGAAGGAAAAGATC	RIP-qPCR
	R: ATCTTGCACTTAGTACGTCTCCAC
hnRNPH1	F: AAATGGGGCTCAAGGTATTCG	RT-qPCR
	R: GGACCAGTATGCTTCAACACC
hnRNPF	F: GGTGAAGGCTATGTGGTCAAA	RT-qPCR
	R: GTGTCCCATGCTTTCCCTGT
Rangap1	F: CTCGAAGCTCTACGATTGGAGG	RIP-qPCR/ Minigene
	R: TGGTGGGATCTCAGACCGAAG
Anks3	F: CCTGCGTATCTTTCTGACTCTCA	RIP-qPCR/ Minigene
	R: ATAGGCCAGCTCTAGGGCAT
Cftr	F: AGGAGCTTCAACGGTACTGG	RIP-qPCR/ Minigene
	R: GCCTTTGTTAAGGAGGGCTTC
Mus81	F: TCCACAACCTTAGCCTTCCCGAGA	RT-PCR
	R: AGACGCCCACACTTGATGGTGCTC
Huwe1	F: CAGTTCACAAGAGATGCAGGTTGA	RT-PCR
	R: CCTTTGACTGCGACCGATGCC
Rad18	F: GAAATCGTCCAAGAAATTGAAAGC	RT-PCR
	R: CAGGTTCATCTGTTCTCATCGC
Sun1	F: CGAGCAGCAATGGATACACT	RT-PCR
	R: CTTCCCCTTACAGTCATCGCACA
hnRNPH1 full length	F: ATGATGCTGGGAGCAGAAGG	overexpression plasmid construction
	R: CTATGCAATGTTTGATTGAAAATCACTGG
hnRNPH1 1-200 aa	F: ATGATGCTGGGAGCAGAAGG	overexpression plasmid construction
	R: TTTTCGTGGTGGGTCATAATG
hnRNPH1 1-288aa	F: ATGATGCTGGGAGCAGAAGG	overexpression plasmid construction
	R: TCCGGTTGTACTCTGGAAAG
hnRNPH1 1-375aa	F: ATGATGCTGGGAGCAGAAGG	overexpression plasmid construction
	R: TCTGTGTTCGTAAGCACCAC
hnRNPH1 100-449aa	F: ACTGGTCCAAATAGTCCTGACAC	overexpression plasmid construction
	R: CTATGCAATGTTTGATTGAAAATCAC
hnRNPH1 200-449aa	F: AAACTTATGGCCATGCAGCG	overexpression plasmid construction
	R: CTATGCAATGTTTGATTGAAAATCAC
Srsf3 full length	F: ATGCATCGTGATTCCTGTCCC	overexpression plasmid construction
	R: CTATTTCCTTTCATTTGACCTAGATCGG
Srsf3 1-85 aa	F: ATGCATCGTGATTCCTGTCC	overexpression plasmid construction
	R: CTTTTCACCATTCGACAGTT
Srsf3 86-164aa	F: AGAAGTCGGAATCGTGGGCCGC	overexpression plasmid construction
	R: CTATTTCCTTTCATTTGACCTAGATC
Ptbp2 full length	F: ATGGACGGAATTGTCACTGAGG	overexpression plasmid construction
	R: TTAGATTGTTGACTTGGAGAAAGAC
Ptbp2 1-270aa	F: ATGGACGGAATTGTCACTGA	overexpression plasmid construction
	R: CCTACTTTTATCATTGTTGTATT
Ptbp2 271-531aa	F: GATTATACTCGACCTGATCTGCC	overexpression plasmid construction
	R: TTAGATTGTTGACTTGGAGAAAGAC
Ptbp2 180-420aa	F: GCCCAGAGTCCAGTACTTAGAATAAT	overexpression plasmid construction
	R: CTCTCGAGGTAGTTGCACAGTCTGAT
Ptbp2 50-531aa	F: GAAGATAAAATGGATGGGGC	overexpression plasmid construction
	R: TTAGATTGTTGACTTGGAGAAAG
Fras1	F: ACCGTGGGAATCTCAACCTAGAACACA	ChIP-qPCR
	R: CGAGAGAGCAACCTGATCCCCT
Nrcam	F: AAATCTAAACCAAGGAGAGTGGCAT	ChIP-qPCR
	R: TCCCCTCCGGCCTAACCC
Prps2	F: CAGGGAAAGCAAAGGACTCT	ChIP-qPCR
	R: TTGTCTTTTGCTTCTTGGTCCACA
Ntn4	F: CAGGCATTCTTATGTCGATGCTC	ChIP-qPCR
	R: CCCCAATTCTGCCTAGGGT
Greb1	F: AAGCTTTGATGACCATGGGTT	ChIP-qPCR
	R: ACGCCCTACAATAAGGAAGTTGC
Maob	F: AGCAGAAATCTTGCACAATAGGTTTAACAC	ChIP-qPCR
	R: CCCGACAACACAGGCACAAGG
Parm1	F: CCAGAAAATGAGGATACTTGCCTG	ChIP-qPCR
	R: AAAGGCATTAGAAATTAAGGAATGTGT
Mfap4	F: CCTTCCCATTGCCAAGTGAAGACCC	ChIP-qPCR
	R: CCCCGGCATCAGCTTACACTGTCA
Ptch1	F: CGCTCGCTCTTTCCCCCT	ChIP-qPCR
	R: CTTCTGAAACGGCTGGTCGCTCT
Ddr2	F: CTCTGATTGGTGACTTGCCTT	ChIP-qPCR
	R: AAGACTTTCTCGGGAACCAC
Fras1	F: AATAAACACCTGAAGCACAGATTCCT	RT-qPCR
	R: ACGCCTCAGAGAGACCGT
Nrcam	F: TCTAATGTGCGCTGTTGCTCT	RT-qPCR
	R: CTCGTTGAATTGGCCGTTCACC
Prps2	F: GCCACCAAAGTTTATGCTATTCTTACCC	RT-qPCR
	R: TGAACAGATAGGACACGGATTCCC
Ntn4	F: AGATCTTATCAGCCCACGACA	RT-qPCR
	R: ACAATTAATTTGCCTGTTCTTACGTC
Greb1	F: CTCCTGCTGTACCTCTGTGACTCT	RT-qPCR
	R: CGGAACTGCCACTCATCTTCTAGCTC
Maob	F: AGCCAGAGAGATTCTTCATGCCAT	RT-qPCR
	R: GGTCAATCCAAACAGCTTTAGCAGG
Parm1	F: TCACCGTGACAGTCATCGCCGTA	RT-qPCR
	R: TTGTCCTCAGCCACCTTTCTTCGTT
Mfap4	F: ACTTTGAGAACAACACAGCCTATGCCAAG	RT-qPCR
	R: ACCACCCAGGTAGAAACCGTTGAGA
Ptch1	F: CCTGGTCACACGAACAATGGGTCT	RT-qPCR
	R: TCCAGGGGACAAGGAGCCAGAGTCCA
Ddr2	F: ACACTGGAGAGTTCTTCCGAGACC	RT-qPCR
	R: ATGCATCATCACTCGGCTCCT
