# Supplementary material for: hnRNPH1 recruits PTBP2 and SRSF3 to modulate alternative splicing in germ cells
Source: Nat Commun. 2022 Jun 23;13:3588. doi: 10.1038/s41467-022-31364-7 (PMC9226075; doi:10.1038/s41467-022-31364-7)
Supplement: Supplementary file 13 — Supplementary Data 10 [file 41467_2022_31364_MOESM13_ESM.xlsx]

## Sheet: 1
Supplementary Table 10. Antibodies used in this study.
Antibodies	Species	application	Concentration	Company source	Cat #
DDX4/MVH	Rabbit	IF	1:400	abcam	ab13840
SYCP1	Rabbit	IF	1:100	abcam	ab15090
SYCP3	Rabbit	IF	1:200	abcam	ab15093
SYCP3	Mouse	IF	1:100	santa	sc-74569
γH2AX	Mouse	IF	1:200	abcam	ab26350
γH2AX	Rabbit	IF	1:200	abcam	ab11174
PLZF	Mouse	IF	1:100	santa	SC-28391
MLH1	Rabbit	IF	1:50	abcam	ab92312
STRA8	Rabbit	IF	1:200	Milipore	ABN1656
HRP Goat anti-mouse IgG	Goat	WB	1:10000	Abbkine	A21010-1
HRP Goat anti-rabbit IgG	Goat	WB	1:10000	Abbkine	A21020-1
HRP, Goat Anti-Mouse IgG LCS	Goat	WB	1:10000	Abbkine	A25012
HRP, Goat Anti-Mouse IgG HCS	Goat	WB	1:10000	Abbkine	A25112
Dylight 488 Goat anti-mouse IgG	Goat	IF	1:500	Abbkine	A23210
Dylight 594 Goat anti-rabbit IgG	Goat	IF	1:500	Abbkine	A23420
Alexa FluorTM 488 Goat anti-mouse (H+L)	Goat	IF	1:500	Invitrogen	A11029IgG
Alexa FluorTM 488 Goat anti-rabbit IgG (H+L)	Goat	IF	1:500	Invitrogen	A32731
Alexa FluorTM 594 Goat anti-rabbit IgG (H+L)	Goat	IF	1:500	Invitrogen	A11032
Cy3-conjugated Affinipure Goat anti-mouse IgG (H+L)	Goat	IF	1:300	Proteintech	SA00009-1
hnRNPH1	Rabbit	IF	1:200	ABclonal	A5924
hnRNPH1	Rabbit	WB	1:1000	ABclonal	A5924
hnRNPH1	Rabbit	IP	1:100	ABclonal	A5924
hnRNPH1	Mouse	IF	1:200	Proteintech	67375-1-Ig
hnRNPH1	Mouse	WB	1:1000	Proteintech	67375-1-Ig
TCF7L1	Rabbit	WB	1:1000	Proteintech	14519-1-AP
TCF7L1	Rabbit	IF	1:200	Proteintech	14519-1-AP
TCF7L2	Rabbit	WB	1:1000	Cell Signaling Technology	C48H11
TCF7L2	Rabbit	IF	1:200	Cell Signaling Technology	C48H11
β-catenin	Rabbit	IF	1:200	Cell signaling technology	D10AA8
TCF3	Mouse	WB	1:500	Proteintech	21242-1-AP
IQSEC1	Rabbit	WB	1:1000	ABclonal	A16725
CTNND1	Mouse	WB	1:1000	BD Biosciences	610133
RAPGEF6	Rabbit	WB	1:1000	ABclonal	A17161
E-cadherin	Rabbit	WB	1:400	Proteintech	60335-1-Ig
PTBP2	Rabbit	WB	1:1000	ABclonal	A9124
PTBP2	Rabbit	IF	1:200	ABclonal	A9124
PTBP2	Rabbit	IP	1:100	ABclonal	A9124
PTBP2	Mouse	WB	1:1000	Abnova	H00058155-A01
SRSF3	Mouse	WB	1:500	santa	sc-13510
SRSF3	Mouse	IF	1:50	santa	sc-13510
SRSF3	Rabbit	IP	1:50	MBL	RN080PW
SNRNP70	Mouse	WB	1:500	santa	sc-390899
FNDC3A	Rabbit	WB	1:1000	Proteintech	25240-1-AP
GAPDH	Rabbit	WB	1:4000	Proteintech	10494-1-AP
SMC2	Rabbit	WB	1:1000	Abcam	ab10412
CPEB1	Rabbit	WB	1:1000	Proteintech	13274-1-AP
EHMT2	Rabbit	WB	1:1000	Proteintech	25050-1-AP
BRME1(C19orf57)	Rabbit	WB	1:3000	Proteintech	10494-1-AP
FLAG-tag	Rabbit	IP	1:100	Proteintech	20543-1-AP
Myc-tag	Rabbit	IP	1:50	Proteintech	16286-1-AP
FLAG-tag	Mouse	WB	1:3000	ABclonal	AE005
Myc-tag	Mouse	WB	1:3000	ABclonal	AE010
