# Supplementary material for: hnRNPH1 recruits PTBP2 and SRSF3 to modulate alternative splicing in germ cells
Source: Nat Commun. 2022 Jun 23;13:3588. doi: 10.1038/s41467-022-31364-7 (PMC9226075; doi:10.1038/s41467-022-31364-7)
Supplement: Supplementary file 15 — Source Data [file 41467_2022_31364_MOESM15_ESM.zip]

Archive with 42 entries (41 files):
- Source data/
- __MACOSX/._Source data
- Source data/Supplementary Fig. 7d.xls
- __MACOSX/Source data/._Supplementary Fig. 7d.xls
- Source data/Uncropped WB-Fig.3c,5c,6b,8e.docx
- __MACOSX/Source data/._Uncropped WB-Fig.3c,5c,6b,8e.docx
- Source data/Uncropped WB-Fig.S1b-d,3a,4e,7c,10d.docx
- __MACOSX/Source data/._Uncropped WB-Fig.S1b-d,3a,4e,7c,10d.docx
- Source data/Uncropped WB-Fig.2d, f-i.docx
- __MACOSX/Source data/._Uncropped WB-Fig.2d, f-i.docx
- Source data/Supplementary Fig. 8d-e.xls
- __MACOSX/Source data/._Supplementary Fig. 8d-e.xls
- Source data/Fig. 6a.xls
- __MACOSX/Source data/._Fig. 6a.xls
- Source data/un-cropped RT-PCR gel.docx
- __MACOSX/Source data/._un-cropped RT-PCR gel.docx
- Source data/Fig. 3b, h.xls
- __MACOSX/Source data/._Fig. 3b, h.xls
- Source data/Supplementary Fig. 12a, c-d.xls
- __MACOSX/Source data/._Supplementary Fig. 12a, c-d.xls
- Source data/Supplementary Fig. 14a-c.xls
- __MACOSX/Source data/._Supplementary Fig. 14a-c.xls
- Source data/~$cropped WB-Fig..docx
- __MACOSX/Source data/._~$cropped WB-Fig..docx
- Source data/Fig. 9a.xls
- __MACOSX/Source data/._Fig. 9a.xls
- Source data/Fig. 8d.xls
- __MACOSX/Source data/._Fig. 8d.xls
- Source data/Supplementary Fig. 13b.xlsx
- __MACOSX/Source data/._Supplementary Fig. 13b.xlsx
- Source data/Supplementary Fig. 5e.xls
- __MACOSX/Source data/._Supplementary Fig. 5e.xls
- Source data/Fig. 5a, e-j.xls
- __MACOSX/Source data/._Fig. 5a, e-j.xls
- Source data/Fig. 7c-e.xls
- __MACOSX/Source data/._Fig. 7c-e.xls
- Source data/Supplementary Fig. 9a, c.xls
- __MACOSX/Source data/._Supplementary Fig. 9a, c.xls
- Source data/Supplementary Fig. 1a, c, g.xls
- __MACOSX/Source data/._Supplementary Fig. 1a, c, g.xls
- Source data/~$pplementary Fig.S16.docx
- __MACOSX/Source data/._~$pplementary Fig.S16.docx
