# Supplementary material for: hnRNPH1 recruits PTBP2 and SRSF3 to modulate alternative splicing in germ cells
Source: Nat Commun. 2022 Jun 23;13:3588. doi: 10.1038/s41467-022-31364-7 (PMC9226075; doi:10.1038/s41467-022-31364-7)
Supplement: Supplementary file 15 — Source Data [file 41467_2022_31364_MOESM15_ESM.zip › Source data/Supplementary Fig. 7d.xls]

## Sheet: Supplementary Fig. 7d
Supplementary Figure 7d
	CT value
	sp.cytes	sp.tids
	26.3873	28.8562
hnRNPH1	26.5727	29.6011
	25.8228	28.739
	19.7623	20.3762
GAPDH	19.4625	20.5361
	19.6382	19.9635
