# Supplementary material for: hnRNPH1 recruits PTBP2 and SRSF3 to modulate alternative splicing in germ cells
Source: Nat Commun. 2022 Jun 23;13:3588. doi: 10.1038/s41467-022-31364-7 (PMC9226075; doi:10.1038/s41467-022-31364-7)
Supplement: Supplementary file 15 — Source Data [file 41467_2022_31364_MOESM15_ESM.zip › Source data/Supplementary Fig. 8d-e.xls]

## Sheet: Supplementary Fig. 8d
Supplementary Figure 8d
	CT value
	Fras1	Nrcam	Prps2	Ntn4	Greb1	Maob	Parm1	Mfap4	Ptch1	Ddr2	GAPDH
Control	27.3871	25.7361	30.7472	29.3716	23.7168	28.6812	25.8718	28.2716	31.5871	27.8761	20.3273
	27.5618	25.9812	30.6385	28.7261	24.0816	28.2894	26.3858	27.9871	31.8716	27.6286	19.7831
	26.7671	25.5827	29.8716	28.5978	23.8119	28.7618	26.1752	28.4819	31.4816	27.5295	19.8356
hnRNPH1-cKO	22.5965	21.1512	25.7337	25.6187	19.6783	23.3041	21.7962	22.9648	27.3325	25.0931	18.4725
	23.2073	21.8762	25.8737	25.6238	19.6756	24.3051	21.9648	23.5335	27.4261	25.988	18.7824
	22.8506	22.3579	25.747	25.2475	19.6919	23.9494	22.5825	23.8604	27.2494	26.2998	18.8718

## Sheet: Supplementary Fig. 8e
Supplementary Figure 8e
	CT value
	Fras1	Nrcam	Prps2	Ntn4	Greb1	Maob	Parm1	Mfap4	Ptch1	GAPDH
IP: IgG	30.1973	32.4872	29.8761	32.8611	30.1863	33.9771	32.6537	28.4736	31.5837	32.3761
	29.8926	32.8737	29.7652	32.3875	30.5972	34.5272	32.4627	28.7793	30.9762	32.5934
	29.6973	32.3981	30.3926	32.6539	29.8661	34.2336	32.7353	29.3634	31.2876	32.7526
IP: hnRNPH1	26.4141	32.7899	26.1395	31.0257	27.393	32.6554	31.8364	24.8751	30.4697	31.4813
	25.4197	30.4608	25.2944	30.6193	26.2097	32.6641	31.0378	24.0983	30.2561	30.8526
	26.5728	32.2838	26.2614	31.8415	26.5364	32.2786	31.8448	24.3004	29.7006	31.2971
