# Supplementary material for: hnRNPH1 recruits PTBP2 and SRSF3 to modulate alternative splicing in germ cells
Source: Nat Commun. 2022 Jun 23;13:3588. doi: 10.1038/s41467-022-31364-7 (PMC9226075; doi:10.1038/s41467-022-31364-7)
Supplement: Supplementary file 15 — Source Data [file 41467_2022_31364_MOESM15_ESM.zip › Source data/Fig. 6a.xls]

## Sheet: Fig.6a
Figure 6a
Genes	Percent splicing(%)
Iqsec1	Control	cKO
	10.4	22.7
	7.6	27.1
	8.8	17.3
Ctnnd1	Control	cKO
	98.3	62.8
	93.2	73.1
	91.7	76.4
Tcf7l2	Control	cKO
	41.5	93.8
	59.7	96.2
	53.4	84.6
Rapgef6	Control	cKO
	62.8	28.5
	56.3	26.8
	45.2	31.4
Tcf7l1	Control	cKO
	25.8	68.9
	34.5	56.8
	37.1	76.3
Fndc3a	Control	cKO
	54.6	73
	66.3	92.8
	63.2	86.3
Tcf7	Control	cKO
	92.3	48.5
	98.5	42.8
	83.7	36.2
Tcf3	Control	cKO
	62.8	28.3
	77.2	41.7
	72.9	32.4
