# Supplementary material for: hnRNPH1 recruits PTBP2 and SRSF3 to modulate alternative splicing in germ cells
Source: Nat Commun. 2022 Jun 23;13:3588. doi: 10.1038/s41467-022-31364-7 (PMC9226075; doi:10.1038/s41467-022-31364-7)
Supplement: Supplementary file 15 — Source Data [file 41467_2022_31364_MOESM15_ESM.zip › Source data/Fig. 3b, h.xls]

## Sheet: Fig3b
Figure 3b
Control			hnRNPH1-cKO
Target genes	CT value		Target genes	CT value
hnRNPH1	22.0485		hnRNPH1	26.9433
hnRNPH1	23.4395		hnRNPH1	26.3967
hnRNPH1	22.9323		hnRNPH1	26.9801
hnRNPF	25.6382		hnRNPF	26.9826
hnRNPF	25.2926		hnRNPF	27.1279
hnRNPF	25.8275		hnRNPF	27.9681
GAPDH	18.4836		GAPDH	19.8082
GAPDH	17.9463		GAPDH	19.5275
GAPDH	18.2974		GAPDH	20.2927

## Sheet: Fig3h
Figure 3h
	Age		Testis Weight(mg)	Body Weight(g)	Average TW	TW/BW
	P7	Control	2.25/2.44	3.21	2.3433	0.73
			2.46/2.57	2.86	2.5168	0.88
			2.16/2.05	3.45	2.1045	0.61
		cKO	2.11/1.96	2.95	2.0355	0.69
			1.84/1.97	3.07	1.9034	0.62
			2./2.63	3.23	2.5194	0.78
	P14	Control	13.21/15.22	7.29	14.2155	1.95
			12.58/12.1	6.78	12.3396	1.82
			11.84/11.5	6.52	11.6708	1.79
		cKO	12.04/11.6	7.02	11.7936	1.68
			11.42/12.49	7.52	11.9568	1.59
			10.95/12.12	6.48	11.5344	1.78
	P21	Control	25.28/17.25	11.57	26.2639	2.27
			26.16/24.3	12.49	25.2298	2.02
			25.45/25.07	11.86	25.2618	2.13
		cKO	27.46/25.39	13.28	26.4272	1.99
			22.57/24.7	12.64	23.6368	1.87
			21.58/20.52	11.96	21.0496	1.76
	P28	Control	56.44/50.37	19.42	53.405	2.75
			59.42/61.75	20.47	60.5912	2.96
			57.57/63.58	18.87	60.5727	3.21
		cKO	42.36/38.56	19.64	40.4584	2.06
			49.21/51.4	21.59	50.3047	2.33
			45.18/32.54	20.56	38.8584	1.89
	P35	Control	82.24/95.28	23.86	88.7592	3.72
			78.46/73.75	21.56	76.1068	3.53
			80.51/84.05	20.83	82.2785	3.95
		cKO	49.67/48.49	23.26	49.0786	2.11
			50.17/52.27	21.52	51.2176	2.38
			42.46/44.67	22.69	43.5648	1.92
	P42	Control	108.37/118.38	24.54	113.375	4.62
			110.46/116.61	26.22	113.533	4.33
			114.42/120.8	23.76	117.612	4.95
		cKO	65.86/57.12	25.41	61.4922	2.42
			51.57/53.35	23.76	53.46	2.25
			47.62/43.67	23.28	45.6288	1.96
	P56	Control	130.56/133.96	27.44	132.261	4.82
			119.39/128.39	24.63	123.889	5.03
			121.64/127.02	26.97	124.332	4.61
		cKO	53.75/59.23	25.56	56.4876	2.21
			48.21/47.55	23.47	47.8788	2.04
			68.57/60.09	26.15	64.329	2.46
