# Supplementary material for: hnRNPH1 recruits PTBP2 and SRSF3 to modulate alternative splicing in germ cells
Source: Nat Commun. 2022 Jun 23;13:3588. doi: 10.1038/s41467-022-31364-7 (PMC9226075; doi:10.1038/s41467-022-31364-7)
Supplement: Supplementary file 15 — Source Data [file 41467_2022_31364_MOESM15_ESM.zip › Source data/Supplementary Fig. 12a, c-d.xls]

## Sheet: Supplementary Fig.12a
Supplementary Figure 12a
Genes	Percent splicing(%)
Hnrnpa2b1	Control	cKO
	43.7	83.2
	32.4	94.8
	48.4	79.6
Hnrnph3	Control	cKO
	23.7	93.5
	30.6	84.1
	38.4	89.2
Clk1	Control	cKO
	45.3	53.7
	41.5	64.3
	35.9	68.5
Rbm5	Control	cKO
	83.3	25.7
	91.6	16.4
	79.5	20.5

## Sheet: Supplementary Fig.12c
Supplementary Figure 12c
	CT value
	Anks3	Rangap1	Cftr	Tcf3	GAPDH
IP: IgG	29.3761	27.3719	30.8613	28.3917	30.3762
	28.6714	27.7351	30.5216	28.4621	30.4826
	28.8572	27.4816	31.1902	28.7248	29.7822
IP: MYC-Rbm5	26.0183	25.3785	27.0813	27.5104	30.5241
	26.2608	24.7285	27.0512	28.2954	30.3091
	26.4252	24.7867	27.7628	28.2311	30.7473

## Sheet: Supplementary Fig.12d
Supplementary Figure 12d
	CT value
	Anks3	Rangap1	Cftr	Tcf3	GAPDH
IP: IgG	34.3761	33.4872	32.6736	31.7452	33.2652
	34.2912	33.6538	32.7833	31.5368	32.8528
	34.3971	33.8735	33.0371	31.3811	33.3267
IP: FLAG-hnRNPH1	32.8707	31.177	32.9253	27.4306	31.9363
	33.9067	32.6281	30.1285	26.5676	31.3874
	34.4986	30.9304	29.9094	26.54	31.5642
