# Supplementary material for: hnRNPH1 recruits PTBP2 and SRSF3 to modulate alternative splicing in germ cells
Source: Nat Commun. 2022 Jun 23;13:3588. doi: 10.1038/s41467-022-31364-7 (PMC9226075; doi:10.1038/s41467-022-31364-7)
Supplement: Supplementary file 15 — Source Data [file 41467_2022_31364_MOESM15_ESM.zip › Source data/Supplementary Fig. 14a-c.xls]

## Sheet: Supplementary Fig.14a
Supplementary Figure 14a
	CT value
	Spo11	Cpeb1	Smc2	Iqsec1	Tcf7l2	Rapgef6	Fndc3a	Hnrnpa2b1	Hnrnph3	Clk1	Rbm5	GAPDH
IP: IgG	30.4738	31.4873	33.5937	34.5924	32.5726	33.3927	31.5827	31.2927	35.5972	32.5771	31.0763	32.8736
	30.7463	31.5847	32.8475	34.7832	32.6827	33.4292	31.6868	30.7638	35.3827	32.7582	30.5626	32.7472
	31.0836	31.2854	33.3972	34.2085	32.2945	32.8253	31.4273	30.8572	35.8667	32.2097	30.8261	32.4387
IP: hnRNPH1	28.9219	28.9997	31.2515	33.6322	29.702	33.2717	30.3851	28.9596	35.2329	30.5161	30.9124	31.9863
	29.1946	28.7712	31.7996	34.5722	29.5388	32.4035	31.2361	28.5093	34.6367	30.9378	29.8866	32.0934
	29.0919	29.307	31.4528	34.3612	30.4261	33.4259	30.5841	28.9994	35.5899	30.8096	31.2263	32.4673

## Sheet: Supplementary Fig.14b
Supplementary Figure 14b
	CT value
	Spo11	Cpeb1	Smc2	Tcf7l2	Hnrnpa2b1	Clk1	GAPDH
IP-PTBP2	31.5728	30.2726	32.8732	30.4927	31.9713	33.6726	31.5973
	30.8746	30.4952	32.4895	30.1827	31.5425	33.4287	32.2085
	31.2058	29.8649	32.3927	30.5738	31.2937	29.9724	31.8261
IP-SRSF3	29.5356	27.9546	31.8837	27.4322	30.4694	29.3399	31.5082
	30.1381	28.0041	33.0085	28.3484	30.7338	29.7177	31.7365
	29.4924	28.3558	32.2682	27.403	30.8504	28.7678	31.2218

## Sheet: Supplementary Fig.14c
Supplementary Figure 14c
	IP-hnRNPH1				IP-PTBP2				IP-SRSF3
	Cpeb1	Tcf72l	Clk1	GAPDH	Cpeb1	Tcf72l	Clk1	GAPDH	Cpeb1	Tcf72l	Clk1	GAPDH
Control	33.5734	32.1864	33.7624	33.8271	33.8271	31.5872	34.9872	32.4238	30.6832	30.4873	33.5473	33.5927
	33.2965	32.4726	33.8876	33.4928	33.4928	31.4972	35.1874	32.5726	30.7825	30.1976	33.3975	34.2074
	33.7297	31.8618	34.3652	33.5726	33.5726	31.0865	34.7536	32.1084	31.1976	30.5637	33.7466	33.7827
hnRNPH1-cKO	33.5851	33.0463	33.223	32.4762	32.4762	32.0642	33.4908	31.9773	31.7063	30.6127	32.8712	33.4028
	34.1321	33.2825	32.9154	32.2974	32.2974	32.3534	33.8233	32.2927	31.2595	30.5901	32.5769	32.8742
	33.4437	32.2629	32.7723	31.8628	31.8628	32.0683	33.1037	32.3082	31.3587	29.7612	31.8732	33.1074
