# Supplementary material for: hnRNPH1 recruits PTBP2 and SRSF3 to modulate alternative splicing in germ cells
Source: Nat Commun. 2022 Jun 23;13:3588. doi: 10.1038/s41467-022-31364-7 (PMC9226075; doi:10.1038/s41467-022-31364-7)
Supplement: Supplementary file 15 — Source Data [file 41467_2022_31364_MOESM15_ESM.zip › Source data/Fig. 9a.xls]

## Sheet: Fig. 9a
Figure 9a
	CT values
	IP-PTBP2				IP-SRSF3
	Spo11	Cpeb1	Tcf72l	Rbm5	Spo11	Cpeb1	Tcf72l	Rbm5	GAPDH
Control	28.7632	27.3872	26.8773	25.3982	28.4972	29.9872	27.3973	30.8732	34.8376
	29.2663	26.7836	27.2976	25.8763	27.8766	30.3872	27.3988	30.3329	35.2981
	28.8971	26.9761	27.4922	25.4968	28.3988	29.7637	27.8732	30.5643	34.6833
hnRNPH1-cKO	30.8011	31.0107	30.3746	31.8615	30.267	31.1397	30.4352	31.1833	34.3972
	30.8827	30.6608	30.6423	32.9439	30.6386	31.8775	30.0678	30.9981	34.2978
	31.9749	31.8711	31.3292	33.4179	31.0739	31.4972	30.8874	31.0271	34.5836
