# Supplementary material for: hnRNPH1 recruits PTBP2 and SRSF3 to modulate alternative splicing in germ cells
Source: Nat Commun. 2022 Jun 23;13:3588. doi: 10.1038/s41467-022-31364-7 (PMC9226075; doi:10.1038/s41467-022-31364-7)
Supplement: Supplementary file 15 — Source Data [file 41467_2022_31364_MOESM15_ESM.zip › Source data/Fig. 8d.xls]

## Sheet: Fig. 8d
Figure 8d
	CT values
	Spo11	Cpeb1	Smc2	Iqsec1	Tcf7l2	Rapgef6	Fndc3a	Hnrnp2b1	Hnrnp3	Clk1	Rbm5	GAPDH
IP-IgG	33.3928	34.2983	32.3976	35.8763	33.9873	34.8763	32.6473	34.8732	35.6356	32.4873	33.4635	30.3827
	32.8763	34.9872	31.7636	36.2927	33.4763	35.1976	32.4982	35.4379	35.3928	31.7638	33.6726	31.1862
	33.2197	34.4876	21.9863	35.9498	33.6354	34.6539	32.7633	35.1836	35.8762	31.8763	32.7486	30.5984
IP-hnRNPH1	31.5119	33.0494	22.1511	34.4899	32.0582	33.3526	31.0287	33.6172	34.0022	30.3715	31.7047	29.3428
	31.4687	33.0062	22.1079	34.4467	32.015	33.3094	30.9855	33.574	33.959	30.3284	31.6615	28.8736
	31.7166	33.2541	22.3558	34.6946	32.2629	33.5573	31.2334	33.8219	34.2069	30.5763	31.9094	29.0465
IP-PTBP2	31.055	32.5928	21.6946	34.0333	31.6016	32.8961	30.5721	33.1606	33.5457	29.915	31.2481	28.8862
	31.7937	33.3312	22.4329	34.7717	32.34	33.6345	31.3105	33.899	34.2841	30.6534	31.9865	29.1986
	32.0691	33.6066	22.7083	35.047	32.6153	33.9098	31.5859	34.1743	34.5593	30.9287	32.2618	29.3989
IP-SRSF3	32.3799	33.9174	23.0192	35.3579	32.9262	34.2207	31.8967	34.4852	34.8703	31.2396	32.5727	30.2108
	33.1155	34.653	23.7548	36.0935	33.6618	34.9563	32.6323	35.2208	35.6059	31.9752	33.3083	30.5204
	33.323	34.8605	23.9623	36.31	33.8693	35.1638	32.8398	35.4283	35.8134	32.1827	33.5158	30.6529
