# Supplementary material for: hnRNPH1 recruits PTBP2 and SRSF3 to modulate alternative splicing in germ cells
Source: Nat Commun. 2022 Jun 23;13:3588. doi: 10.1038/s41467-022-31364-7 (PMC9226075; doi:10.1038/s41467-022-31364-7)
Supplement: Supplementary file 15 — Source Data [file 41467_2022_31364_MOESM15_ESM.zip › Source data/Supplementary Fig. 13b.xlsx]

## Sheet: Supplementary Fig.13b
Supplementary Figure 13b
	IP-PTBP2
	CT value
	Spo11	Cpeb1	Tcf72l	Rbm5	GAPDH
Control	31.7351	30.3816	28.5761	29.6361	33.3928
	31.4827	29.8349	28.7627	30.3726	32.7831
	31.2873	31.2268	28.8625	30.0719	32.9439
hnRNPH1-CKO	34.7743	33.1775	31.9069	34.5517	34.2018
	35.0509	33.5895	30.7942	33.5742	33.8617
	35.2264	33.7101	31.9134	33.8106	34.3782
