# Supplementary material for: hnRNPH1 recruits PTBP2 and SRSF3 to modulate alternative splicing in germ cells
Source: Nat Commun. 2022 Jun 23;13:3588. doi: 10.1038/s41467-022-31364-7 (PMC9226075; doi:10.1038/s41467-022-31364-7)
Supplement: Supplementary file 15 — Source Data [file 41467_2022_31364_MOESM15_ESM.zip › Source data/Supplementary Fig. 5e.xls]

## Sheet: Supplementary Fig. 5E
Supplementary Figure 5e
	Mean number. of cells per tubule
	Ctrl-1	cKO-1		Ctrl-2	cKO-2		Ctrl-3	cKO-3		Ctrl-4	cKO-4
DDX4+	18.3	24.5		22.6	19.6		20.4	20.8		19.9	18.4
PLZF+	3.5	4.6		4.3	4.9		3.7	3.4		4.8	3.8
STRA8+	13.4	10.8		11.5	9.2		10.7	9.9		9.6	13.1
