# Supplementary material for: hnRNPH1 recruits PTBP2 and SRSF3 to modulate alternative splicing in germ cells
Source: Nat Commun. 2022 Jun 23;13:3588. doi: 10.1038/s41467-022-31364-7 (PMC9226075; doi:10.1038/s41467-022-31364-7)
Supplement: Supplementary file 15 — Source Data [file 41467_2022_31364_MOESM15_ESM.zip › Source data/Fig. 5a, e-j.xls]

## Sheet: Fig. 5a
Figure 5a
Genes	Percent splicing(%)
Ehmt2	Control	cKO
	42.8	83.3
	38.2	75.2
	49.6	71.6
Brme1	Control	cKO
95.7	95.7	55.2
89.5	89.5	59.4
84.1	84.1	66.3
Suv39h2	Control	cKO
	47.5	23.1
	51.7	15.4
	56.9	17.7
Cpeb1	Control	cKO
	43.1	18.4
	47.9	21.6
	36.2	14.8
Spo16	Control	cKO
	12.9	58.8
	14.5	46.4
	17.1	51.2
Smc2	Control	cKO
	83.2	38.2
	74.9	36.8
	87.1	46.3

## Sheet: Fig. 5e
Figure 5e
1	Control (Number of cells)		cKO (Number of cells)
	abnormal	normal	abnormal	normal
Pac	1	22	9	24
Dip	1	20	6	25
2	Control		cKO
	abnormal	normal	abnormal	normal
Pac	1	23	11	20
Dip	1	22	5	22
3	Control		cKO
	abnormal	normal	abnormal	normal
Pac	1	22	8	24
Dip	1	20	6	18

## Sheet: Fig. 5f
Figure 5f
	Number of cells			Number of cells			Number of cells
	Control-1	cKO-1		Control-2	cKO-2		Control-3	cKO-3
Lep	21	64		18	68		26	49
Zyg	13	68		16	63		11	48
Pac	88	87		110	92		85	87
Dip	77	91		70	75		89	57
M I	17	14		14	8		20	8
total	216	324		228	306		231	249

## Sheet: Fig. 5h
Figure 5h
	Number of cells
1	Control	cKO
Auto-chr. asynapsis	1	9
SYCP1 mislocalization	1	6
Sex-chr. PAR asynasis	1	12
Nomal	33	21
Total
2	Control	cKO
Auto-chr. asynapsis	2	7
SYCP1 mislocalization	1	7
Sex-chr. PAR asynasis	1	15
Nomal	34	16
Total
3	Control	cKO
Auto-chr. asynapsis	1	7
SYCP1 mislocalization	1	6
Sex-chr. PAR asynasis	2	10
Nomal	35	19
Total
4	Control	cKO
Auto-chr. asynapsis	1	7
SYCP1 mislocalization	1	6
Sex-chr. PAR asynasis	1	10
Nomal	29	18
Total

## Sheet: Fig. 5j
Figure 5j
	Relative Spo11α/β expression level
	P14-WT	P14-cKO	P18-WT	P18-cKO	SC-WT	SC-cKO	RS-WT	RS-cKO
1	0.3626	0.3009	1.7405	0.4859	2.2046	1.6172	2.6542	2.1538
2	0.3914	0.6106	2.9825	1.1311	3.46	2.5715	3.7026	3.8083
3	0.2808	0.2555	1.5753	0.5391	2.08634	1.536	2.3222	2.2183
1	1	0.82984	4.80006	1.34004	6.07998	4.46001	7.31991	5.93988
2	1	1.56004	7.62008	2.88988	8.84006	6.57001	9.45989	9.72994
3	1	0.9099	5.61004	1.91987	7.43	5.47009	8.26994	7.89993
