# Supplementary material for: hnRNPH1 recruits PTBP2 and SRSF3 to modulate alternative splicing in germ cells
Source: Nat Commun. 2022 Jun 23;13:3588. doi: 10.1038/s41467-022-31364-7 (PMC9226075; doi:10.1038/s41467-022-31364-7)
Supplement: Supplementary file 15 — Source Data [file 41467_2022_31364_MOESM15_ESM.zip › Source data/Fig. 7c-e.xls]

## Sheet: Fig. 7c
Figure 7c
Mice	Female: Percent cells of abnormal rH2AX signal
1	Control (Number of cellls)		cKO (Number of cellls)
	abnormal	normal	abnormal	normal
	2	46	13	49
2	Control (Number of cellls)		cKO (Number of cellls)
	abnormal	normal	abnormal	normal
	2	43	10	48
3	Control (Number of cellls)		cKO (Number of cellls)
	abnormal	normal	abnormal	normal
	1	41	8	45

## Sheet: Fig. 7d
Figure 7d
Mice	Female: Percent cells of abnormal synapsis
1	Control (Number of cellls)		cKO (Number of cellls)
	abnormal	normal	abnormal	normal
	2	43	12	50
2	Control (Number of cellls)		cKO (Number of cellls)
	abnormal	normal	abnormal	normal
	2	46	8	46
3	Control (Number of cellls)		cKO (Number of cellls)
	abnormal	normal	abnormal	normal
	1	41	14	52

## Sheet: Fig. 7e
Figure 7e
Genes	Percent splicing(%)
Brme1	Control	hH1 CKO
	89.2	58.3
	93.5	67.2
	96.7	72.8
Cpeb1	Control	hH1 CKO
	44.7	10.3
	49.5	18.1
	39.8	12.5
Tcf7l1	Control	hH1 CKO
	21.5	42.7
	17.4	39.3
	12.6	53.8
Tcf7l2	Control	hH1 CKO
	36.6	72.3
	49.4	88.4
	41.2	81.7
Tcf3	Control	hH1 CKO
	51.3	20.5
	62.6	23.8
	71.2	31.7
