# Supplementary material for: hnRNPH1 recruits PTBP2 and SRSF3 to modulate alternative splicing in germ cells
Source: Nat Commun. 2022 Jun 23;13:3588. doi: 10.1038/s41467-022-31364-7 (PMC9226075; doi:10.1038/s41467-022-31364-7)
Supplement: Supplementary file 15 — Source Data [file 41467_2022_31364_MOESM15_ESM.zip › Source data/Supplementary Fig. 9a, c.xls]

## Sheet: Supplementary Fig. 9a
Supplementary Figure 9a
Genes	Percent splicing(%)
Huwe1	Control	cKO
	42.3	53.9
	50.9	48.2
	46.4	44.6
Rad18	Control	cKO
	63.6	57.5
	52.8	61.2
	58.4	64.6
Mus81	Control	cKO
	35.2	28.1
	32.8	37.2
	38.4	32.6
Sun1	Control	cKO
	75.7	82.1
	86.3	87.3
	81.4	92.6

## Sheet: Supplementary Fig. 9c
Supplementary Figure 9c
Number of MLH1 foci per cell
Control-1	cKO-1		Control-2	cKO-2		Control-3	cKO-3
22	21		25	19		20	21
19	24		22	20		23	20
23	22		24	20		21	21
24	21		21	20		24	20
20	22		20	20		22	19
21	20		22	21		23	21
23	19		23	20		22	19
22	25		23	22		21	22
24	24		24	24		24	20
22	22		21	20		23	19
23	21		22	21		22	23
20	20		25	20		24	20
22	22		22	20		21
21	23		23	19		22
19			26	22		23
21			23
22
