# Supplementary material for: hnRNPH1 recruits PTBP2 and SRSF3 to modulate alternative splicing in germ cells
Source: Nat Commun. 2022 Jun 23;13:3588. doi: 10.1038/s41467-022-31364-7 (PMC9226075; doi:10.1038/s41467-022-31364-7)
Supplement: Supplementary file 15 — Source Data [file 41467_2022_31364_MOESM15_ESM.zip › Source data/Supplementary Fig. 1a, c, g.xls]

## Sheet: Supplementary Fig.1a
Supplementary Figure 1a
	CT value
	Lung	Liver	Spleen	Brain	Instestine	Kindey	Testis	Ovary	Uterus
	33.8732	29.2805	34.3583	29.9885	33.7447	29.0251	30.1919	29.1694	32.4797
hnRNPH1	32.7586	30.1681	34.9772	29.9985	34.8177	28.438	30.584	29.3528	32.0601
	33.3611	29.1868	35.1179	29.9328	34.2591	29.0636	30.3601	29.0994	31.9047
	21.8732	19.7631	23.9772	21.8763	24.9762	20.8324	22.9713	21.3871	23.9761
GAPDH	22.3979	20.2973	24.2783	22.2093	25.5726	20.3971	23.2091	21.9874	23.1863
	21.6736	20.1835	23.7535	22.4269	25.3971	20.7837	23.3084	21.5728	23.5444

## Sheet: Supplementary Fig.1c
Supplementary Figure 1c
	CT value
	P0	P7	P14	P21	P35	P56
	30.3925	26.3972	25.1931	25.1322	24.0191	25.3116
hnRNPH1	29.7658	27.1077	25.4464	25.2393	24.8949	25.8786
	29.6735	26.3161	24.8221	24.3815	24.5301	25.2692
	20.9732	19.8731	20.2726	19.7261	18.4711	19.4726
GAPDH	20.6373	19.9823	20.3221	19.4827	18.7627	19.2971
	21.4927	19.4826	19.5262	19.2981	18.6725	18.9772

## Sheet: Supplementary Fig.1g
Supplementary Figure 1g
		CT value
		Sertoli cells	Spermatogonia	Spermatocyte	Round Spermatid	Elongating Spermtid
	hnRNPH1	24.7957	29.9528	22.8781	26.0093	32.1826
		24.8772	29.4022	22.8856	25.8119	33.1695
		25.3984	29.5723	22.9564	25.8751	33.1735
	GAPDH	23.4972	24.6932	21.6938	22.6972	25.7937
		23.5927	24.7947	21.7847	22.8742	26.0285
		23.6694	25.2058	21.3972	22.2676	26.3082
